# Supplementary material for: Machine learning-enabled cancer diagnostics with widefield polarimetric second-harmonic generation microscopy
Source: Sci Rep. 2022 Jun 18;12:10290. doi: 10.1038/s41598-022-13623-1 (PMC9206659; doi:10.1038/s41598-022-13623-1)
Supplement: Supplementary file 1 — Supplementary Information 1. [file 41598_2022_13623_MOESM1_ESM.xlsx]

## Sheet: Whole Cores
Ng, Lower and Upper bounds for each parameter of each core (35 cores in total)
	Medians	35.875	2127.99	231	1.26154	2.64269	126	0.271872	0.981091	115	-1.07264	1.093	170	-1.41767	1.40006	73
		Intensity Images			R-Ratio Images			DCP Images			SHG-CD Images			SHG-LD Images					Intensity Images			R-Ratio Images			DCP Images			SHG-CD Images			SHG-LD Images
		Lower Bound	Upper Bound	Ng	Lower Bound	Upper Bound	Ng	Lower Bound	Upper Bound	Ng	Lower Bound	Upper Bound	Ng	Lower Bound	Upper Bound	Ng			Lower Bound	Upper Bound	Ng	Lower Bound	Upper Bound	Ng	Lower Bound	Upper Bound	Ng	Lower Bound	Upper Bound	Ng	Lower Bound	Upper Bound	Ng
		40.875	3042.56	436	1.24985	2.66959	284	0.271872	0.981091	223	-1.10747	1.15002	186	-1.48796	1.40674	75		max	57.25	7654.87	564	1.52816	2.96546	593	0.479068	1.00612	263	-0.751311	1.34784	369	-1.18643	1.45697	127
		33.625	996.295	259	1.27813	2.61221	170	0.285756	0.977005	105	-1.1636	1.13785	115	-1.41662	1.39111	73		99th p	28.1118	6990.99	551.08	1.15447	2.93192	526.36	0.204407	1.00315	256.2	-1.30466	1.31916	368.66	-1.48694	1.45631	127
		39.875	3029.94	526	1.17036	2.58231	593	0.225073	0.968984	227	-1.21256	1.24856	368	-1.48497	1.37731	126		std	6.49575	1409.23	136.551	0.101448	0.102423	122.336	0.0724042	0.01117	69.6254	0.131571	0.150149	87.1308	0.0568359	0.0372808	36.4034
		39	2996.25	398	1.20767	2.59079	280	0.246877	0.971786	225	-1.15183	1.17841	366	-1.43765	1.42126	127
		45.25	4692.08	279	1.3947	2.66885	123	0.368664	0.98221	113	-1.00258	1.093	180	-1.41574	1.38058	73
		46.25	3513.39	201	1.39029	2.67679	117	0.362931	0.982861	116	-1.05184	1.1405	180	-1.39845	1.43029	75
		35.875	2127.99	311	1.19836	2.61426	293	0.236752	0.975325	229	-1.15415	1.20864	184	-1.45041	1.43396	126
		32	1683.3	293	1.15773	2.57945	268	0.202807	0.971006	231	-1.19689	1.1803	180	-1.43331	1.41034	122
		30.75	2274.07	224	1.20204	2.50119	115	0.230474	0.958838	111	-0.854396	0.89078	158	-1.41877	1.36449	36
		28.0825	1126.34	169	1.18993	2.52221	126	0.215775	0.962586	108	-0.751311	0.81874	93	-1.38656	1.3854	34
		38.125	5702.28	420	1.25069	2.70131	256	0.26886	0.984883	224	-1.10762	1.1042	180	-1.48155	1.37968	76
		43.875	3805.2	364	1.3274	2.72552	275	0.322799	0.987564	224	-1.21418	1.24546	185	-1.45226	1.41589	75
		43.5	4823.75	301	1.26154	2.6303	257	0.272373	0.976385	229	-1.24745	1.26349	191	-1.45935	1.36065	125
		35.875	1778.39	288	1.20916	2.56191	272	0.239423	0.968144	221	-1.16919	1.18194	182	-1.35159	1.3923	72
		34.25	1862.33	231	1.23184	2.8065	120	0.251956	0.994136	114	-1.05469	1.05974	183	-1.39025	1.4313	73
		33	1550.35	187	1.27564	2.54007	113	0.280551	0.967308	109	-0.978961	0.897839	108	-1.28246	1.44444	72
		41	3044.62	564	1.19518	2.66993	379	0.239689	0.982118	235	-1.25489	1.25436	186	-1.42288	1.44987	126
		34.23	2334.26	168	1.36042	2.57473	106	0.340825	0.968955	103	-1.05534	1.12161	68	-1.39477	1.25867	66
		50.36	1216.27	59	1.45581	2.70069	70	0.419526	0.986723	101	-0.942082	0.90706	63	-1.37331	1.42886	36
		34.5	1344.69	101	1.34267	2.67382	75	0.32902	0.984492	52	-1.03427	0.889584	64	-1.38891	1.40888	34
		33.25	3059.55	297	1.15279	2.6669	354	0.207513	0.981091	263	-1.19332	1.11985	180	-1.46969	1.388	124
		35.125	7654.87	273	1.22956	2.80523	139	0.252811	0.992701	116	-1.3303	1.34784	125	-1.44349	1.42888	73
		35.5	1781.45	205	1.32093	2.59338	318	0.313598	0.973377	228	-0.899516	0.89043	170	-1.40783	1.39707	73
		31	1966.48	249	1.23381	2.75659	262	0.251316	0.990119	243	-1.03541	0.990554	181	-1.41767	1.36483	72
		36.125	2799.25	516	1.2156	2.61309	397	0.244166	0.975934	237	-1.21339	1.15544	369	-1.43034	1.40006	127
		32.75	2262.35	487	1.18746	2.64269	379	0.224939	0.979026	240	-1.07264	1.0406	366	-1.42736	1.38657	124
		33.4462	1275.06	65	1.36906	2.96546	40	0.351807	1.00612	51	-1.14132	1.02275	64	-1.47417	1.45502	18
		57.25	3205.24	159	1.52816	2.70144	94	0.462619	0.987199	95	-0.904961	0.91647	110	-1.35853	1.3923	36
		29.875	2381.3	157	1.26649	2.6143	115	0.271386	0.976688	111	-0.929168	0.882788	104	-1.41663	1.40096	35
		28.1687	892.125	163	1.24906	2.55055	121	0.260103	0.967605	115	-1.02136	0.961334	116	-1.41366	1.37018	36
		34.75	1533.36	184	1.32262	2.86683	123	0.311203	0.997378	110	-1.09938	1.08551	118	-1.44899	1.45697	37
		38.375	1799.34	154	1.40701	2.7528	116	0.380839	0.991911	100	-1.23575	1.16166	74	-1.41702	1.41476	34
		50.6175	1792.2	74	1.50965	2.64036	109	0.479068	0.983398	46	-0.933246	0.897395	63	-1.38427	1.36927	33
		36.8375	1539.4	20	1.46827	2.45967	67	0.418299	0.95123	52	-0.903588	0.670779	53	-1.18643	1.34097	17
		39.5	2123.54	194	1.39994	2.70057	120	0.369568	0.985372	107	-0.991364	1.06928	110	-1.45417	1.42625	37

## Sheet: 4 Subs
Ng, Lower and Upper bounds for each parameter of each core (35 cores in total)
	Medians	35.7719	1954.99	129	1.28285	2.59542	110.5	0.28208	0.972754	107	-1.0689	1.06638	103	-1.41811	1.3972	36
		Intensity Images			R-Ratio Images			DCP Images			SHG-CD Images			SHG-LD Images					Intensity Images			R-Ratio Images			DCP Images			SHG-CD Images			SHG-LD Images
		45.25	3609.68	184	1.33166	2.56001	117	0.324908	0.968086	111	-1.10054	1.08586	117	-1.47743	1.35736	38			Lower Bound	Upper Bound	Ng	Lower Bound	Upper Bound	Ng	Lower Bound	Upper Bound	Ng	Lower Bound	Upper Bound	Ng	Lower Bound	Upper Bound	Ng
		43.25	3346.92	146	1.34097	2.59129	133	0.339464	0.968683	111	-0.861184	0.983247	113	-1.47571	1.3849	38		max	68.025	10506.4	339	1.68172	2.98194	397	0.600111	1.02428	237	-0.26742	1.36446	185	-0.82579	1.52108	125
		41.25	2525.16	238	1.23306	2.67283	129	0.258916	0.982271	110	-1.19712	1.20447	124	-1.504	1.41495	75		99th p	25.4881	7320.27	330.42	1.1384	2.9802	379	0.190914	1.01589	232.22	-1.33394	1.35487	184.61	-1.50366	1.50868	105.06
		38.75	2854.25	218	1.21011	2.74855	142	0.245134	0.987687	112	-1.03967	1.14861	117	-1.47917	1.42365	73		std	7.69425	1580.08	86.8026	0.114846	0.161501	86.8472	0.083489	0.026691	58.5208	0.167421	0.178548	49.5379	0.124176	0.0966797	24.4498
		36.625	713.8	64	1.30473	2.45094	89	0.30983	0.950143	51	-1.10088	0.935793	62	-1.29839	1.40094	34
		33.6638	857.607	72	1.25914	2.51602	80	0.271932	0.964584	48	-1.11397	1.09654	65	-1.38352	1.36446	35
		32.375	1076.91	129	1.24596	2.6371	114	0.260579	0.980789	104	-1.15917	1.1894	68	-1.43974	1.39741	37
		34.375	1046.88	116	1.30198	2.63247	75	0.299066	0.980417	105	-1.19977	1.16256	69	-1.41233	1.38707	36
		40.75	2815.93	283	1.14213	2.49036	295	0.212566	0.955007	218	-1.27291	1.25446	181	-1.4823	1.42495	75
		37.125	2441.49	247	1.17467	2.54437	297	0.221522	0.961693	227	-1.14824	1.19314	181	-1.50312	1.37062	74
		41.5	3416.32	271	1.16255	2.57904	275	0.220525	0.970574	221	-1.24253	1.28812	185	-1.47409	1.35235	125
		40.375	3246.94	316	1.21021	2.67664	260	0.247228	0.979613	218	-1.14103	1.22707	183	-1.48267	1.35497	75
		40.375	2743.7	317	1.16581	2.51648	278	0.229914	0.960443	218	-1.16903	1.18562	179	-1.45801	1.44556	75
		40.7025	3821.12	199	1.25495	2.59173	275	0.276196	0.970789	223	-1.11482	1.15211	176	-1.44915	1.3884	73
		37.875	2910.09	211	1.17191	2.61331	140	0.22341	0.975464	113	-1.22215	1.25076	122	-1.42106	1.44523	75
		36.375	2049	237	1.30788	2.67765	229	0.30234	0.98279	110	-1.0147	1.04876	173	-1.40628	1.395	70
		47.6775	2575.47	99	1.38797	2.58412	70	0.362022	0.971759	48	-1.07652	1.12644	114	-1.46815	1.45344	37
		43.25	2277.18	152	1.38804	2.58597	103	0.366769	0.972306	107	-1.06114	1.08881	118	-1.43542	1.31871	35
		41.875	4685.67	140	1.34943	2.62765	109	0.333831	0.978203	113	-0.912808	0.988446	120	-1.14761	1.37286	72
		51	6991.67	135	1.48198	2.79993	123	0.427092	0.991509	107	-0.994672	1.1675	114	-1.43724	1.32839	36
		45.5	5244.49	101	1.3418	2.50935	117	0.327628	0.959537	110	-1.04545	1.07053	111	-1.29089	1.41855	38
		47.67	3255.11	140	1.42766	2.65909	113	0.387482	0.980017	107	-1.01476	1.13188	113	-1.42353	1.44675	37
		48.515	2809.68	133	1.35479	2.68607	77	0.331095	0.986929	116	-1.08892	1.13319	116	-1.33958	1.42222	37
		42.8425	2496.51	119	1.41549	2.8598	109	0.385011	0.993487	108	-1.11288	1.20447	121	-1.41426	1.39472	35
		40.625	2329.94	243	1.19998	2.52515	293	0.241571	0.962283	217	-1.22912	1.27398	123	-1.47613	1.42749	75
		36.875	2234.07	187	1.19626	2.52664	251	0.23677	0.962751	108	-1.07426	1.09832	174	-1.44999	1.4529	75
		34.875	2221.79	203	1.21058	2.64538	132	0.240181	0.979935	115	-1.18847	1.23277	121	-1.41841	1.44198	74
		33.375	1692.89	289	1.18937	2.72818	131	0.227727	0.986766	112	-1.07295	1.16275	173	-1.44328	1.40781	73
		31.875	1209.51	152	1.18475	2.53381	134	0.221611	0.963298	110	-1.19979	1.1864	116	-1.47427	1.39886	37
		31.385	1260.6	220	1.15837	2.55927	130	0.20103	0.96862	111	-1.14286	1.11966	116	-1.41827	1.40482	72
		32.875	2196.23	293	1.16448	2.55525	263	0.208365	0.966412	115	-1.24069	1.22512	119	-1.42792	1.41658	74
		31.375	1525.16	201	1.14187	2.63355	128	0.190003	0.978709	111	-1.1636	1.14439	119	-1.41793	1.4161	72
		32.125	1323.3	117	1.19413	2.4784	77	0.23633	0.955296	54	-0.954497	0.901779	63	-1.46664	1.24567	69
		30.5888	2604.55	135	1.22493	2.41104	115	0.243457	0.940838	111	-0.709115	0.811612	95	-1.38631	1.37172	70
		30.875	3428.25	124	1.1573	2.49503	111	0.198371	0.95885	106	-0.872273	0.959988	105	-1.35607	1.39124	68
		28.75	1037.6	82	1.23661	2.64092	76	0.24628	0.97705	54	-0.749661	0.871014	92	-1.37241	1.37656	34
		31.1988	610.32	43	1.20228	2.47309	40	0.240233	0.954993	34	-0.788824	0.759339	51	-1.43546	1.06237	33
		32.6625	949.344	54	1.36736	2.51278	73	0.34478	0.959845	51	-0.645411	0.69596	84	-1.39459	1.17925	34
		28.375	1576.23	113	1.1505	2.52967	84	0.194957	0.964167	55	-0.808649	0.901425	53	-1.36965	1.45468	34
		24.75	389.891	53	1.1387	2.53702	47	0.180781	0.966202	35	-0.741751	0.765372	54	-1.31689	1.3586	31
		33.375	3331.98	230	1.14365	2.56869	123	0.199538	0.970716	106	-1.14463	1.1323	117	-1.44647	1.40852	36
		39.5	6118.97	191	1.30461	2.66148	126	0.305954	0.983128	110	-1.04129	1.06132	115	-1.4636	1.41939	37
		39.375	7191.22	210	1.24619	2.5977	124	0.268339	0.974474	110	-1.18265	1.09524	180	-1.4805	1.39291	76
		40	3709.4	274	1.33177	2.92975	128	0.320816	0.997065	112	-0.957046	1.1202	169	-1.49856	1.28972	73
		52.6025	3357.66	88	1.4724	2.57007	77	0.417021	0.970039	111	-1.10642	1.09506	71	-1.40031	1.4144	35
		43.125	2296.07	173	1.26751	2.64456	138	0.291385	0.978274	109	-1.23373	1.27043	122	-1.47799	1.3897	75
		43.875	5149.38	204	1.35198	2.68452	126	0.333986	0.985376	110	-1.24316	1.26123	123	-1.45194	1.42022	72
		43.375	3971.38	182	1.35281	2.9215	115	0.342119	0.996619	111	-1.17355	1.21987	121	-1.43463	1.43289	74
		45	3534.75	281	1.2484	2.49566	238	0.260769	0.958326	110	-1.24144	1.21639	119	-1.43799	1.34889	76
		33.875	1256.21	129	1.23069	2.56249	86	0.249786	0.966012	55	-1.23763	1.26129	69	-1.46519	1.36952	34
		44.375	5265.3	273	1.24605	2.58702	253	0.2627	0.972259	115	-1.23764	1.24207	179	-1.4685	1.3598	74
		44.625	5978.45	151	1.35254	2.92824	116	0.33673	0.997125	109	-1.27647	1.36446	127	-1.46704	1.37393	70
		40.25	2613.72	168	1.28105	2.62587	126	0.283143	0.975839	105	-1.21416	1.25847	122	-1.46058	1.39757	36
		36.125	1527.74	167	1.24316	2.51688	113	0.259283	0.961005	109	-1.11237	1.10292	117	-1.31006	1.4	71
		34.5	1645.82	192	1.16579	2.54952	136	0.214401	0.967116	110	-1.21298	1.22021	119	-1.31636	1.39738	71
		36.3013	1207.17	171	1.22838	2.57141	134	0.24713	0.9717	105	-1.07431	1.08089	113	-1.24665	1.35282	69
		34.875	1650.5	156	1.24512	2.58869	119	0.259207	0.972515	107	-1.07916	1.08944	122	-1.40255	1.39709	72
		33.9113	1175.5	123	1.21442	2.53208	78	0.248862	0.961699	52	-0.937333	0.903179	104	-1.40765	1.30424	35
		34.125	1769.69	139	1.21008	2.68661	120	0.237109	0.98432	112	-1.04081	1.04846	111	-1.36886	1.42207	37
		33.875	2595.81	135	1.28354	2.98055	77	0.276309	1.02428	56	-1.06946	1.09422	68	-1.38625	1.49686	35
		32.125	1155.46	91	1.2307	2.51588	113	0.252016	0.963925	109	-0.995037	0.916847	103	-1.27085	1.48506	36
		33.875	2393.27	112	1.30837	2.53443	74	0.306178	0.967997	104	-1.01278	0.900623	107	-1.34711	1.4144	36
		33.9225	1347.6	31	1.35321	2.42187	71	0.338784	0.946202	51	-0.802767	0.83808	48	-0.82579	1.35438	32
		32.2125	1284.06	66	1.33169	2.62519	68	0.319092	0.979227	53	-0.850772	0.842144	60	-1.19154	1.36577	68
		41	2580.12	283	1.14568	2.50997	379	0.217297	0.960076	227	-1.28078	1.25615	185	-1.44797	1.48037	75
		41.625	2483.55	238	1.22885	2.48145	258	0.260404	0.953181	219	-1.18734	1.12798	181	-1.44171	1.41877	73
		40.125	3080.61	339	1.19842	2.71359	282	0.239007	0.986394	222	-1.28507	1.31767	184	-1.41254	1.44684	76
		42.375	3586.42	229	1.23614	2.84043	273	0.261289	0.995375	233	-1.2093	1.17371	181	-1.38832	1.44096	74
		34.855	642.548	27	1.33436	2.39897	70	0.323822	0.932446	45	-1.0987	0.984607	64	-1.25623	1.36691	33
		32.8113	645.068	34	1.34092	2.48387	42	0.334512	0.959843	52	-1.17412	0.739507	29	-1.31757	1.09114	32
		34.6788	2547.57	101	1.39012	2.60142	71	0.363702	0.97216	99	-1.00231	1.16	67	-1.41795	1.26308	34
		31.75	2213.26	60	1.33023	2.56979	71	0.306816	0.972831	49	-1.01731	1.04592	65	-1.37458	1.04498	33
		63.05	1040.62	22	1.26162	2.56071	21	0.206851	0.969741	20	-0.881758	0.897013	28	-0.85128	1.46888	10
		46.25	1374.9	59	1.42726	2.58322	70	0.40226	0.972676	47	-0.86982	0.890852	54	-1.35624	1.387	33
		47.4475	663.87	16	1.50269	2.77783	35	0.463335	0.994943	40	-1.12741	1.18017	32	-1.422	1.49971	17
		52.115	1063.08	29	1.53089	2.83893	67	0.476531	0.997558	50	-0.999869	0.882734	61	-1.39398	1.45436	36
		38.535	451.025	16	1.28352	2.6148	18	0.275941	0.971501	17	-0.728421	0.984784	24	-1.01884	1.22816	13
		40.625	79.75	2	1.58841	1.85178	2	0.515909	0.733333	2	-0.26742	0.535385	2	-0.849462	0.728581	2
		37.475	751.315	25	1.43934	2.60167	37	0.404183	0.978087	29	-0.962105	1.0229	32	-1.34721	1.44604	11
		33.6575	1436.73	101	1.32634	2.68525	75	0.3102	0.98546	52	-1.05701	0.801321	59	-1.40764	1.38708	34
		32.875	2142.93	227	1.14431	2.52602	177	0.201983	0.962618	132	-1.1971	1.17725	119	-1.44705	1.43108	73
		31.5	2393.18	192	1.13554	2.53169	124	0.192339	0.963429	111	-1.10194	0.945764	108	-1.42072	1.3686	36
		32.5	2560.59	236	1.13821	2.70393	129	0.202765	0.985018	112	-1.24944	1.17655	121	-1.50132	1.35901	72
		34.25	3650	297	1.16784	2.70314	257	0.215322	0.984572	231	-1.17326	1.09564	174	-1.46136	1.38366	75
		38.7938	10506.4	137	1.2884	2.56738	139	0.300509	0.969049	106	-1.3049	1.35542	73	-1.44304	1.4206	37
		32.9588	1945.72	65	1.24323	2.60043	42	0.268569	0.973021	35	-1.0556	1.2888	32	-1.50311	1.45331	18
		34	7402.78	192	1.19928	2.77123	125	0.228586	0.991271	114	-1.34172	1.34639	125	-1.44153	1.41639	71
		39.0312	6060.34	124	1.32218	2.97304	84	0.319867	1.00642	115	-1.35135	1.354	72	-1.4393	1.45745	34
		37.0562	1215	137	1.34025	2.45277	118	0.328979	0.949839	109	-0.800761	0.860316	97	-1.34568	1.36365	70
		37.5	1486.77	142	1.36588	2.61214	115	0.350667	0.975197	107	-0.916279	0.900415	101	-1.43781	1.43654	37
		35.125	1657.57	127	1.3099	2.65485	125	0.304162	0.981405	110	-0.985581	0.955107	114	-1.40704	1.3973	36
		33	2736.07	103	1.24274	2.64061	159	0.264097	0.978874	108	-0.871276	0.807822	103	-1.42017	1.3684	36
		31.25	1331.86	164	1.25818	2.50973	127	0.266751	0.961896	113	-0.969863	1.00056	110	-1.41315	1.38839	35
		30.125	896.48	164	1.22865	2.59522	115	0.239816	0.975248	108	-0.979986	0.800778	101	-1.4224	1.22384	68
		31	2501.35	166	1.20139	2.5293	121	0.235666	0.962382	114	-1.02929	1.03505	117	-1.41936	1.3438	71
		31.625	1977.01	198	1.26802	2.97139	131	0.272949	1.01212	122	-1.11096	1.00645	118	-1.41445	1.3949	36
		36.5	2346.7	293	1.19224	2.52675	397	0.235528	0.962562	220	-1.25482	1.16995	184	-1.43055	1.39819	77
		38.25	3113.65	339	1.28217	2.65758	301	0.28682	0.981877	227	-1.2012	1.07629	181	-1.46127	1.40613	75
		35	2625.09	310	1.1812	2.50838	272	0.221536	0.958487	223	-1.23232	1.22065	178	-1.42405	1.39056	123
		35.875	3026.36	238	1.2461	2.74916	252	0.260671	0.989861	237	-1.15118	1.08854	182	-1.39946	1.40598	75
		31.875	1964.25	254	1.17747	2.52914	328	0.218259	0.963989	109	-1.02202	0.967244	176	-1.44339	1.36497	73
		34.5	2291.88	284	1.21803	2.59563	328	0.240774	0.974093	225	-1.09358	1.03822	180	-1.41733	1.37155	74
		32.75	2702.99	292	1.17825	2.55116	254	0.22313	0.965641	230	-1.09197	1.06222	174	-1.43586	1.38004	74
		32	1885.37	225	1.1804	2.88214	379	0.22024	0.997763	120	-1.05871	1.05223	175	-1.40789	1.41368	74
		35.2188	463.262	10	1.31712	2.62996	15	0.307712	0.974782	15	-0.906063	0.962179	23	-1.46924	1.43635	7
		30.475	519.77	28	1.31301	2.62225	18	0.310917	0.979883	20	-1.00074	0.953825	28	-1.41279	1.51442	12
		32.7537	1086.91	48	1.35231	2.92665	40	0.341007	0.995855	34	-1.27202	1.04377	32	-1.51074	1.23905	18
		37.1737	1518.45	39	1.49752	2.97967	39	0.437522	1.016	51	-1.07364	1.02816	29	-1.4059	1.52108	17
		58.4738	2169.16	62	1.52999	2.67517	64	0.460257	0.981939	93	-1.03305	1.00853	64	-1.47909	1.38729	35
		62.5625	2298.47	83	1.64271	2.61615	61	0.572332	0.976936	83	-0.84051	0.656259	56	-1.20886	1.44432	34
		51.2313	1353.38	97	1.45984	2.68623	61	0.403848	0.987449	45	-0.948073	1.03808	66	-1.37504	1.29823	36
		61.7338	4558.43	80	1.53439	2.77653	37	0.475973	0.994599	44	-0.830228	0.693499	56	-1.23738	1.38754	33
		31.625	1073.14	94	1.33625	2.56131	75	0.329344	0.969593	49	-0.995351	0.697225	57	-1.45017	1.44188	35
		35.5975	3638.47	79	1.29723	2.45002	73	0.288695	0.950052	53	-0.92516	0.996325	60	-1.29539	1.33366	68
		28.25	978.875	176	1.23285	2.56756	77	0.24877	0.969909	110	-0.888345	0.887944	101	-1.41266	1.41063	35
		29	1203.59	90	1.25447	2.89584	74	0.262552	0.997549	56	-0.949187	0.823302	61	-1.43098	1.39874	17
		31.875	893.542	64	1.30352	2.43333	110	0.297012	0.946475	109	-1.04188	0.805772	61	-1.38441	1.1406	32
		30.75	1058.01	82	1.30201	2.46828	73	0.298088	0.954754	103	-0.941539	0.949454	70	-1.34485	1.38765	19
		25.375	620.7	111	1.17067	2.61926	49	0.205299	0.978185	39	-1.02505	1.08335	60	-1.4648	1.42748	34
		25.665	826.34	47	1.19059	2.95087	41	0.223737	1.01116	37	-1.10177	1.12035	32	-1.49642	1.48382	12
		37.1625	1736.53	110	1.37202	2.74401	75	0.348036	0.989842	109	-1.15773	1.00733	68	-1.46275	1.43362	37
		32.875	1052.43	116	1.2754	2.82001	82	0.281017	0.99715	54	-1.00102	0.914306	64	-1.45112	1.4629	35
		35.125	1175.41	121	1.31825	2.73502	75	0.315108	0.986006	105	-1.05589	1.18047	69	-1.39081	1.45172	37
		32	1829.65	123	1.2775	2.97009	42	0.277823	1.01571	54	-1.11021	1.05606	66	-1.4618	1.49194	34
		41.5	1512.37	68	1.39374	2.56054	70	0.403252	0.965893	48	-1.23008	1.04071	64	-1.45484	1.36277	33
		37.8612	2032.15	103	1.38095	2.67815	74	0.359421	0.986076	100	-1.22847	1.19856	68	-1.39724	1.4223	33
		30.61	993.955	25	1.32954	2.94579	19	0.322454	1.00366	18	-0.912655	1.05948	27	-1.44737	1.37765	7
		40.9188	1684.36	47	1.51829	2.98194	37	0.475034	1.0104	45	-1.32177	1.19012	37	-1.38011	1.45154	17
		38.875	642.75	7	1.49863	2.69015	7	0.458416	0.991631	6	-0.729032	0.611364	8	-1.39641	1.40357	10
		59.32	2106.1	74	1.52232	2.54546	66	0.503739	0.966266	46	-0.901476	0.692658	54	-1.39395	1.30209	17
		68.025	1288.19	16	1.5022	2.39409	36	0.480179	0.948332	25	-1.218	1.19142	31	-1.34259	1.17936	31
		35.6613	1122.97	26	1.48894	2.96555	34	0.431956	1.00812	25	-0.781331	0.809417	25	-1.34959	1.47074	12
		26.5787	783.631	9	1.29291	2.42278	19	0.262872	0.948994	17	-0.826727	0.664741	20	-1.3443	1.23816	12
		52.8813	1651.36	20	1.68172	2.38319	33	0.600111	0.929392	48	-0.956857	0.633091	52	-0.832857	1.36019	15
		33.8387	750.584	9	1.47811	2.54731	19	0.445357	0.966859	29	-0.736115	0.735067	21	-1.01589	1.33934	10
		31.35	1491.54	16	1.45862	2.45021	30	0.361923	0.946976	25	-0.919622	0.704597	20	-1.19158	1.32007	10
		38.02	504.565	39	1.32007	2.43631	42	0.312926	0.939177	50	-1.06834	0.95075	29	-1.40719	1.34661	17
		41	1304.01	121	1.43373	2.53868	73	0.400144	0.961766	101	-0.804948	0.897949	102	-1.41688	1.37424	35
		35.6688	1864.56	93	1.33529	2.92559	41	0.302227	1.00264	53	-1.00986	1.16795	65	-1.3211	1.46714	18
		40.125	2440.77	194	1.39932	2.7366	120	0.369685	0.987887	107	-1.01692	1.09152	110	-1.4682	1.4338	37

## Sheet: 16 Subs
Ng, Lower and Upper bounds for each parameter of each core (35 cores in total)
	Medians	36.5719	1353.27	65	1.2861	2.58517	53.5	0.289291	0.97114	49	-1.04775	1.04501	58	-1.41339	1.38941	32.5
		Intensity Images			R-Ratio Images			DCP Images			SHG-CD Images			SHG-LD Images					Intensity Images			R-Ratio Images			DCP Images			SHG-CD Images			SHG-LD Images
		48.0075	2209.9	28	1.42225	2.4075	64	0.387758	0.944142	46	-0.970439	0.907506	52	-1.34619	1.32365	17			Lower Bound	Upper Bound	Ng	Lower Bound	Upper Bound	Ng	Lower Bound	Upper Bound	Ng	Lower Bound	Upper Bound	Ng	Lower Bound	Upper Bound	Ng
		51.5825	3458.7	109	1.39494	2.47882	67	0.387757	0.955601	54	-0.910806	0.899299	65	-1.48426	1.31464	36		max	290.875	12921.8	310	2.3206	2.99595	261	0.91186	1.03807	131	0.369906	1.48096	176	0.855139	1.59445	105
		54.2925	4071.11	73	1.44371	2.48772	70	0.408335	0.955016	98	-0.844155	0.828087	99	-1.46533	1.37286	36		99th p	24.051	8715.39	260.71	1.06774	2.98724	177.26	0.143327	1.02289	116	-1.3849	1.40966	122	-1.55381	1.54215	75
		46.9825	1309.92	36	1.46363	2.51821	36	0.42433	0.962189	28	-0.768362	0.76145	44	-1.54792	1.35111	17		std	16.6724	1615.81	65.3941	0.179266	0.199279	42.8461	0.126582	0.0422942	36.0111	0.247527	0.25998	35.8516	0.309098	0.265726	20.5353
		40.5	1322.18	75	1.27511	2.61904	75	0.290449	0.976274	54	-1.23857	1.20806	71	-1.46711	1.37068	36
		50.7625	4373.95	111	1.34467	2.57003	78	0.340783	0.969748	104	-1.07714	1.0354	66	-1.48694	1.36605	37
		43.625	3109.05	108	1.36541	2.67318	75	0.345442	0.981479	55	-0.900411	1.00441	110	-1.47983	1.41255	37
		39.2512	1995.06	93	1.26873	2.59102	89	0.285555	0.967077	56	-0.854914	1.05658	66	-1.47441	1.37645	35
		41.375	1739.02	142	1.2579	2.61262	128	0.274558	0.975391	109	-1.20872	1.21247	120	-1.515	1.39825	37
		45.3137	4248.23	119	1.26519	2.77322	129	0.28932	0.99127	105	-1.17183	1.19799	120	-1.48295	1.40176	36
		44.9612	9150.82	109	1.27338	2.72419	85	0.294697	0.986245	111	-1.04213	1.0496	107	-1.48004	1.45392	36
		38.75	2046.61	123	1.25495	2.70161	118	0.274669	0.98203	110	-0.94642	1.18168	113	-1.47397	1.39233	36
		42.25	1739.5	131	1.23937	2.56415	77	0.256577	0.96837	53	-1.19033	1.17506	66	-1.51557	1.43425	38
		37.5138	1721.32	150	1.17443	2.68751	127	0.223857	0.982907	109	-1.2066	1.2171	69	-1.51206	1.43994	38
		36	1409.98	123	1.12365	2.7445	95	0.198216	0.988664	54	-1.09758	1.18757	67	-1.47829	1.41276	37
		37.1262	1537.71	98	1.22024	2.90464	91	0.246328	0.994125	52	-1.06778	1.1111	68	-1.4886	1.41889	36
		37.2875	618.881	24	1.35173	2.57872	40	0.327529	0.971133	32	-1.23279	0.870445	31	-1.38715	1.50086	16
		34.59	722.68	53	1.24892	2.34018	41	0.274096	0.925569	46	-0.987244	0.874808	60	-1.20376	1.41598	33
		30.8475	478.46	22	0.718216	2.46998	24	0.143593	0.947265	20	-1.18763	1.00379	29	-1.39207	1.44781	8
		32.4125	1286.59	30	1.3205	2.73916	19	0.353738	0.989554	30	-1.257	0.986727	30	-1.37907	1.42346	17
		37.7563	715.188	34	1.34363	2.46316	70	0.340293	0.949821	51	-1.08277	0.966134	57	-1.32004	1.31447	32
		36.625	895.325	43	1.27182	2.44098	50	0.301553	0.959641	31	-1.10705	0.947987	31	-1.27336	1.29146	33
		30.125	532.675	21	1.3449	2.43681	38	0.296823	0.948622	28	-1.11274	1.24008	31	-1.22983	1.36618	31
		34.7	749.775	57	1.32077	2.46883	71	0.296726	0.953627	48	-1.09388	1.03509	60	-1.39612	1.3386	18
		36.865	1293.66	80	1.4147	2.55717	41	0.39034	0.969776	49	-1.14476	1.12689	32	-1.40209	1.36204	17
		39.375	1754.16	52	1.36348	2.74665	43	0.36584	0.993187	47	-1.17654	1.2559	32	-1.34695	1.42439	18
		42.5075	1105.48	44	1.48317	2.62452	37	0.406337	0.975592	28	-1.20152	1.18323	32	-1.36882	1.39093	18
		35	1087.07	78	1.26002	2.5289	73	0.287115	0.963205	53	-1.23651	1.23125	69	-1.34157	1.3961	35
		32.29	1136.14	72	1.2567	2.5812	68	0.273751	0.979678	33	-1.00314	1.20321	31	-1.45878	1.43831	16
		31.25	807.452	121	1.21862	2.64271	75	0.232283	0.981533	52	-1.17774	1.1726	68	-1.44123	1.39639	35
		33.7925	1093.58	85	1.30909	2.67205	75	0.292718	0.984191	53	-1.19031	1.11303	69	-1.39759	1.39198	36
		31.8588	782.227	39	1.36745	2.75074	43	0.318936	0.991546	33	-1.19208	1.12565	33	-1.48981	1.33298	16
		40.9838	3583.16	110	1.27317	2.48887	80	0.29128	0.956235	107	-1.16322	1.19712	70	-1.50527	1.35771	36
		39	2827.78	226	1.15475	2.47018	119	0.221945	0.950331	108	-1.276	1.22775	120	-1.53873	1.41584	38
		36.25	2138.87	162	1.13002	2.46059	135	0.206539	0.949929	109	-1.17117	1.11794	115	-1.49853	1.41374	38
		33.9175	1238.26	107	1.2298	2.50689	99	0.258275	0.956268	53	-1.1125	1.01153	60	-1.44688	1.34012	18
		39.975	2080.47	160	1.15626	2.54365	148	0.220358	0.965853	107	-1.28403	1.21478	117	-1.39678	1.51532	75
		42.5562	3002.53	283	1.11525	2.45141	261	0.196833	0.94622	109	-1.27552	1.29183	121	-1.46189	1.36795	74
		39	2657.43	247	1.17294	2.54117	139	0.216187	0.960555	110	-1.12994	1.25074	120	-1.49652	1.31738	73
		36	2498.91	143	1.2225	2.61633	123	0.250622	0.971147	113	-1.16101	1.17807	114	-1.52508	1.40669	72
		38.25	1548.88	181	1.16801	2.53254	138	0.222444	0.963432	108	-1.24599	1.26786	118	-1.47001	1.38112	72
		44.75	3441.45	271	1.12774	2.58996	136	0.203163	0.971836	111	-1.27237	1.33864	120	-1.48213	1.33556	75
		42.625	2881.53	244	1.21064	2.65489	126	0.250419	0.976763	109	-1.16709	1.27865	122	-1.48569	1.31186	74
		40.25	2788.44	250	1.19288	2.6376	130	0.233172	0.970555	109	-1.01516	1.15786	114	-1.48556	1.3379	75
		41.375	3062.18	173	1.28059	2.52098	116	0.290129	0.961398	104	-1.06559	1.17679	66	-1.48073	1.3121	70
		41.25	4422.94	197	1.18827	2.61125	135	0.234456	0.974354	108	-1.21863	1.24025	122	-1.46173	1.35112	73
		38.5	4380.1	158	1.26521	2.7417	129	0.275972	0.987229	108	-1.18824	1.22381	118	-1.47476	1.37154	71
		38.5	1499.6	75	1.14524	2.76402	85	0.212349	0.99137	54	-1.18359	1.18106	69	-1.46598	1.47508	37
		39.7925	2506.83	132	1.19579	2.53437	82	0.235556	0.963463	54	-1.15068	1.09696	71	-1.54949	1.43837	36
		41.875	3244.41	191	1.2861	2.48452	250	0.301847	0.953228	108	-1.05848	1.0986	116	-1.45067	1.42542	37
		37.5	3093.53	210	1.17909	2.48191	127	0.228696	0.954488	107	-1.13453	1.11199	113	-1.44586	1.40646	36
		38.1662	2264.49	70	1.42825	2.65064	68	0.365243	0.973942	52	-1.17234	1.34211	66	-1.48116	1.34554	35
		37.125	1936.11	156	1.10025	2.52086	127	0.189712	0.962017	109	-1.2106	1.19828	113	-1.45808	1.48621	74
		42.5	2599.82	271	1.14081	2.53209	139	0.220232	0.96324	109	-1.2	1.23025	120	-1.44555	1.43398	75
		44	4188.41	199	1.24258	2.60384	138	0.265063	0.972882	110	-1.11349	1.12362	117	-1.43327	1.39025	73
		40.25	3583.55	117	1.37973	2.63892	105	0.360047	0.974054	108	-1.06052	1.17819	114	-1.46586	1.37064	36
		35.9937	1223.14	151	1.17912	2.57406	79	0.220571	0.969914	107	-1.26581	1.27872	73	-1.39631	1.48731	37
		41	3439.48	211	1.16532	2.59516	140	0.223879	0.972524	113	-1.22426	1.25917	120	-1.42519	1.4085	73
		39.25	1981.37	139	1.27009	2.59239	113	0.281295	0.97191	110	-0.979046	1.02693	112	-1.40176	1.37275	67
		37	2152.63	158	1.33802	2.68836	115	0.327077	0.98279	105	-1.05782	1.07583	114	-1.40558	1.41137	70
		33.53	1246.29	95	1.20265	2.68059	75	0.227788	0.984915	53	-1.23536	1.24539	70	-1.46498	1.49261	34
		35	1594.63	108	1.1789	2.68242	82	0.22175	0.983844	54	-1.12389	1.17044	65	-1.41033	1.47047	35
		32.875	1846.38	146	1.30151	2.72645	77	0.303452	0.988994	106	-0.953678	1.00379	108	-1.40202	1.36873	35
		37.0213	2225.7	85	1.40917	2.94684	68	0.373785	1.00541	54	-1.11044	1.13157	68	-1.43086	1.46974	35
		39.7475	1023.14	24	1.3797	2.67788	21	0.364181	0.975136	31	-0.921229	1.18326	33	-1.54524	1.34273	18
		46.7825	2646.55	85	1.33065	2.52771	70	0.319809	0.965326	48	-0.923588	0.940317	59	-1.35112	1.37979	35
		43.855	1626.18	74	1.37638	2.45802	70	0.351497	0.954181	49	-0.786397	0.886244	59	-1.33074	1.34118	32
		38.5838	1050.49	27	1.39003	2.58825	37	0.369338	0.974446	30	-1.14752	1.09322	36	-1.33132	1.31986	16
		46.3825	2290	37	1.48753	2.69939	38	0.425842	0.986229	47	-1.02306	0.966525	64	-1.4231	1.48711	33
		51.0337	3028.88	99	1.41506	2.48354	66	0.371986	0.957582	47	-1.17152	1.21247	67	-1.54566	1.44892	37
		46.5	2142.8	108	1.35138	2.3887	101	0.340399	0.92954	107	-1.0301	1.14417	67	-1.37067	1.30735	35
		42.8	3697.25	76	1.46177	2.7415	38	0.415001	0.985084	47	-1.13868	1.09363	63	-1.52042	1.3167	34
		39.75	1611.67	77	1.25983	2.39253	105	0.278986	0.93783	103	-0.789977	0.898912	107	-1.03046	1.30876	72
		53.6225	4210.75	77	1.47611	2.65868	73	0.407982	0.982096	104	-1.04126	1.10487	73	-1.25974	1.34289	66
		60.1788	7752.92	123	1.54855	2.881	77	0.484375	0.996147	47	-1.06249	1.2044	68	-1.38039	1.40894	34
		51	8990.62	135	1.44912	2.67308	82	0.404918	0.982406	104	-0.980375	1.19852	107	-1.43172	1.26512	36
		40.2825	1571.66	43	1.37193	2.54681	37	0.361615	0.967188	30	-0.692005	1.05269	53	-1.18985	1.31696	16
		38.205	8428.92	70	1.35409	2.80023	73	0.336573	0.994034	53	-0.956764	0.928777	63	-0.784093	1.42801	65
		45.525	1331.81	69	1.3998	2.74758	49	0.384887	0.990815	50	-0.894578	1.06633	60	-1.44259	1.18758	17
		48.565	1456.69	52	1.55683	2.90379	36	0.473881	0.996869	44	-0.862239	1.10247	58	-1.48104	1.24938	34
		45.9763	1263.63	30	1.46137	2.53721	37	0.437938	0.962504	28	-0.860301	0.662035	26	-1.3957	1.50318	18
		43.7863	1342.64	63	1.44384	2.48639	73	0.399951	0.95467	47	-0.98926	1.05874	64	-1.3366	1.4109	34
		40.375	1209.05	68	1.35271	2.42965	65	0.33945	0.944735	48	-1.05841	1.00635	65	-1.38044	1.39921	33
		43.3825	2302.49	65	1.42486	2.50236	75	0.412172	0.959411	45	-1.01394	0.99696	57	-1.42154	1.3297	35
		43.125	4839.18	71	1.24803	2.46197	78	0.276712	0.949732	49	-1.04103	0.966124	66	-1.2816	1.33921	33
		50.665	6653.62	101	1.37792	2.54949	73	0.340991	0.966726	54	-1.09211	1.20307	68	-1.25486	1.47719	38
		55.75	3188.83	98	1.41718	2.58839	70	0.37112	0.973346	106	-1.04688	1.1635	113	-1.28021	1.45483	36
		53.0363	3678.29	140	1.58318	2.88678	70	0.506669	0.995452	105	-0.884	1.18127	68	-1.46242	1.49078	18
		50.505	1754.83	55	1.41936	2.56812	67	0.378105	0.970713	49	-0.928294	1.06198	62	-1.31864	1.40497	37
		55.35	3941.32	133	1.28553	2.64656	77	0.289287	0.983079	59	-1.18925	1.20095	69	-1.30957	1.39125	35
		57.935	2295.28	119	1.52257	2.68916	66	0.462633	0.982755	102	-1.04022	1.14301	69	-1.41231	1.38463	33
		47.215	3692.81	117	1.46182	2.72091	73	0.421013	0.982652	45	-1.14523	1.24511	66	-1.39236	1.32947	35
		39.1	844.775	36	1.28151	2.64393	21	0.282172	0.980107	21	-0.756778	1.20121	25	-1.33861	1.39249	10
		44.75	1588	79	1.47799	2.90358	40	0.421064	1.0001	54	-1.11761	1.10844	65	-1.39138	1.4587	35
		34.875	1344.61	61	1.24658	2.95722	41	0.259854	1.01038	55	-1.09449	1.22435	34	-1.42911	1.39289	16
		42.2638	2024.24	61	1.47727	2.93882	41	0.428123	0.998776	49	-1.17002	1.20513	72	-1.42213	1.4312	16
		36.1975	1089.56	52	1.19872	2.53534	43	0.22978	0.961132	52	-1.27101	1.10996	32	-1.45788	1.3993	36
		38.875	2429.86	146	1.16568	2.47834	128	0.211818	0.95461	106	-1.19853	1.22928	122	-1.49118	1.40749	72
		35.5	2055.34	171	1.18325	2.52458	116	0.227164	0.962959	106	-1.14028	1.1453	113	-1.49564	1.49338	37
		29.1438	1835.74	62	1.17061	2.62387	43	0.253828	0.974571	33	-1.01681	0.966176	26	-1.50607	1.41082	17
		38.375	2153.91	162	1.25957	2.53017	119	0.269855	0.963772	107	-1.14998	1.26768	71	-1.47467	1.39989	72
		44.25	2412.82	206	1.1934	2.54462	147	0.248813	0.965091	106	-1.26674	1.30673	122	-1.46513	1.44199	74
		38.5	2498.24	187	1.19197	2.52493	126	0.23289	0.962249	108	-1.06283	1.1033	115	-1.4293	1.43062	73
		35.9312	1360.14	123	1.26748	2.52612	73	0.276491	0.962445	101	-0.977996	0.945389	105	-1.36877	1.41143	34
		35.75	2599.49	160	1.23856	2.56866	132	0.261493	0.969334	113	-1.18821	1.25874	72	-1.44232	1.45053	36
		37.375	1778.53	168	1.20609	2.5907	117	0.239012	0.973243	109	-1.21243	1.25024	69	-1.40372	1.41756	38
		38.125	1854.98	193	1.19418	2.70311	131	0.237946	0.984609	108	-1.10153	1.23152	116	-1.47175	1.41323	36
		31.0212	735.952	157	1.14547	2.67509	82	0.195296	0.978542	56	-1.03539	1.08717	67	-1.41832	1.40159	35
		31.9312	1398.64	86	1.20608	2.62813	45	0.227928	0.977096	54	-1.16519	1.14332	66	-1.4304	1.50431	18
		33.25	2631.18	203	1.19829	2.74299	118	0.230048	0.989362	107	-1.16031	1.19068	119	-1.40285	1.43463	36
		31.9575	1822.43	148	1.20789	2.77723	121	0.231915	0.992234	111	-1.06378	1.11469	109	-1.43327	1.3971	37
		30.625	1407.02	115	1.21335	2.721	79	0.249373	0.986555	52	-0.987398	1.06612	65	-1.37387	1.43936	18
		28.1075	742.767	45	1.21409	2.51434	45	0.227219	0.956016	34	-1.24568	1.11427	34	-1.40808	1.45144	17
		29.875	866.23	102	1.15764	2.51703	74	0.201959	0.961517	54	-1.1911	1.13789	68	-1.49194	1.37984	35
		29.75	724.625	176	1.14202	2.4904	84	0.17514	0.958221	53	-1.03164	1.1831	66	-1.42992	1.39774	36
		28.4525	554.765	40	1.16039	2.73335	52	0.200293	0.986828	37	-1.06117	0.997183	29	-1.50438	1.43682	18
		28.3675	770.582	57	1.13414	2.3682	44	0.190904	0.928962	35	-1.10516	1.13262	31	-1.41354	1.36109	34
		36	1433.43	152	1.2062	2.55232	134	0.239886	0.967293	110	-1.21848	1.22237	69	-1.46049	1.40384	37
		32.7137	1274.85	149	1.13824	2.51349	123	0.189834	0.960009	109	-1.20063	1.11309	116	-1.36767	1.38262	69
		31.6663	1521.96	147	1.21534	2.6427	80	0.238381	0.979822	110	-1.12077	1.08792	65	-1.44772	1.43066	36
		29.2138	1098.75	163	1.1411	2.39164	119	0.186389	0.932435	56	-1.23182	1.2	68	-1.41642	1.36646	36
		38.125	2886.44	147	1.1942	2.62447	127	0.230304	0.977681	115	-1.25118	1.24	119	-1.41178	1.42619	36
		35.2037	1767.12	223	1.16196	2.66415	128	0.211162	0.982999	111	-1.21452	1.22565	119	-1.45793	1.44468	36
		30.2425	688.523	169	1.13191	2.63353	118	0.181619	0.978917	55	-1.1212	1.05092	114	-1.35626	1.41152	71
		29.625	730.506	53	1.16734	2.38051	76	0.191578	0.933443	51	-1.11205	1.13448	61	-1.40553	1.31937	19
		33.125	1914.94	157	1.14808	2.53824	132	0.202059	0.963403	109	-1.24959	1.23229	116	-1.45881	1.42937	73
		30	2077.93	201	1.131	2.60232	122	0.184347	0.974098	56	-1.15876	1.12703	67	-1.41478	1.38145	35
		31.3287	1034.24	72	1.12006	2.59387	79	0.173992	0.97428	52	-1.07332	1.0502	62	-1.29601	1.40528	33
		29.3125	544.312	30	1.07848	2.44775	23	0.130672	0.952262	21	-0.718726	0.863671	24	-1.47988	0.881625	31
		30.215	714.6	53	1.25644	2.37546	42	0.24698	0.936992	51	-0.868615	0.734451	51	-1.46527	0.751834	31
		32.125	2363.87	100	1.23177	2.45719	77	0.256799	0.950022	56	-0.805592	0.778682	57	-1.40062	1.4372	36
		24.125	87.375	7	1.07779	2.01255	6	0.0771116	0.808639	5	-0.416	0.5	4	-1.43235	0.313253	7
		32.9763	1807.69	78	1.24252	2.372	72	0.258037	0.931421	49	-0.899952	0.808185	50	-1.40009	1.30917	17
		33.625	1350.56	105	1.16926	2.53156	77	0.244571	0.964859	54	-1.03503	0.984246	63	-1.47983	1.28174	35
		32.875	2816.89	135	1.2276	2.37785	75	0.248614	0.930107	49	-0.625193	0.845878	86	-1.37367	1.17006	65
		26	504.408	31	1.19693	2.34699	70	0.22868	0.912299	53	-0.562961	0.716696	41	-1.37611	0.871574	30
		29.7587	789.814	49	1.22714	2.53957	38	0.232399	0.964942	31	-0.909474	1.02368	32	-1.48352	1.43957	35
		30.4138	879.548	69	1.1696	2.64826	44	0.206788	0.982032	35	-0.947912	0.874613	51	-1.40496	1.44291	17
		30.5	1028.85	33	1.26873	2.85718	41	0.258441	0.987937	34	-0.784542	1.17254	53	-1.45787	1.38408	12
		27.875	1077.08	65	1.19649	2.41651	76	0.223309	0.935823	52	-0.523984	0.76087	44	-1.36125	1.15777	33
		27.0188	432.169	26	1.29186	2.51164	20	0.273588	0.963175	21	-0.696911	0.844144	22	-1.52303	1.47774	12
		31.625	4059.83	124	1.12309	2.41128	111	0.174416	0.939857	103	-0.842138	0.981144	98	-0.989732	1.33085	65
		29.5	917.266	46	1.2691	2.70127	44	0.289294	0.986824	32	-0.829773	0.776782	49	-1.32238	1.36768	17
		28.0925	985.239	49	1.26012	2.66158	40	0.260525	0.979883	34	-0.942043	0.776008	51	-1.39418	1.44588	17
		30.4438	679.232	24	1.12502	2.4805	16	0.186243	0.949324	19	-0.811081	0.61692	23	-1.48475	1.04408	15
		25.4763	301.831	17	1.13657	2.46353	19	0.193921	0.952432	19	-0.682546	0.835548	21	-1.4492	1.26035	12
		38.1788	1030.45	54	1.39206	2.46248	71	0.383244	0.949256	49	-0.643314	0.691092	83	-1.37618	0.973422	33
		30.16	630.025	24	1.46511	2.97924	17	0.437311	1.0128	15	-0.671223	0.838239	19	-1.49555	0.730128	29
		32.4825	491.4	28	1.24374	2.4552	34	0.262765	0.954761	30	-0.684642	0.670077	40	-1.39148	0.695789	31
		32.8375	753.48	18	1.21739	2.51377	40	0.256073	0.965779	32	-0.907541	0.771679	26	-1.4648	0.929189	15
		31.75	648.316	26	1.37116	2.56237	36	0.338156	0.969452	17	-0.714902	0.682323	20	-1.42364	1.32768	11
		26.5987	414.06	26	1.26641	2.49722	37	0.271898	0.959388	33	-0.665971	0.628018	39	-1.27508	1.16134	29
		29.8562	1744.01	68	1.14481	2.50315	51	0.196965	0.960768	50	-0.768468	0.920126	53	-1.3681	1.4218	17
		29.465	592.633	30	1.16704	2.63343	23	0.232595	0.986352	20	-0.83824	0.909852	27	-1.38213	1.50775	12
		24.0938	289.969	17	1.03744	2.48666	24	0.185141	0.963569	21	-0.708636	0.75695	22	-1.34285	1.31759	16
		24.7712	272.748	32	1.17778	2.51494	20	0.183491	0.9532	20	-0.774758	0.610095	20	-1.23976	1.28293	15
		24.01	184.565	9	1.16155	2.51403	19	0.18945	0.947952	10	-0.81884	0.893772	22	-1.56149	1.55946	8
		26.0712	744.605	61	1.1634	2.54838	43	0.171429	0.96499	33	-0.865124	0.787504	22	-1.35549	1.43182	17
		25.25	445.478	53	1.1382	2.57764	46	0.15834	0.973931	35	-0.745021	0.755224	54	-1.31756	1.37918	16
		23.815	225.64	13	1.15016	2.49234	21	0.186356	0.9531	21	-0.705461	0.806786	24	-1.30965	1.12944	31
		36.7	2082.97	76	1.34666	2.76599	40	0.326773	0.991703	46	-1.3832	1.36914	35	-1.511	1.44595	18
		28.75	434.642	112	1.09256	2.43537	47	0.158471	0.946145	35	-0.970748	1.07928	58	-1.41201	1.46247	18
		30.09	1153.14	71	1.19187	2.49185	43	0.215212	0.955269	52	-0.902268	0.987171	62	-1.43052	1.43653	36
		43.375	267.625	6	1.38609	2.56048	5	0.390251	0.969182	4	-0.847262	0.447059	5	-1.03704	1.40013	6
		34.5	2730.41	108	1.15914	2.57642	78	0.223179	0.972264	53	-1.09141	1.03983	67	-1.43515	1.39363	35
		36	4670.11	115	1.10186	2.50174	82	0.19073	0.959319	53	-1.16549	1.11782	69	-1.43743	1.39491	36
		41.8787	10127.6	96	1.30242	2.60781	80	0.302334	0.976536	102	-1.05358	1.06853	114	-1.42848	1.44153	36
		45.8813	3783.53	164	1.35729	2.70925	126	0.340691	0.988538	110	-1.05593	1.07162	113	-1.48864	1.39622	37
		38.5	3162.23	183	1.23857	2.52104	124	0.265494	0.96261	110	-1.27324	1.10353	120	-1.51634	1.41508	38
		40.5	5248.29	122	1.21828	2.46915	123	0.253664	0.953454	103	-1.08932	1.07208	114	-1.40601	1.36369	74
		43.5	4837.44	137	1.34495	2.68444	75	0.332831	0.983876	104	-0.865777	1.01269	107	-1.43084	1.34392	36
		37.875	3085.23	157	1.29057	2.94984	82	0.290309	0.998782	107	-0.990817	1.148	110	-1.51265	1.21843	71
		34.625	3018.22	86	1.33248	2.62089	40	0.313306	0.97558	52	-1.15952	1.10908	67	-1.51935	1.39589	18
		42.375	9882.75	105	1.28075	2.76634	77	0.284286	0.991229	106	-1.01381	1.09501	111	-1.43444	1.34535	36
		44.8787	4357.52	123	1.3725	2.74362	128	0.35226	0.988531	112	-0.98465	1.01468	108	-1.43514	1.28836	35
		36.885	2180.09	96	1.39204	2.98648	45	0.359534	1.01044	52	-0.890369	1.26476	65	-1.56349	1.27846	36
		49.49	1870.27	24	1.54352	2.51836	37	0.445129	0.968986	40	-0.951786	0.932408	33	-1.43421	1.39032	12
		56.375	3636.95	44	1.50023	2.57672	73	0.444587	0.970904	56	-1.07199	1.04026	70	-1.43642	1.34357	34
		45	1864.79	118	1.39137	2.57281	105	0.356901	0.966961	105	-1.16164	1.27438	72	-1.49192	1.39136	36
		45.5312	1592.12	101	1.38314	2.78114	76	0.346727	0.990637	49	-1.31368	1.28603	71	-1.47595	1.31216	35
		50.1175	2465.96	67	1.45076	2.56576	76	0.395435	0.970283	100	-1.15481	1.14172	70	-1.33586	1.43909	34
		48.2938	814.594	17	1.4794	2.65367	15	0.400665	0.96996	23	-1.15368	1.42594	15	-1.46626	1.52949	8
		38.1475	1318.16	127	1.14791	2.58954	86	0.247478	0.970476	54	-1.22768	1.27744	69	-1.50482	1.39037	36
		44.3762	2648.73	173	1.23682	2.6781	138	0.271216	0.981094	107	-1.24741	1.25741	122	-1.46198	1.40288	38
		44.4875	4631.34	171	1.36036	2.5675	114	0.340869	0.968916	106	-1.26575	1.26101	71	-1.41763	1.41616	36
		39.4475	1902.11	100	1.28568	2.61895	84	0.290073	0.978653	54	-1.24208	1.28747	70	-1.4802	1.32815	36
		40.25	1948.32	139	1.32165	2.68309	109	0.316014	0.98151	109	-1.1482	1.19381	71	-1.44425	1.36099	35
		44.875	3033.94	166	1.34173	2.71622	115	0.33887	0.985846	106	-1.18688	1.21845	116	-1.41263	1.44814	37
		51.915	4199.74	91	1.40883	2.61839	77	0.381289	0.977585	96	-1.16892	1.1413	70	-1.41506	1.33887	36
		45.185	6657.2	102	1.37448	2.85441	84	0.343219	0.995996	110	-1.24058	1.27012	74	-1.46573	1.45573	36
		45.7413	6915.45	91	1.43249	2.98384	68	0.397582	1.00964	105	-1.20319	1.24148	73	-1.45956	1.46065	36
		50.2737	4049.32	50	1.5692	2.99111	38	0.491093	1.01538	39	-1.13184	1.31575	34	-1.43128	1.42931	18
		53.11	2684.66	36	1.49363	2.57349	40	0.421853	0.970872	47	-1.35349	1.36239	34	-1.54189	1.45563	12
		39.5312	1858.62	112	1.25573	2.52193	80	0.26563	0.962863	51	-1.18297	1.17441	67	-1.44443	1.36308	37
		32.75	1137.25	105	1.21425	2.50542	79	0.245178	0.956537	51	-1.19934	1.2824	68	-1.448	1.39011	34
		35.4025	782.076	17	1.41341	2.78343	21	0.368497	0.99921	22	-1.45789	1.15607	16	-1.62685	1.28956	11
		44.625	3077.68	281	1.26828	2.48896	118	0.27413	0.95739	110	-1.24526	1.18227	118	-1.45353	1.37136	75
		50	4570.88	137	1.21075	2.49601	114	0.238815	0.958591	105	-1.25196	1.26951	70	-1.39061	1.22983	74
		36.585	2183.51	77	1.23248	2.63166	52	0.23482	0.977543	33	-1.27094	1.20297	32	-1.50365	1.36247	17
		37.5588	1045.49	49	1.27392	2.70948	43	0.288899	0.974549	31	-1.28806	1.21465	31	-1.39186	1.25352	18
		41.5	2756.61	135	1.21586	2.51861	127	0.243029	0.95994	104	-1.21997	1.17936	116	-1.49481	1.38369	74
		47.875	5360.44	211	1.22509	2.53341	118	0.255702	0.964992	115	-1.25982	1.31511	120	-1.41239	1.35049	74
		46.8475	8015.04	151	1.31624	2.59062	116	0.313201	0.97367	109	-1.26865	1.22582	71	-1.38623	1.3541	34
		41.715	3451.3	142	1.40186	2.96661	77	0.364027	1.00468	54	-1.29785	1.48096	75	-1.55255	1.40071	35
		39.8438	2848.66	74	1.39435	2.71334	37	0.392237	0.988104	47	-1.22614	1.16638	32	-1.52835	1.38057	18
		45.8025	8164.63	137	1.41004	2.74716	70	0.380005	0.988738	103	-1.22292	1.15256	119	-1.45991	1.32873	35
		44.5	5007.73	85	1.36695	2.89466	73	0.339472	0.995885	51	-1.15983	1.20841	68	-1.42024	1.26337	34
		44.1125	2806.9	77	1.4138	2.98572	41	0.384899	1.01492	50	-1.37754	1.44005	38	-1.48513	1.43507	18
		34.7437	786.931	31	1.26465	2.47369	39	0.260523	0.950754	29	-1.12478	1.05565	31	-1.33603	1.38741	16
		37.375	892.188	43	1.24126	2.50543	81	0.257128	0.959888	49	-1.18948	1.15772	63	-1.19553	1.38249	32
		35.9675	1303.24	141	1.25901	2.49603	113	0.269499	0.958108	108	-1.11446	1.0935	66	-1.35863	1.42619	36
		30.045	1461.46	65	1.21627	2.60842	75	0.238314	0.968637	53	-0.988323	1.10243	66	-1.4299	1.24049	33
		42.875	2229.11	69	1.33917	2.72614	75	0.335316	0.986835	52	-1.26998	1.37613	71	-1.55053	1.44809	18
		41	2949.35	168	1.27215	2.52577	126	0.277002	0.963217	104	-1.1957	1.19463	71	-1.27559	1.3782	34
		37.75	1734.14	167	1.2368	2.52514	111	0.254488	0.962605	103	-1.12676	1.11185	117	-1.1886	1.40254	68
		35.415	520.669	35	1.25956	2.42225	42	0.272542	0.937915	33	-1.02801	1.06627	63	-1.22253	1.26793	32
		34.7175	1601.98	104	1.22803	2.56324	73	0.253799	0.96882	54	-1.2544	1.27965	68	-1.349	1.3944	35
		37.5	2104.2	192	1.21053	2.52301	122	0.237457	0.962971	110	-1.10869	1.12987	113	-1.24887	1.3692	69
		38.125	1285.88	114	1.26529	2.53355	118	0.26548	0.964793	103	-1.08076	1.06611	112	-1.23939	1.34755	35
		37.4438	1107.04	56	1.2916	2.64735	44	0.297823	0.981585	48	-1.01599	1.10762	61	-1.16911	1.40551	33
		30.77	1491.49	92	1.16758	2.54197	45	0.208369	0.964917	34	-1.15788	1.18157	31	-1.23149	1.42568	32
		33.625	998.284	131	1.11683	2.57534	91	0.190266	0.971093	54	-1.27245	1.26585	72	-1.35228	1.41581	36
		33.25	1012.97	91	1.15441	2.62315	89	0.208458	0.977833	52	-1.07865	1.09254	65	-1.3003	1.34675	34
		44.085	935.925	6	1.35856	2.90056	18	0.444576	1.00104	16	-1.14309	0.962827	13	-1.34779	1.27245	10
		38.0562	2505.71	82	1.31821	2.56158	71	0.322623	0.968531	51	-0.956651	0.928721	59	-1.38874	1.37191	18
		36.5588	1461.16	140	1.24458	2.60004	74	0.251642	0.973597	54	-1.07715	1.06036	65	-1.40249	1.41174	36
		34.25	1160.13	83	1.217	2.3983	78	0.239654	0.937816	50	-0.884001	0.795874	97	-1.34186	1.24841	34
		31.77	562.75	34	1.30543	2.84072	40	0.300878	0.986072	32	-0.921155	0.975309	29	-1.49585	1.29262	17
		32.875	1224.21	94	1.26507	2.59288	79	0.262497	0.973005	53	-1.11018	1.14516	74	-1.42698	1.38466	35
		34.945	1741.19	100	1.17575	2.58729	43	0.230798	0.97082	33	-1.10059	1.17347	32	-1.38092	1.35184	16
		35.4625	1454.28	63	1.16052	2.63388	47	0.22837	0.970735	35	-1.08577	1.03679	31	-1.4359	1.34354	16
		29.3837	654.226	25	1.24323	2.71848	37	0.255709	0.985165	30	-1.04222	0.711325	24	-1.45017	1.32322	11
		33.6325	1263.92	64	1.29187	2.57344	42	0.300508	0.967736	36	-1.13129	1.17833	66	-1.35392	1.48838	18
		31.9163	1077.53	48	1.08262	2.56857	45	0.155768	0.965568	20	-1.05508	1.02509	26	-1.31372	1.36906	17
		33.9312	1452.75	40	1.22413	2.70872	40	0.241881	0.988308	34	-0.780582	0.668294	44	-1.24299	1.28761	17
		26.4	479.585	21	1.17747	2.65852	23	0.194326	0.972117	17	-0.878863	0.922698	26	-1.49049	1.35941	12
		35.375	1541.12	108	1.29725	2.48361	75	0.303099	0.954487	51	-0.822765	0.92482	98	-1.32293	1.40981	34
		34	1955.41	139	1.19245	2.75292	80	0.225161	0.990177	56	-1.0706	1.06311	109	-1.38223	1.41279	37
		35	2763.24	135	1.29359	2.98262	77	0.284628	1.02729	56	-1.0888	1.11138	68	-1.39224	1.50424	35
		28.4625	1535.66	42	1.27675	2.63447	40	0.271621	0.98942	33	-0.979625	1.04377	32	-1.37493	1.42202	12
		28.1375	352.887	13	1.21266	2.53117	22	0.21536	0.96552	21	-0.848823	0.845868	23	-1.3542	1.31765	12
		30.9425	945.47	77	1.21014	2.44072	75	0.234269	0.948161	55	-0.990627	0.88901	58	-1.23683	1.4667	35
		30.1375	620.64	39	1.23361	2.54589	44	0.236092	0.969169	31	-1.03772	0.875817	58	-1.48229	1.49531	18
		48.3013	3810.74	56	1.5104	2.5259	59	0.466983	0.967791	40	-0.789907	0.754975	52	-0.898815	1.39034	63
		34.5625	456.905	10	1.23131	2.53651	15	0.235753	0.964692	17	-0.922411	0.950332	10	-1.16101	1.27287	6
		37.005	1438.06	62	1.3334	2.6203	70	0.319115	0.979025	52	-1.02738	1.01369	61	-1.29996	1.56114	35
		34.9025	1232.55	78	1.30214	2.55484	74	0.299303	0.969152	52	-1.06298	0.966797	65	-1.31786	1.39079	34
		39.1775	2499.33	16	1.5181	2.35913	55	0.49643	0.923166	37	-0.477079	0.58328	34	-0.994197	1.28562	28
		35.225	1356.7	31	1.37907	2.30495	29	0.335366	0.905098	42	-0.638309	0.937033	22	-0.169975	1.37139	31
		77.555	1489.74	16	1.675	2.49474	31	0.601956	0.958394	31	-0.731408	0.473685	33	-0.552832	1.14136	22
		38.7638	1271.74	40	1.38687	2.84194	39	0.348385	0.990364	51	-0.742063	0.830743	53	-1.02134	1.37725	32
		24.5	103.5	5	1.28095	2.6062	5	0.306109	0.974652	4	-0.626016	0.384106	5	-1.08977	1.47287	6
		33.125	82.5	2	1.51505	1.93336	2	0.477576	0.768441	2	-0.30303	0.287671	3	-1.1946	0.920635	5
		32.1962	820.349	32	1.29818	2.37992	43	0.273661	0.940893	51	-0.83913	0.759388	48	-0.940555	1.36969	30
		31.275	1304.76	64	1.29662	2.56154	41	0.305976	0.970127	51	-0.918188	0.845637	60	-1.1898	1.36383	68
		29.4413	444.156	16	1.35889	2.87152	18	0.341378	0.997965	18	-0.678095	0.76501	22	-1.54816	1.33804	17
		39.5	1830.28	123	1.15213	2.48794	82	0.21489	0.955994	52	-1.19502	1.2173	69	-1.47231	1.48812	37
		40.25	2485.46	164	1.12706	2.43944	190	0.207497	0.945268	108	-1.24189	1.19045	121	-1.45356	1.4792	73
		39.325	2356.18	175	1.19478	2.43754	116	0.231566	0.945711	102	-1.14926	1.09521	71	-1.42723	1.46863	36
		41.4188	916.8	21	1.26364	2.28981	42	0.294499	0.906886	18	-0.952372	0.898188	30	-1.29427	1.28531	15
		38.625	1932.54	207	1.14272	2.52018	148	0.219866	0.961929	107	-1.28939	1.28614	72	-1.44806	1.48562	38
		47.125	3302.46	170	1.16476	2.55682	142	0.228691	0.968383	113	-1.32506	1.29174	124	-1.42761	1.47499	75
		45.375	2954.19	119	1.21211	2.50295	127	0.248462	0.957734	110	-1.22015	1.22206	118	-1.45561	1.42707	36
		40.875	2161.77	238	1.25664	2.48208	129	0.2802	0.95338	107	-1.17392	1.07138	114	-1.43654	1.38558	71
		37.3875	2137.97	216	1.14284	2.63579	141	0.206131	0.977105	107	-1.30723	1.32607	74	-1.44244	1.47403	74
		49.8188	3673	170	1.21437	2.65282	129	0.257294	0.980632	112	-1.31736	1.34867	121	-1.41379	1.44421	74
		50	3661.88	206	1.25312	2.76229	129	0.278681	0.99084	107	-1.24839	1.2021	121	-1.4002	1.43727	73
		41.75	3218.13	223	1.26781	2.55214	120	0.27499	0.966275	106	-1.15837	1.05674	110	-1.37725	1.45168	36
		36.75	2409.56	133	1.25515	2.75686	77	0.269853	0.990197	106	-1.24994	1.29956	72	-1.39628	1.46113	37
		38.75	3076.75	181	1.20809	2.83892	123	0.237668	0.994651	112	-1.24697	1.27866	121	-1.38917	1.42367	73
		40.375	3751.6	229	1.21291	2.95518	129	0.246733	1.00333	112	-1.20286	1.19337	119	-1.39197	1.44598	73
		38.875	2344.11	150	1.25007	2.76572	91	0.26277	0.99135	117	-1.15148	1.10346	67	-1.33113	1.42339	36
		47.125	67.5	2	1.60861	1.99233	1	0.52711	0.801262	1	-0.366048	-0.296296	2	-1.13758	-0.769614	2
		35.0725	661.07	27	1.31659	2.38051	63	0.315391	0.925791	44	-1.09246	0.558407	59	-1.2473	1.38122	32
		31.1625	459.212	10	1.31624	2.39177	13	0.280949	0.940007	15	-1.35727	0.964414	14	-1.46875	1.2733	7
		40.75	177.25	5	1.76708	2.3397	4	0.673019	0.955468	4	0.0723589	0.542857	3	0.00752823	0.505858	3
		29.43	310.59	7	1.0398	2.51071	9	0.2107	0.931579	9	-0.895313	1.16164	8	-1.43842	1.3416	7
		39.7425	611.288	14	1.40395	2.57968	33	0.402427	0.968587	24	-1.27348	1.37214	32	-1.15401	1.23948	14
		33.52	672.26	49	1.34131	2.50274	42	0.345006	0.962841	52	-1.15847	0.510368	28	-1.29952	0.880097	28
		35.5	165	4	1.53792	2.50902	4	0.453319	0.962616	3	-0.299445	0.855491	7	-0.19802	1.2069	4
		37	937.719	44	1.38959	2.71621	36	0.383709	0.988369	28	-1.07796	1.19038	31	-1.43966	1.4665	12
		67	3131.02	51	1.62742	2.61304	61	0.553234	0.97119	89	-0.703187	1.0886	66	-1.41941	0.893781	63
		67.2662	2850.6	15	1.61447	2.64807	53	0.468456	0.983609	35	-1.11678	1.13206	29	-1.29263	0.884343	15
		43.84	221.795	7	1.56682	2.76856	15	0.515844	0.992328	12	-0.585154	0.646578	8	-0.9073	1.40115	9
		30.3562	596.356	37	1.29436	2.54516	43	0.288433	0.96232	50	-1.0492	1.16505	32	-1.43238	1.22766	34
		30.8	600.475	37	1.28956	2.56546	42	0.314233	0.959002	31	-1.16077	1.24118	31	-1.38511	0.963454	31
		30.4387	700.356	56	1.28609	2.54682	43	0.284413	0.968073	49	-1.02116	1.05568	33	-1.38203	0.951787	33
		30.0425	314.603	12	1.3942	2.39325	15	0.379874	0.954073	15	-0.897338	0.74125	21	-1.4093	0.362138	12
		61.1525	1050.03	22	1.24905	2.55423	21	0.175365	0.963506	20	-0.893566	0.89036	28	-0.865622	1.43677	10
		112.375	438.125	7	1.69859	2.55833	10	0.609211	0.97246	8	-0.767519	0.916732	7	-0.806365	1.43602	5
		59.225	1496.97	16	1.5491	2.34053	57	0.504076	0.924358	37	-0.727722	0.628831	44	-0.778682	1.44903	28
		38.5438	459.756	19	1.35165	2.70179	19	0.356922	0.985222	29	-0.809239	0.764273	23	-1.21465	1.31378	15
		68.375	428.25	5	1.61499	2.66484	6	0.560106	0.978571	9	-0.660944	0.819672	9	-0.129738	1.55339	5
		45.775	660.7	18	1.25374	2.48886	42	0.2797	0.962727	29	-0.88004	0.985938	26	-1.29424	1.23922	15
		48.4775	1374.35	58	1.457	2.60816	38	0.418202	0.974435	46	-0.914905	0.89981	54	-1.3952	1.37791	17
		68.3475	597.467	12	1.52697	2.68846	31	0.543197	0.979587	18	-1.11899	1.01462	25	-0.993852	1.59445	10
		180	282	2	2.05302	2.11345	2	0.798047	0.848578	2	-0.723404	0.108333	2	0.855139	1.33279	2
		60.0725	987.683	24	1.44345	2.675	41	0.443654	0.982489	49	-1.00939	0.819418	26	-1.41385	1.30069	16
		50.7675	967.47	29	1.56359	2.94547	34	0.515236	1.00764	27	-0.978581	0.90009	28	-1.37538	1.53532	34
		73.9875	570.952	6	1.75135	2.72891	11	0.654224	0.986214	8	-0.904056	0.943215	8	-1.467	1.43014	7
		41.7625	689.644	16	1.46751	2.89454	18	0.435155	1.00252	27	-1.20041	1.39137	32	-0.551845	1.41403	15
		50.8312	1141.04	27	1.55905	2.82573	34	0.473419	0.996059	38	-1.04848	0.866345	31	-1.2574	1.44763	36
		40.625	438.25	14	1.48876	2.92246	8	0.376813	1.01346	8	-1.09213	0.94032	11	-1.52189	1.41775	11
		72.625	105.125	2	2.16788	2.92449	1	0.90458	1.0216	2	-0.70568	-0.473246	2	-0.390949	-0.351254	1
		38.4562	462.312	16	1.49176	2.44977	14	0.422216	0.93777	15	-0.392065	0.995599	19	-1.02589	1.23221	13
		51.5	402	5	1.22222	2.69975	5	0.213317	0.99793	4	-1.14437	0.592593	9	-0.998247	-0.106963	5
		40.625	66.375	2	1.58841	1.6547	2	0.515909	0.601589	2	-0.26742	0.535385	2	-0.849462	-0.476698	2
		79.75	79.75	1	1.85178	1.85178	1	0.733333	0.733333	1	0.369906	0.369906	1	0.728581	0.728581	1
		41.6688	828.96	9	1.55791	2.58528	18	0.461437	0.996579	16	-0.791106	1.07625	8	-1.08503	1.44732	7
		46.6213	779.587	25	1.58752	2.69004	16	0.470821	0.984995	22	-1.04034	0.918739	28	-1.32016	1.45922	7
		38.59	1282.83	14	1.27463	2.5013	16	0.29837	0.962303	16	-0.712026	0.862793	11	-1.33252	1.36802	6
		32.0375	131.9	11	1.33576	2.05553	8	0.288327	0.816094	7	-0.986146	0.460362	8	-1.42757	1.03004	9
		32.7987	240.53	12	1.37211	2.32809	12	0.319777	0.912536	14	-1.00783	1.24301	13	-1.24071	1.22512	10
		31.82	541.745	12	1.35761	2.5627	15	0.33165	0.968595	17	-0.733462	0.993085	13	-1.41324	1.30045	6
		34.8488	1504.26	68	1.34884	2.68344	75	0.335189	0.98438	52	-1.08261	0.799125	59	-1.41088	1.31596	34
		29.39	445.661	24	1.24603	2.87416	21	0.231559	0.992672	21	-0.973296	0.761511	25	-1.26059	1.4655	17
		30.77	892.81	25	1.13982	2.48997	36	0.237691	0.954376	33	-1.03152	1.19674	31	-1.3925	1.50697	12
		31.5	1584.06	106	1.2091	2.52794	77	0.239337	0.963965	52	-1.19567	1.19331	69	-1.48593	1.46333	35
		30.5325	2377.09	78	1.14459	2.54609	45	0.212743	0.964431	33	-0.87529	0.974291	58	-1.44004	1.43712	18
		29.07	378.54	15	1.1334	2.42665	20	0.217886	0.957876	18	-0.731059	0.897398	22	-1.37097	1.36807	11
		32.625	2687.22	136	1.17574	2.55589	118	0.217838	0.967338	131	-1.2172	1.17855	70	-1.45881	1.4131	37
		33.9612	1624.27	138	1.09174	2.45862	82	0.17259	0.94931	53	-1.17153	1.16433	71	-1.37137	1.43494	35
		29.75	1575.56	95	1.07696	2.55466	46	0.143071	0.968866	38	-1.14008	1.00409	63	-1.43155	1.39049	36
		32.75	2750.41	115	1.16572	2.51723	124	0.210154	0.959657	106	-1.10758	0.912129	106	-1.4118	1.3307	34
		32	2419.17	140	1.17676	2.60917	78	0.212935	0.974898	105	-1.18479	1.09286	110	-1.51275	1.27885	37
		35.375	2618.22	135	1.11923	2.66855	86	0.201039	0.980779	54	-1.26093	1.27766	72	-1.51146	1.39338	37
		37.25	4843.4	297	1.15113	2.63013	123	0.210526	0.977641	116	-1.20276	1.10982	115	-1.45481	1.37448	74
		35.3325	2964.02	183	1.17666	2.70127	129	0.215329	0.982984	114	-1.12963	1.04787	114	-1.46703	1.38548	72
		29.75	1525.4	90	1.08324	2.80043	49	0.200424	0.990398	36	-1.35917	1.137	34	-1.51971	1.35862	18
		32	2742.41	142	1.13319	2.798	86	0.197413	0.992039	112	-1.25437	1.14312	121	-1.47787	1.36748	36
		29.625	2144.38	194	1.14204	2.70199	128	0.199149	0.98579	108	-1.19891	1.05601	110	-1.46972	1.35219	37
		33.375	2009.47	133	1.26956	2.94879	80	0.278866	1.00116	110	-1.07364	1.16972	66	-1.45876	1.42189	35
		35.5425	2668.1	129	1.29904	2.52072	79	0.29526	0.95996	49	-1.29181	1.19903	69	-1.47206	1.424	34
		30.315	350.048	4	1.33367	2.46083	12	0.347052	0.941078	13	-0.470728	0.520906	11	-1.45926	1.48091	10
		35.125	99.875	3	1.40773	1.69594	2	0.325103	0.624629	3	-0.875445	0.565022	2	0.847118	1.09992	2
		24.55	416.95	17	0.971559	2.51884	13	0.0893761	0.964995	10	-0.710233	1.11025	12	-1.49723	1.34132	8
		45	12921.8	137	1.30523	2.5897	73	0.315002	0.973624	106	-1.3162	1.40166	73	-1.42207	1.41796	37
		37.1925	2068.37	65	1.24856	2.63215	42	0.269265	0.977368	35	-1.08031	1.30792	32	-1.51787	1.45423	18
		27.505	631.085	24	1.10038	2.46057	17	0.233923	0.945854	19	-1.02326	0.758257	24	-1.31406	1.42755	6
		28.595	1475.42	34	1.08982	2.63441	24	0.172889	0.996692	20	-1.3579	1.32506	18	-1.70546	1.32928	17
		40.625	8244.29	192	1.22124	2.72583	125	0.244776	0.986222	108	-1.38655	1.38708	75	-1.38434	1.41294	70
		42.375	9637.8	124	1.33725	2.93872	73	0.324951	0.999411	109	-1.31683	1.41369	72	-1.44838	1.43419	34
		38.5	5215.39	88	1.41556	2.98993	39	0.372129	1.01448	50	-1.46728	1.23701	36	-1.43431	1.51072	34
		31	3177.56	155	1.21866	2.86123	73	0.233195	0.996334	53	-1.28143	1.28147	69	-1.49855	1.42516	35
		31.25	7643.96	131	1.16304	2.78647	78	0.200016	0.992574	57	-1.2468	1.30003	71	-1.45272	1.41799	35
		31.0562	3144.29	61	1.12583	2.98151	25	0.206723	1.00893	34	-1.28722	1.10517	32	-1.41071	1.47359	17
		35.585	1447.76	33	1.44302	2.98681	19	0.42116	1.01376	32	-1.35218	1.36361	35	-1.46222	1.41543	12
		32.6725	796.508	35	1.33799	2.46506	39	0.335518	0.953268	49	-0.876644	0.821936	50	-1.43408	1.4741	17
		35.875	1165.67	92	1.26343	2.44867	73	0.273747	0.947743	52	-0.931062	0.882141	58	-1.33224	1.40371	33
		36.0075	1049.66	102	1.34677	2.51359	70	0.332305	0.957498	52	-0.892856	0.864316	55	-1.43483	1.44008	34
		33.8775	590.153	59	1.3265	2.51684	41	0.31387	0.966137	34	-0.918256	0.937117	26	-1.41508	1.44078	17
		34.3	1279.58	75	1.36353	2.44124	66	0.338608	0.949072	53	-0.772648	0.875207	55	-1.36064	1.37698	36
		50.8888	1256.11	57	1.44216	2.46033	118	0.39258	0.949759	99	-0.706431	0.835052	95	-1.28475	1.26392	68
		44.2338	1721.86	95	1.40871	2.64408	77	0.374012	0.979571	100	-0.895804	0.918965	100	-1.43031	1.39997	37
		32.62	807.29	63	1.33447	2.66731	67	0.322809	0.983372	54	-0.982984	0.904732	61	-1.45898	1.46803	18
		34.375	1295.6	84	1.3183	2.58569	83	0.305055	0.972783	49	-0.805059	0.92221	55	-1.40018	1.39603	33
		45.1362	1450.47	101	1.3291	2.64496	77	0.320814	0.979553	110	-1.08745	1.01391	68	-1.41656	1.39988	36
		34.8975	818.15	58	1.21931	2.52976	43	0.229624	0.964985	52	-0.807328	0.824112	52	-1.45546	1.34616	36
		32.125	1592.23	78	1.29035	2.57197	107	0.292347	0.971962	52	-0.912506	0.706657	56	-1.44942	1.06636	32
		30.11	899.01	71	1.27111	2.54549	39	0.25491	0.962394	31	-0.794108	0.966529	26	-1.36398	1.30068	32
		31.9925	2009.03	77	1.29504	2.77783	75	0.293067	0.992065	52	-0.97073	0.88868	54	-1.40249	1.40483	18
		32.065	4854.67	103	1.21188	2.7804	85	0.242154	0.990633	52	-0.83467	0.857143	97	-1.29593	1.47548	33
		35.9525	1313.65	36	1.37304	2.57047	42	0.355035	0.966916	51	-0.782496	0.829306	44	-1.43364	1.22001	61
		32.3725	957.872	67	1.31093	2.5607	74	0.307614	0.96997	50	-1.02761	1.03357	62	-1.30225	1.41145	32
		29.3263	1288.39	89	1.22614	2.53217	45	0.236852	0.961896	51	-0.976863	1.06591	63	-1.43536	1.4266	17
		27.2162	404.415	63	1.18588	2.53545	46	0.202202	0.968225	33	-1.06497	0.946799	60	-1.48915	1.40454	35
		27.9125	507.75	73	1.2392	2.71655	43	0.235652	0.985153	33	-1.05912	0.995898	30	-1.54045	1.35884	17
		31.625	1668.16	110	1.27129	2.44914	127	0.283165	0.949415	111	-0.931639	0.922112	67	-1.40132	1.37713	64
		32.5625	918.812	81	1.22998	2.59482	44	0.252184	0.974527	57	-0.984199	0.993831	57	-1.44812	1.09644	34
		30.2275	1101.65	77	1.16784	2.61537	72	0.216712	0.98109	54	-1.08905	0.831861	61	-1.42411	1.09986	64
		32.73	908.54	164	1.26197	2.57781	111	0.266501	0.973037	105	-0.853629	0.603737	87	-1.37569	0.94174	105
		30.5	2775.4	166	1.16075	2.37365	120	0.20187	0.927516	105	-1.0507	0.968611	107	-1.40859	1.09726	65
		40.1775	1775.81	124	1.34233	2.56469	110	0.323849	0.969308	112	-0.966706	1.08219	67	-1.43358	1.15278	68
		42.5	1502.49	111	1.38187	2.94724	68	0.35562	1.01056	122	-1.09798	0.90629	65	-1.41928	1.22702	34
		28.375	691.102	54	1.17561	2.61975	70	0.205546	0.977989	55	-0.936581	0.739423	60	-1.40366	1.35126	34
		30.2362	2513.59	118	1.24409	2.37654	70	0.261835	0.928505	51	-0.967983	1.06024	62	-1.46009	1.34789	34
		29	2443.05	100	1.19346	2.69256	82	0.228318	0.986943	54	-1.03786	1.05942	60	-1.4061	1.42902	36
		30.92	2333.51	132	1.29007	2.9843	89	0.294254	1.01987	57	-1.1637	1.06272	72	-1.42625	1.41932	36
		30	1244.57	58	1.18921	2.68827	42	0.221177	0.986353	52	-1.02862	1.02393	67	-1.3206	1.44645	34
		33.25	1631.07	97	1.21178	2.53066	74	0.238094	0.963278	105	-1.14472	1.09321	70	-1.44067	1.39102	35
		35.125	1819.96	231	1.18302	2.53441	198	0.226321	0.965213	106	-1.23355	1.13344	114	-1.44238	1.38753	75
		34.375	2097.69	153	1.20719	2.53224	121	0.237912	0.965077	106	-1.12131	1.02327	112	-1.42515	1.38506	36
		41.8575	2399.12	133	1.43966	2.70501	74	0.384796	0.98841	98	-1.12003	0.961955	64	-1.48958	1.35635	35
		35.375	2402.45	214	1.15948	2.45621	199	0.219374	0.948892	108	-1.26582	1.17099	118	-1.42162	1.39574	74
		40.875	2854.21	176	1.22504	2.55646	127	0.25674	0.966637	110	-1.27784	1.20303	122	-1.42268	1.40874	74
		40.3062	3871.97	204	1.28327	2.66438	151	0.286317	0.982064	114	-1.25144	1.1296	121	-1.48228	1.41977	74
		38	1998.75	211	1.3204	2.67843	124	0.312931	0.98478	112	-1.13682	1.00245	110	-1.43276	1.39656	38
		35.375	2097.82	187	1.17156	2.39421	124	0.210357	0.933009	112	-1.22325	1.21696	118	-1.40397	1.41101	73
		39.25	3446.26	310	1.20553	2.58254	130	0.24106	0.970305	111	-1.29592	1.28562	118	-1.41725	1.40641	73
		40.5	3358.69	235	1.31151	2.77362	124	0.308608	0.992438	118	-1.20148	1.1546	120	-1.41754	1.41966	72
		37.25	3325.26	238	1.27019	2.75398	122	0.27899	0.990776	110	-1.12047	1.00543	176	-1.36653	1.37796	74
		34.5	2625.59	185	1.16221	2.41056	122	0.209273	0.934265	105	-1.19064	1.12507	113	-1.45958	1.32758	70
		32.5	2281.25	194	1.18052	2.53196	136	0.219564	0.96103	107	-1.18026	1.19229	118	-1.42411	1.37613	73
		32.125	2027.64	210	1.17022	2.63737	126	0.211202	0.976974	110	-1.12668	1.0883	113	-1.39955	1.38786	70
		34.25	2156.09	150	1.22937	2.8349	80	0.247944	0.995041	114	-1.11678	1.08298	71	-1.42654	1.43556	38
		31.875	4309.5	153	1.18445	2.55914	110	0.22029	0.967295	53	-0.975207	0.951923	66	-1.45183	1.43827	36
		30.1875	1404.38	131	1.17802	2.52247	116	0.215495	0.963967	105	-0.998471	0.909091	108	-1.44596	1.34256	72
		32.5	1500.14	152	1.1885	2.53406	129	0.216873	0.966101	112	-1.06174	0.942337	117	-1.45062	1.36054	37
		31.7575	982.813	108	1.26372	2.58777	73	0.266338	0.972331	53	-1.11894	1.04858	65	-1.41417	1.39193	36
		31.75	2046.66	161	1.19441	2.50406	118	0.222694	0.959126	105	-1.00336	0.909864	117	-1.44889	1.35155	71
		34.5	1681.17	183	1.15675	2.55086	129	0.214067	0.967063	109	-1.06478	1.05045	110	-1.43473	1.33999	72
		35.875	2802.69	171	1.20278	2.55062	121	0.234567	0.967237	108	-1.10719	1.02741	114	-1.38294	1.35479	71
		35.3088	2111.63	183	1.25697	2.69822	164	0.275054	0.986195	108	-1.09409	1.09976	112	-1.42983	1.38962	37
		34.5025	2603.12	201	1.22776	2.46643	127	0.256844	0.950268	105	-1.10702	1.0764	113	-1.43319	1.39813	72
		37	3054.46	180	1.20506	2.60262	120	0.244045	0.973857	115	-1.14521	1.11853	117	-1.41855	1.37611	72
		36.25	2051.03	169	1.19699	2.81764	163	0.23422	0.993896	116	-1.02392	0.99536	113	-1.39158	1.41354	74
		33.0913	1815.98	225	1.25219	2.94397	190	0.261254	1.00519	119	-1.09362	1.05889	115	-1.41452	1.44096	72
		30.375	4306.4	146	1.16228	2.46588	115	0.210052	0.949371	105	-1.01549	1.01481	102	-1.46216	1.38352	35
		30.625	1702.17	249	1.13492	2.60326	127	0.188557	0.973294	109	-1.05713	1.01561	112	-1.4389	1.35916	72
		30.375	1826.94	161	1.13587	2.83217	127	0.186608	0.99509	115	-1.06079	1.08313	117	-1.41528	1.38299	72
		28.625	1356.64	139	1.1166	2.72765	110	0.205854	0.983495	54	-1.03353	1.09982	65	-1.40299	1.4123	36
		62.25	146.625	2	1.75588	2.6269	4	0.65744	0.983123	4	0	0.110827	2	-0.0029513	1.19693	4
		31.35	274.8	14	1.27571	2.44549	7	0.276487	0.95049	8	-0.843092	0.951757	10	-1.36913	1.47294	10
		27.7575	202.804	10	1.30388	2.58763	17	0.293631	0.974099	9	-0.774107	1.0074	11	-1.42576	1.51832	8
		44.3575	551.242	6	1.75321	2.72699	11	0.659739	0.985423	7	-0.957547	0.869821	10	-1.44913	1.30282	15
		41.6325	484.724	5	1.54094	2.6348	12	0.494831	0.974433	11	-1.05272	0.962123	12	-1.52891	1.33013	7
		76	76	1	1.97841	1.97841	1	0.78595	0.78595	1	0.131579	0.131579	1	-0.669405	-0.669405	1
		32.3888	521.585	17	1.30341	2.63822	18	0.319846	0.984371	19	-1.10185	0.961035	15	-1.4169	1.52737	7
		28.6187	240.437	16	1.3167	2.465	15	0.264226	0.95051	16	-0.93046	0.891486	11	-1.18741	1.37448	10
		40.415	552.325	12	1.50574	2.59996	13	0.475454	1.00354	12	-0.947151	0.868683	11	-1.39428	1.30833	6
		30	410.375	3	1.35227	2.97937	6	0.253086	1.00878	9	-1.01626	0.7	10	-1.476	1.04762	6
		59.3275	1111.62	6	1.70477	2.96834	14	0.613471	1.02609	16	-0.462268	1.01813	9	-1.22458	1.45782	11
		36.07	439.175	14	1.22776	2.83092	18	0.217304	0.980793	19	-0.962116	0.965538	11	-1.33461	1.38377	6
		79.5	93.875	3	1.96749	1.99228	2	0.787677	0.797106	2	0.0292943	0.289308	1	-1.12033	1.47732	2
		32.7188	1091.59	48	1.34761	2.92945	40	0.339962	0.995769	34	-1.27422	1.06023	32	-1.51513	1.22311	18
		40.09	1573.3	20	1.59796	2.98416	35	0.485334	1.02006	44	-1.06903	1.04162	29	-1.41425	1.52809	17
		28.23	584.38	21	1.43905	2.91257	20	0.379393	0.998194	20	-1.11868	1.22532	13	-1.47991	1.54485	8
		69.625	69.625	1	2.05615	2.05615	1	0.826191	0.826191	1	-0.00359066	-0.00359066	1	0.700422	0.700422	1
		59.55	1912.77	62	1.52827	2.61998	63	0.473749	0.974017	47	-1.02977	1.00029	62	-1.51061	1.40074	18
		59.495	1982.43	53	1.62239	2.52596	54	0.556374	0.963857	36	-0.69115	0.727992	55	-1.29484	1.27043	32
		64.4838	692.977	15	1.60699	2.48013	29	0.532593	0.953191	17	-0.468905	0.35988	21	-0.912451	1.43693	9
		46.725	784.22	18	1.59576	2.75242	33	0.507006	0.990606	22	-0.56342	0.747485	18	-0.525934	1.31696	11
		70.755	2397.26	31	1.52964	2.75618	34	0.45354	0.987928	35	-1.10845	1.10964	32	-1.18351	1.38077	33
		60.3813	1288.64	18	1.63063	2.86287	36	0.562418	1.00262	42	-0.892317	0.715368	51	-1.3032	1.53934	34
		67.375	2649.28	42	1.66725	2.58857	56	0.601777	0.968507	38	-0.87788	0.589595	46	-0.426946	1.38481	26
		39.855	503.115	11	1.50796	2.91044	18	0.459939	1.03187	17	-0.538546	0.899165	17	-1.11274	1.43653	10
		69.7712	1166.75	29	1.6258	2.92893	34	0.510578	1.00745	26	-1.13113	1.1104	33	-1.49516	1.3922	18
		59.315	1145.27	13	1.60297	2.98765	15	0.571626	1.01489	19	-0.767389	0.676524	18	-1.21482	1.42877	15
		67.35	5716.82	40	1.46182	2.58349	61	0.43145	0.964751	79	-0.741746	0.665885	47	-1.25058	1.31058	30
		39	2329.09	58	1.34988	2.39814	32	0.316176	0.942715	28	-1.14449	1.07484	31	-1.19156	1.20473	32
		58.7587	1193.99	57	1.49839	2.59543	59	0.444752	0.974304	40	-0.766831	1.01841	59	-1.36645	1.02353	33
		61.48	1875.17	22	1.59964	2.7037	36	0.489376	0.985097	28	-0.866735	0.783694	56	-1.29134	1.34068	33
		57.1213	2185.66	29	1.67104	2.93759	34	0.601738	1.0055	37	-0.900323	0.660667	50	-1.10302	1.46883	15
		32.75	635.335	30	1.35788	2.55798	42	0.328489	0.974195	32	-1.02023	0.531367	48	-1.37946	1.31573	33
		29.54	732.641	45	1.28912	2.44162	38	0.290491	0.947697	33	-0.885912	0.565294	47	-1.3866	1.02566	30
		33.6587	1095.1	62	1.28681	2.5279	40	0.281144	0.964712	36	-0.941577	0.661079	50	-1.40604	1.3865	18
		31.1	326.15	7	1.30631	2.71674	8	0.295254	0.987183	8	-0.936333	0.934604	12	-1.4689	1.37517	6
		31.7563	1028.89	89	1.32242	2.61358	45	0.329987	0.976037	48	-1.00938	0.838947	55	-1.47239	1.52279	18
		46.185	1589.4	38	1.52571	2.57072	34	0.483118	0.971542	24	-1.10315	0.536211	49	-1.48016	1.25067	32
		45.375	3952.55	79	1.31634	2.39079	73	0.307161	0.939324	50	-0.916374	1.09062	60	-0.907593	1.29332	67
		23.54	232.47	8	1.05888	2.62811	10	0.11205	0.987176	10	-0.776912	0.724426	9	-1.46242	1.21272	6
		31.2575	917.235	78	1.28222	2.56314	77	0.289142	0.971708	49	-0.924776	0.92054	58	-1.43265	1.404	34
		34.21	843.185	22	1.39106	2.76175	38	0.367992	0.991059	34	-0.828062	0.875864	28	-1.35976	1.46002	12
		38.9	1117.08	33	1.36307	2.63725	43	0.345862	0.980056	51	-0.876966	0.959656	61	-1.31917	1.3558	65
		31.0375	403.637	9	1.38626	2.88461	19	0.349622	1.00027	19	-1.01387	0.598098	10	-1.48007	1.50272	12
		30.125	1322.01	59	1.2574	2.51914	68	0.240793	0.961715	49	-0.847125	0.866325	59	-1.33255	1.41376	35
		24.3263	575.831	55	1.13028	2.5734	46	0.171812	0.963775	35	-0.816318	0.830602	51	-1.44426	1.40144	16
		27.7387	944.586	90	1.1805	2.87654	44	0.214168	0.995409	38	-0.949988	0.798969	51	-1.45488	1.39873	17
		30.8625	1429.59	34	1.35503	2.96035	40	0.342528	1.01245	36	-0.980601	0.579542	45	-1.44887	1.29148	32
		23.5625	228.469	11	1.29573	2.4758	13	0.288909	0.956122	16	-0.694815	0.838203	9	-1.34575	1.32831	10
		33.625	838.275	53	1.30342	2.34966	109	0.294375	0.926183	98	-0.993091	0.874199	59	-1.41572	0.900081	63
		30.54	800.9	65	1.28949	2.41426	73	0.288151	0.944271	52	-0.941766	0.935396	53	-1.36241	1.4005	19
		31.1875	847.406	19	1.48122	2.78158	35	0.439267	0.995245	25	-1.03716	1.02987	30	-1.3448	1.40305	6
		26	378.525	25	1.16648	2.5077	41	0.201297	0.959093	35	-1.0086	0.736537	27	-1.32875	1.29475	31
		47.92	1000.1	43	1.48378	2.51659	61	0.434196	0.964345	44	-1.1156	0.704359	58	-1.01712	0.830796	60
		34.8875	1427.6	33	1.37175	2.48832	67	0.34691	0.959342	49	-0.882209	0.984268	33	-1.07339	1.34398	16
		23.67	420.135	5	1.15907	2.34778	8	0.229143	0.94387	8	-0.819879	0.454185	8	-0.889988	1.39774	5
		25.12	461.85	55	1.15084	2.40243	49	0.187615	0.937812	36	-0.804438	0.988249	58	-1.11763	1.34136	32
		42.1625	833.375	23	1.50206	2.91801	39	0.445025	1.01828	43	-1.23045	0.894164	28	-1.48693	1.27144	11
		39.125	264	6	1.50301	2.36258	5	0.462524	0.935113	6	-1.02154	0.541254	9	-0.986008	1.37628	5
		26.4088	307.98	15	1.20279	2.99467	19	0.223737	1.02268	9	-1.1245	0.724989	10	-1.35127	1.30917	6
		25	443.71	28	1.23473	2.68134	21	0.231473	0.968708	24	-0.976299	1.14029	29	-1.5186	1.44753	12
		24.805	353.255	47	1.11947	2.77728	42	0.177733	0.99208	21	-1.06821	1.17578	29	-1.48674	1.48624	12
		25.045	802.695	32	1.22504	2.98024	21	0.23783	1.03807	23	-1.28629	1.22014	32	-1.53225	1.45095	12
		26.1537	873.993	32	1.13116	2.54509	21	0.189226	0.956435	21	-0.911095	1.02598	24	-1.35486	1.51275	12
		33.4537	562.024	36	1.29284	2.63729	39	0.304282	0.973104	33	-1.00225	1.05878	30	-1.44782	1.47161	17
		35.9138	1331.27	74	1.3657	2.72409	75	0.348934	0.988324	52	-1.19158	0.900263	66	-1.44597	1.44662	36
		31.7075	1130.86	78	1.30514	2.56435	42	0.301907	0.968993	51	-0.98996	0.897791	58	-1.39124	1.44417	17
		32.4675	940.612	23	1.31725	2.74467	40	0.317902	0.997337	33	-0.905827	0.722201	26	-1.51274	1.39166	12
		29.3163	716.205	29	1.21812	2.68351	42	0.295355	0.984312	35	-1.12939	1.04139	29	-1.54903	1.34733	13
		46.5	2020.71	66	1.46481	2.78334	68	0.390261	0.991599	96	-1.15071	1.0554	67	-1.47264	1.42873	17
		35.5	961.614	49	1.21032	2.92702	50	0.214579	1.00749	34	-1.06516	0.947474	30	-1.46678	1.45112	17
		32.5225	1096.37	47	1.28894	2.96712	46	0.290559	1.00898	31	-0.914539	0.886784	27	-1.44584	1.51847	17
		36.5	1151.76	56	1.28751	2.5785	73	0.287649	0.971171	53	-0.994938	1.14801	68	-1.40097	1.45409	36
		42.0975	1164.88	58	1.41404	2.95297	45	0.367889	1.00732	51	-1.15616	1.23901	33	-1.33347	1.45217	18
		49.235	2834.89	37	1.44371	2.9839	39	0.393811	1.01945	35	-1.1038	1.08787	30	-1.38227	1.48882	17
		31.9925	975.295	52	1.21771	2.93461	42	0.229348	1.0054	35	-1.04702	1.01186	63	-1.40781	1.46934	33
		29.7037	1415.48	81	1.32333	2.63364	41	0.304105	0.975027	33	-0.995231	1.18498	33	-1.46065	1.41936	17
		32.45	1247.64	64	1.3226	2.68968	45	0.322515	0.986035	33	-1.04453	1.13339	31	-1.37108	1.45873	17
		30.885	1718.87	89	1.32419	2.97475	41	0.303051	1.02592	35	-1.14473	1.03169	29	-1.49253	1.4546	12
		31.2425	1318.37	70	1.25937	2.97431	42	0.25083	1.01039	35	-1.18206	1.11742	31	-1.46521	1.52205	12
		48.1875	1330.72	14	1.53748	2.38014	33	0.462295	0.927415	23	-0.517736	1.19009	23	0.017767	1.41666	26
		41.5	1559.66	68	1.38617	2.51876	70	0.414316	0.960314	48	-1.23251	0.863505	62	-1.43692	1.16512	33
		37.3563	2115.94	99	1.38063	2.46619	74	0.355661	0.952298	98	-1.15924	1.10262	65	-1.40642	1.25395	64
		35.8	466.075	29	1.24416	2.76739	18	0.26808	0.994986	17	-1.39452	1.39449	16	-1.44823	1.37475	11
		31.9812	635.119	7	1.32222	2.78502	9	0.30816	1.01514	9	-1.20976	1.47078	10	-1.55502	1.51159	4
		47.3588	1433.76	16	1.47143	2.8568	17	0.397699	0.999505	25	-1.30722	1.24072	15	-1.46055	1.47402	8
		40.0063	1398.94	15	1.57089	2.7933	33	0.448232	0.992739	24	-1.21948	1.03721	30	-1.38281	1.44104	12
		38.6912	2002.56	62	1.46623	2.94452	41	0.405501	1.00948	46	-1.34283	1.30314	34	-1.35368	1.48733	17
		37.505	642.413	15	1.46261	2.8174	16	0.464875	0.986616	21	-0.594035	1.03807	11	-1.45516	1.39743	17
		43.5438	1201.23	7	1.39682	2.99595	10	0.371168	1.02309	18	-1.1892	0.765881	12	-0.666424	1.17771	8
		59.1938	1972.3	24	1.62347	2.98237	19	0.52072	1.0037	30	-1.14605	1.47184	34	-1.2687	1.51287	11
		40.605	1407.48	23	1.51303	2.98304	37	0.475868	1.01512	30	-1.33476	1.04316	36	-1.39611	1.35537	17
		32.75	59.25	2	1.47377	1.83134	3	0.453801	0.704094	2	-0.167939	0.335329	2	-0.380587	1.02167	3
		28.9625	622.229	22	1.28084	2.49225	17	0.285769	0.967331	17	-0.894185	1.08229	13	-1.40936	1.38616	16
		29.7237	685.48	14	1.32867	2.7795	18	0.328839	1.00119	17	-1.52	1.33463	12	-1.29956	1.331	6
		62.125	165.25	2	2.12126	2.34979	2	0.857398	0.933297	2	-0.471186	-0.108652	2	-0.987384	0.568774	2
		66.1875	1038.88	25	1.57353	2.33047	39	0.523914	0.909871	35	-0.787214	0.475365	48	-1.30525	0.664158	13
		60.555	3131.6	37	1.51686	2.41138	64	0.521881	0.940964	31	-0.803507	0.805145	50	-1.41825	1.10951	15
		53.25	642.75	4	1.97692	2.69015	5	0.780378	0.991631	3	-0.729032	0.49711	5	-1.39641	1.36982	2
		38.875	462.625	5	1.49863	2.05166	7	0.458416	0.818737	8	-0.379421	0.611364	11	-1.32502	1.40357	10
		66.42	2037.48	11	1.5864	2.32525	10	0.543773	0.924519	16	-0.585892	0.833548	18	-1.39097	0.06322	9
		51.595	813.219	32	1.46421	2.6741	37	0.448102	0.988189	31	-0.976993	0.458274	40	-1.41828	1.38919	12
		59.24	571.65	12	1.79273	2.6032	13	0.602526	0.973933	11	-1.27002	1.29995	14	-1.34538	1.30413	6
		100.61	1314.05	16	1.46866	2.37303	33	0.458712	0.926849	25	-1.19834	1.19054	31	-1.34474	0.827021	31
		94.1275	1007.8	6	1.55741	2.97553	15	0.513223	0.990235	11	-0.393529	1.35429	20	-1.42794	1.12866	6
		35.0775	1153.92	26	1.50428	2.95739	34	0.456586	1.00983	25	-0.791578	0.62801	23	-1.27625	1.47767	11
		57.625	215.125	4	1.56973	2.32036	9	0.515208	0.969716	10	-0.459168	0.918919	6	-1.17272	0.592528	9
		33.75	335.875	11	1.35628	2.5	5	0.327703	0.968338	4	-0.546448	0.844244	8	-1.53382	0.495913	8
		76	313	6	1.84829	2.9651	6	0.701189	1.01791	7	-0.660218	0.468927	7	-0.663364	1.41855	8
		32.75	212.875	7	1.31281	2.98928	9	0.256451	1.00843	9	-0.827195	0.523691	8	-1.59719	1.25112	4
		22.5063	395.869	14	1.2149	2.49759	15	0.224763	0.955381	8	-0.874155	0.692	9	-1.29978	1.06881	26
		49.25	650.5	14	1.68268	2.36355	28	0.604254	0.938597	25	-0.713264	0.810866	18	-1.07012	0.706182	22
		39.5	53.125	2	1.73206	1.9082	2	0.651084	0.665148	2	-0.101266	0.456471	2	-0.974446	-0.921776	1
		35.5862	766.9	8	1.46138	2.34541	12	0.417827	0.921951	14	-0.838429	0.658879	20	-1.13225	1.41056	11
		81.625	864.25	5	1.95367	2.37612	5	0.773965	0.938879	7	-0.383361	0.696893	11	0.193991	1.29664	7
		70.9463	1744.27	20	1.67818	2.38327	30	0.57857	0.92704	47	-1.12054	0.313072	48	0.0907735	1.37409	28
		290.875	870.25	3	2.3206	2.57466	3	0.91186	0.97029	3	-0.42606	0.168427	3	-0.600892	0.79934	4
		31.215	790.7	9	1.51206	2.36536	20	0.361311	0.924594	21	-0.831428	0.506381	18	0.0939325	1.33208	17
		39.1	1502.61	16	1.45842	2.35061	23	0.368001	0.946153	22	-0.969018	0.807938	20	-0.595051	1.3133	5
		61.135	668.055	8	1.66785	2.54186	28	0.60397	0.965651	17	-0.625103	0.630376	16	-1.00115	1.34726	14
		29.925	223.975	5	1.17401	2.37087	13	0.206131	0.919008	15	-0.968183	0.908704	11	-1.31139	1.26038	6
		27.25	261.875	6	1.27094	2.53691	7	0.259466	0.94742	8	-0.356201	0.64218	11	-1.33166	1.02304	9
		67.25	229.5	4	1.70669	2.72325	11	0.632245	0.975186	8	-0.85283	0.252788	4	-0.264516	1.42141	6
		39.625	414.455	26	1.35506	2.34568	28	0.316973	0.921797	26	-0.931696	0.820983	25	-1.14761	1.34648	33
		30.625	211.61	8	0.96541	2.59227	18	0.0985052	0.965099	10	-0.92142	0.744082	7	-1.25931	1.30096	6
		36.4575	864.188	43	1.3981	2.50661	44	0.374638	0.953528	34	-0.952496	1.13784	31	-1.52187	1.40389	17
		42.2125	1705.3	81	1.45349	2.45921	62	0.414093	0.948064	44	-0.719244	0.761241	55	-1.32923	1.2704	32
		35.1975	790.55	16	1.21547	2.37691	30	0.236942	0.912024	17	-0.943151	0.817405	24	-1.33082	1.38304	6
		32.2563	673.389	24	1.28596	2.77035	18	0.316825	0.982103	15	-1.40213	1.13935	15	-1.52825	1.11797	11
		28.985	395.8	13	1.24711	2.56964	18	0.21851	0.969859	18	-0.845514	1.02575	12	-1.43491	1.28107	11
		44.515	1094.26	53	1.46169	2.58507	64	0.426042	0.968527	47	-0.761769	0.835002	59	-1.39255	1.41551	34
		35.3125	542.837	20	1.20639	2.68002	21	0.177022	0.993503	19	-0.920715	1.23197	14	-1.45173	1.14611	12
		33.4513	1266.79	34	1.33995	2.94958	21	0.3218	1.01084	32	-1.02836	1.19014	31	-1.32623	1.57393	12
		43.125	1355.99	58	1.43439	2.75692	41	0.396345	0.987868	51	-1.06614	1.04625	60	-1.44435	1.4454	17
		42.5	2842.16	116	1.42121	2.70559	109	0.386175	0.985978	105	-1.00199	1.03846	108	-1.49313	1.44352	37
		45.125	195.375	4	1.6249	2.97848	5	0.555777	1.01193	6	-1.28452	1.40546	6	-0.981295	1.42751	5
		36.2575	2076.59	56	1.34791	2.92333	40	0.32267	0.999088	53	-1.00778	1.14552	32	-1.24495	1.44829	18
		34.2675	1371.83	116	1.31931	2.77982	74	0.324533	0.99177	54	-1.0457	1.28343	62	-1.456	1.40082	18
		40.245	1278.21	37	1.40697	2.9241	48	0.365082	0.994624	51	-0.995484	0.929846	59	-1.42046	1.37366	16

## Sheet: 64 Subs
Ng, Lower and Upper bounds for each parameter of each core (35 cores in total)
	Medians	36.815	997.638	28	1.30176	2.56143	37	0.299618	0.968706	30	-1.02131	1.01382	29	-1.38595	1.36905	17
		Intensity Images			R-Ratio Images			DCP Images			SHG-CD Images			SHG-LD Images					Intensity Images			R-Ratio Images			DCP Images			SHG-CD Images			SHG-LD Images
		57.75	271.25	5	1.72903	2.30787	4	0.643547	0.921525	4	-0.597871	0.0884793	3	-1.31551	1.2735	10			Lower Bound	Upper Bound	Ng	Lower Bound	Upper Bound	Ng	Lower Bound	Upper Bound	Ng	Lower Bound	Upper Bound	Ng	Lower Bound	Upper Bound	Ng
		62.925	2673.78	32	1.57874	2.57604	38	0.514641	0.970229	32	-0.805588	0.707432	45	-1.56603	1.31082	12		max	304.75	19501	211	2.81377	2.99761	151	0.974652	1.09163	114	1.11297	1.7404	122	1.33783	1.7635	104
		38.745	2753.58	32	1.34668	2.59689	37	0.326627	0.968139	29	-1.38618	0.902696	33	-1.50495	1.49953	18		99th p	22.9785	7458.32	172.74	0.996002	2.99142	124.74	0.10972	1.03472	109	-1.43108	1.45707	108	-1.59706	1.58375	68
		42.285	1784.55	46	1.33993	2.47873	38	0.353703	0.955109	31	-0.79055	0.783662	23	-1.44873	1.52896	17		std	18.9303	1522.85	44.6183	0.213926	0.248737	30.0283	0.145591	0.0663979	25.7895	0.304262	0.327716	25.0876	0.447697	0.40844	14.2624
		57.4825	4948.89	59	1.48194	2.58574	39	0.41146	0.967602	32	-0.911308	1.08646	29	-1.53593	1.41303	13
		50.375	241.5	4	1.92796	2.29263	4	0.712533	0.912145	5	-0.864957	0.405751	5	-0.672298	1.07922	5
		82.875	514.375	6	1.59078	2.1723	7	0.546254	0.881146	8	-0.889894	0.461039	8	-0.845832	1.00972	20
		47.67	2211.64	28	1.41958	2.40833	64	0.38651	0.944327	46	-0.974463	0.908904	52	-1.34941	1.32721	17
		53.0812	3569.49	55	1.37894	2.34713	66	0.382291	0.924058	48	-0.842015	0.885092	57	-1.42954	1.22711	34
		46.95	3757.68	49	1.37459	2.53343	40	0.37613	0.961947	37	-0.945899	0.99826	28	-1.51362	1.42189	17
		49.5213	2248.32	37	1.4631	2.42871	70	0.43445	0.943079	42	-0.853577	0.651569	52	-1.26347	1.32233	31
		60.2875	4407.78	73	1.46487	2.49304	64	0.415248	0.95488	50	-0.828006	0.829829	95	-1.48081	1.36277	18
		47.145	1315.38	36	1.46419	2.51882	36	0.422792	0.96265	28	-0.759137	0.767698	44	-1.54823	1.3512	17
		31.25	104.125	5	1.45429	2.07335	3	0.466667	0.842812	3	-0.583007	0.120996	3	0.0238806	1.16218	4
		46.495	1474.72	45	1.31162	2.618	39	0.32464	0.974446	31	-1.2649	1.22871	34	-1.47911	1.38626	18
		37.9712	1186.83	52	1.26524	2.54361	41	0.279649	0.963077	36	-0.994595	1.14662	33	-1.43806	1.36345	16
		53.8025	4837.23	56	1.36399	2.51828	72	0.343402	0.963955	47	-1.11704	0.913622	62	-1.50248	1.20403	34
		44.33	1913.05	72	1.36512	2.60506	43	0.34391	0.975051	53	-0.953357	1.03526	31	-1.48191	1.39013	17
		42.025	1482.53	45	1.38062	2.66946	45	0.358164	0.982287	54	-0.890081	1.04021	61	-1.49654	1.35328	35
		43.125	3516.79	108	1.33295	2.50936	72	0.334772	0.957288	52	-0.893055	0.996825	62	-1.47525	1.42853	37
		35.67	792.23	37	1.1831	2.5283	42	0.235002	0.963226	35	-0.993061	0.905992	31	-1.52646	1.45782	18
		31.955	481.802	18	1.38623	2.64007	21	0.399526	0.956803	20	-0.82557	0.862808	21	-1.50239	1.30459	15
		38.225	1114.43	54	1.23631	2.64947	45	0.264865	0.980907	35	-1.26917	1.21981	36	-1.46428	1.36545	18
		45.5	1607.55	41	1.28921	2.60214	42	0.281348	0.979311	34	-1.29579	1.21522	33	-1.50375	1.38024	19
		58.8825	922.442	21	1.13814	2.73118	47	0.271344	0.982107	34	-1.14152	1.37278	31	-1.42924	1.461	19
		52.3937	1659	19	1.4349	2.51396	35	0.389815	0.964986	26	-0.807725	0.797126	25	-1.38465	1.43088	7
		38.0125	1143.72	29	1.29434	2.98061	40	0.310608	1.00855	36	-1.00101	0.878441	27	-1.33602	1.49868	12
		48.5538	2659.37	43	1.39522	2.85018	41	0.375008	0.989751	45	-0.914943	1.00434	67	-1.47134	1.39219	17
		39.9438	2337.62	93	1.28272	2.63287	89	0.290255	0.968291	49	-0.834352	1.07147	66	-1.45159	1.36973	34
		41.3825	880.707	65	1.2643	2.53399	45	0.287573	0.963194	46	-0.871771	1.06487	57	-1.44065	1.35187	17
		40.75	1558.56	98	1.25669	2.57394	73	0.276674	0.969939	50	-1.22714	1.19006	68	-1.45537	1.42972	37
		41	3418.74	71	1.23313	2.54591	73	0.249266	0.967072	54	-1.06565	1.04394	67	-1.35559	1.39022	37
		44.1887	4167.87	61	1.35608	2.74037	44	0.331397	0.992914	51	-1.08022	1.14962	62	-1.37516	1.39458	35
		45.14	3128.12	128	1.22857	2.80901	86	0.261923	0.988808	53	-1.25805	1.19616	69	-1.50145	1.39972	36
		45.75	12400	73	1.2841	2.68529	43	0.297902	0.983931	51	-1.11287	1.09155	64	-1.50495	1.45385	18
		45.0787	1930.86	73	1.30195	2.91769	45	0.307888	0.998451	54	-0.975302	1.03686	63	-1.48303	1.49624	18
		44.645	2362.95	74	1.32008	2.67548	74	0.324089	0.978496	53	-0.96689	1.18587	68	-1.45636	1.37927	36
		37.1562	934.212	56	1.24846	2.85325	42	0.280739	0.988161	34	-0.883562	1.05707	56	-1.4874	1.35769	17
		43.0775	1408.31	73	1.36799	2.73431	70	0.343566	0.986318	53	-1.23255	1.29914	71	-1.59997	1.34999	36
		41.1688	1626.71	134	1.2369	2.59468	86	0.255908	0.974851	51	-1.22472	1.25843	72	-1.51112	1.40212	37
		48	3146.33	113	1.31836	2.78431	74	0.32203	0.993354	51	-1.11623	1.16688	72	-1.43668	1.41852	35
		41.4988	10268.8	60	1.20302	2.70915	45	0.2433	0.989658	35	-1.22237	1.30239	33	-1.55727	1.33754	18
		47.5	10324.9	63	1.27296	2.65877	80	0.30579	0.97871	53	-1.05046	1.02376	58	-1.4505	1.42647	18
		41.1362	728.74	38	1.22848	2.58882	51	0.26201	0.968781	54	-0.997197	1.03043	60	-1.47743	1.38869	18
		35.9162	1685.24	92	1.17545	2.60582	79	0.229205	0.972731	52	-0.924155	1.07722	60	-1.45289	1.38025	18
		34.4075	750.247	44	1.24024	2.83182	44	0.258092	0.994707	35	-0.990088	1.38799	33	-1.54084	1.4682	18
		28.425	472.345	10	1.41921	2.9561	17	0.340762	1.0231	15	-1.5224	1.02324	7	-1.41459	1.57635	7
		42.25	1747.72	131	1.23359	2.55449	77	0.257826	0.967832	53	-1.16715	1.17702	66	-1.51602	1.43161	38
		39.2425	1816.78	90	1.14981	2.65003	85	0.208202	0.980777	55	-1.27586	1.27249	69	-1.55425	1.43055	37
		42.545	1895.57	53	1.25753	2.66919	82	0.268574	0.977446	53	-1.1073	1.15968	67	-1.49833	1.32354	37
		36	1253.33	68	1.1289	2.63995	46	0.221408	0.977352	35	-1.02409	1.10189	32	-1.51152	1.48954	19
		39.535	1598.13	122	1.11319	2.60729	95	0.180785	0.973152	52	-1.04422	1.18646	66	-1.46421	1.39403	18
		37.0125	1629.79	98	1.21823	2.82598	91	0.239514	0.98811	51	-1.03368	1.10547	68	-1.47437	1.41851	36
		39.51	1009.09	45	1.19365	2.97537	19	0.238296	1.00719	19	-1.27529	1.22228	33	-1.5269	1.54537	17
		52.965	612.04	7	1.2568	2.60502	8	0.206583	0.977173	9	-1.31766	1.08052	10	-1.44006	1.46174	8
		36.675	1491.75	41	1.19489	2.56143	75	0.238929	0.964634	51	-1.04209	1.09741	62	-1.497	1.47127	20
		33.25	1609.03	87	1.14828	2.93835	45	0.206724	0.999129	37	-1.15921	1.21998	32	-1.42432	1.46946	18
		33.75	803.474	71	1.11806	2.72427	46	0.193163	0.988289	35	-1.18475	1.22927	33	-1.46099	1.42331	18
		33.2975	1460.87	38	1.2467	2.98376	21	0.246266	1.01587	33	-1.19638	1.19153	32	-1.47271	1.39334	17
		37.1175	991.545	26	1.27524	2.95798	23	0.31058	1.00763	34	-1.11105	1.07095	30	-1.51039	1.29421	12
		37.3575	699.712	15	1.36438	2.90408	17	0.34858	1.00186	15	-1.23348	0.775634	12	-1.49212	1.58218	8
		32.5175	357.467	14	1.30157	2.4813	16	0.299652	0.949543	17	-1.05075	1.20224	14	-1.45574	1.42358	12
		30.255	234.235	5	1.30897	2.46174	7	0.304414	0.952667	7	-0.818854	0.729397	6	-0.567355	1.53724	6
		35.9475	388.119	9	1.39173	2.47023	18	0.352538	0.954002	26	-1.20443	1.03217	26	-1.36553	1.40974	7
		27.5688	630.454	13	0.646155	2.61442	5	0.116027	0.955604	5	-1.0653	0.910968	11	-1.48442	1.43546	4
		35.995	1383.56	8	1.46937	2.69635	36	0.423703	0.985391	30	-0.946861	1.18665	15	-1.32021	1.49908	16
		41.375	134.375	5	1.25562	1.96009	3	0.293584	0.778118	3	-0.778833	0.966443	7	-0.966537	1.11306	3
		38.59	263.683	10	1.38495	2.29202	10	0.371886	0.924091	7	-1.47669	0.783514	13	-1.33411	1.30551	6
		34.0625	601.225	13	1.28236	2.3985	35	0.302532	0.939254	18	-1.21584	0.920145	30	-0.742037	1.41872	16
		39.375	849.031	35	1.23409	2.22291	58	0.261738	0.883712	42	-0.945867	0.810999	31	-0.988116	1.31537	31
		22.7312	409.669	9	1.14351	2.45662	8	0.191429	0.949812	10	-1.16332	1.12103	13	-1.34423	1.49707	7
		30.1425	293.962	6	1.30828	2.36282	11	0.267418	0.92233	14	-0.895318	1.09316	8	-1.49854	1.38971	7
		32.54	212.29	10	1.21193	2.47821	14	0.258572	0.95299	15	-1.34048	0.944138	10	-1.21838	1.48596	6
		32.4725	996.315	12	1.42564	2.64722	14	0.387322	0.987512	13	-0.937831	0.554417	10	-1.34302	1.40004	15
		31.5087	315.36	11	1.21917	2.95305	10	0.224518	1.02445	10	-1.35247	1.17821	10	-1.57919	1.25917	11
		32.2275	348.89	12	1.41814	2.55516	12	0.354834	0.976881	14	-1.17029	1.03814	8	-1.45554	1.45841	7
		34.0975	716.914	30	1.32962	2.49657	37	0.32771	0.959652	31	-1.21243	0.763849	29	-1.35726	1.16711	15
		34.11	989.045	43	1.26687	2.36967	36	0.280317	0.93032	31	-1.09069	0.890552	27	-0.980724	1.24655	13
		42.4825	808.658	9	0.392613	2.78495	13	0.410393	0.996813	13	-0.725434	1.35013	12	-1.50947	1.15308	7
		29.08	368.175	8	1.34998	2.39196	6	0.343609	0.940515	7	-1.21063	1.41487	10	-1.35093	1.4114	7
		34.5812	535.7	13	1.37533	2.40025	37	0.305714	0.941756	27	-0.93583	1.13864	29	-1.03014	1.17765	28
		29.75	382.135	21	1.33639	2.5089	19	0.317717	0.951166	18	-1.17851	1.07631	28	-1.42632	1.18056	11
		34.295	490.235	24	1.31033	2.56457	36	0.312178	0.979476	30	-1.14375	0.920195	28	-1.50118	1.3147	16
		38.7775	837.179	34	1.4544	2.35242	35	0.415503	0.932028	28	-0.903338	0.803004	26	-1.26719	1.32831	16
		38.22	570.165	14	1.24504	2.4824	36	0.280571	0.948212	32	-1.08829	1.22332	29	-1.3501	1.27293	15
		52.57	503.21	11	1.60577	2.4005	12	0.562473	0.938229	20	-1.07586	0.951306	13	-1.32556	1.30074	16
		37.645	315.93	11	1.41552	2.38826	12	0.390778	0.940943	12	-1.25739	1.02077	10	-1.46414	1.4406	7
		29.8475	591.763	6	1.3639	2.50459	13	0.329542	1.0118	15	-1.33616	1.5174	15	-1.45015	1.46084	6
		20.825	368.131	13	1.15734	2.50015	8	0.270726	0.958696	8	-1.1352	0.793682	11	-1.42433	1.54413	7
		32.105	681.812	18	1.24837	2.48618	35	0.227074	0.961031	31	-1.12383	1.06656	13	-1.06887	1.5012	32
		37.565	837.48	39	1.33601	2.42702	71	0.311409	0.945723	47	-1.02606	1.02467	28	-1.3351	1.15031	30
		30.3938	390.512	23	1.33227	2.45254	20	0.327266	0.943624	18	-0.853544	0.944859	27	-1.31365	1.27867	11
		49.1875	1083.16	26	1.43462	2.58537	38	0.399401	0.972909	30	-1.16465	1.18064	30	-1.27609	1.42744	17
		49.7125	2425.88	9	1.49415	2.96161	16	0.404879	1.02024	14	-1.29725	1.16869	28	-1.2216	1.33861	10
		40.5988	948.903	21	1.4854	2.55608	36	0.433227	0.975443	30	-0.843063	1.25662	16	-1.44238	1.37353	11
		27.78	609.572	13	1.28467	2.95418	9	0.312959	1.02826	8	-1.25053	1.18454	10	-1.41376	1.45173	7
		53.865	1280.72	14	1.61882	2.5375	29	0.546891	0.967148	19	-1.27105	1.12643	14	-1.20388	1.28543	15
		34.305	1883.38	24	1.39287	2.50149	38	0.375285	0.955185	42	-1.09199	1.24753	33	-1.25827	1.43072	16
		38.8775	683.04	31	1.32044	2.50104	73	0.318052	0.961303	45	-1.18898	1.06458	32	-1.32822	1.39806	34
		34.7488	1255.3	28	1.40868	2.47277	31	0.381862	0.954708	28	-0.761544	0.930091	21	-1.29162	1.21497	16
		48.6575	1940.98	48	1.46538	2.56804	41	0.438954	0.973381	33	-1.22166	1.2174	32	-1.44974	1.32191	17
		38.4	945.1	24	1.2772	2.70644	43	0.29264	0.987858	31	-1.20604	1.21555	31	-1.34446	1.47518	13
		36.73	880.555	20	1.30129	2.68633	19	0.40973	0.992693	30	-1.2027	1.2951	15	-1.29883	1.33232	11
		41.475	647.88	14	1.4215	2.73534	18	0.356423	0.987914	17	-1.23274	1.04924	15	-1.43111	1.47018	18
		42.0613	372.461	22	1.50318	2.6181	37	0.424672	0.971644	27	-1.05294	1.31897	29	-1.3889	1.38262	10
		29.3337	498.327	45	1.15717	2.55913	43	0.206365	0.969693	34	-0.946558	1.25596	29	-1.23106	1.29516	16
		35.5475	706.121	43	1.25584	2.56775	41	0.269914	0.966439	32	-1.42693	1.37007	33	-1.41775	1.42698	12
		46.85	800.135	17	-0.0114915	2.48861	31	0.211239	0.984213	17	-0.837453	1.32436	13	-1.47796	1.58041	7
		34.015	1185.12	43	1.29751	2.50803	40	0.301599	0.96407	33	-0.927327	1.20392	31	-1.43756	1.38327	16
		40.5	949.125	43	1.30764	2.6901	42	0.312061	0.98308	33	-1.17059	1.12052	32	-1.42991	1.35576	17
		37.015	908.952	23	1.47637	2.74351	37	0.406112	0.983342	29	-1.11208	1.28061	30	-1.45947	1.41398	11
		34.725	562.587	29	1.34762	2.50895	36	0.363273	0.975027	29	-1.30102	1.21041	16	-1.43644	1.34665	12
		30.2	388.4	16	1.28136	2.56038	42	0.283311	0.970373	31	-1.02428	1.05425	30	-1.07049	1.40678	30
		31.005	521.77	31	1.33488	2.68151	43	0.299641	0.983363	33	-1.31869	1.12687	30	-1.21165	1.37932	16
		29.3137	310.716	12	1.3589	2.70497	20	0.289642	0.956643	9	-1.37939	1.26403	10	-1.45104	1.42033	6
		27.71	695.526	33	1.23435	2.71652	19	0.242837	0.991458	19	-1.03609	1.18138	29	-1.48681	1.39938	11
		30.58	842.806	82	1.17236	2.68353	45	0.223233	0.986044	35	-1.20134	1.18801	34	-1.45823	1.4056	32
		29.51	424.78	61	1.18999	2.54662	43	0.212718	0.962007	34	-1.15784	1.13941	32	-1.33416	1.37351	18
		33	896.795	36	1.25325	2.6656	45	0.249061	0.982468	35	-1.19036	1.16798	35	-1.36354	1.37891	17
		35.25	1244.28	57	1.33999	2.76631	41	0.307965	0.98855	52	-1.18683	1.06085	64	-1.42142	1.39781	35
		36.775	899.4	24	1.44826	2.82672	37	0.417997	0.996169	31	-1.04357	1.07613	31	-1.52017	1.25216	11
		55.3937	1484.19	36	1.14005	2.45836	23	0.189967	0.953221	22	-1.13608	1.59601	17	-1.32297	1.53366	11
		47	3351.07	42	1.29436	2.55262	43	0.292873	0.95918	50	-1.38344	1.32383	35	-1.56468	1.34953	18
		41.125	3523.69	136	1.17052	2.45258	77	0.234095	0.948977	52	-1.33635	1.2744	71	-1.55857	1.48091	38
		39.86	2019.16	58	1.33798	2.43951	74	0.312825	0.947845	51	-1.02955	1.04256	62	-1.49196	1.29697	36
		47.25	2845.71	36	1.44069	2.42088	58	0.41695	0.942611	44	-0.887352	0.946463	60	-1.27299	1.35022	33
		37.1287	1110.61	26	1.32164	2.47657	38	0.303286	0.956214	32	-1.19893	1.17325	32	-1.51185	1.37228	17
		41.5475	3626.3	110	1.29233	2.48976	80	0.30186	0.956395	52	-1.16214	1.09068	69	-1.50987	1.31928	36
		36.75	2338.19	129	1.14802	2.47323	80	0.228284	0.952101	54	-1.28202	1.2198	72	-1.58231	1.37505	37
		38.875	2512.12	172	1.13522	2.46937	118	0.202031	0.949044	102	-1.18944	1.18325	70	-1.45767	1.40482	36
		36.11	1276.59	132	1.06017	2.45512	87	0.172262	0.948372	55	-1.24274	1.17038	69	-1.52046	1.41298	38
		35.25	2352.79	162	1.19006	2.48529	91	0.240527	0.953521	53	-1.1081	1.04857	66	-1.47106	1.43389	36
		34.3013	1242.42	107	1.23722	2.49538	99	0.260036	0.955675	53	-1.11484	1.01238	60	-1.44841	1.33369	18
		31.9125	317.799	7	1.04707	2.73575	18	0.188388	0.981902	10	-1.10657	1.03837	14	-1.4465	1.43533	6
		37.8588	2987.34	96	1.2908	2.6602	46	0.298586	0.981135	50	-1.29886	1.09518	68	-1.38111	1.45557	34
		36.125	1642.53	93	1.18056	2.4471	75	0.214667	0.945606	54	-1.14227	1.19027	66	-1.40919	1.38738	35
		38.625	1729.7	117	1.11224	2.44792	86	0.197125	0.946589	55	-1.31096	1.22014	70	-1.42885	1.45945	38
		44	1875.66	184	1.03511	2.40514	131	0.16128	0.934263	51	-1.30486	1.25278	72	-1.49251	1.3355	37
		37.92	1613.28	130	1.13556	2.48028	79	0.190483	0.952322	54	-1.09923	1.14597	69	-1.4539	1.34029	34
		39.5	3342.85	133	1.22381	2.54253	119	0.255642	0.960062	107	-1.10197	1.14217	115	-1.47572	1.29253	70
		35.875	2116.45	104	1.21696	2.48015	123	0.252222	0.95259	113	-1.16493	1.08727	67	-1.45975	1.38982	35
		34.875	1220.76	57	1.34169	2.73003	40	0.327031	0.989934	49	-1.16771	1.14268	33	-1.57188	1.4619	18
		42.5	2375.1	137	1.12137	2.42878	85	0.199678	0.944527	53	-1.24475	1.23732	71	-1.37815	1.64193	37
		41.375	1421.95	147	1.15054	2.57069	100	0.226482	0.970074	54	-1.32955	1.23976	70	-1.40948	1.47833	73
		42.43	2474.58	173	1.13761	2.49441	121	0.203546	0.955057	55	-1.28693	1.31892	70	-1.47874	1.38011	37
		45.5	3856.26	170	1.24051	2.46171	118	0.272357	0.947201	104	-1.18143	1.34983	71	-1.42268	1.30808	35
		37.7088	1850.5	153	1.13894	2.47629	93	0.188659	0.952317	52	-1.18083	1.21956	70	-1.47219	1.3184	35
		40.625	3458.88	148	1.21114	2.62451	79	0.246844	0.970316	108	-1.11562	1.39486	69	-1.56596	1.31379	37
		36.625	3058.66	143	1.19981	2.56867	75	0.232902	0.964198	55	-1.17702	1.21977	67	-1.55722	1.36166	36
		34.9487	2107.73	91	1.26428	2.91154	44	0.285225	0.989853	52	-1.11297	1.26284	67	-1.50811	1.45591	35
		36.375	1269.53	101	1.16667	2.53773	84	0.222364	0.962009	53	-1.27719	1.26239	69	-1.46425	1.34787	36
		41.125	1536.73	133	1.1617	2.51505	92	0.218732	0.960558	54	-1.22925	1.25897	71	-1.44425	1.38252	36
		41.875	3589.85	131	1.18195	2.51225	80	0.237051	0.960106	55	-1.28157	1.30309	71	-1.44226	1.37737	36
		41.66	2246.08	161	1.16296	2.60234	80	0.221574	0.971779	53	-1.24225	1.39915	73	-1.52213	1.34371	36
		45.5	2972.75	198	1.1819	2.60107	126	0.237495	0.970417	107	-1.2525	1.29839	71	-1.4921	1.34998	37
		39.155	2689.96	138	1.27391	2.73139	79	0.293362	0.981719	103	-1.09413	1.24985	67	-1.48759	1.27926	36
		38.75	1986.78	144	1.14341	2.56242	87	0.207694	0.957155	104	-0.958624	1.14595	109	-1.48976	1.06768	70
		36.8488	1315.9	121	1.22345	2.72289	74	0.253971	0.98396	52	-1.10652	1.18229	64	-1.51637	1.44334	37
		38.25	2172.73	121	1.29962	2.58671	78	0.296437	0.972105	104	-1.21127	1.23364	71	-1.48788	1.40313	34
		37	1079.88	100	1.10704	2.48868	88	0.190679	0.955052	55	-1.26661	1.3092	69	-1.48138	1.37979	36
		48.625	2447.97	184	1.09959	2.50311	136	0.1828	0.957412	110	-1.30002	1.34369	73	-1.47499	1.31067	37
		47	4837.78	136	1.11684	2.65739	89	0.204544	0.981137	54	-1.2519	1.29072	70	-1.48655	1.33624	36
		43.3925	3122.99	146	1.21317	2.69049	84	0.254542	0.98067	108	-1.13552	1.30473	74	-1.50064	1.22232	72
		41.125	2568.18	88	1.18625	2.61878	117	0.236015	0.973398	104	-0.977967	1.19716	69	-1.42951	1.33686	36
		41.875	3238.01	150	1.2077	2.54032	123	0.249086	0.961197	109	-0.990765	1.13354	113	-1.41325	1.34119	36
		43.25	3543.43	141	1.22019	2.88753	77	0.240516	0.989104	53	-1.10477	1.20384	69	-1.56579	1.30587	38
		42.375	1210.38	15	1.43088	2.38028	59	0.401282	0.941863	44	-0.66369	1.05672	23	-1.35919	1.43424	17
		41.5975	3131.39	104	1.2793	2.52706	116	0.28923	0.962658	104	-1.07512	1.19381	66	-1.48708	1.26626	70
		42.9	2785.28	153	1.16936	2.56657	122	0.220994	0.967418	108	-1.19071	1.24587	70	-1.45396	1.36301	73
		45.375	5617.31	197	1.1821	2.63218	135	0.240007	0.976709	107	-1.2436	1.24114	122	-1.45984	1.34458	36
		39.0538	4337.61	127	1.23002	2.6288	86	0.256909	0.977482	108	-1.18596	1.17349	70	-1.51789	1.31232	35
		38.875	4206.41	159	1.26303	2.73697	120	0.275128	0.987219	103	-1.16398	1.14533	71	-1.43293	1.40041	36
		38.4787	1501.36	75	1.14217	2.76635	85	0.211554	0.991351	54	-1.18177	1.16956	69	-1.46363	1.47724	37
		42.38	997.638	26	1.34024	2.69503	18	0.308444	0.99268	16	-1.18253	1.41191	15	-1.52087	0.775386	9
		36.4875	1007.39	14	1.29038	2.51614	18	0.25365	0.962736	17	-1.1337	1.05075	15	-1.33435	1.2919	11
		33.9138	2054.65	101	1.23501	2.61776	46	0.247115	0.973366	51	-1.19685	1.2405	34	-1.48394	1.26023	35
		35.6463	2583.19	141	1.2342	2.67773	72	0.252246	0.983457	52	-1.23168	1.22124	70	-1.4611	1.35928	34
		38.25	5811.73	158	1.31443	2.73725	77	0.300764	0.985779	52	-1.15341	1.31544	67	-1.46896	1.35288	35
		36.51	2201.62	64	1.35799	2.98211	40	0.340493	1.01275	33	-1.366	1.41234	34	-1.44826	1.43746	18
		50.875	72.75	2	1.67819	1.87244	3	0.553879	0.71552	3	-0.313076	0.632302	2	0.646095	1.31722	2
		44.9525	2502.69	62	1.46674	2.61871	44	0.392659	0.974989	48	-1.18862	1.10026	71	-1.52942	1.40445	18
		40.375	2049.68	66	1.37772	2.5132	72	0.339246	0.960905	51	-1.00932	0.961587	64	-1.41647	1.48098	35
		47.125	3846.27	150	1.28736	2.46035	125	0.297657	0.947319	102	-0.957955	1.09344	108	-1.42535	1.38305	36
		38.955	5391.09	105	1.17874	2.48838	81	0.243744	0.953648	104	-1.10828	1.11623	65	-1.47403	1.43333	36
		36.4575	1071.11	53	1.20975	2.48947	42	0.225331	0.954754	33	-1.20751	1.15179	32	-1.49204	1.4192	17
		35	103.875	5	1.48353	2.33089	4	0.371429	0.880593	4	-0.809591	1.2945	5	-1.3125	1.19939	4
		34.245	1522.55	73	1.14219	2.61931	49	0.209338	0.968873	35	-1.26629	1.27124	33	-1.48625	1.53476	18
		39.8813	2741.34	132	1.15499	2.43962	79	0.207378	0.945902	52	-1.09975	1.04533	65	-1.57309	1.42795	36
		40.375	3978.43	96	1.30129	2.52718	84	0.311916	0.960062	105	-1.01364	1.11801	66	-1.45871	1.39221	36
		41.0538	2818.55	124	1.26875	2.46567	125	0.29192	0.949688	104	-1.13922	1.10671	113	-1.45598	1.45645	37
		37	2066.7	124	1.17402	2.43125	127	0.225367	0.946022	102	-1.07736	1.0364	108	-1.39194	1.37171	35
		37.5	1331.42	77	1.16612	2.59291	46	0.2242	0.970177	35	-1.26274	1.23724	33	-1.45288	1.45201	18
		38.125	2334.27	70	1.41111	2.66081	68	0.354375	0.977427	52	-1.17561	1.35306	66	-1.48649	1.3605	18
		44.11	1813.73	20	1.50513	2.4822	32	0.435078	0.949234	28	-1.14875	1.23495	32	-1.43385	0.891078	14
		36.54	1288.33	85	1.09495	2.5627	82	0.19243	0.968427	51	-1.16451	1.17512	64	-1.53491	1.50546	37
		39.375	2283.94	156	1.0844	2.50092	85	0.17825	0.958845	52	-1.22857	1.20689	68	-1.41601	1.48476	37
		41.0037	2031.01	95	1.18264	2.54919	84	0.238784	0.96825	52	-1.15328	1.19842	66	-1.44076	1.42843	37
		48.1063	3131.26	163	1.1597	2.48793	139	0.236725	0.955748	107	-1.15132	1.10278	116	-1.39969	1.42193	38
		42.4675	3316.09	126	1.16185	2.46477	138	0.216965	0.951734	109	-1.11429	1.03311	114	-1.30802	1.40587	73
		43.75	3887.05	163	1.31447	2.68317	76	0.314449	0.981148	52	-1.11631	1.25627	68	-1.4646	1.40993	36
		42.855	6141.39	117	1.3493	2.66809	70	0.341347	0.976346	106	-1.09616	1.16791	69	-1.48392	1.36011	36
		35.455	1333.73	34	1.41339	2.50417	66	0.374732	0.952833	53	-0.99638	1.19399	32	-1.50779	1.18839	34
		33.625	746.651	56	1.08644	2.52842	48	0.176587	0.964554	34	-1.14464	1.10602	62	-1.35975	1.49648	35
		36.875	1592.38	129	1.11137	2.51925	82	0.210824	0.961295	55	-1.23135	1.22825	67	-1.4582	1.46056	36
		44.375	2380.68	115	1.09457	2.57326	90	0.193131	0.971084	54	-1.26719	1.31003	72	-1.4798	1.47507	38
		37.8425	2545.95	119	1.16087	2.48137	81	0.224862	0.957232	52	-1.15599	1.21077	65	-1.40732	1.36984	36
		44.22	4277.01	123	1.19194	2.54616	84	0.243501	0.965531	102	-1.19265	1.15603	70	-1.46962	1.40015	35
		46.625	5254.05	100	1.38441	2.67841	110	0.359989	0.982232	106	-0.983626	1.06238	114	-1.42813	1.33591	34
		42.5	3015.81	116	1.39608	2.55445	102	0.374949	0.966988	100	-1.05422	0.994438	109	-1.06249	1.38761	65
		36.625	829.705	67	1.39228	2.86125	65	0.368266	0.987674	47	-1.03323	1.3969	33	-1.52915	1.37923	17
		31.5325	623.477	14	1.4688	2.48681	12	0.38606	0.960653	14	-0.888374	0.912559	11	-0.830822	1.33224	9
		38.935	1360.28	88	1.1649	2.57451	78	0.207194	0.969791	54	-1.31096	1.28911	72	-1.30663	1.48501	36
		43.375	3227.17	211	1.14873	2.57967	94	0.21707	0.971128	55	-1.21882	1.28488	71	-1.41558	1.41779	37
		41.25	4041.94	158	1.15629	2.54818	84	0.216871	0.964831	55	-1.26814	1.24073	71	-1.39891	1.42436	35
		44.3287	1444.77	95	1.25107	2.43083	113	0.265985	0.942506	109	-1.04905	1.05433	68	-1.20018	1.33526	34
		39.33	2441.57	84	1.33087	2.66279	73	0.31725	0.979494	108	-0.900549	1.02382	64	-1.48216	1.38018	34
		39.875	2374.32	95	1.37141	2.69408	71	0.352883	0.982656	102	-0.95082	1.05557	65	-1.38295	1.39034	35
		35.6463	1024.52	107	1.30926	2.60491	73	0.298517	0.975035	52	-1.0932	1.0572	65	-1.41723	1.42544	34
		35	933.645	95	1.23951	2.61874	46	0.259869	0.97626	52	-1.30736	1.28481	66	-1.42606	1.51903	35
		34.125	1219.66	101	1.1698	2.55655	79	0.217081	0.967751	52	-1.22384	1.27273	71	-1.42996	1.47058	36
		40.7388	3392.55	155	1.19819	2.63347	91	0.242407	0.976962	54	-1.20057	1.2743	71	-1.44448	1.39022	36
		37.75	1657.81	125	1.17343	2.64474	80	0.2186	0.980966	56	-1.21263	1.15677	68	-1.42346	1.39792	36
		37.4075	1401.07	89	1.19477	2.57741	43	0.221027	0.971795	53	-1.12984	1.10367	64	-1.26232	1.43435	32
		35.6425	2238.48	73	1.30734	2.64309	71	0.297779	0.980738	52	-0.802154	0.852511	55	-1.29866	1.33802	34
		34.75	2065.55	84	1.322	2.69963	76	0.306671	0.984231	50	-1.10601	1.09888	64	-1.42262	1.43541	34
		34.1025	1892.61	57	1.32616	2.82446	42	0.313237	0.991699	51	-1.22914	1.1425	34	-1.39275	1.45171	18
		33.45	637.39	18	0.998391	2.67787	23	0.110582	0.981187	21	-1.26741	1.05928	14	-1.57773	1.48595	8
		33.5	1252.96	95	1.21116	2.67838	74	0.231129	0.984966	53	-1.23013	1.25033	70	-1.45041	1.49224	34
		32.2413	1485.49	84	1.15472	2.60452	49	0.204551	0.974282	34	-1.05393	1.11338	63	-1.39646	1.45577	18
		37.375	1533.24	108	1.16017	2.67013	47	0.205458	0.982038	54	-1.19925	1.24771	65	-1.42677	1.45767	34
		33.125	2578.95	80	1.28797	2.60224	77	0.292718	0.973187	51	-0.889197	1.00178	65	-1.37907	1.32122	17
		34.3837	1730.94	88	1.32979	2.73179	74	0.326565	0.988957	53	-0.862419	0.968549	64	-1.42483	1.34089	34
		36.645	2562.07	85	1.41524	2.9488	41	0.375646	1.0028	49	-1.00126	1.14927	65	-1.41105	1.45257	34
		39.61	1603.91	37	1.44671	2.84552	36	0.402183	1.00113	31	-1.10028	0.822482	29	-1.11466	1.48663	15
		38.52	486.147	6	1.50652	2.82815	16	0.395599	0.9982	14	-1.30702	1.07755	9	-1.30457	1.54374	11
		36.1375	1703.79	45	1.2826	2.76028	43	0.30227	0.995581	35	-1.053	1.09747	61	-1.39277	1.49797	35
		29.4937	502.562	29	1.25363	2.80831	19	0.272743	0.986639	18	-1.10112	1.24803	15	-1.47149	1.406	12
		31.3588	1290.99	61	1.27904	2.92411	43	0.281407	1.00059	34	-1.09481	1.05069	60	-1.27842	1.42229	32
		30.4812	643.556	50	1.28761	2.75292	39	0.281721	0.992702	33	-1.06453	1.13052	30	-1.4059	1.43073	17
		34.79	718.365	18	1.31612	2.98063	20	0.276891	1.0122	22	-1.39383	1.19571	17	-1.58368	1.52311	8
		46.995	1119.68	12	1.54008	2.96228	9	0.460934	0.997469	13	-0.792564	1.52421	16	-1.59164	0.756974	12
		30.075	1013.14	11	1.25711	2.12964	12	0.261661	0.85713	14	-0.78819	1.13627	12	-1.68934	1.42512	8
		54.0425	2903.83	85	1.40367	2.53495	64	0.371208	0.966105	48	-0.833121	0.852616	53	-1.31488	1.38784	62
		51.5662	1873.07	74	1.39506	2.45266	41	0.35603	0.950343	32	-0.852202	0.852691	59	-1.3469	1.38286	63
		42.8825	935.312	22	1.39506	2.73333	19	0.350857	0.984471	18	-0.843	0.987442	27	-1.19585	1.33006	10
		51.09	489.335	10	1.47221	2.28074	25	0.441132	0.894038	21	-0.840314	0.838281	20	-1.34057	0.947199	25
		39.32	927.985	22	1.38693	2.62785	21	0.335271	0.978866	20	-1.05713	1.00441	27	-1.44392	1.37195	12
		32.8	685.275	15	1.35243	2.29399	13	0.341779	0.917023	16	-0.81013	0.765277	23	-1.0899	1.0719	13
		43.9225	860.065	19	1.42577	2.6062	18	0.400973	0.972637	16	-0.712983	0.76728	19	-0.961443	1.01328	23
		42.195	1001.22	26	1.20502	2.52684	21	0.248327	0.958873	20	-1.16879	1.24243	30	-1.45224	1.25634	12
		36.975	316.988	18	1.27126	2.32884	25	0.268475	0.932958	16	-0.830739	0.794745	22	-0.693373	1.29179	13
		39.75	1041.95	24	1.36224	2.28777	55	0.380581	0.916637	38	-0.633554	0.794867	22	-1.32233	0.423113	58
		36.8038	1025.42	26	1.39185	2.78037	37	0.36533	0.994976	30	-1.21794	1.33874	36	-1.35736	1.32306	16
		38.7125	1258.88	14	1.35251	2.34211	27	0.385392	0.904083	23	-0.678479	0.812319	24	-1.28476	1.33217	8
		45.4763	964.064	22	1.51466	2.61937	33	0.470224	0.977688	21	-0.782403	0.829807	22	-1.36318	1.49049	12
		46.515	1527.27	35	1.44076	2.56938	34	0.407703	0.97031	25	-0.767518	1.39395	26	-1.28854	1.41891	17
		39.79	982.25	24	1.4254	2.52163	40	0.351747	0.96248	30	-0.897433	1.24707	29	-1.22963	1.29357	10
		57.755	2218.66	69	1.41867	2.53767	61	0.392758	0.969438	44	-1.32785	1.27422	34	-1.65658	1.47914	19
		42.1938	1330.7	44	1.3242	2.49138	38	0.337134	0.952952	32	-1.46897	1.23951	34	-1.18209	1.56492	16
		45.7338	2309.65	65	1.326	2.36104	68	0.314272	0.925377	49	-0.945225	1.21147	64	-1.42803	1.02321	34
		37.5613	1493.64	42	1.45344	2.50392	36	0.410453	0.960516	26	-1.09357	1.04686	29	-1.30081	1.37504	16
		39.375	712.312	17	1.44839	2.57662	37	0.382844	0.969295	19	-1.07098	1.03005	30	-1.2644	1.25375	16
		45.02	1732.03	21	1.50554	2.86574	38	0.449591	1.00001	47	-1.26542	0.98823	17	-1.4878	1.52158	8
		49.7625	2706.72	37	1.41005	2.66625	36	0.400527	0.981399	26	-0.925047	0.647717	51	-0.22319	1.39446	24
		50.0125	1496.2	17	1.36266	2.33	25	0.354983	0.919792	24	-0.554808	0.771307	17	-0.506308	1.18842	21
		55.7938	3721.03	50	1.39653	2.43748	63	0.356324	0.943772	47	-0.952268	1.15069	64	-0.905213	1.39601	32
		58.95	2088.93	28	1.41558	2.16647	64	0.378163	0.866189	44	-0.868695	0.916311	62	-1.18595	1.08047	61
		48.7812	1652.11	9	1.57205	2.55311	31	0.523404	0.962944	18	-0.461039	0.580913	28	-1.00196	1.31513	30
		62.045	5371.6	76	1.53412	2.90692	38	0.474318	0.991006	31	-1.2283	1.19096	63	-1.5544	1.11906	31
		35.8625	615.227	14	1.33646	2.5455	19	0.287077	0.971774	17	-0.975172	1.0744	25	-1.12962	1.45314	10
		45.625	1221.56	30	1.37568	2.38394	41	0.363848	0.933853	49	-0.717397	0.53796	38	-0.508383	1.32187	59
		40.2325	1496.84	77	1.20105	2.36785	63	0.247768	0.930372	50	-0.894925	0.980336	65	-0.937253	1.34895	68
		60.2638	2656.53	41	1.46105	2.7356	43	0.401231	0.991595	35	-0.906737	1.28985	68	-1.28872	1.37288	32
		60.875	4431.56	74	1.50175	2.61372	36	0.446593	0.97516	40	-1.09213	0.981244	69	-1.38075	1.29453	62
		60.2	2015.1	28	1.5553	2.78454	46	0.506841	0.988976	30	-1.01852	0.773522	27	-0.205342	1.44776	24
		57.105	1875.3	24	1.5719	2.86483	36	0.469326	0.988685	41	-1.18407	1.47314	34	-1.45068	1.49762	12
		49.77	2711.89	78	1.38645	2.78071	50	0.368052	0.990721	49	-1.16345	1.25428	65	-1.487	1.42624	18
		46.125	1128.12	50	1.44237	2.56581	41	0.393806	0.963907	34	-1.04082	1.04507	57	-1.39399	1.23453	16
		40.5325	1859.42	46	1.3024	2.43301	67	0.312846	0.949752	92	-0.622557	0.886665	95	-1.2992	0.742652	69
		32.26	768.85	19	1.21945	2.24029	23	0.214528	0.896201	16	-0.726289	0.829912	22	-0.742714	1.36323	15
		47.5763	4934.47	68	1.34953	2.62505	40	0.348028	0.980163	28	-1.05924	0.929541	27	-0.966859	1.35926	29
		49.0125	5511.71	77	1.50878	2.54167	67	0.395595	0.967401	45	-1.04138	1.13954	63	-0.933842	1.35007	32
		48.9025	1082.63	25	1.4537	2.4091	36	0.378682	0.94172	43	-0.970138	0.793281	57	-0.454626	1.31044	15
		69.25	9212.98	41	1.64055	2.95901	63	0.556139	1.00228	88	-1.00429	1.14588	68	-1.27148	1.33056	32
		58.1412	11557.4	68	1.49786	2.33472	97	0.43466	0.911721	86	-0.680299	1.1987	98	-1.25564	0.973715	60
		51.8675	4711.09	26	1.49098	2.86741	40	0.460811	0.99758	46	-0.734086	1.06404	51	-1.20806	1.22825	29
		47.1325	1824.32	22	1.47175	2.56391	34	0.427067	0.96809	27	-0.726526	1.14248	53	-1.24373	1.3689	16
		34.9225	754.83	20	1.31156	2.47925	36	0.322497	0.957767	30	-0.568562	0.850955	20	-1.08174	1.26999	15
		45.045	2039.58	59	1.46655	2.83863	38	0.421912	1.00052	51	-1.1157	0.940464	60	-0.974318	1.46155	33
		62.8625	12258.9	28	1.68374	2.95365	33	0.583195	1.00456	41	-0.99353	0.867132	59	-1.06857	1.41549	16
		47.795	793.315	20	1.41403	2.50985	49	0.39259	0.960784	48	-0.833789	1.01731	27	-1.36001	1.21594	15
		46.1375	1530.12	41	1.36628	2.83019	40	0.336272	0.999066	48	-1.01857	1.00674	30	-1.44832	1.03891	12
		48.2525	1565.04	52	1.54287	2.92626	36	0.462824	0.999933	44	-0.896925	1.09731	58	-1.46893	1.10664	16
		50.225	1258.18	14	1.60561	2.70697	16	0.505267	0.98669	21	-0.754493	1.2684	27	-1.64618	1.33345	17
		34.13	472.533	10	1.32074	2.94646	18	0.307946	1.01421	9	-0.624238	0.707922	17	-1.03947	1.30822	9
		31.455	665.75	29	1.20077	2.56469	20	0.221197	0.972795	20	-0.845595	0.742032	26	-0.256079	1.43988	11
		36.2225	1094.61	63	1.3133	2.69641	44	0.299944	0.986122	51	-0.886532	0.960059	57	-0.527322	1.35067	30
		43.125	1010.73	28	1.41497	2.6126	19	0.40801	0.969705	27	-0.792926	1.1875	29	-1.48159	1.10741	12
		47.53	1135.59	25	1.57733	2.99761	15	0.543372	0.998903	17	-0.488191	1.07977	9	-1.53215	1.16734	28
		57.15	1087.35	26	1.62664	2.80984	15	0.544166	0.986537	18	-0.796951	1.0818	24	-1.50652	1.23977	7
		43.4462	409.426	5	1.54832	2.75827	13	0.521059	0.974956	10	-0.732152	0.829488	4	-1.40674	1.21582	6
		44	566.375	6	1.36248	2.8291	19	0.352549	0.990895	18	-0.929835	0.808889	24	-0.567453	1.4252	14
		45.7188	1330.19	16	1.36879	2.29104	25	0.345892	0.904781	35	-0.723365	0.643169	24	-1.34249	1.28296	58
		45.6775	1236.93	28	1.44741	2.44306	41	0.4214	0.939241	24	-1.02486	0.993316	28	-1.37897	1.28419	16
		51.5	1415.62	30	1.42451	2.25251	22	0.38603	0.900352	22	-0.918561	0.773718	23	-1.46189	1.18644	7
		39.925	628.119	44	1.32384	2.40927	39	0.311546	0.946862	45	-1.17682	1.01752	32	-1.39693	1.28317	17
		42.75	596.5	3	1.69467	2.49867	9	0.58873	0.959159	9	-1.19199	0.385965	8	-1.39542	1.14362	6
		50.9113	1367.14	30	1.56609	2.52397	25	0.528055	0.956987	18	-0.835683	0.65282	21	-1.40248	1.48692	12
		50.33	828.6	9	1.37696	2.6681	19	0.346689	0.975076	18	-0.928033	0.684802	20	-1.38848	1.63933	18
		43.6225	1281.98	32	1.4552	2.53354	44	0.396232	0.963375	42	-0.917528	1.15796	64	-1.33265	1.36446	18
		42.665	1636.21	38	1.4549	2.51804	40	0.412848	0.963147	32	-1.13499	0.996899	60	-1.15699	1.48523	16
		37.4025	1742.84	21	1.3915	2.63517	39	0.337691	0.983011	30	-1.02445	1.29858	30	-0.539302	1.47292	28
		40.4162	1200.37	65	1.35787	2.3288	65	0.351789	0.910873	46	-0.947845	0.956693	62	-1.28414	1.26727	32
		43.625	922.456	43	1.42096	2.42421	75	0.401861	0.937739	43	-1.01598	1.01923	57	-1.43443	1.22733	35
		40.435	2938.99	11	1.58344	2.68333	37	0.506967	0.989962	44	-0.965709	0.769188	50	-1.35798	1.39722	16
		38.41	1223.15	36	1.36259	2.54837	18	0.354253	0.968989	16	-1.12418	1.00373	26	-1.15355	1.41422	16
		39.005	2858.74	37	1.34012	2.51513	40	0.337203	0.959263	32	-1.09549	0.761499	27	-1.28697	1.40687	17
		44.335	575.205	15	1.34154	2.738	20	0.321546	0.994129	16	-1.09361	0.856138	26	-1.28903	1.42603	8
		61.04	4405.64	51	1.57317	2.69182	34	0.495432	0.978891	27	-1.04604	0.976285	28	-0.889542	1.7635	31
		55.0063	3339.57	46	1.40728	2.62314	40	0.386331	0.977826	35	-1.23832	1.23901	66	-1.05914	1.50265	18
		43.9575	2728.83	32	1.32149	2.30508	65	0.324984	0.917154	51	-0.970709	1.0404	60	-1.31793	0.752169	28
		54.6275	1424.39	15	1.52614	2.38929	24	0.481002	0.929729	22	-0.928549	0.848366	27	-1.37698	1.07703	28
		43.11	846.595	10	1.55441	2.50377	40	0.463731	0.952444	48	-0.840752	0.864172	31	-1.32194	1.39786	7
		43.6825	5557.22	71	1.21617	2.3545	78	0.256633	0.924662	96	-0.975398	0.948928	63	-1.28647	1.2154	31
		42.3125	777.169	21	1.39547	2.58419	18	0.396804	0.973373	16	-1.24412	1.1431	31	-1.26614	1.48165	11
		49.4062	7541.24	51	1.32717	2.51987	63	0.29144	0.960665	48	-1.08135	1.37236	35	-1.29221	1.31576	34
		50.3025	5465.84	72	1.386	2.52536	65	0.343822	0.960494	47	-1.12417	1.09208	33	-1.26244	1.08861	32
		58.77	3427.31	98	1.49723	2.45862	66	0.422535	0.949805	90	-1.00434	0.90422	61	-1.21378	1.22708	32
		65.34	3079.48	41	1.39466	2.66618	42	0.338768	0.981568	50	-1.04798	1.26226	66	-1.35753	1.46848	18
		52.5487	3616.02	52	1.63991	2.67297	70	0.527864	0.983333	90	-0.866624	1.30372	68	-0.982915	1.43151	33
		55.81	3991.73	70	1.59341	2.97946	67	0.508622	1.00506	98	-0.888504	1.05597	58	-1.49657	1.54061	12
		51.555	1837.42	22	1.44798	2.43345	59	0.431443	0.944907	42	-0.7282	0.884458	54	-1.08182	1.35429	32
		47.0187	1116.53	28	1.35635	2.40467	64	0.342113	0.941316	49	-0.950082	1.15451	31	-1.39473	1.29729	18
		55.045	2090.13	24	1.32632	2.3648	76	0.355492	0.93028	50	-0.980511	1.14384	56	-1.26691	1.04429	30
		59.015	4755.4	67	1.30821	2.69228	74	0.304193	0.987262	52	-1.16102	1.2265	34	-1.40459	1.45208	35
		63.375	2219.71	71	1.48106	2.61547	40	0.420544	0.980765	50	-1.03993	1.18677	35	-1.26831	1.39478	17
		49.745	1117.15	30	1.47612	2.92096	34	0.462463	0.996063	27	-0.972432	1.21903	31	-1.47655	1.32158	11
		50.8675	4076.2	59	1.45255	2.66823	44	0.419963	0.978586	45	-1.15289	1.25653	66	-1.31174	1.32034	17
		43.66	729.24	16	1.45329	2.53208	34	0.41985	0.964586	24	-1.18855	1.11793	29	-1.55495	1.30678	16
		55.695	2022.88	23	1.48994	2.97275	16	0.45897	1.00649	21	-1.02692	0.95281	29	-0.873721	1.49131	16
		52.2625	2043.42	28	1.44574	2.70761	37	0.395939	0.988728	42	-0.955233	1.00952	55	-1.27983	1.45792	18
		43.5712	2140.75	28	1.49628	2.70341	38	0.408634	0.991092	35	-1.14937	1.08658	32	-1.18109	1.30101	16
		56.2413	3765.06	45	1.17812	2.808	39	0.18153	0.990581	33	-1.47519	1.24085	34	-1.12878	1.44394	15
		63.4312	3081.16	60	1.65895	2.65161	60	0.544176	0.981008	84	-1.07244	1.03595	65	-1.38193	1.32073	32
		54.1138	2035.95	51	1.58944	2.75511	38	0.521578	0.982999	36	-1.04872	1.10327	31	-1.41772	1.44558	17
		42.83	1506.28	34	1.58926	2.99076	16	0.484469	1.01645	23	-1.09717	1.35948	15	-1.45975	1.4185	11
		40.52	715.665	16	1.50634	2.6243	33	0.406817	0.975474	24	-1.02481	0.972034	24	-1.42558	0.930812	16
		40.7475	1077.23	22	1.37217	2.58815	8	0.319339	0.981696	7	-0.756878	1.47031	8	-1.33514	1.27178	6
		37.63	564.945	12	1.28019	2.7911	18	0.282028	0.992928	17	-0.72431	1.17353	22	-1.38538	1.29937	10
		56.5938	950.14	23	1.51501	2.9021	34	0.453818	1.00059	26	-1.11065	1.05991	28	-1.3259	1.5444	35
		51.33	1808.82	24	1.5064	2.9741	37	0.438208	1.01387	48	-1.02286	1.04173	28	-0.913321	1.48181	30
		38.7175	995.645	36	1.21068	2.85562	41	0.227149	0.997668	36	-1.05157	1.2787	32	-1.47363	1.2925	16
		34.2362	902.226	39	1.37888	2.91437	39	0.3522	0.990778	32	-1.07749	1.28457	30	-1.35926	1.27864	31
		43.515	2107.72	61	1.4733	2.93423	41	0.427084	0.999701	49	-1.19189	1.2498	72	-1.43258	1.43691	16
		40.49	2023.67	12	1.46809	2.97675	17	0.422367	0.997264	16	-0.98591	0.951297	28	-1.25915	1.05528	9
		35.3	300.72	11	1.15708	2.53031	19	0.165162	0.965051	20	-0.864328	0.884099	10	-0.450443	1.42191	23
		43.115	1548.13	38	1.48087	2.67683	40	0.420418	0.98686	36	-1.08194	1.1827	64	-1.49035	1.34361	17
		35.7062	1512.1	34	1.25927	2.67213	19	0.270161	0.985866	18	-1.31204	0.950196	32	-1.20743	1.40319	15
		31.1925	625.553	25	1.27685	2.71571	20	0.259901	0.986919	21	-0.924632	1.18633	25	-1.18921	1.37478	15
		35.595	1553.44	37	1.30328	2.98797	20	0.309772	1.02691	31	-1.18546	1.18604	30	-1.37139	1.48163	16
		40.83	837.249	9	1.58844	2.70179	17	0.475982	0.989676	25	-0.975052	1.15131	29	-1.39609	1.22673	16
		52.875	573.25	3	1.63102	2.61249	11	0.553663	0.979227	9	-0.592934	0.694367	5	-1.29412	1.19264	9
		35.61	980.913	53	1.35651	2.54081	38	0.338274	0.964279	31	-0.951255	1.12974	31	-1.48322	1.26307	31
		31.3837	1282.81	78	1.18347	2.5733	44	0.222083	0.967565	33	-1.11519	1.13881	31	-1.49722	1.52603	19
		31.5	2894.97	52	1.34385	2.57982	41	0.328061	0.969617	32	-1.06504	1.14003	30	-1.51285	1.57154	12
		36.625	277.5	6	1.42934	2.37924	5	0.452157	0.927098	6	-0.856614	0.772367	6	-0.901235	1.46477	3
		31.2688	540.65	11	1.30297	2.47464	14	0.246041	0.956889	17	-0.821918	1.06988	11	-1.44264	0.734278	10
		36.1925	1097.77	52	1.19571	2.5355	43	0.224053	0.961139	35	-1.29287	1.1172	32	-1.4579	1.40921	36
		40.875	3145.49	146	1.18523	2.45399	125	0.228505	0.948941	105	-1.21939	1.21123	73	-1.45489	1.37655	36
		39.875	1816.49	122	1.13982	2.48457	86	0.191649	0.955066	52	-1.1989	1.26251	72	-1.51443	1.41287	36
		35.125	1207.66	117	1.14636	2.46394	78	0.196877	0.950954	53	-1.07455	1.16451	65	-1.43837	1.36206	36
		36.75	2514.03	88	1.27845	2.56239	77	0.276901	0.970265	52	-1.23095	1.11685	68	-1.55617	1.51703	37
		29.1438	1835.74	62	1.17061	2.62387	43	0.253828	0.974571	33	-1.01681	0.966176	26	-1.50607	1.41082	17
		37.25	745.605	35	1.32652	2.61582	37	0.295092	0.971297	34	-1.20426	1.37634	35	-1.53491	1.41265	18
		38.5	1710.14	116	1.24347	2.53674	73	0.257615	0.963201	51	-1.15767	1.291	70	-1.49025	1.35519	35
		42.565	2461.22	121	1.12671	2.50936	80	0.227277	0.960145	51	-1.30514	1.26241	71	-1.4905	1.38924	36
		52.125	2785.81	124	1.21673	2.56741	147	0.25041	0.967791	105	-1.25462	1.35032	72	-1.48695	1.47202	37
		39.4838	3190.49	125	1.20259	2.48341	115	0.238499	0.953518	106	-1.11371	1.11515	69	-1.44904	1.39271	36
		36	1313.01	116	1.12074	2.4848	84	0.188726	0.956366	54	-1.04982	1.06093	66	-1.46901	1.48837	37
		37.25	1353.09	62	1.25656	2.52288	72	0.275101	0.96189	51	-0.99362	0.95509	64	-1.38014	1.41784	34
		35.675	2274.11	73	1.26569	2.5145	80	0.275671	0.964004	52	-1.10661	1.23978	63	-1.43121	1.41326	34
		40.22	2682.56	97	1.26341	2.51805	74	0.272658	0.96236	50	-1.14863	1.22027	71	-1.4499	1.41731	36
		41.2812	1775.84	105	1.20054	2.51255	79	0.245669	0.961348	52	-1.25924	1.32578	72	-1.43112	1.37594	36
		41.375	1940.02	112	1.23548	2.56755	80	0.271666	0.97002	53	-1.25981	1.17264	70	-1.39267	1.46694	37
		41.375	2788.84	94	1.2727	2.60116	77	0.277754	0.975214	107	-1.076	1.19032	68	-1.35799	1.44168	36
		39.75	1562.35	93	1.26974	2.51562	73	0.283097	0.959982	101	-0.952404	0.997433	65	-1.33043	1.39845	36
		33.0463	1386.8	82	1.28799	2.54188	42	0.286132	0.964861	49	-0.925463	0.926674	53	-1.35249	1.40377	17
		30.2937	366.3	8	1.23102	2.60315	17	0.31042	0.976039	14	-0.730217	0.86273	18	-1.38851	1.1674	10
		33.25	1272.24	76	1.23387	2.54972	46	0.283487	0.96701	38	-1.253	1.29257	34	-1.48284	1.46213	18
		38.86	1850.92	126	1.25897	2.57511	74	0.261897	0.970401	54	-1.19298	1.28027	72	-1.42147	1.44448	35
		37.2837	2543.07	88	1.2786	2.65004	43	0.276088	0.982292	54	-1.1668	1.19467	65	-1.33807	1.40224	34
		40.4425	1478.09	102	1.20018	2.56874	78	0.246756	0.970349	54	-1.22638	1.26257	68	-1.4203	1.44666	37
		41.75	1791.27	116	1.16617	2.6589	79	0.219533	0.981534	54	-1.12268	1.21878	67	-1.47356	1.43433	36
		37.125	2041.09	125	1.15056	2.61968	84	0.220323	0.975616	53	-1.08713	1.14226	65	-1.38683	1.47629	35
		31.75	553.385	39	1.15414	2.64346	47	0.192507	0.978443	35	-1.10452	0.993341	58	-1.38569	1.49535	35
		31.625	470.35	31	1.23091	2.59052	46	0.262425	0.969951	36	-1.01823	1.07837	29	-1.36153	1.24101	32
		34.75	3652.75	96	1.26349	2.54742	89	0.287246	0.966496	49	-1.01682	1.11753	58	-1.40355	1.40251	17
		33.955	1237.29	83	1.18773	2.58425	78	0.245492	0.970559	56	-1.22801	1.28221	69	-1.45636	1.4943	35
		36.625	2058	101	1.20662	2.53712	77	0.230812	0.965744	54	-1.19818	1.21781	67	-1.33334	1.39686	36
		35.09	1388.62	139	1.18893	2.61616	78	0.232086	0.975111	54	-1.22372	1.2596	68	-1.41831	1.41796	35
		38.2425	2087.08	125	1.21363	2.78269	77	0.258756	0.989596	53	-1.13044	1.35479	70	-1.54706	1.34057	35
		35.625	1492.41	92	1.25503	2.76846	89	0.26931	0.990224	51	-1.00278	1.11006	62	-1.4238	1.32612	35
		30.3725	722.761	122	1.10822	2.63095	82	0.174256	0.972519	53	-1.02094	1.10141	67	-1.41219	1.39277	35
		31.8775	953.372	78	1.24046	2.92265	47	0.260736	0.989787	54	-0.942606	1.11632	64	-1.45172	1.33718	33
		36.875	1112.59	26	1.48419	2.59297	31	0.460625	0.974812	24	-0.865408	1.07303	12	-1.50579	1.29209	12
		31.5263	1025.88	86	1.18382	2.64214	45	0.223372	0.976572	54	-1.20278	1.14871	33	-1.38651	1.51398	18
		34.25	2417.93	122	1.13706	2.59032	79	0.197081	0.973843	52	-1.17282	1.26061	71	-1.34923	1.43779	35
		34.2925	2901.7	96	1.21467	2.66493	75	0.232724	0.981894	54	-1.11804	1.14267	66	-1.36267	1.42151	36
		33.625	1011.92	122	1.2198	2.72874	80	0.240909	0.990218	56	-1.06346	1.13756	64	-1.44403	1.43996	37
		31.375	1866.68	108	1.15981	2.59252	75	0.203291	0.970534	52	-0.955285	1.03798	63	-1.41661	1.35324	35
		31.0775	1467.96	77	1.20517	2.71856	79	0.249124	0.985568	52	-1	1.0662	65	-1.38099	1.44563	18
		29.605	405.848	29	1.19731	2.85965	23	0.227323	0.991139	21	-0.883525	1.19642	13	-1.32956	1.54615	11
		37.9787	1753.82	39	1.2774	2.61441	19	0.273466	0.980777	20	-0.907282	1.17359	26	-1.55912	1.41038	17
		30.3225	1464.83	65	1.25461	2.74163	42	0.261612	0.987807	35	-1.22803	1.12705	34	-1.38163	1.44356	17
		31.5	2460.85	108	1.29336	2.95121	43	0.295826	1.00236	52	-1.14983	1.18917	71	-1.46956	1.43674	34
		32.6175	2474.05	89	1.25013	2.94964	49	0.261111	1.00021	52	-1.16598	1.17339	66	-1.44259	1.39836	35
		29.9988	1517.82	105	1.24092	2.91505	46	0.253629	0.996202	55	-1.02725	1.10403	61	-1.42787	1.39308	35
		28.4775	636.745	31	1.23669	2.71817	20	0.259272	0.985686	31	-0.955044	1.01382	25	-1.30422	1.33606	10
		30.885	465.799	10	1.3521	2.52908	14	0.286293	0.976636	17	-1.11485	0.933998	8	-1.50086	1.52717	4
		31.5325	965.715	47	1.1674	2.49652	41	0.19707	0.952532	33	-1.20712	1.06689	32	-1.44243	1.35017	33
		28.3825	884.263	65	1.13899	2.51075	42	0.204253	0.958482	35	-1.12099	1.2147	32	-1.48769	1.36079	18
		29.25	741.299	47	1.15016	2.58891	43	0.170182	0.971516	33	-1.0417	1.28163	31	-1.51553	1.41327	18
		34.36	792.935	20	1.21659	2.39611	42	0.236299	0.933895	32	-0.971087	1.06672	28	-1.32064	1.23833	32
		35.125	161.125	8	1.16737	2.37135	7	0.15402	0.921652	9	-1.41463	1.7404	7	-0.955752	1.53321	6
		27.72	750.21	45	1.21069	2.51733	45	0.223765	0.95736	34	-1.24703	1.12021	32	-1.37177	1.41111	17
		29.625	800.612	79	1.14737	2.47795	45	0.205386	0.9559	36	-1.13909	1.15405	33	-1.49182	1.44729	18
		30.295	858.955	101	1.15953	2.56018	44	0.201691	0.96728	52	-1.21029	1.1254	65	-1.49843	1.29614	33
		29.3938	553.837	94	1.10605	2.34649	84	0.162626	0.923192	52	-1.0577	1.15894	66	-1.32044	1.3972	34
		29.75	1001.8	88	1.18317	2.5507	44	0.217259	0.969684	52	-1.00725	1.13205	61	-1.46665	1.4068	18
		28.445	554.82	40	1.16025	2.73352	52	0.200161	0.986835	37	-1.06134	0.997287	29	-1.50439	1.43685	18
		43.125	55.125	1	1.66265	1.85193	2	0.609454	0.730717	1	-0.156522	0.512472	2	0.781214	0.814139	2
		27.6775	368.017	8	1.24321	2.48589	17	0.230279	0.954901	19	-1.02575	1.26727	9	-1.58076	1.14369	7
		28.2225	777.234	8	1.2232	2.33912	32	0.299287	0.926907	18	-0.615322	0.620451	19	-0.202512	1.32669	19
		34.325	1560.83	71	1.24987	2.58826	42	0.275887	0.973471	34	-1.15667	1.15329	34	-1.38455	1.40103	17
		35.09	1208.27	98	1.24585	2.62838	77	0.266524	0.977956	54	-1.25853	1.24871	68	-1.50681	1.4267	18
		31.125	1070.75	95	1.14661	2.50012	73	0.188585	0.958153	55	-1.19064	1.04813	62	-1.40738	1.34464	34
		32.1337	1588.59	100	1.10996	2.42625	82	0.180709	0.943768	52	-1.14395	1.06245	68	-1.3273	1.35556	35
		31.87	1858.41	88	1.2115	2.55247	77	0.238554	0.965596	51	-1.10398	1.20005	65	-1.30305	1.43813	36
		33.25	1601.37	75	1.3656	2.86776	40	0.354619	0.997654	49	-1.03532	0.89712	54	-1.51209	1.45186	18
		28.4488	672.071	44	1.18236	2.36451	43	0.197645	0.921305	33	-1.12555	1.13755	31	-1.43318	1.34976	17
		28.6812	925.579	56	1.11617	2.35285	44	0.171502	0.927268	34	-1.10887	1.13086	29	-1.29686	1.3965	17
		35.875	1269.37	72	1.23422	2.49831	90	0.250701	0.956316	51	-1.27966	1.1675	66	-1.41109	1.39547	35
		37.435	1616.04	102	1.18322	2.49909	79	0.21166	0.958286	52	-1.18425	1.24973	68	-1.42632	1.39217	36
		35.375	1124.56	87	1.1583	2.54675	75	0.205276	0.96641	52	-1.28541	1.22162	68	-1.39154	1.41727	34
		32.4125	971.263	89	1.14003	2.55698	73	0.196631	0.969843	53	-1.1736	1.02651	62	-1.33479	1.36551	34
		30.9775	1162.96	102	1.19031	2.65119	80	0.220252	0.978576	54	-1.14044	1.02356	62	-1.44063	1.37735	35
		32.3075	862.773	70	1.2235	2.67308	46	0.254601	0.983311	36	-1.17719	1.01232	30	-1.5149	1.48682	18
		27.125	570.09	102	1.09004	2.34387	45	0.171373	0.92017	37	-1.25165	1.13587	31	-1.43183	1.34686	18
		31.75	1804.38	109	1.15875	2.40318	79	0.204734	0.937435	51	-1.16754	1.19724	66	-1.39221	1.39373	35
		36.4663	1335.96	91	1.19464	2.51939	76	0.234098	0.961923	57	-1.18898	1.16032	68	-1.28249	1.40937	36
		36.2775	1584.78	88	1.14819	2.66332	46	0.207945	0.982797	54	-1.29658	1.27566	68	-1.385	1.42997	36
		35.375	1216.1	113	1.17501	2.65066	84	0.214847	0.981207	53	-1.29111	1.2818	72	-1.4277	1.46576	36
		34.0525	577.27	93	1.18379	2.4956	76	0.207297	0.958089	53	-1.13548	1.15299	64	-1.31283	1.42299	34
		29.4013	803.665	85	1.15078	2.64232	75	0.184012	0.978299	55	-1.1733	1.10697	67	-1.41395	1.42008	34
		30.625	549.25	134	1.23751	2.69476	73	0.246767	0.985959	53	-1.06997	0.978095	62	-1.35941	1.41584	36
		29	575.82	99	1.14825	2.38561	45	0.1878	0.928467	33	-1.30067	1.26372	35	-1.43365	1.37677	18
		27.75	606.69	91	1.11756	2.39288	46	0.181832	0.924357	35	-1.19598	1.1561	31	-1.41799	1.29696	32
		38.125	2078.94	150	1.15834	2.51245	78	0.205311	0.958955	54	-1.24039	1.27624	70	-1.3829	1.44659	36
		40.375	4523.78	147	1.29317	2.70111	85	0.299429	0.986492	105	-1.25293	1.21652	72	-1.44161	1.39831	36
		40.3725	2361.07	134	1.17211	2.75351	85	0.235632	0.991331	56	-1.19854	1.2362	68	-1.5219	1.46208	36
		30.75	614.205	68	1.1047	2.48227	86	0.163737	0.957323	36	-1.12105	1.05178	62	-1.31201	1.3826	33
		31.1537	677.721	136	1.08029	2.50248	79	0.150843	0.957608	53	-1.09413	1.07713	68	-1.27299	1.40422	68
		29	640.006	43	1.22769	2.9222	45	0.250511	1.00497	36	-1.08868	0.954176	55	-1.4294	1.40366	33
		28.3325	168	8	1.28347	2.56635	15	0.278104	0.947423	8	-1.40933	1.22953	10	-1.08576	1.44826	6
		29.75	732.741	53	1.16565	2.38028	76	0.191025	0.933419	51	-1.09357	1.13308	61	-1.40603	1.31814	19
		35.125	2002.46	150	1.1209	2.44162	132	0.187906	0.942713	52	-1.22344	1.22711	68	-1.46819	1.44779	37
		34.25	1689.66	113	1.19427	2.56059	77	0.23538	0.96877	55	-1.30383	1.2208	69	-1.41545	1.43916	37
		33.5	3736.94	101	1.17929	2.71299	78	0.22328	0.985454	56	-1.18472	1.16968	66	-1.45032	1.36581	35
		28.75	1354.85	99	1.07289	2.40951	81	0.152024	0.941192	54	-1.10997	1.08283	65	-1.21072	1.3858	34
		31.25	1006.58	72	1.11752	2.57519	79	0.17137	0.969997	52	-1.06825	1.05169	62	-1.30011	1.40499	33
		33.1063	1109.48	6	1.25431	2.81405	20	0.203888	0.994096	18	-1.18412	0.837771	13	-1.06328	1.44901	14
		30.3287	1681.93	103	1.16492	2.59308	48	0.203598	0.970555	36	-1.26459	1.25906	33	-1.47192	1.3176	34
		28.8362	2312.28	94	1.1615	2.68528	44	0.203396	0.982853	36	-1.21375	1.26359	33	-1.48171	1.38396	35
		28.2075	1339.22	116	1.13924	2.56624	46	0.188228	0.967849	36	-1.20278	1.1002	64	-1.43058	1.36569	33
		28.51	934.254	39	1.1233	2.51309	23	0.167209	0.957542	20	-1.12652	1.19375	30	-1.18562	1.45267	16
		44.7	157.675	6	1.20191	2.16498	11	0.216097	0.836768	14	-0.683877	0.569718	7	-1.36444	0.446513	7
		27.815	497.921	20	1.19855	2.36551	15	0.239959	0.930157	19	-1.02312	0.666161	22	-1.50383	0.773785	28
		30.37	840.35	36	1.26199	2.31956	42	0.250613	0.924919	32	-0.826803	0.71912	47	-1.47941	0.701616	31
		27.15	249.105	9	1.21273	2.36204	15	0.216939	0.939023	15	-0.766889	0.817778	19	-1.44458	0.656305	14
		31.4025	806.78	32	1.29012	2.5646	44	0.282823	0.971111	32	-0.904097	0.805269	57	-1.40115	1.52589	18
		31.25	63.75	2	1.53096	2	1	0.501037	0.808639	1	-0.416	-0.188235	2	-0.662577	-0.476844	2
		32.1125	567.579	13	1.28579	2.504	41	0.328525	0.969023	49	-0.595621	0.943591	22	-1.50171	0.263405	27
		27.745	263.84	14	0.96273	2.20603	34	0.087193	0.895076	18	-0.835141	0.758751	22	-1.32276	1.17781	31
		31.625	167.775	8	1.23219	2.74801	10	0.283548	1.00798	9	-0.948757	0.849756	11	-1.31698	1.1508	10
		30.4413	589.561	25	1.26284	2.42077	38	0.237307	0.945276	29	-0.82413	0.780878	24	-1.37294	0.565735	29
		31	4177.94	50	1.23312	2.27416	44	0.253197	0.905931	32	-0.757127	0.755655	41	-1.40972	0.706051	14
		35.005	1745.21	43	1.21684	2.33977	74	0.244249	0.92616	56	-0.595289	0.747958	41	-1.37612	0.582948	61
		41.25	87.375	5	1.34515	2.01255	3	0.331839	0.794098	3	-0.114583	0.498715	3	-1.43235	-0.243902	5
		24.125	80	2	1.07779	1.7877	1	0.0771116	0.669565	2	0.0194175	0.5	2	-1.24466	0.313253	3
		32.395	2025.02	47	1.26899	2.40837	41	0.303509	0.937218	44	-0.977009	0.796934	50	-1.37562	0.628858	30
		27.2975	967.459	21	1.13033	2.26106	18	0.14972	0.900564	18	-0.759601	0.849264	23	-1.39739	0.87348	29
		31.7362	882.888	37	1.09445	2.51356	45	0.202276	0.961594	32	-1.04857	0.911862	29	-1.46723	1.1399	32
		32.4888	446.527	18	1.12316	2.44739	44	0.146496	0.952959	21	-0.889159	1.00791	27	-1.48963	0.828573	30
		38.39	3152.44	68	1.28268	2.36197	75	0.283539	0.925282	49	-0.617742	0.87211	86	-1.38171	0.897227	65
		28.4288	2432.23	29	1.2457	2.22674	42	0.249469	0.875077	48	-0.451377	0.605991	34	-1.28427	0.605138	52
		25.9225	246.377	12	1.15211	2.18412	14	0.182141	0.890015	17	-0.537527	0.808471	16	-1.28954	0.874787	13
		28.3875	511.929	30	1.27733	2.37956	35	0.276049	0.918464	33	-0.564894	0.733996	41	-1.41657	0.293986	26
		36.5875	944.663	20	1.43811	2.32714	49	0.402969	0.918635	42	-0.619402	0.515452	32	-1.12812	1.34724	29
		34.205	501.18	35	1.20471	2.39598	33	0.238328	0.935445	18	-0.93672	0.909243	26	-1.50205	1.39681	17
		34.65	1038.47	53	1.25163	2.56777	44	0.275938	0.972638	33	-1.12616	0.849976	30	-1.45228	1.33208	33
		34.2563	1659.24	43	1.16974	2.524	46	0.251244	0.961477	35	-0.81608	1.10443	59	-1.50686	1.28232	18
		30.08	441.615	23	1.05273	2.39291	19	0.171648	0.938559	11	-0.979003	0.876797	24	-1.30064	1.27634	11
		27.26	326.195	12	1.12883	2.68437	20	0.207212	0.978241	19	-0.758346	0.747916	20	-1.43505	1.48487	8
		25.83	526.965	20	1.25917	2.39551	40	0.276438	0.940487	34	-0.60487	0.698614	36	-1.36864	1.03314	29
		24.3875	150.887	18	1.11515	2.20223	20	0.199829	0.880057	18	-0.564322	0.683074	17	-1.28023	0.913571	26
		29.5675	444.938	11	1.29898	2.4306	16	0.243757	0.940036	17	-0.739705	0.954778	22	-0.768417	1.3401	29
		26.625	326.75	20	1.12919	2.28641	19	0.224762	0.910498	17	-1.02362	1.12446	16	-1.51791	1.49744	12
		35.2987	845.805	20	1.24314	2.65384	19	0.268788	0.97587	19	-1.0196	0.740402	23	-1.42458	1.38687	12
		32.4462	794.416	35	1.26361	2.67049	22	0.26689	0.98332	19	-0.96569	0.927226	23	-1.49766	1.38402	12
		31.205	822.1	18	1.24121	2.61872	41	0.254567	0.97678	31	-0.748752	0.895213	25	-1.30767	1.32647	11
		30.38	1536.05	17	1.3166	2.63374	21	0.277079	0.983092	21	-0.620893	0.874752	18	-1.3157	1.07081	26
		25.6925	412.374	25	1.11397	2.28296	19	0.176731	0.916083	20	-0.611936	0.771335	21	-1.25514	0.793762	13
		20.625	152.5	6	1.14623	2.03001	6	0.149909	0.791528	7	-0.729323	0.618384	6	-1.19357	1.15736	6
		33.89	908.503	20	1.4114	2.69391	16	0.38668	0.987525	15	-0.905287	0.903776	32	-1.51531	1.44004	17
		29.66	425.32	20	1.2219	2.32949	37	0.218207	0.920675	31	-0.864297	0.98022	25	-1.42492	1.43749	17
		25.475	376.875	27	1.00438	2.38755	20	0.122135	0.93821	20	-0.874179	0.945408	25	-0.927047	1.33325	30
		31.2375	1084.46	47	1.30033	2.76707	22	0.32725	0.994029	34	-0.84962	0.887642	25	-1.19228	1.48179	31
		38.7575	1101.6	14	1.43513	2.6197	18	0.408608	0.983646	17	-0.882051	0.698597	24	-0.486554	1.38076	31
		28.2075	690.085	16	1.25918	2.973	19	0.239798	1.01116	19	-0.796437	1.28722	14	-1.55795	1.49077	8
		28.57	1189.49	27	1.22074	2.49926	40	0.235068	0.958286	32	-0.558897	0.790088	39	-1.3602	1.30414	17
		31	842.167	35	1.21042	2.40458	74	0.231104	0.931955	34	-0.462003	0.729526	41	-1.36836	0.331193	30
		27.2375	512.05	11	1.28833	2.79987	18	0.270521	0.988837	17	-0.811822	0.982725	12	-1.60764	1.46212	11
		31.4125	411.165	9	1.33526	2.47767	13	0.310168	0.961777	15	-0.63706	0.662554	9	-0.691609	1.52612	26
		27.8325	287.77	16	1.21641	2.34736	41	0.225615	0.928439	34	-0.760313	0.685361	20	-0.536598	1.37303	30
		34.995	6070.56	13	1.30986	2.30261	36	0.329207	0.916332	37	-0.582563	0.449217	37	-0.0681755	1.31688	39
		33.1238	1087.47	28	1.26892	2.34113	39	0.294312	0.926146	29	-0.74794	0.698216	44	-1.24195	1.21491	15
		26.875	288.35	7	1.24751	2.70983	19	0.218789	0.996936	18	-0.603929	1.053	22	-1.47145	1.07602	16
		30.0138	1116.74	29	1.31802	2.49682	40	0.278253	0.957769	34	-0.529838	0.761112	37	-1.33577	1.08286	29
		32.595	430.799	14	1.28316	2.5478	7	0.274736	0.949706	8	-0.426291	1.0538	9	-1.50968	1.51094	12
		25.4363	235.607	13	1.23841	2.49393	19	0.265459	0.958239	19	-0.70089	0.682989	17	-1.26365	1.33922	10
		26.3912	443.842	27	1.12365	2.3622	43	0.176038	0.929618	33	-1.04477	1.14537	28	-1.37281	1.38458	17
		34.0225	3375.67	115	1.10867	2.41911	74	0.162939	0.942153	103	-0.845734	0.956298	96	-0.77551	1.31999	28
		29.5	881.855	33	1.28544	2.76673	38	0.309333	0.996058	29	-0.861993	0.813527	25	-1.08702	1.40883	16
		24.8212	214.142	16	0.903824	2.54226	10	0.132604	0.973404	10	-0.692682	0.667804	17	-1.35842	1.47895	11
		27.12	542.53	21	1.19158	2.91696	20	0.249759	1.00064	17	-1.03319	0.778748	25	-1.44001	1.48639	10
		46	46	1	1.8833	1.8833	1	0.755952	0.755952	1	-0.434783	-0.434783	1	1.13183	1.13183	1
		37.1675	237.556	5	1.28454	2.20501	11	0.271274	0.877361	14	-0.547513	0.508771	12	-1.12402	1.14719	9
		32.375	137.125	3	1.37574	2.45621	5	0.397278	0.950676	3	-0.615776	0.328257	3	-1.32739	1.24677	6
		19.625	157.125	6	1.07655	2.46953	6	0.0761117	0.938669	5	-0.558376	0.52071	4	-0.637076	1.0184	5
		38.9875	887.692	22	1.48053	2.40213	30	0.461289	0.940342	25	-0.643267	0.476381	33	-1.25332	0.565979	28
		40.59	839.345	19	1.47084	2.23068	38	0.450669	0.891439	34	-0.49628	0.540474	31	-1.12111	0.617352	47
		32.125	706	4	1.69851	2.98391	7	0.624906	1.03248	9	-0.226357	1.06198	5	-1.6596	-0.00682594	6
		29.5675	697.058	15	1.14517	2.5189	16	0.192317	0.960059	18	-0.964521	0.745574	23	-1.49994	1.0695	14
		30.9025	228.368	12	1.07267	2.468	15	0.0960188	0.942665	10	-0.632432	0.460125	13	-1.20266	0.670166	11
		33.6313	226.576	7	1.15788	2.38494	7	0.243509	0.934098	8	-1.03411	0.402689	9	-1.26869	1.42023	4
		25.7925	327.545	16	1.151	2.46827	19	0.199622	0.957409	18	-0.545599	0.862199	17	-1.50802	1.11239	12
		36.3537	1163.67	54	1.33127	2.51202	71	0.320265	0.961848	49	-0.665141	0.808738	50	-1.39385	1.18224	33
		38.25	181	4	1.45531	2.61761	5	0.443013	0.979056	6	-0.44086	0.473795	4	-1.31939	-0.702703	3
		26.25	42.625	3	1.46887	1.86737	3	0.448856	0.699915	2	-0.609524	0.539877	5	-0.982739	0.50566	2
		31.8	290.945	10	1.45583	2.83136	17	0.411866	0.991168	23	-0.682269	0.69735	18	-1.48018	0.895052	28
		57.75	159.25	3	1.42038	2.32169	4	0.403961	0.921141	3	-0.398268	0.155811	3	0.641366	1.17949	2
		34.395	187.366	6	1.23243	2.29385	6	0.217509	0.912499	4	-0.78795	0.664142	8	-1.1303	1.45507	9
		39.255	190.32	9	1.56913	2.90948	15	0.41538	1.04099	7	-1.04364	0.570268	6	-1.59365	1.38595	7
		38.78	329.07	13	1.35078	2.5766	18	0.338159	0.973203	8	-0.802847	0.750979	19	-1.50905	-0.0770198	9
		40.245	269.642	9	1.40873	2.64206	17	0.382693	0.953399	13	-0.717975	0.569134	15	-1.38464	1.37072	10
		31.4237	363.902	8	1.29895	2.73518	16	0.280252	0.99569	17	-0.678986	0.683474	17	-1.41655	1.21681	15
		24.1812	189.169	4	1.15493	2.60074	16	0.118885	0.976424	18	-0.671694	0.670549	8	-1.4063	0.171954	9
		31.4688	234.125	12	1.38316	2.30141	18	0.373788	0.91195	18	-0.483863	0.722449	17	-1.29314	-0.328192	15
		34.11	524.65	28	1.34754	2.28958	30	0.340151	0.922642	30	-0.586014	0.647295	36	-1.34907	0.52958	23
		30.9825	334.535	12	1.1863	2.62984	17	0.246267	0.977274	18	-0.795045	0.751472	21	-1.48098	0.367304	21
		33.4225	795.605	18	1.15016	2.31738	39	0.197712	0.918163	31	-0.672207	0.833897	25	-1.37616	0.519085	13
		28.035	452.339	10	1.28185	2.43127	7	0.279892	0.945808	8	-1.06059	0.794865	11	-1.48764	0.422798	8
		33.745	764.8	4	1.60906	2.60121	6	0.556073	0.981709	9	-0.886688	0.495351	15	-1.41763	1.50074	7
		30	366.99	14	1.25579	2.38861	13	0.254825	0.939403	15	-0.48047	0.756923	17	-1.43561	1.32722	6
		28.905	463.522	18	1.27631	2.54042	19	0.319759	0.966875	18	-0.710297	0.444049	16	-1.24435	1.21471	14
		21.625	174.875	8	1.28473	2.42164	5	0.279923	0.956176	4	-0.633663	0.837209	6	-1.2	1.39779	6
		33.8	2037.43	68	1.2572	2.52401	51	0.268166	0.963205	48	-0.709833	0.938233	53	-1.36171	1.44704	33
		39.125	281.25	3	1.40027	2.42031	5	0.389985	0.948333	4	-0.648481	0.185304	4	-1.35834	1.36925	6
		30.8325	257.18	8	1.0285	2.81368	19	0.218099	1.07286	9	-0.667227	1.22527	8	-1.36143	1.46322	6
		38.1713	693.304	30	1.26961	2.63791	20	0.291739	0.982858	18	-0.93163	0.89916	27	-1.32274	1.53804	8
		25.49	245.485	9	0.943802	2.64499	22	0.135991	0.979122	11	-0.670012	0.925538	11	-1.37066	1.10107	10
		24.08	183.923	7	1.02958	2.40019	8	0.124596	0.948547	9	-0.357201	1.03841	8	-1.44307	1.01749	9
		23.1675	317.07	7	1.1487	2.70358	9	0.24396	0.98672	9	-0.892267	0.428548	8	-1.29012	1.38294	6
		24.8075	297.37	11	1.20343	2.55862	16	0.202958	0.964953	17	-0.821024	0.541593	16	-1.26666	1.29571	10
		26.565	239.81	26	1.0088	2.32305	18	0.10021	0.905074	20	-0.84333	1.02759	24	-1.41244	1.12682	17
		28.4375	1003.12	48	1.11479	2.27029	35	0.195334	0.906468	32	-0.790572	0.762026	22	-1.36079	1.26825	61
		25.86	338.94	13	1.13224	2.42484	23	0.206802	0.924987	19	-0.653228	0.775562	17	-1.47047	0.924603	15
		29.875	468.675	10	1.12803	2.59697	23	0.265675	0.978407	18	-0.704381	1.13914	11	-1.28192	1.47964	7
		21.6	184.555	7	1.08057	2.42247	8	0.15159	0.950631	10	-0.753077	0.684852	16	-1.21053	1.39927	6
		24.75	320.64	16	1.17203	2.6513	24	0.220291	0.962118	10	-0.693197	0.724261	20	-1.35777	1.00444	15
		24.7725	208.345	25	1.05703	2.36342	18	0.118997	0.934074	10	-0.701158	0.636734	19	-1.18976	1.20424	10
		25.9812	206.162	12	1.17127	2.33965	14	0.175454	0.924217	16	-0.688708	0.631981	16	-1.23524	1.27959	10
		32	109.875	3	1.24388	1.9752	4	0.250726	0.817961	4	-0.637523	1.02789	5	-1.10976	1.56135	4
		23.97	180.555	9	1.15515	2.40515	15	0.168538	0.933559	9	-0.737165	0.734665	10	-1.35041	1.61107	8
		28.2937	409.219	10	1.21931	2.58269	18	0.23865	0.974661	17	-0.848481	0.733313	18	-1.34406	1.61818	7
		25.865	263.555	14	1.08663	2.40559	17	0.0890812	0.942629	10	-0.806796	0.711695	20	-1.3116	1.32424	10
		23.9875	480.275	11	1.20477	2.60141	20	0.206908	0.974177	21	-0.554708	0.765374	17	-1.32863	1.49255	7
		25.0138	392.033	26	1.18425	2.67879	23	0.190904	0.985953	20	-0.539519	0.71765	40	-1.33714	1.31915	16
		25.085	226.838	13	1.18949	2.37155	19	0.189591	0.939502	18	-0.602842	0.806898	24	-1.3066	0.983535	31
		29.125	225.5	5	1.26962	2.50496	7	0.24893	0.949982	8	-0.574338	0.93633	8	-1.29299	1.14212	6
		38.125	182.375	6	1.53777	2.54626	4	0.504517	0.964186	5	-0.548837	0.562025	4	-1.40033	0.696063	5
		23.4213	186.755	7	1.20145	2.7298	19	0.27678	0.997941	9	-1.04009	0.74969	10	-1.64565	1.22607	11
		24.05	431.435	26	1.18269	2.61155	21	0.178308	0.974216	19	-0.876736	0.831818	22	-1.38526	0.774556	16
		26.395	1195.83	13	1.08298	2.37863	16	0.126296	0.935238	18	-0.845443	0.600849	20	-1.1125	1.29673	6
		27.1238	497.66	18	1.11811	2.41231	16	0.127495	0.94942	20	-0.958777	0.729164	24	-1.25518	1.42486	16
		24.475	406.425	23	1.12026	2.5046	20	0.127067	0.957461	20	-0.764863	0.811946	27	-1.24784	1.35735	11
		22.96	219.018	13	1.05775	2.55344	20	0.0957449	0.977361	11	-0.83753	0.678135	10	-1.45212	1.10234	10
		54.625	517.625	3	1.83603	2.53784	3	0.712821	0.96447	3	-0.580153	0.491018	3	-1.48825	1.41904	4
		30.5	505.275	37	1.27058	2.45329	22	0.285727	0.954134	21	-1.01594	1.10374	27	-1.46857	1.50493	12
		27.875	313.7	39	1.09478	2.4338	43	0.167872	0.947777	21	-1.01166	1.05399	29	-1.44812	1.48374	18
		28.89	600.783	46	1.13284	2.53878	42	0.171215	0.959824	21	-0.812738	1.04336	27	-1.52591	1.48207	12
		24.5	209.125	5	1.42067	2.39116	4	0.325601	0.938575	4	-0.579387	1.01342	6	-0.684564	1.48489	3
		46.05	1813.86	28	1.43159	2.72604	39	0.405136	0.990151	44	-1.51917	1.24652	35	-1.51247	1.48696	17
		33.6975	2392.33	76	1.3025	2.78274	20	0.281916	0.993517	31	-1.12064	1.39866	35	-1.5071	1.42009	18
		30.11	694.105	56	1.04935	2.46438	45	0.142236	0.950216	22	-0.932706	1.15233	28	-1.37567	1.42305	17
		28.9925	360.464	20	1.08901	2.28236	39	0.148589	0.904082	19	-0.750456	0.962483	25	-1.27652	1.29913	12
		30.4375	1266.62	71	1.19971	2.46892	43	0.220518	0.949951	34	-0.899191	0.935909	59	-1.39045	1.38937	36
		30.225	491.675	11	1.20026	2.50218	15	0.224747	0.960236	17	-1.11372	1.02077	12	-1.45984	1.32055	6
		43.375	267.625	6	1.38609	2.56048	5	0.390251	0.969182	4	-0.847262	0.447059	5	-1.03704	1.40013	6
		32.1525	3292.52	54	1.29683	2.67373	43	0.278471	0.985602	33	-1.12607	1.07731	34	-1.44773	1.46397	16
		34.25	2954.94	108	1.10652	2.49775	47	0.197253	0.95911	53	-1.09576	1.0243	63	-1.42241	1.39509	35
		33.25	943.594	69	0.999855	2.43089	47	0.146703	0.946105	35	-1.12254	1.16523	32	-1.42076	1.42662	35
		36.75	2322.43	57	1.20026	2.60482	43	0.225459	0.972329	35	-1.15545	1.0464	30	-1.35324	1.54397	17
		36.875	2130.64	85	1.21719	2.50235	48	0.250625	0.958573	34	-1.12091	0.912561	60	-1.40776	1.33275	35
		31.4975	1171.33	30	1.25261	2.53193	17	0.250019	0.961015	18	-0.670591	1.09558	25	-1.5904	1.33641	11
		33.2725	1009.17	45	1.17764	2.37153	36	0.236306	0.930288	33	-0.837141	0.879364	24	-1.39728	1.24589	16
		51.02	2990.8	37	1.58412	2.96709	19	0.467657	1.00561	18	-0.919512	1.04276	26	-1.3976	1.43976	16
		31.4288	1151.33	47	1.17375	2.50485	35	0.209507	0.959217	32	-1.12752	0.982316	30	-1.49153	1.43197	12
		36.815	1851.48	49	1.18583	2.31414	73	0.242718	0.922953	49	-0.964721	1.03334	64	-1.39919	1.02383	33
		34.1925	801.605	78	1.07869	2.421	49	0.177127	0.942965	34	-1.0307	1.13709	60	-1.41452	1.3498	34
		50.2125	7222.3	115	1.29022	2.54264	44	0.304495	0.965472	50	-1.35351	1.06414	69	-1.47373	1.28546	17
		50.77	4911.08	105	1.34792	2.676	69	0.333474	0.983084	49	-1.13232	1.19803	69	-1.42925	1.48363	18
		51.07	13911.4	64	1.37933	2.6052	70	0.35441	0.975074	49	-0.78468	0.925557	62	-1.41874	1.18184	34
		53.125	3801.15	128	1.39169	2.70488	70	0.361218	0.98933	103	-1.08871	1.01769	108	-1.49669	1.40333	37
		41.625	4222.38	82	1.30839	2.69041	84	0.315417	0.980011	52	-0.993856	1.13	67	-1.46444	1.36923	35
		37.6925	1715.71	88	1.28946	2.48029	73	0.297173	0.955886	54	-1.16547	1.07943	69	-1.43615	1.42308	36
		37.3912	2000.73	85	1.12528	2.41103	77	0.194357	0.942732	33	-1.08848	1.13517	62	-1.46406	1.47436	37
		38.875	6633.45	122	1.18801	2.4507	115	0.238091	0.949152	103	-1.18073	1.09365	67	-1.31869	1.40652	36
		36.2912	1139.83	53	1.02586	2.53723	49	0.15535	0.968706	20	-1.05647	1.25035	31	-1.55065	1.50264	20
		38.445	2191.53	26	1.30586	2.58103	38	0.294086	0.97406	33	-0.782684	0.9264	27	-1.56064	1.32226	12
		43.8912	7576.87	53	1.38539	2.60571	38	0.336908	0.974541	32	-0.926821	0.867706	57	-1.40186	1.19446	16
		36.84	2472.62	71	1.26444	2.53419	42	0.271297	0.968912	34	-1.0456	0.908503	54	-1.38501	1.19149	32
		32.8563	1027.91	57	1.20788	2.80664	44	0.220802	0.98744	34	-1.04673	1.15449	29	-1.4523	1.3305	18
		41	5147.61	183	1.34547	2.57186	83	0.330775	0.970341	101	-1.37614	1.10494	69	-1.55314	1.41119	37
		35.6175	2003.95	112	1.16209	2.47919	78	0.223196	0.95452	51	-1.14196	1.10107	65	-1.47386	1.37364	36
		48.3125	4100.94	65	1.31613	2.42041	111	0.316909	0.942901	97	-1.03135	0.934903	106	-1.39694	1.26055	34
		37.065	2040.48	28	1.25439	2.66485	47	0.275299	0.982956	31	-0.896757	1.22522	28	-1.4604	0.996908	29
		41.2125	4442.96	29	1.36918	2.61611	39	0.356322	0.977771	32	-0.794307	1.11704	50	-1.32584	1.40343	10
		43.75	4693.13	137	1.33866	2.6959	75	0.329017	0.985847	52	-0.878948	1.01986	65	-1.44969	0.911494	35
		39.0737	3302.54	157	1.29487	2.88117	82	0.291688	0.991799	107	-0.955488	1.14708	107	-1.49821	1.09879	68
		39.3738	2798.49	126	1.33923	2.97511	79	0.324474	1.00812	49	-1.00731	1.17966	66	-1.53558	1.25168	35
		43.28	3271.27	22	1.50331	2.62016	40	0.444108	0.975808	46	-1.2111	0.84214	34	-1.55604	1.31048	33
		33.7	2805.45	83	1.30107	2.62076	40	0.295825	0.975545	52	-1.12203	1.15844	33	-1.49519	1.40693	18
		43.9412	8585.17	156	1.28897	2.5484	76	0.287847	0.967238	106	-0.992074	1.05598	66	-1.41949	1.21611	33
		43.2875	11749	105	1.2806	2.96062	77	0.282973	1.0035	53	-1.03562	1.1316	64	-1.45599	1.42353	35
		44.56	2081.63	81	1.31401	2.60163	86	0.310212	0.972953	105	-0.887991	0.970584	63	-1.44369	1.1961	34
		50.25	5664.85	123	1.44626	2.74176	70	0.399458	0.988593	99	-0.989553	1.00079	108	-1.42267	1.27465	34
		37.125	2218.22	96	1.39772	2.98686	45	0.365203	1.00991	52	-0.866401	1.26548	65	-1.56495	1.26522	36
		33.6875	793.038	24	1.32251	2.97912	20	0.296399	1.0162	20	-1.04226	1.14856	15	-1.50203	1.44221	12
		31.3375	1470.38	38	1.25856	2.958	23	0.25752	1.00046	34	-1.12656	1.2017	30	-1.41447	1.43901	12
		31.625	947.247	22	1.27409	2.76382	19	0.26508	0.978607	19	-1.01458	1.00308	26	-1.44169	1.4377	7
		35.395	3076.26	65	1.37504	2.97858	20	0.329555	1.01405	36	-1.09114	1.11143	30	-1.4286	1.42523	16
		38.9425	774.689	17	1.49788	2.98586	17	0.408117	1.05417	16	-1.39079	1.05885	14	-1.51481	1.46951	7
		47.2812	2162.41	12	1.58622	2.56024	13	0.446036	0.966552	23	-0.974918	0.93381	29	-1.28141	1.41285	16
		40.5312	554.487	12	1.42621	2.60127	22	0.345956	0.986883	17	-1.13898	1.10639	15	-1.5624	1.18711	11
		52.22	3510.24	43	1.49305	2.52809	38	0.414251	0.9666	30	-1.33394	1.21033	36	-1.52768	1.39824	12
		43.5	2361.34	71	1.41855	2.61114	40	0.391998	0.974171	51	-1.20179	1.21012	35	-1.46501	1.41062	35
		52.125	2118.38	58	1.44846	2.52749	64	0.409941	0.961745	47	-1.15091	1.31743	70	-1.55781	1.33906	35
		45.2062	1795.76	22	1.36683	2.54354	42	0.308831	0.95263	33	-1.24136	1.2004	35	-1.502	1.31975	11
		50.82	905.455	10	1.41477	2.65888	8	0.330134	0.976358	7	-1.08533	0.773482	10	-1.34622	1.36451	4
		53.1063	1582.38	20	1.5325	2.51622	37	0.474264	0.968889	26	-0.915694	0.962765	29	-1.44814	1.34622	12
		54.125	1639.01	19	1.38871	2.78917	18	0.344393	0.990939	17	-1.16028	1.05786	30	-0.793291	1.42479	16
		66.625	3757.05	22	1.59529	2.51574	66	0.522245	0.962538	52	-0.851681	0.783817	55	-1.37993	1.1961	33
		43.125	1474.64	65	1.39186	2.5502	70	0.357948	0.966414	42	-1.18	1.1019	64	-1.42076	1.44582	18
		43.79	1379.66	70	1.34846	2.57278	70	0.340246	0.966783	52	-1.1356	1.3343	35	-1.51779	1.37023	36
		43.9275	1458.07	101	1.36943	2.70787	46	0.336501	0.985971	49	-1.34309	1.24329	35	-1.43197	1.32481	34
		56.095	1582.14	20	1.58264	2.97946	38	0.448188	1.00107	47	-1.07602	1.52192	32	-1.54692	1.21869	17
		57.99	1115.31	30	1.56042	2.64602	35	0.489848	0.980672	27	-0.993362	0.979959	31	-0.864529	1.48223	16
		52.31	2209.85	67	1.44888	2.552	65	0.393999	0.964433	51	-1.248	1.26018	35	-1.37722	1.44098	18
		49.695	439.755	10	1.52114	2.65141	14	0.458186	0.979624	12	-1.23869	1.48526	11	-1.45813	1.53654	8
		55.375	369.125	4	1.63031	2.37197	3	0.573926	0.925418	5	-0.471761	0.391892	4	-1.35094	-0.225555	12
		30.3725	333.587	19	1.09786	2.50817	20	0.187682	0.957547	18	-1.16327	1.25713	10	-1.5092	1.60594	8
		36.625	1224.65	69	1.06787	2.50765	52	0.20679	0.958907	36	-1.27947	1.23068	33	-1.52386	1.40706	19
		37.9188	1251.59	109	1.11473	2.53181	50	0.188921	0.960521	54	-1.29912	1.3786	34	-1.51287	1.3793	36
		48.875	2240.21	53	1.31772	2.94364	43	0.321954	0.998982	49	-1.17382	1.3874	37	-1.51296	1.36769	34
		48.8912	2280.43	58	1.42582	2.53385	42	0.396207	0.965622	49	-1.10946	1.02523	33	-1.16914	1.41223	33
		46.63	2778.16	33	1.4364	2.55875	46	0.378032	0.970541	46	-1.09949	1.07111	34	-1.39452	1.42342	34
		44.7437	825.938	5	1.41871	2.65942	15	0.348364	0.97084	15	-1.06507	1.33242	15	-1.35323	1.37739	12
		60.75	435.625	3	1.76393	2.53775	4	0.631913	0.946497	4	-0.312989	0.998551	6	-1.50939	1.10034	4
		34.3987	772.135	18	1.21465	2.6206	20	0.24297	0.986817	19	-1.38978	1.52925	16	-1.44426	1.44062	6
		41.16	1419.18	86	1.27312	2.63339	80	0.304679	0.980819	51	-1.16095	1.32335	35	-1.48752	1.32663	35
		43.3237	2809.81	99	1.23686	2.55458	82	0.27732	0.96369	53	-1.19966	1.20287	70	-1.44115	1.31289	35
		51.625	2929.94	104	1.2982	2.7014	92	0.295934	0.984569	102	-1.27751	1.18679	72	-1.43895	1.47222	37
		40.685	3022.17	77	1.3568	2.56449	76	0.333134	0.969132	47	-1.30187	1.22634	69	-1.47173	1.31641	34
		40.25	3017.19	85	1.29526	2.58675	72	0.296804	0.970442	53	-1.27034	1.32843	34	-1.4336	1.3568	36
		39.6638	701.684	42	1.30475	2.62408	41	0.280364	0.977286	30	-1.18771	1.28502	33	-1.47754	1.31635	17
		37.58	2507.19	60	1.29945	2.6313	42	0.309705	0.98177	34	-1.30988	1.31413	33	-1.46677	1.32869	18
		36.71	1279.88	65	1.28647	2.73479	42	0.290053	0.987482	48	-1.17874	1.22588	33	-1.48105	1.41297	18
		43.5087	2343.4	84	1.34301	2.63967	72	0.333365	0.978178	107	-1.06498	1.14259	71	-1.36003	1.34548	35
		42.815	3234.68	125	1.29619	2.66884	77	0.31521	0.977498	51	-1.18012	1.24752	69	-1.38295	1.47252	37
		41.59	1490.95	83	1.30579	2.692	76	0.295479	0.984807	53	-1.2943	1.31344	70	-1.45432	1.44843	18
		56.5	5526.78	86	1.4858	2.54863	74	0.439157	0.968668	94	-1.20621	1.13924	71	-1.19306	1.44202	34
		38.8425	965.598	48	1.28072	2.5435	43	0.298225	0.965715	35	-1.41539	1.32797	36	-1.49211	1.44791	18
		41.9438	1648.79	82	1.3035	2.6089	70	0.305538	0.977626	54	-1.24907	1.29302	34	-1.50088	1.23692	33
		37.22	1428.8	72	1.26815	2.6187	50	0.261733	0.980339	33	-1.23096	1.26941	35	-1.44346	1.39339	18
		39.405	993.68	54	1.2872	2.6459	73	0.292728	0.976398	54	-1.16204	1.17567	33	-1.38679	1.33821	34
		38.6213	1191.8	35	1.33721	2.73536	41	0.344935	0.984547	50	-1.2311	1.21705	35	-1.52106	1.29748	34
		50.455	3673.03	83	1.43646	2.73527	67	0.396002	0.987385	52	-1.04515	1.02153	67	-1.43257	1.44448	35
		45.93	1041.94	54	1.46267	2.94569	37	0.404885	0.998855	40	-1.34517	1.29415	35	-1.40171	1.43079	34
		75.9625	3153.26	19	1.86611	2.7639	44	0.71023	0.987949	47	-0.841285	1.01155	29	-1.12894	1.30379	16
		50.9625	4357.36	91	1.3951	2.58108	77	0.363086	0.971642	96	-1.20632	1.15009	70	-1.41932	1.3155	36
		49.775	7791.51	102	1.48311	2.93565	48	0.422944	0.999841	53	-1.33397	1.34245	72	-1.4476	1.48264	18
		45.7725	4687.36	90	1.33575	2.58486	78	0.315553	0.974422	109	-1.12753	1.19729	67	-1.37523	1.3768	35
		40.4787	3271.04	47	1.39231	2.99116	40	0.351811	1.01027	46	-1.16342	1.28992	34	-1.49704	1.42598	19
		54.5825	4235.06	46	1.60365	2.78197	36	0.525266	0.988227	47	-1.16083	0.948899	34	-1.34514	1.39336	16
		57.225	4085.64	50	1.5719	2.99224	38	0.509805	1.01437	39	-1.04014	1.23933	34	-1.44331	1.4276	18
		53.99	2076.93	24	1.591	2.99009	16	0.416567	1.01487	25	-1.15615	1.50154	16	-1.37213	1.47378	8
		35.475	1177.66	14	1.56725	2.96451	16	0.500868	1.01128	12	-1.17186	1.30659	14	-1.47923	1.54376	8
		43.52	5906.43	39	1.51498	2.9623	37	0.433171	1.00694	44	-1.33878	1.25445	37	-1.52271	1.55508	18
		38.375	2102.12	98	1.26467	2.97368	51	0.296959	1.00835	51	-1.14807	1.25844	35	-1.47297	1.32962	17
		50	7982.88	91	1.41226	2.98286	41	0.38894	1.00977	51	-1.22254	1.27465	73	-1.4493	1.48354	35
		35.3275	1380.06	16	1.45504	2.98938	19	0.41857	1.02628	18	-1.06211	1.21716	15	-1.38964	1.30333	6
		34.0138	507.395	11	1.48499	2.92382	16	0.446457	1.02639	13	-1.36535	1.40195	10	-1.24124	1.31509	10
		37.3963	1243.41	15	1.22709	2.52711	20	0.249629	0.964971	32	-0.952306	1.01761	27	-1.53939	1.32548	17
		35.915	478.887	27	1.1567	2.47619	41	0.240771	0.955568	34	-1.08062	1.1827	31	-1.4856	1.3779	18
		30.6638	1334.68	60	1.19135	2.33371	47	0.22424	0.915866	34	-1.1381	1.28829	33	-1.43838	1.37949	34
		32.2575	894.055	38	1.22669	2.5239	45	0.245483	0.964894	31	-1.27286	1.36929	35	-1.45877	1.37125	17
		32.765	1083.34	30	1.47877	2.77692	19	0.361619	0.991213	19	-1.57565	0.787277	14	-1.64772	1.44396	7
		55.065	2841.42	36	1.50461	2.55673	40	0.422873	0.968651	38	-1.29575	1.3748	33	-1.49545	1.46409	12
		39.795	2032.97	27	1.29436	2.54853	42	0.282521	0.969037	32	-1.28816	1.2222	32	-1.44507	1.43683	19
		41.28	1978.47	112	1.24382	2.49651	80	0.263717	0.956781	50	-1.15989	1.16249	67	-1.40841	1.3336	36
		35.045	1220.2	71	1.1907	2.48235	45	0.220113	0.955321	35	-1.24936	1.27649	33	-1.44421	1.40805	18
		32.23	974.65	47	1.29111	2.53632	43	0.314461	0.958459	32	-1.16514	1.25168	32	-1.45303	1.35988	18
		35.4025	782.076	17	1.41341	2.78343	21	0.368497	0.99921	22	-1.45789	1.15607	16	-1.62685	1.28956	11
		45.7287	4564.78	141	1.26066	2.47101	79	0.266819	0.953062	105	-1.25716	1.11731	69	-1.35942	1.40626	36
		39.7687	1726.72	53	1.24604	2.52439	44	0.261236	0.962855	32	-1.11183	1.13741	61	-1.40477	1.412	16
		49.875	2593.12	36	1.27612	2.36546	38	0.280058	0.931438	46	-1.16801	1.09143	63	-1.41598	1.22175	33
		41.0613	1885.88	54	1.23665	2.46155	42	0.246088	0.954739	33	-1.1239	1.10048	29	-1.39178	1.34246	16
		36.615	1442.49	48	1.2402	2.62034	49	0.232392	0.973933	33	-1.28252	1.17747	31	-1.47079	1.34897	16
		38.4513	1116.34	31	1.39529	2.80768	22	0.359227	0.980457	18	-1.30111	1.15827	32	-1.53383	1.22574	11
		43.43	693.99	16	1.39328	2.63073	35	0.384312	0.978497	27	-0.880329	0.739479	22	-1.23439	1.29809	15
		34.25	153.375	4	1.2141	2.49481	5	0.188816	0.959143	5	-0.493888	1.22275	7	-1.57447	0.865191	6
		44.625	2944.15	165	1.30153	2.5074	116	0.301799	0.960676	110	-1.28197	1.13557	70	-1.48575	1.35151	38
		45.0075	2977.71	171	1.24481	2.47486	114	0.261166	0.954353	105	-1.22223	1.21712	70	-1.44637	1.36334	36
		51.6238	4580.46	175	1.17384	2.31214	114	0.213601	0.917705	101	-1.25864	1.30332	70	-1.37012	1.1809	74
		49.125	5506.32	137	1.26921	2.63373	75	0.270752	0.980079	53	-1.29159	1.26823	69	-1.41239	1.27339	35
		36.5312	2998.13	39	1.13661	2.5654	26	0.187372	0.969066	19	-1.18835	1.27874	16	-1.49671	1.41193	11
		23.6388	544.89	19	1.14633	2.95103	10	0.145972	1.01938	10	-1.22588	0.924281	12	-1.60318	1.4218	7
		49.125	260	6	1.56065	2.68136	7	0.476168	0.984115	6	-1.28767	1.31759	10	-1.323	1.24865	6
		37.5	1081.83	49	1.22582	2.72282	43	0.263907	0.974138	31	-1.36098	1.27505	16	-1.43148	1.22923	18
		42.4425	2976.42	135	1.3019	2.51638	75	0.301474	0.958745	102	-1.27269	1.12264	70	-1.50689	1.38335	36
		42.625	2911.87	113	1.1433	2.36986	127	0.196627	0.932006	53	-1.18394	1.23454	68	-1.36295	1.35214	74
		48.1625	5613.44	106	1.17978	2.4231	114	0.210729	0.944242	114	-1.21468	1.26777	71	-1.32641	1.24193	70
		52.625	5273.75	91	1.29205	2.5151	118	0.298342	0.961482	111	-1.31383	1.36047	72	-1.44963	1.36246	37
		48.125	7887.8	143	1.28419	2.52276	77	0.297706	0.960619	101	-1.30945	1.2412	69	-1.36683	1.37242	34
		57.2975	8953.88	151	1.36873	2.66516	66	0.346951	0.98264	109	-1.21739	1.21975	71	-1.39926	1.33947	34
		50.0787	4767.94	71	1.4352	2.41048	69	0.398179	0.937662	43	-0.953975	1.10823	64	-1.35042	1.03144	31
		41.925	1656.89	115	1.38789	2.9756	44	0.350583	1.00586	53	-1.35503	1.58817	38	-1.58351	1.43234	18
		39.975	1908.8	111	1.3599	2.63001	67	0.333867	0.978765	51	-1.23713	1.13191	69	-1.55647	1.37826	35
		37.1525	1638.45	75	1.21404	2.51101	43	0.249458	0.960076	51	-1.03922	1.17228	36	-1.43595	1.45424	18
		35.3663	730.449	17	1.2279	2.57408	24	0.240984	0.963743	17	-0.989403	1.24444	14	-1.45922	1.37441	11
		41.375	4855.81	89	1.27426	2.75003	44	0.287809	0.991236	55	-1.20232	1.2455	69	-1.45129	1.43285	18
		30.655	1979.74	54	1.19087	2.51644	43	0.215506	0.963893	21	-1.12467	1.09784	28	-1.3918	1.29606	16
		27.6187	525.094	12	1.13566	2.47609	16	0.249686	0.956305	18	-0.956125	1.00181	12	-1.16772	1.2486	16
		42.7575	1815.1	22	1.42452	2.94577	37	0.406579	0.99535	28	-1.27555	1.40607	17	-1.3666	1.21485	16
		38.7675	1936.86	101	1.3836	2.97809	46	0.359343	1.01504	50	-1.31975	1.41211	37	-1.53554	1.39945	17
		44.2837	1689.85	20	1.4777	2.56711	30	0.509164	0.974081	27	-1.15779	0.716985	22	-1.43314	1.35178	10
		39.7275	3019.24	74	1.37684	2.73715	37	0.378337	0.98881	30	-1.22545	1.06841	31	-1.53894	1.37306	17
		51.62	6548.69	66	1.5321	2.72568	38	0.480167	0.984453	46	-1.07681	1.06924	62	-1.50222	1.27556	34
		35.4375	3986.47	15	1.34287	2.6442	19	0.3357	0.980758	26	-1.32451	1.18735	32	-1.33873	1.28609	16
		34.0075	1881.5	26	1.33533	2.92087	18	0.293977	0.998341	17	-1.01386	0.975893	28	-1.45395	1.08271	11
		35.4375	2622.29	35	1.37156	2.60977	34	0.341748	0.975148	17	-1.30618	1.20362	31	-1.29034	1.2422	10
		42.36	1484.23	52	1.37857	2.98438	41	0.346476	1.01622	50	-1.40253	1.44492	36	-1.47963	1.42469	18
		47.625	3012.07	38	1.43894	2.98219	38	0.411352	1.01472	45	-1.26568	1.43205	38	-1.49622	1.36454	34
		38.425	1517.71	19	1.50699	2.62336	36	0.429829	0.988449	31	-1.23636	1.31831	15	-1.48327	1.41296	12
		46	4841.85	118	1.45576	2.80898	64	0.421763	0.992623	95	-1.32906	1.20312	71	-1.47908	1.38307	18
		48.125	9320.86	69	1.35887	2.70689	70	0.343263	0.985783	51	-1.15251	1.14129	69	-1.40271	1.26682	34
		51.25	5114.03	85	1.37253	2.91195	73	0.344841	0.996109	51	-1.13034	1.21234	68	-1.42075	1.26078	34
		36.2088	1572.08	17	1.32392	2.98886	18	0.275841	1.00078	16	-1.17632	1.23257	14	-1.40623	1.34116	16
		43.8375	2238.89	39	1.59352	2.99572	19	0.49908	1.00954	41	-1.45442	1.46682	19	-0.995413	1.51709	17
		30.25	314	4	1.25187	2.3175	12	0.223171	0.892084	14	-0.559846	0.644628	5	0.393365	1.49876	4
		34.3725	975.544	40	1.06354	2.58084	49	0.135428	0.96707	32	-1.13326	1.06843	31	-1.0397	1.38908	30
		36.905	1107.66	26	1.24871	2.41183	29	0.244288	0.949956	17	-1.13522	0.794412	26	-1.1414	1.40699	10
		34.8875	971.507	64	1.19064	2.47249	75	0.230306	0.950584	52	-1.16565	1.10451	33	-1.33491	1.40228	33
		36.6063	614.65	24	1.36213	2.53158	43	0.303029	0.967743	31	-1.08751	0.926208	28	-1.46547	1.38529	12
		28.6713	1782.66	10	1.0354	2.12756	30	0.201153	0.841158	28	-0.663609	0.730648	24	-0.488024	1.27633	39
		99.375	99.375	1	2.07189	2.07189	1	0.838061	0.838061	1	-0.218868	-0.218868	1	1.29743	1.29743	1
		36.405	788.247	31	1.26973	2.47387	39	0.264286	0.950853	29	-1.12571	1.05945	31	-1.33663	1.34397	16
		41.875	756.569	20	1.36617	2.51172	40	0.340447	0.961414	44	-1.11686	1.23451	31	-1.22744	1.27762	31
		37.175	797.64	38	1.26697	2.50963	44	0.257728	0.958901	31	-1.22532	1.21131	30	-1.27438	1.37676	10
		36.44	1377.45	94	1.26807	2.50624	74	0.276981	0.959868	102	-1.10916	1.11488	66	-1.33338	1.44657	35
		32.6	765.012	47	1.27582	2.39477	32	0.28563	0.938732	31	-0.799712	0.905723	28	-1.377	0.931729	15
		31	1309.89	89	1.22353	2.63853	70	0.239847	0.970593	53	-1.00912	1.10539	34	-1.45219	1.23788	33
		27.5	255.375	6	1.24927	2.56422	7	0.245227	0.967829	8	-0.805576	0.492582	3	-0.914699	1.39368	5
		58.6287	977.681	12	1.64926	2.50699	21	0.573767	0.963384	16	-0.789335	0.907202	24	-0.0396095	1.41149	10
		30.95	370.141	24	0.965882	2.43667	19	0.164939	0.944843	18	-0.877543	0.89414	24	-1.27821	1.24829	15
		46.355	1173.41	29	1.34703	2.65441	37	0.34251	0.984985	31	-1.24783	1.14026	34	-1.42882	1.29603	12
		38.8825	2221.33	116	1.2203	2.54503	84	0.240349	0.963904	51	-1.16157	1.16635	70	-1.16288	1.40232	33
		45.6575	2309.81	67	1.33925	2.57243	66	0.329395	0.96847	96	-1.12082	1.10542	66	-1.16251	1.44709	33
		34.875	898.275	70	1.18885	2.43826	74	0.225945	0.946893	52	-1.14061	1.13014	66	-1.25818	1.31962	31
		34.63	215.671	12	1.2921	2.40317	7	0.289724	0.93033	8	-0.962276	1.17693	12	-1.27171	1.29109	6
		25.7875	603.013	13	1.26608	2.31818	27	0.321631	0.933635	16	-0.715212	0.766106	18	-1.22989	1.29632	6
		40.535	945.665	22	1.49482	2.51167	33	0.457031	0.957028	23	-1.12565	0.706414	26	-0.923513	1.31495	16
		45.375	2298.36	69	1.36022	2.75219	71	0.347122	0.988741	52	-1.28924	1.3956	36	-1.55915	1.46105	18
		45.4612	1921.54	58	1.28064	2.54762	78	0.294156	0.968182	51	-1.25816	1.32123	35	-1.14549	1.36602	31
		41.2638	3636.92	51	1.30234	2.40912	73	0.301855	0.940381	51	-1.141	1.0936	66	-0.824346	1.33549	31
		37.125	1107.9	106	1.2322	2.50663	72	0.247283	0.960246	51	-1.12942	1.11716	67	-1.18324	1.3737	35
		37	1172.08	36	1.19256	2.5801	70	0.223231	0.973771	49	-1.08407	1.10073	64	-1.03316	1.38135	31
		35.795	540.88	23	1.14534	2.28005	37	0.220185	0.900273	32	-1.05423	1.06608	27	-1.15761	0.944839	15
		36.625	400.125	26	1.35904	2.47999	40	0.325854	0.949905	32	-1.01709	1.13872	32	-1.29841	1.28918	31
		33.925	1079.38	87	1.21408	2.51318	73	0.242484	0.960217	54	-1.29975	1.26122	35	-1.42663	1.37218	34
		36.8837	1147.39	26	1.35138	2.73373	19	0.324576	0.990433	29	-1.33763	1.53223	18	-1.31459	1.48881	12
		42.78	3762.53	115	1.33253	2.52899	71	0.307623	0.964985	50	-0.947077	1.01315	63	-0.612512	1.42334	59
		39.625	1944.29	66	1.29356	2.54627	81	0.301226	0.966829	55	-1.08916	1.07498	65	-1.24074	1.30677	32
		37.6262	1187.18	68	1.25638	2.54903	79	0.250416	0.967324	51	-1.14707	1.09942	68	-1.22227	1.34016	35
		49.625	1453.53	35	1.43108	2.40716	41	0.38024	0.94116	48	-0.84931	0.860355	55	-1.01253	1.29205	30
		38.125	622.439	31	1.22816	2.6366	42	0.253764	0.981487	31	-1.06668	1.13848	30	-1.18695	1.28111	16
		36.5513	1339.05	34	1.30433	2.54136	38	0.308324	0.973513	30	-0.978629	0.998046	28	-1.10953	1.35343	17
		52.125	111.5	4	1.22338	2.34997	6	0.215903	0.916682	8	-0.829028	0.571429	8	-1.24415	0.671921	8
		34.4875	2037.02	62	1.23129	2.39628	71	0.259862	0.936318	48	-1.07725	1.05249	62	-1.23275	1.31025	32
		35.49	1839.27	81	1.12709	2.44531	81	0.188988	0.947019	53	-1.17469	1.20525	68	-1.26139	1.38756	35
		35.375	1160.81	111	1.1943	2.51452	77	0.222512	0.959924	53	-1.10516	1.13516	65	-1.28768	1.36965	34
		37.895	1472.76	114	1.24924	2.5384	79	0.255723	0.965443	50	-1.07359	1.09057	63	-1.25028	1.37836	33
		36.7325	832.693	39	1.26535	2.50277	72	0.28947	0.961832	50	-1.06178	0.988699	66	-1.26179	1.25426	33
		36.26	963.635	25	1.3118	2.71465	44	0.305103	0.986216	32	-0.991598	1.06264	28	-1.17063	1.45148	17
		39.25	1052.72	12	1.39117	2.92758	19	0.370297	1.0004	31	-0.947286	1.42698	27	-0.783317	1.39909	15
		29.585	544.255	105	1.15295	2.5203	45	0.183166	0.961327	34	-1.17082	1.14289	31	-1.24967	1.38043	32
		31.375	683.205	87	1.05401	2.42485	90	0.163094	0.943408	35	-1.2	1.2531	34	-1.32662	1.40483	33
		35.875	1010.75	101	1.11544	2.59953	80	0.190306	0.973717	53	-1.30266	1.29511	72	-1.37423	1.39698	36
		33.875	1041.65	91	1.15392	2.59115	77	0.208865	0.973511	52	-1.07893	1.10452	61	-1.23217	1.35306	34
		37.6088	224.305	7	1.13701	2.63916	9	0.213972	0.976376	9	-0.60051	1.13749	8	-1.62601	1.40039	7
		44.085	935.925	6	1.35856	2.90056	18	0.444576	1.00104	16	-1.14309	0.962827	13	-1.34779	1.27245	10
		38.39	2291.86	55	1.46669	2.56511	37	0.368245	0.970424	28	-1.06871	1.27445	31	-1.13434	1.47433	16
		31.46	765.422	76	1.18891	2.57096	42	0.211447	0.968713	34	-1.33775	1.28062	34	-1.33045	1.48534	35
		34.75	1180.88	87	1.20967	2.64683	47	0.245843	0.983203	35	-1.17546	1.17122	36	-1.33552	1.42658	18
		31.5338	991.115	39	1.1551	2.71225	54	0.205962	0.987729	36	-1.08514	1.06951	30	-1.35089	1.32827	17
		42.25	151.375	5	1.49623	1.97294	6	0.460051	0.787347	4	-0.241379	0.402685	5	0.0932278	1.1039	12
		26.2587	467.425	17	1.19525	2.61105	19	0.247557	0.977407	18	-0.950318	0.755788	10	-1.50651	1.22836	11
		37.27	1528.45	46	1.30176	2.56744	45	0.289741	0.96991	35	-1.01442	1.18703	30	-1.42456	1.41375	17
		36.79	1422.1	94	1.2086	2.52783	44	0.216435	0.963182	54	-1.00325	0.921482	64	-1.36755	1.41993	36
		36.78	781.795	33	1.26991	2.31206	41	0.278475	0.917039	29	-0.866568	0.754	48	-1.34671	1.27191	16
		35.925	535.34	24	1.31216	2.57044	37	0.320641	0.96894	28	-0.897887	0.770131	54	-1.37583	1.32238	17
		31.88	392.973	8	1.38171	2.59816	8	0.374122	0.956434	7	-0.810675	0.922691	10	-1.57687	1.3014	7
		39.9	714.025	16	1.6324	2.48418	10	0.520542	0.956869	13	-1.17862	1.19007	15	-1.32833	1.32424	10
		38.5475	2536.84	82	1.31507	2.56081	71	0.323815	0.968589	51	-0.954505	0.925118	55	-1.38047	1.37366	18
		37	1452.62	84	1.28747	2.62826	74	0.282319	0.976567	52	-1.15622	1.07176	64	-1.37963	1.41378	35
		34.58	1391.71	68	1.19794	2.59091	43	0.222047	0.974192	34	-1.04862	1.06608	59	-1.46342	1.34827	17
		33.8625	1266.05	83	1.17053	2.37141	78	0.210255	0.932959	50	-0.891296	0.828547	59	-1.27932	1.20372	34
		31.43	412.98	10	1.21404	2.37898	14	0.185739	0.943526	9	-0.558337	0.565394	15	-1.28053	0.89754	9
		31.8912	504.673	11	1.19886	2.52412	17	0.259576	0.966812	19	-0.89379	0.734291	19	-1.33315	1.13041	10
		31.7375	660.774	34	1.32742	2.9405	19	0.311249	0.995361	19	-0.925752	1.07926	29	-1.50446	1.31354	16
		29.355	543.513	44	1.2319	2.56182	43	0.230007	0.969675	34	-0.993337	0.971261	30	-1.43411	1.42454	34
		34.5	966.112	91	1.31155	2.50792	79	0.309279	0.956121	50	-1.10035	1.14518	61	-1.39077	1.32964	32
		36.9562	1777.49	60	1.17977	2.54122	43	0.231559	0.966758	32	-1.12637	1.19087	32	-1.3587	1.34981	16
		27.875	725.1	26	1.25119	2.66844	19	0.260474	0.986455	18	-0.901207	1.03455	13	-1.37869	1.40674	6
		28.8987	714.73	31	1.28289	2.92778	19	0.264636	1.00278	19	-0.925983	1.04425	29	-1.49314	1.3389	8
		34.375	140.5	4	1.16104	2.46497	8	0.254079	0.934995	8	-0.454023	0.924784	8	-1.32431	0.307572	4
		38.48	726.121	15	1.26943	2.46753	32	0.270403	0.933566	27	-0.920215	0.780109	20	-1.37653	0.913609	10
		29.1	397.375	9	1.26196	2.34138	12	0.29218	0.916092	14	-1.18777	0.675805	21	-1.4676	1.34494	6
		33.9125	3416.31	47	1.24173	2.75399	41	0.24975	0.991901	33	-1.07011	1.1993	38	-1.45202	1.44946	17
		35.5	1030.17	44	1.21898	2.61811	40	0.230116	0.980371	34	-1.20999	1.1975	34	-1.5007	1.38469	34
		31.04	500.827	11	1.10961	2.53998	8	0.173672	0.963862	9	-0.999589	0.933971	12	-1.5036	1.31504	7
		29.095	533.355	14	1.11485	2.991	21	0.177723	1.00478	10	-0.914101	0.809093	11	-1.45945	1.21294	10
		40.0363	1476.13	63	1.13523	2.52873	46	0.225981	0.961343	34	-1.10678	1.0292	30	-1.40372	1.34061	16
		28.25	204.25	10	0.672894	2.47106	10	0.285688	0.956028	8	-0.743363	0.618182	8	-0.875408	1.36048	5
		28	403.02	14	1.21872	2.35987	6	0.230874	0.934749	8	-0.865153	0.773764	10	-1.5197	1.13644	7
		28.885	432.91	11	1.26607	2.97933	19	0.263537	1.01005	18	-1.01964	0.705884	22	-1.40619	1.39992	10
		33.6475	1284.58	31	1.30382	2.66618	21	0.295179	0.974554	20	-1.32607	1.32174	33	-1.40817	1.35716	12
		32.57	828.418	36	1.22835	2.44697	17	0.266061	0.94937	19	-0.829964	1.05802	25	-1.40446	1.3424	11
		32.8375	1186.21	48	1.08428	2.56637	41	0.185586	0.9659	19	-0.874446	1.0201	26	-1.26639	1.33134	16
		27.7125	237.5	12	1.09958	2.53096	16	0.132746	0.96014	9	-1.10801	1.09709	10	-1.53733	1.50585	8
		37.5	1931.9	20	1.20352	2.63687	19	0.216612	0.976341	18	-0.777612	0.663831	20	-1.22713	1.29001	10
		30.0675	1404.19	8	1.30365	2.98653	9	0.301073	1.02746	16	-0.887173	0.733373	21	-1.06384	1.3954	10
		25.875	154	7	1.17397	2.54472	8	0.172981	0.960383	9	-0.327169	0.756381	6	-1.31163	1.20862	6
		36.25	457.438	20	1.26747	2.59042	19	0.273693	0.961583	17	-0.636289	0.854395	24	-1.58489	1.37041	11
		43.4975	1361.92	39	1.43825	2.58325	40	0.407766	0.969244	53	-1.02663	1.10923	30	-1.16307	1.51729	31
		27.72	337.165	13	1.22266	2.29008	15	0.253032	0.91785	16	-0.924831	0.997755	27	-1.20214	1.456	10
		33.3588	280.705	14	1.08529	2.69107	23	0.109418	0.979037	20	-1.13859	1.04659	14	-1.31844	1.46949	16
		28.705	262.345	13	0.845841	2.30484	8	0.158488	0.913321	9	-0.72252	1.03147	10	-1.07564	1.14668	6
		34.335	1291.99	30	1.24257	2.49138	37	0.241663	0.963203	33	-0.804851	0.698292	22	-1.24585	1.17563	10
		32.64	288.1	12	1.23447	2.51299	19	0.221024	0.970886	18	-0.737706	0.576424	16	-1.31384	1.26565	7
		25.25	117.125	4	1.36854	2.18613	4	0.358686	0.856213	4	-0.360656	0.430769	2	-1.39479	0.845249	5
		23.735	517.965	11	1.04576	2.70274	11	0.198911	0.986406	9	-1.02412	1.08507	9	-1.40258	1.37674	7
		39.6625	674.163	33	1.28725	2.48661	39	0.277731	0.956087	31	-0.834252	0.982679	27	-1.14023	1.32743	16
		35.5	1755.9	108	1.28921	2.48706	75	0.297025	0.954494	51	-0.785663	0.932505	59	-1.35357	1.42558	34
		31.69	1109.27	55	1.203	2.90275	22	0.234131	0.994847	21	-1.0462	1.18412	33	-1.40319	1.46013	12
		34.0337	1286.12	67	1.1541	2.60696	43	0.20522	0.97353	54	-1.03865	1.08941	63	-1.25977	1.37062	32
		39.875	2259.13	63	1.19981	2.76306	46	0.22264	0.993263	35	-1.02601	0.961452	58	-1.20705	1.41597	34
		36	1160.5	31	1.29351	2.84271	39	0.271145	0.988276	32	-0.639648	0.844345	55	-1.31115	1.40304	10
		28.4363	1621.43	42	1.32965	2.70284	39	0.292416	0.99069	33	-0.996343	0.911043	60	-1.38115	1.4327	12
		24.5775	334.62	12	1.08738	2.73922	10	0.172038	0.989647	10	-0.985628	0.863488	8	-1.39509	0.999034	9
		33.75	1314.88	37	1.33247	2.45715	40	0.318182	0.952296	19	-0.874136	0.774144	50	-1.23933	1.2319	17
		33.5	1566.74	93	1.20195	2.68338	77	0.235107	0.983856	56	-1.07003	1.03849	63	-1.3668	1.38549	35
		35.125	2689.29	139	1.1874	2.89911	80	0.229288	0.998027	54	-1.08368	1.06361	61	-1.41291	1.42769	37
		36.75	3442.75	135	1.34306	2.98788	42	0.330029	1.03047	56	-1.15448	1.20515	68	-1.43191	1.53167	35
		30.125	2509.81	98	1.32011	2.98884	23	0.29255	1.03756	35	-1.08695	1.09203	31	-1.41123	1.49089	17
		28.915	279.256	10	1.2002	2.39464	8	0.197313	0.93669	9	-0.88938	1.38534	13	-0.913931	1.38714	9
		25	380.625	4	1.32864	2.46689	12	0.276923	0.949329	14	-0.934673	0.779896	9	-1.50256	1.33882	11
		31.39	424.985	16	1.30538	2.58052	39	0.294063	0.978425	33	-0.943224	0.841135	26	-1.38181	1.41049	16
		29.1537	491.935	32	1.19661	2.49147	40	0.219588	0.952873	36	-1.03755	0.965795	28	-1.2796	1.48717	16
		32.26	716.345	27	1.28764	2.59758	20	0.293372	0.974316	19	-1.02858	0.750287	28	-1.43049	1.42283	17
		41.125	91.25	3	1.3649	1.95724	3	0.355395	0.777709	3	-0.215501	0.502463	3	-1.16173	-0.347561	5
		44.375	132.375	2	1.67847	2.51814	3	0.609683	0.963532	2	-0.970297	0.0195258	2	-0.0233236	0.521739	3
		51.75	184.25	3	1.66556	2.16422	3	0.61605	0.863632	3	-0.454106	0.348624	2	-0.951724	0.0984456	3
		28.4788	309.6	12	1.1805	2.55642	22	0.195815	0.972897	21	-0.837048	0.880962	23	-1.34782	1.30141	11
		26.855	337.905	21	1.16051	2.41778	42	0.171721	0.944117	20	-0.926137	0.945266	25	-1.27036	1.44617	16
		33.6412	1000.78	77	1.21593	2.41936	75	0.244946	0.943004	51	-0.986053	0.839328	58	-1.06978	1.46567	69
		30.5	394.891	24	1.22046	2.47689	44	0.223722	0.954412	31	-1.04539	0.945598	29	-1.49711	1.50523	18
		22.6887	327.045	7	1.17675	2.42171	15	0.263689	0.959299	17	-1.08336	0.637019	20	-1.38614	1.37801	6
		44.43	1337.96	16	1.53242	2.62919	33	0.490872	0.974155	23	-1.03181	0.68209	21	-1.31837	1.47982	32
		51.7975	4200.8	56	1.49623	2.51105	59	0.465005	0.967418	40	-0.656848	0.776293	52	-0.802398	1.28187	30
		33.1375	460.82	5	1.32651	2.53761	14	0.311311	0.965355	16	-0.930293	0.954298	10	-1.22119	1.27481	6
		26.625	153.875	6	1.0658	2.61005	6	0.221691	0.984581	4	-1.18871	0.970414	8	-1.47584	1.36818	6
		35.2362	741.754	51	1.2588	2.55222	42	0.257638	0.967438	33	-1.00553	1.01447	28	-1.3441	1.46663	18
		35.72	993.631	42	1.27431	2.515	44	0.26594	0.963438	46	-1.1252	1.00418	32	-1.30822	1.39631	18
		33.38	1813.79	24	1.39111	2.52034	37	0.377139	0.962461	30	-0.646242	0.97244	49	-1.31873	1.27552	30
		31	260.25	3	1.58805	2.26537	5	0.541609	0.908516	5	-0.393852	0.256854	3	-1.23695	0.335987	3
		45.7325	2505.3	16	1.51737	2.33793	55	0.495286	0.922272	37	-0.484631	0.585663	34	-0.787445	1.28877	54
		35.875	174.125	4	1.1827	2.44404	8	0.186074	0.949098	9	-0.569609	0.567266	4	-0.457399	1.1636	4
		44.1375	1563.91	37	1.47618	2.66261	40	0.416169	0.982117	50	-1.04527	1.00757	31	-1.28294	1.64263	17
		39.8062	1010.52	27	1.31052	2.6016	42	0.31208	0.976577	35	-1.14175	0.90522	32	-1.32089	1.41673	17
		27.6875	248.931	10	1.19788	2.96833	10	0.256785	1.0486	10	-1.06681	0.796757	11	-1.32664	1.44963	6
		37.75	58.5	1	1.70797	2.53396	2	0.632602	0.955112	1	-0.384615	0.238411	2	-0.340875	0.440154	2
		36.7	1377.4	16	1.4231	2.3094	29	0.373003	0.904708	42	-0.597009	0.947717	22	-0.138361	1.37398	61
		34.64	187.315	6	1.32532	2.2752	11	0.372106	0.908693	12	-0.653137	0.662704	8	-0.158527	1.09564	15
		77.555	1489.74	16	1.675	2.49474	31	0.601956	0.958394	31	-0.731408	0.473685	33	-0.552832	1.14136	22
		40.7037	1468.18	20	1.37095	2.95153	39	0.341997	0.991281	32	-0.815498	0.741836	27	-0.846918	1.41739	16
		54.25	122	2	1.69787	2.29305	3	0.589964	0.911325	3	-0.0163934	0.884086	3	-1.03186	0.445498	3
		31	103.5	3	1.44896	2.09157	3	0.425561	0.840889	3	-0.626016	0.169082	3	0.0735859	1.47287	3
		27.94	207.355	7	1.18083	2.47376	14	0.167792	0.961923	17	-0.776753	0.601019	8	0.197598	1.40226	5
		48.125	48.125	1	2.08045	2.08045	1	0.817562	0.817562	1	0.483117	0.483117	1	-0.728302	-0.728302	1
		34.8513	531.49	12	1.34918	2.94657	18	0.329171	1.01951	17	-0.729343	1.05312	21	-1.17792	1.37984	15
		37.4688	770.381	20	1.40596	2.65176	38	0.361592	0.981455	32	-0.647709	0.796803	22	-0.988882	1.36124	15
		24.5	103.375	4	1.28095	2.18935	4	0.306109	0.886342	4	-0.426752	0.384106	4	-1.08977	1.30869	6
		74.25	74.25	1	2.6062	2.6062	1	0.974652	0.974652	1	0.040404	0.040404	1	1.05128	1.05128	1
		36.5	82.5	2	1.56202	1.93336	3	0.519234	0.768441	2	-0.30303	0.287671	2	-1.1946	-0.186441	4
		32.3625	299.52	10	1.24286	2.31787	6	0.256971	0.927579	8	-0.994922	0.897961	8	-1.32244	1.38675	6
		34.0125	796.987	19	1.37927	2.3627	43	0.358073	0.931124	35	-0.738894	0.691507	19	-0.0693391	1.26271	28
		31.675	809.775	18	1.35748	2.61238	17	0.354908	0.977489	24	-0.68137	0.722662	17	-0.324499	1.37974	26
		31.5	1409.01	39	1.28864	2.55152	41	0.281517	0.970016	33	-0.904869	0.843249	55	-1.37444	1.35867	68
		28.15	454.831	16	1.39988	2.91345	18	0.36289	1.00428	18	-0.706031	0.95144	22	-1.59327	1.33814	16
		33.125	33.125	1	1.51505	1.51505	1	0.477576	0.477576	1	0.0830189	0.0830189	1	0.920635	0.920635	1
		24.75	132.75	3	0.888544	2.35391	4	0.20845	0.913842	4	-0.966732	0.666667	4	-0.556054	1.43527	3
		32.0438	831.931	19	1.28629	2.38449	32	0.285095	0.944826	30	-0.90003	0.719022	25	-0.530742	1.3747	27
		31.155	890.1	33	1.28996	2.47335	40	0.325581	0.960131	29	-1.02394	0.951575	59	-0.874312	1.36384	27
		29.4475	326.815	11	1.35512	2.69616	17	0.342999	0.982408	7	-0.663196	0.625456	14	-1.27509	1.3651	10
		37.015	2562.91	74	1.27506	2.57397	48	0.311489	0.967589	31	-1.18057	1.23556	35	-1.52227	1.43952	17
		36.75	1763.02	99	1.17901	2.52217	77	0.231662	0.963397	50	-1.30802	1.19325	68	-1.47583	1.47177	37
		42.625	2912.41	164	1.19921	2.40104	121	0.242025	0.938053	106	-1.20593	1.15551	67	-1.42174	1.46167	36
		38.8525	2604.41	88	1.17106	2.33811	76	0.222868	0.919618	51	-1.08367	1.01585	60	-1.40602	1.40073	18
		42.8162	1533.69	17	1.34761	2.24427	28	0.359774	0.904519	26	-0.744399	0.699608	22	-1.17305	1.27752	10
		42.75	269.625	6	1.36886	1.86769	6	0.358687	0.819187	6	-1.44478	0.574506	11	-1.21868	0.172249	8
		30.8637	419.324	5	1.30676	2.16731	10	0.264014	0.841481	14	-0.813673	0.597069	9	-1.20684	0.822837	8
		30.7362	758.85	26	1.04641	2.57135	19	0.201807	0.971345	19	-1.06676	0.974841	27	-1.2317	1.47329	16
		40.375	1793.3	120	1.13977	2.46423	82	0.209554	0.952698	52	-1.20507	1.22138	69	-1.45329	1.49506	37
		39.615	1604.05	89	1.1372	2.50054	127	0.198147	0.957181	53	-1.31106	1.22301	72	-1.49943	1.52594	36
		40.7313	2529.97	164	1.05987	2.39068	147	0.180556	0.932875	102	-1.20457	1.19724	73	-1.45351	1.4727	36
		37.0787	881.085	35	1.17582	2.26275	41	0.196515	0.893725	31	-0.984269	0.842856	24	-1.22309	1.40198	17
		39.4075	2364.93	116	1.20295	2.46313	78	0.239252	0.952014	51	-1.17826	1.13426	71	-1.44276	1.48448	35
		41.75	923.98	21	1.2446	2.29712	42	0.2839	0.907834	29	-0.930449	0.912838	28	-1.31152	1.29951	15
		69.75	333	6	1.69829	2.23241	7	0.627357	0.890359	6	-0.398259	0.389041	4	0.586275	1.28417	5
		37.6575	1242.74	112	1.08103	2.39702	99	0.18548	0.939965	53	-1.15046	1.3172	68	-1.41749	1.54768	20
		39.5087	1647.94	124	1.11766	2.48335	90	0.212632	0.956199	53	-1.27813	1.27686	72	-1.46497	1.45251	38
		44.625	2243.72	120	1.14072	2.50984	83	0.212698	0.959467	55	-1.32271	1.25294	70	-1.44904	1.48365	38
		49.8563	2893.44	102	1.10943	2.63058	95	0.194601	0.976386	52	-1.2317	1.18058	68	-1.43285	1.35143	18
		28.86	424.353	9	1.30802	2.50442	10	0.261563	0.979375	10	-1.0068	1.08954	13	-1.42114	1.37015	6
		42.25	2201.55	107	1.23195	2.50213	80	0.250232	0.95798	109	-1.24508	1.24565	71	-1.43535	1.45808	36
		41.375	2162.16	117	1.22625	2.4091	110	0.267486	0.938114	103	-1.13912	1.12786	67	-1.45081	1.33079	36
		38.79	1391.08	63	1.27368	2.36186	76	0.286962	0.926147	47	-1.10143	1.09376	68	-1.43176	1.39588	19
		34.1625	1076.2	96	1.2113	2.53877	88	0.250646	0.965172	52	-1.31843	1.22732	36	-1.46831	1.48375	18
		40.5	2584.94	124	1.18421	2.57398	142	0.240856	0.969953	105	-1.31429	1.29573	71	-1.41387	1.48834	37
		47.4712	4366.99	170	1.25031	2.60819	76	0.272249	0.974802	113	-1.31642	1.30244	75	-1.39686	1.47938	37
		51.66	3288.61	124	1.16743	2.54184	89	0.230337	0.967204	54	-1.35331	1.32662	73	-1.40978	1.47963	37
		54.125	3066.72	119	1.16345	2.51652	85	0.232126	0.960206	55	-1.1962	1.21773	66	-1.47161	1.40698	36
		57.015	7092.24	60	1.36686	2.3704	75	0.364643	0.929212	42	-1.21143	0.840932	57	-1.44479	1.29505	18
		38	1400.01	126	1.23223	2.60741	86	0.254277	0.974396	52	-1.26079	1.00783	66	-1.43871	1.42796	35
		42.875	2678.85	143	1.31941	2.47819	119	0.310379	0.951386	106	-1.15482	1.03666	67	-1.4042	1.41387	36
		36.375	1162.81	94	1.1617	2.5613	88	0.212032	0.967471	54	-1.29152	1.30905	68	-1.43566	1.40758	37
		40	2001.03	113	1.1483	2.60217	88	0.195147	0.973589	52	-1.33943	1.36013	72	-1.47123	1.49662	37
		50.07	2632.97	109	1.23293	2.61753	86	0.253435	0.976129	105	-1.28598	1.34137	71	-1.36894	1.46294	36
		50.25	4222.52	165	1.26555	2.64214	81	0.284309	0.980337	112	-1.32766	1.34911	72	-1.44465	1.42114	37
		51.5	3736.95	161	1.25683	2.79187	84	0.287281	0.99296	106	-1.27915	1.17655	71	-1.4353	1.44088	37
		54.5	4190.44	88	1.26423	2.58342	68	0.26084	0.973215	52	-1.15306	1.19608	65	-1.2954	1.44591	35
		40.425	1962.25	57	1.19806	2.46448	42	0.235977	0.952379	33	-1.01912	0.809244	27	-1.25666	1.44147	17
		42.25	3534.67	112	1.30743	2.55883	80	0.30592	0.967533	105	-1.16847	1.04352	66	-1.40816	1.45731	36
		35.125	1487.68	114	1.10929	2.64548	91	0.191285	0.978664	53	-1.2474	1.34314	72	-1.45607	1.48084	37
		38.9675	2713.82	130	1.15889	2.7045	94	0.241113	0.983793	53	-1.32276	1.29068	71	-1.37833	1.47169	36
		49.13	4024.86	170	1.18574	2.62429	120	0.244808	0.978156	105	-1.32313	1.36186	73	-1.39678	1.42079	36
		49.5	3298.98	161	1.20767	2.7195	82	0.259975	0.986373	107	-1.31656	1.33845	72	-1.42212	1.46427	36
		49.225	3538.35	206	1.24988	2.7756	129	0.280957	0.992178	107	-1.25149	1.23156	70	-1.3701	1.42943	36
		43.5	2495.63	97	1.22126	2.67927	45	0.233663	0.986802	52	-1.17026	1.03355	64	-1.27305	1.42687	33
		42.75	3380.88	118	1.20202	2.45427	77	0.229059	0.947102	50	-1.14285	1.08254	64	-0.835281	1.43083	34
		39.8462	2888.65	112	1.24027	2.60043	78	0.262299	0.973007	51	-1.12737	1.0809	61	-1.38743	1.46027	34
		29.4213	1277.95	70	1.17481	2.75345	45	0.222015	0.988622	35	-1.18661	1.21961	30	-1.50727	1.42938	19
		39.25	2603.46	133	1.27253	2.75045	77	0.284291	0.988641	106	-1.25808	1.30887	72	-1.39436	1.45705	36
		40.875	3185.43	181	1.21463	2.67296	80	0.240701	0.980822	109	-1.28795	1.33735	72	-1.39694	1.4109	37
		42.4288	3214.14	130	1.16679	2.73119	82	0.222159	0.987771	110	-1.23887	1.24563	71	-1.385	1.4184	34
		42	3851.63	115	1.26207	2.91678	115	0.274724	0.999314	109	-1.19597	1.20391	70	-1.39542	1.43957	36
		41.3575	4313.4	105	1.1587	2.67217	84	0.210366	0.981695	57	-1.252	1.19136	70	-1.37937	1.44791	35
		40.88	2116.59	66	1.22839	2.52676	91	0.261573	0.961298	59	-1.04969	1.04108	67	-1.15686	1.41056	71
		37.5275	1702.37	45	1.35141	2.33498	37	0.330434	0.92111	29	-1.068	0.825317	26	-0.948762	1.39477	15
		30.625	167.875	5	0.934624	2.19324	5	0.0555556	0.88235	5	-1.17269	0.706349	7	-0.992874	1.09509	5
		36	1769.95	77	1.26504	2.78706	47	0.262784	0.994617	52	-1.25171	1.29019	36	-1.3398	1.47699	18
		35.25	1761.76	139	1.2153	2.9349	82	0.243009	0.999702	55	-1.21877	1.23452	66	-1.35774	1.47785	36
		36.755	3363.65	179	1.23515	2.95985	75	0.248379	1.0046	108	-1.22842	1.25468	69	-1.39563	1.4044	35
		39.0737	3223.97	163	1.20979	2.98256	86	0.245271	1.01272	55	-1.16544	1.19399	70	-1.39174	1.42829	34
		38.625	3379.55	80	1.2615	2.96947	47	0.275955	1.00698	56	-1.17046	1.18122	65	-1.39813	1.49525	37
		36.535	3775.1	75	1.26784	2.95408	42	0.265506	1.00582	53	-1.25418	1.17899	63	-1.38595	1.44503	18
		29.4525	250.101	9	1.18755	2.38678	15	0.191879	0.928128	17	-0.90476	0.300972	15	-1.41436	0.895131	14
		35.1737	411.882	18	1.35056	2.27679	34	0.342645	0.905888	30	-1.06228	0.586679	28	-1.03116	1.32934	29
		39.545	460.305	5	1.36023	2.41461	12	0.33575	0.944225	21	-0.670967	1.04536	19	-0.208891	1.24469	10
		21	98.25	4	1.49021	2.09445	3	0.462332	0.828726	3	-0.119048	0.360877	2	-0.539568	0.635408	2
		47.125	67.5	2	1.60861	1.99233	1	0.52711	0.801262	1	-0.366048	-0.296296	2	-1.13758	-0.769614	2
		37.24	717.3	16	1.3567	2.43036	35	0.343196	0.93136	38	-1.12208	0.520195	28	-1.21642	1.41475	16
		31.42	240.528	12	1.29592	2.3681	12	0.270383	0.914816	15	-1.40801	0.806701	9	-1.53008	1.36545	11
		30.25	30.25	1	1.56173	1.56173	1	0.497899	0.497899	1	-0.31405	-0.31405	1	-0.410596	-0.410596	1
		40.75	177.25	5	1.76708	2.3397	4	0.673019	0.955468	4	0.0723589	0.542857	3	0.00752823	0.505858	3
		34.75	302	4	1.41252	2.41738	6	0.320794	0.944157	7	-0.874074	0.563467	8	-1.52041	1.38046	4
		28.81	313.39	7	0.986453	2.52984	9	0.184015	0.913067	9	-0.47635	1.17441	6	-1.32572	0.66183	5
		27.875	325	4	1.48421	2.12143	4	0.449757	0.858534	5	-0.526316	0.209968	9	0.108354	1.34579	7
		41.25	622.1	14	1.4075	2.70525	33	0.469767	0.973468	24	-1.33348	1.3905	32	-1.15941	0.684479	24
		32.2825	715.472	34	1.33556	2.52724	42	0.328235	0.968994	52	-1.17448	0.487758	26	-1.30668	0.869682	25
		38.625	137.125	3	1.68826	2.24981	3	0.636083	0.892282	2	-1.10559	0.487912	3	-1.25101	-0.538071	2
		35.5	165	5	1.53792	2.50902	4	0.453319	0.962616	3	-0.242152	0.855491	3	-0.19802	0.559406	3
		31.25	38.125	1	1.55084	1.77748	1	0.397705	0.655738	2	-0.912	0.4	2	-0.452336	-0.31746	2
		39.125	238	5	1.37717	2.47769	5	0.352187	0.955881	4	-0.582474	0.339523	5	-1.04281	0.115624	5
		53.1375	469.704	16	1.4498	2.46309	27	0.427263	0.954609	22	-1.00601	0.62321	23	-1.20788	0.896977	9
		67.5	95.75	2	1.7409	2.08225	3	0.642564	0.885042	3	-0.903394	1.02627	3	-1.63186	0.149007	3
		54.375	149.875	4	1.64455	2.28348	4	0.58235	0.908341	5	-0.299445	0.181488	3	0.470069	1.2069	4
		39.2125	1030.83	27	1.39897	2.79802	17	0.371719	0.999107	15	-1.13492	1.20799	15	-1.43251	1.4287	12
		72.125	3410.41	51	1.6141	2.57465	61	0.550153	0.966887	45	-0.626591	1.08315	55	-1.36598	0.733474	32
		62.39	1655.69	9	1.6152	2.78316	35	0.523181	0.99039	25	-0.937838	0.904027	24	-1.52911	0.69761	13
		44.75	314	4	1.73221	2.30375	7	0.644501	0.91123	7	-0.356336	0.229234	7	-0.779856	0.365436	6
		115	115	1	2.09745	2.09745	1	0.836345	0.836345	1	0.334783	0.334783	1	-1.3908	-1.3908	1
		42.89	213.905	7	1.57002	2.86541	15	0.526969	0.999851	12	-0.597388	0.666674	8	-0.88046	1.4103	9
		34.6037	570.487	21	1.54625	2.63182	18	0.464117	0.969821	16	-1.2273	1.18525	13	-1.486	1.55583	8
		36.4738	443.999	10	1.36529	2.68943	18	0.385174	0.981879	16	-0.728517	1.17791	14	-1.41204	1.28922	10
		60.7625	2298.59	29	1.65541	2.73161	35	0.5632	0.976269	40	-0.764464	1.14015	34	-1.42315	1.20316	29
		66.6513	2829.22	12	1.70136	2.36246	32	0.607935	0.93147	27	-0.602509	1.08105	20	-1.31136	0.221472	19
		71.39	2866.15	15	1.6126	2.61919	32	0.453786	0.979749	35	-1.14518	1.14641	29	-1.24226	0.850956	15
		66.25	328.5	6	1.98578	2.66124	3	0.771929	0.986005	3	-0.883019	0.206731	4	-1.18166	1.07925	6
		55.875	226.25	4	1.59981	1.99701	3	0.537431	0.799223	3	-0.505155	0.177536	4	-0.733509	0.282353	4
		30.2087	441.325	16	1.40849	2.55895	36	0.350713	0.974826	29	-1.31281	1.18164	11	-1.36768	1.33118	16
		31.2275	583.815	23	1.30308	2.57206	43	0.288326	0.963188	32	-1.02981	1.17938	30	-1.46045	0.975124	18
		34.64	663.33	15	1.35477	2.50645	17	0.331674	0.959602	18	-0.933862	1.39188	14	-1.27236	0.739717	12
		130.25	748.375	7	1.82887	2.73038	5	0.705781	0.983627	3	0.0938784	0.684564	4	-1.43661	-0.752848	8
		47.615	1013.27	12	1.48987	2.68687	17	0.399086	0.983857	14	-1.04261	1.27869	14	-1.39512	1.02935	17
		33.7863	550.503	12	1.3126	2.78117	18	0.306361	0.992972	17	-1.02005	0.940397	23	-1.45981	0.998581	11
		34.2137	314.786	12	1.39361	2.39469	15	0.379438	0.954194	15	-0.897374	0.742841	21	-1.41009	0.345758	12
		29.9763	661.442	25	1.1919	2.33888	33	0.270403	0.923908	30	-0.86283	1.06092	24	-1.32948	1.07967	15
		29.0237	257.179	15	1.35759	2.59004	18	0.337359	0.967282	17	-1.08612	1.24417	15	-1.36559	1.17885	16
		31.8987	570.234	32	1.24182	2.49883	40	0.272239	0.952421	19	-1.24541	1.09693	28	-1.41389	0.908199	14
		29.55	704.094	25	1.3414	2.30707	34	0.310217	0.91655	28	-0.985276	0.778433	22	-1.21591	0.0917611	18
		27.16	457.056	28	1.20341	2.37971	39	0.210617	0.930423	33	-1.05791	1.14465	33	-1.32157	1.00881	28
		30.125	30.125	1	1.60728	1.60728	1	0.556413	0.556413	1	-0.0248963	-0.0248963	1	0.351893	0.351893	1
		129	138.75	1	1.81821	1.91349	1	0.688696	0.733417	2	-0.410853	-0.342342	2	0.817619	0.906264	2
		61	455.688	9	1.50766	2.41977	10	0.465967	0.940642	11	-0.596476	0.7637	9	-0.491181	1.58401	13
		112.375	438.125	7	1.69859	2.55833	10	0.609211	0.97246	8	-0.767519	0.916732	7	-0.806365	1.43602	5
		84.7	1533.87	8	1.73886	2.30643	24	0.639652	0.912049	17	-0.510745	0.541983	39	-1.10353	1.19164	49
		64.25	96.75	1	1.86315	2.45233	2	0.721931	0.958965	2	-0.470284	0.18677	2	0.377622	1.20912	2
		57.9375	921.495	10	0.924484	2.44954	9	0.0983295	0.948106	10	-1.17068	0.981669	13	-1.13105	0.861874	11
		68.08	1075.23	12	1.6825	2.7492	14	0.583803	0.986616	10	-0.71066	0.927957	12	-0.658502	1.52808	9
		43.375	321.55	10	1.40253	2.21126	10	0.410467	0.880792	10	-0.843879	0.900416	10	-0.141081	1.26237	9
		58.76	1002.02	12	1.61319	2.44079	34	0.55557	0.929897	25	-0.718374	0.667088	44	0.100127	1.48471	28
		42.04	412.005	16	1.35378	2.52383	33	0.358919	0.966294	28	-0.815839	0.718024	23	-1.16365	1.15534	14
		31.5	545.194	12	1.29666	2.97294	10	0.30517	1.00776	17	-0.754912	0.785171	10	-1.28829	1.45936	7
		99.125	228.875	3	1.80793	2.24677	3	0.683456	0.927549	4	-0.462625	0.819672	3	0.871412	1.55339	4
		41.635	540.62	12	1.3611	2.38414	14	0.360802	0.933092	15	-0.817094	0.982374	24	-0.955271	0.852914	25
		51.5525	1448.22	36	1.44933	2.54108	37	0.417134	0.965448	40	-0.937306	0.871563	27	-1.13995	1.23195	32
		44.8563	626.319	14	1.47988	2.76542	19	0.408401	0.987443	31	-0.792285	0.922357	22	-1.57772	1.40592	11
		68.375	165	3	1.63122	1.98952	2	0.560106	0.798033	2	0.225319	0.290323	2	0.630277	0.925051	2
		70.75	428.25	5	1.61499	2.66484	6	0.564944	0.978571	9	-0.660944	0.734839	8	-0.129738	1.28327	4
		52.295	711.533	18	1.21336	2.53223	21	0.267495	0.969376	18	-0.884549	0.987187	26	-1.34258	1.27158	15
		38.7188	319.913	7	1.48628	2.49891	12	0.427608	0.951623	12	-0.849873	0.919238	10	0.294244	1.42296	13
		46.705	636.105	14	1.56276	2.90511	15	0.485436	0.995068	14	-0.938848	1.15358	12	-1.27613	1.47437	12
		108.218	847.232	9	1.78824	2.63394	24	0.667978	0.968487	15	-0.729869	0.857994	9	-0.625111	0.595821	16
		61.675	1029.28	24	1.51738	2.59715	39	0.501674	0.97554	31	-0.851292	0.825877	26	-1.39681	1.24175	10
		62.5025	690.342	24	1.68157	2.91579	29	0.575511	1.01012	30	-0.723709	0.929049	24	-0.878046	1.45104	34
		38.985	1229.74	8	1.49477	2.67077	17	0.482685	0.985294	25	-1.15641	0.688835	23	-1.44804	1.509	16
		68.3113	597.584	12	1.52659	2.68855	31	0.542674	0.979673	18	-1.11907	1.01524	25	-0.993879	1.59454	10
		79.625	79.625	1	1.89219	1.89219	1	0.744359	0.744359	1	0.0408163	0.0408163	1	-0.951553	-0.951553	1
		180	282	2	2.05302	2.11345	2	0.798047	0.848578	2	-0.723404	0.108333	2	0.855139	1.33279	2
		36.5075	696.967	8	1.31807	2.65729	15	0.314888	0.998721	16	-1.35055	0.696055	11	-1.03624	1.34913	9
		42.25	724.175	8	1.33973	2.98954	18	0.417168	1.01483	25	-1.1343	0.86058	13	-1.52824	1.29851	7
		49.67	715.425	8	1.5446	2.99098	8	0.502982	1.01897	7	-0.910967	1.1569	22	-0.735624	1.62607	31
		47.435	403.635	9	1.41107	2.58127	7	0.391211	0.982902	7	-1.42554	0.861497	13	-1.29804	1.4233	4
		78.875	388.25	2	1.76539	2.49706	5	0.659725	0.963279	4	-0.887931	1.02377	5	0.632171	1.34426	3
		95	333.5	6	1.9424	2.46931	4	0.714504	0.953201	3	-0.922985	0.626687	7	-0.305831	1.53095	8
		70.8075	584.298	6	1.63946	2.32702	8	0.589835	0.93059	8	-0.728124	0.805886	9	-0.155942	1.17355	4
		52.2725	1167.06	13	1.62875	2.86475	29	0.537076	1.00158	29	-1.07388	0.662049	45	-1.27237	1.34088	34
		82.5	1031.38	6	1.56912	2.99329	8	0.450064	0.998772	6	-1.16934	0.819876	11	-1.32699	1.39479	4
		64.75	438.25	13	1.69883	2.30563	4	0.617022	0.898241	3	-0.810811	0.522551	5	-0.362718	1.41775	7
		94.25	363.625	7	1.48876	2.92246	6	0.474033	1.01346	7	-0.545136	0.634214	7	-1.52189	1.10059	10
		75.5525	580.524	6	1.74273	2.74803	6	0.654604	0.98869	8	-0.328661	0.870912	7	-1.46955	0.924718	13
		40.3325	697.899	16	1.46217	2.94252	35	0.427886	1.00279	27	-1.22683	1.39769	32	-0.576949	1.418	29
		52.2188	993.605	27	1.47388	2.67595	34	0.439761	0.967642	24	-0.874291	0.912778	28	-0.809907	1.38102	34
		41.15	929.72	12	1.54981	2.89955	8	0.449282	1.05089	14	-1.26533	1.06465	10	-1.28946	1.58491	11
		40.625	171.75	2	1.58556	2.45209	2	0.376813	0.940867	3	-1.09213	0.94032	3	-0.956701	0.472924	2
		72.625	105.125	2	2.16788	2.92449	1	0.90458	1.0216	2	-0.70568	-0.473246	2	-0.390949	-0.351254	1
		45.3475	384.632	13	1.6218	2.39892	10	0.501981	0.929144	11	-0.108438	1.02896	15	-1.01281	1.2444	13
		80.75	80.75	1	2.18239	2.18239	1	0.855793	0.855793	1	-0.470588	-0.470588	1	-0.0441065	-0.0441065	1
		142	229.25	2	1.82657	2.69975	2	0.616791	0.99793	2	-1.14437	-0.619608	2	-0.998247	-0.495356	2
		79.75	79.75	1	1.85178	1.85178	1	0.733333	0.733333	1	0.369906	0.369906	1	0.728581	0.728581	1
		36.45	506.725	11	1.27944	2.55936	14	0.271603	0.946211	8	-0.621131	0.941541	9	-1.11388	1.20782	9
		51.5	187.875	3	1.22222	2.01344	3	0.213317	0.801112	3	-0.542299	0.592593	4	-0.738803	-0.106963	3
		82.5	402	2	1.69657	2.12105	3	0.611488	0.854789	3	-0.240936	0.236364	6	-0.715532	-0.524449	3
		40.625	66.375	2	1.58841	1.6547	2	0.515909	0.601589	2	-0.26742	0.535385	2	-0.849462	-0.476698	2
		49.545	699.555	8	1.36568	2.84133	18	0.354899	1.01264	16	-0.994971	1.0777	8	-0.320064	1.5367	8
		41.5	895.5	5	1.76136	2.31326	7	0.658083	0.917345	6	-0.0207675	1.09537	7	-0.634522	0.727197	4
		64.0725	605.715	7	1.72185	2.42152	8	0.634102	0.944226	7	-0.207806	0.659359	10	-1.35728	1.04427	6
		55.3125	700.375	8	1.5241	2.4182	11	0.411016	0.932779	11	-1.1604	0.86969	12	-1.32735	0.197391	7
		95.875	182.375	3	1.72598	2.37242	3	0.598277	0.937789	3	-0.8	0.870945	9	-1.21321	-0.750836	4
		38.73	317.32	10	1.54532	2.56833	11	0.456276	0.959699	11	-0.791461	1.02248	5	-1.24301	1.24363	6
		81.875	81.875	1	1.94498	1.94498	1	0.770242	0.770242	1	0.180153	0.180153	1	-1.09587	-1.09587	1
		38.575	477.365	11	1.60088	2.94502	16	0.530679	1.00953	14	-1.26815	0.971742	14	-1.26543	1.38178	6
		51.975	862.759	25	1.58093	2.69241	16	0.470337	0.986915	19	-0.376801	0.943882	18	-1.16762	1.56231	11
		42.125	1306.38	14	1.30154	2.5819	16	0.328579	0.972163	15	-0.702591	0.761364	17	-1.15025	1.21147	6
		35.1275	390.875	4	1.30023	2.46189	7	0.31282	0.961947	8	-0.688183	1.0858	11	-1.35836	1.40907	6
		32.0375	131.9	11	1.33576	2.05553	8	0.288327	0.816094	7	-0.986146	0.460362	8	-1.42757	1.03004	9
		54.25	54.25	1	1.84819	1.84819	1	0.714058	0.714058	1	0.396313	0.396313	1	0.64488	0.64488	1
		32.1013	240.62	12	1.35741	2.30344	12	0.31401	0.907937	8	-0.489227	1.24375	11	-0.937439	0.71485	11
		68.75	403.625	8	1.41342	2.57512	13	0.384542	0.974427	14	-0.894977	1.42685	13	-1.42048	0.373503	10
		32.0662	1643.41	37	1.44393	2.61376	34	0.382803	0.974617	26	-1.00211	0.588018	21	-1.52708	1.09762	34
		32.8	1021.7	24	1.44799	2.60329	15	0.404415	0.974904	14	-0.895745	0.811521	26	-1.36838	1.36183	16
		30.6837	394.749	24	1.23794	2.52759	41	0.225837	0.969132	20	-0.947114	0.822117	25	-1.08952	1.44445	17
		43.125	154.5	4	1.39793	2.28268	6	0.404147	0.921645	6	-1.17799	1.09213	6	-1.26613	1.45412	4
		51.75	354	4	1.75904	2.56231	5	0.663524	0.951746	4	-0.280193	0.460653	8	-1.41764	1.29612	15
		30.3388	550.212	6	1.30667	2.55388	15	0.273942	0.968004	17	-0.690572	0.702127	9	-1.32925	1.31744	4
		37.7025	1700.12	41	1.48249	2.53993	62	0.422855	0.96546	43	-1.09658	0.850502	29	-1.34506	0.863048	15
		34.5	1216.12	53	1.26301	2.75982	45	0.25498	0.99173	35	-1.09546	0.801542	28	-1.37385	1.4122	34
		29.025	469.45	10	1.28283	2.97306	18	0.271366	1.02315	18	-1.09128	0.745544	12	-1.438	1.51342	12
		33.625	135.625	4	1.05208	2.18075	5	0.0801328	0.871849	3	-0.832266	0.477876	8	0.0490798	1.39256	3
		29.855	544.393	27	1.24814	2.42798	35	0.242454	0.9459	17	-1.14639	0.961931	27	-1.44943	1.48031	12
		35.9375	1986	64	1.2871	2.56293	45	0.284705	0.969211	48	-1.22341	1.25738	68	-1.50449	1.48363	18
		36.385	2447.84	59	1.34212	2.60411	41	0.329601	0.972226	32	-0.881195	1.01158	57	-1.46282	1.45933	18
		24.09	168.614	8	1.05877	2.50488	8	0.16249	0.950964	9	-0.90955	1.20883	9	-1.38666	1.32522	6
		48.75	76.375	2	1.36002	2.02252	5	0.311627	0.806277	4	-0.503876	0.94359	2	-1.08633	-0.726688	3
		29	331	4	1.21559	2.37845	6	0.212366	0.923648	8	-0.672414	1.00485	5	-1.36277	1.1052	6
		31.325	911.275	25	1.15695	2.49548	36	0.24462	0.954863	33	-1.03593	1.19774	31	-1.3956	1.51214	12
		30.3125	815.25	87	1.14181	2.44928	46	0.201672	0.948519	34	-1.18295	1.20141	35	-1.46513	1.39576	17
		30.89	1461.8	38	1.1981	2.60871	41	0.22795	0.978382	35	-1.14103	1.06577	34	-1.36946	1.50986	17
		28.18	2859.73	39	1.11728	2.40913	23	0.177455	0.932192	20	-0.961854	0.905406	28	-1.45012	1.39064	12
		28.8	659.663	16	1.09855	2.42211	40	0.119998	0.947554	32	-0.746325	0.783441	25	-1.35899	1.30278	16
		29.035	378.645	15	1.13246	2.42683	20	0.216478	0.958288	18	-0.731853	0.861819	22	-1.37288	1.36813	11
		31.75	4239.88	67	1.23456	2.63412	45	0.255029	0.974822	50	-1.25997	1.2467	34	-1.49586	1.39425	33
		32.375	2020.44	136	1.17655	2.49659	118	0.211115	0.956973	65	-1.20412	1.19875	69	-1.48512	1.40093	36
		33.5538	1272.11	79	1.10158	2.46377	45	0.184316	0.95077	35	-1.13696	1.1835	66	-1.37265	1.38926	33
		33.0225	1433.27	70	1.13682	2.40493	47	0.210077	0.928908	34	-1.09809	1.0818	67	-1.2867	1.48892	17
		29.64	650.3	29	1.18508	2.56568	18	0.220396	0.961678	18	-1.15483	0.937872	26	-1.4517	1.17093	11
		26.5038	377.675	52	1.03405	2.39069	44	0.114103	0.938012	21	-0.966478	0.886506	27	-1.47055	1.38426	18
		29.8825	1430.43	41	1.17403	2.5003	45	0.212474	0.951568	36	-1.06405	0.94435	58	-1.44134	1.36864	16
		42.25	228	7	1.60966	2.3222	4	0.547126	0.92249	9	-0.367647	1.17852	6	-1.16886	1.38581	4
		31.625	3459.23	58	1.22875	2.63818	42	0.23933	0.977459	33	-1.20435	1.17974	34	-1.43006	1.47928	18
		33.5	2408.93	135	1.15048	2.52456	80	0.205051	0.96182	53	-1.20571	1.14872	68	-1.43046	1.39255	35
		35.705	2063.71	83	1.06543	2.45137	80	0.15567	0.949801	52	-1.22183	1.21704	69	-1.35859	1.45525	35
		33.1575	1227.84	66	1.08752	2.50097	46	0.177835	0.953574	34	-1.15985	1.09307	33	-1.42843	1.41892	18
		31.815	1868.94	57	1.07961	2.63028	46	0.155951	0.979432	37	-1.2333	1.08347	32	-1.46266	1.39227	17
		31.8525	1518.43	95	1.08391	2.54775	44	0.15343	0.966899	36	-1.11921	0.979753	61	-1.38532	1.40331	18
		33.375	2012.64	152	1.15497	2.50959	83	0.205368	0.959857	51	-1.13304	0.914718	106	-1.40887	1.33894	34
		38.715	4885.55	58	1.37209	2.56529	47	0.359531	0.968466	50	-0.777341	0.779088	51	-1.31086	1.17313	32
		28.915	613.83	39	1.15517	2.50231	43	0.169047	0.958839	33	-1.17285	1.11204	30	-1.48378	1.37239	19
		32.25	2208.17	140	1.1585	2.44024	78	0.20239	0.943837	52	-1.21272	1.08287	65	-1.4842	1.25019	34
		35.5	1412.19	102	1.1171	2.47509	80	0.183718	0.953208	54	-1.2185	1.19792	71	-1.40013	1.34026	36
		34.0938	1558.41	60	1.08578	2.71792	52	0.1907	0.985777	34	-1.28457	1.32658	35	-1.59471	1.3664	18
		37.135	3929.28	120	1.11326	2.55766	82	0.193456	0.967202	52	-1.23268	1.17216	67	-1.41513	1.37082	36
		39.25	2667.62	126	1.15657	2.56432	80	0.214228	0.968167	106	-1.23245	1.09177	68	-1.46325	1.38851	36
		34.875	2284.82	157	1.13035	2.52303	86	0.181285	0.960306	54	-1.19012	1.03047	68	-1.47129	1.3371	36
		32.1187	1380.67	132	1.13971	2.51691	75	0.191474	0.961323	54	-1.10474	0.974511	66	-1.41596	1.3611	35
		27.2775	732.939	19	1.18548	2.47269	46	0.227364	0.955299	21	-1.19294	1.16026	31	-1.49627	1.36905	11
		33.75	2610.09	80	1.20871	2.66449	74	0.235106	0.982425	53	-1.16461	1.10166	66	-1.52783	1.18647	35
		33.1763	2387.76	68	1.09398	2.57257	47	0.179572	0.969151	35	-1.28268	1.30921	36	-1.47703	1.40763	18
		38.9775	3155.07	115	1.14883	2.73975	76	0.222539	0.987691	53	-1.2631	1.2619	71	-1.51946	1.40253	36
		34.7	4446.05	132	1.11372	2.66246	82	0.195818	0.983212	55	-1.18687	1.09611	68	-1.48913	1.34607	35
		37.5412	6611.84	149	1.21832	2.71583	81	0.247834	0.985955	113	-1.16232	1.09382	115	-1.44494	1.38629	35
		36.165	4804.6	92	1.28161	2.62364	74	0.292782	0.975938	51	-1.03983	1.03777	64	-1.32983	1.41477	33
		37.8975	2902.38	160	1.29304	2.92386	77	0.301464	0.99845	114	-1.05549	1.09116	111	-1.49909	1.40884	34
		27.785	485.482	19	1.18702	2.71245	20	0.293263	0.97208	18	-1.06865	1.11351	12	-1.39012	1.28358	6
		29.6438	1588.89	90	1.06408	2.78332	49	0.191139	0.988164	36	-1.38124	1.15767	34	-1.51982	1.36128	18
		33.875	1658.16	21	1.27949	2.7788	22	0.289459	0.988951	17	-1.20993	0.882264	32	-1.49108	1.17158	11
		36.125	2698.55	115	1.12894	2.66805	86	0.190598	0.981158	54	-1.11824	1.07992	67	-1.50495	1.3663	36
		29.125	766.25	59	1.11806	2.59053	44	0.195148	0.972933	35	-1.07809	1.0936	29	-1.38435	1.32833	18
		35.2938	1926.56	148	1.16229	2.60092	86	0.211165	0.975794	108	-1.24101	0.988236	65	-1.49743	1.31841	36
		32.53	1491.52	125	1.26081	2.92651	73	0.267559	0.998565	106	-1.06529	1.18056	65	-1.47956	1.38006	34
		37.625	2541.03	74	1.37455	2.91694	44	0.370867	0.999558	49	-1.00344	0.928933	56	-1.38265	1.39709	32
		32.38	1217.27	14	1.2977	2.96565	19	0.312581	1.01245	17	-1.10051	1.00206	15	-1.55282	1.36858	11
		31.375	3072.79	142	1.17299	2.94015	49	0.226355	1.00152	55	-1.37693	1.26099	73	-1.48074	1.38654	34
		28.65	2448.15	106	1.11648	2.82302	48	0.174008	0.993279	53	-1.24279	1.07944	68	-1.44036	1.31933	33
		27.125	3603.45	117	1.11777	2.72974	46	0.185394	0.990246	35	-1.11005	1.08936	63	-1.44004	1.36532	35
		26.625	1404.63	74	1.15818	2.95322	44	0.191582	1.00276	36	-1.14299	1.12686	65	-1.44982	1.41967	35
		33.5562	2380.4	80	1.22561	2.97853	48	0.267247	1.00775	55	-1.16121	1.23346	66	-1.42509	1.4787	18
		24.25	232	11	1.2531	2.42492	7	0.294777	0.947848	8	-0.518847	0.815789	8	-1.43753	1.43071	6
		37.1063	1958.28	56	1.4045	2.53518	32	0.380286	0.963158	29	-1.33292	1.17354	35	-1.47122	1.44039	16
		30.175	350.637	4	1.3247	2.47089	12	0.342061	0.943294	13	-0.470898	0.479047	10	-1.46602	1.4208	10
		42.25	63.625	2	1.65832	1.80426	2	0.585553	0.69704	2	0.0473373	0.524362	2	1.0636	1.48663	1
		35.125	99.875	3	1.40773	1.69594	2	0.325103	0.624629	3	-0.875445	0.565022	2	0.847118	1.09992	2
		33.555	3696.53	65	1.25277	2.49703	41	0.254773	0.958003	48	-1.10397	1.2457	35	-1.40653	1.42148	18
		36.8488	2164.94	65	1.32136	2.53935	48	0.305153	0.961306	49	-1.33364	1.19638	34	-1.50158	1.41928	33
		61.125	61.125	1	1.67982	1.67982	1	0.60692	0.60692	1	-0.126789	-0.126789	1	-0.0735786	-0.0735786	1
		24.515	417.035	17	0.97212	2.52039	13	0.120939	0.965018	10	-0.71152	0.94507	10	-1.49984	1.34284	8
		33.2225	6784.55	46	1.20532	2.47423	39	0.25015	0.956873	34	-0.948856	1.14876	29	-1.37396	1.44935	36
		47.7025	19501	91	1.32217	2.56625	71	0.340846	0.968404	51	-1.34905	1.3352	72	-1.34605	1.43635	33
		38.96	1369.57	35	1.21498	2.59115	42	0.268521	0.973382	34	-1.01061	1.34118	32	-1.57046	1.41353	18
		30.375	1733.28	19	1.36523	2.47345	18	0.407124	0.957672	18	-0.826551	1.08678	28	-1.26243	1.23679	15
		28.5688	199.481	8	1.2488	2.35981	14	0.296365	0.921698	14	-0.873742	0.734121	10	-1.3649	1.40928	10
		55.375	70.375	2	1.96738	2.46077	2	0.780054	0.913938	3	-0.458797	-0.284424	2	-0.144814	0.750227	2
		59.75	168.5	1	0.995816	1.74512	2	0.0269324	0.514433	1	1.11297	1.4451	1	0.482759	0.513889	2
		50.61	4177.14	79	1.3233	2.62568	73	0.323694	0.978183	52	-1.3226	1.47058	37	-1.45955	1.39053	35
		35.05	2855.05	34	1.04137	2.69889	21	0.210888	0.990135	21	-1.20459	0.942895	15	-1.46591	1.36602	12
		34.1987	2804.02	65	1.26824	2.76124	21	0.268386	0.989563	19	-1.22475	1.28762	32	-1.49151	1.4957	12
		106.625	106.625	1	2.08206	2.08206	1	0.834714	0.834714	1	-0.138335	-0.138335	1	1.33783	1.33783	1
		28.7563	682.344	15	1.07522	2.47608	17	0.205087	0.954797	19	-0.831015	0.685556	22	-1.20661	1.44119	6
		20.375	87.625	4	1.39398	2.24584	4	0.392336	0.848051	4	-1.04593	1.07899	6	-1.31915	0.950725	3
		30.125	65.25	3	0.652122	1.88589	3	0.107162	0.691653	3	-1.14196	0.383142	3	-0.986667	1.39969	3
		48.3862	6004.64	97	1.32412	2.62209	73	0.320459	0.976451	52	-1.34516	1.34637	74	-1.38799	1.40364	33
		34.635	3141.11	60	1.19736	2.64372	47	0.220032	0.978276	34	-1.2634	1.20091	33	-1.43903	1.43465	18
		27.16	1439.91	33	1.16757	2.86237	21	0.187667	0.999508	20	-1.21604	1.2309	16	-1.20052	1.5028	16
		47.1475	2545.12	46	1.42622	2.96677	40	0.385795	1.00112	46	-1.23926	1.43456	36	-1.46646	1.4256	17
		47.5	423.75	3	1.47855	2.63698	7	0.371986	0.979492	7	-0.582897	0.871537	5	-0.0639053	1.44155	4
		28.56	1480.59	34	1.16028	2.63871	22	0.177376	0.996762	20	-1.35867	1.32654	18	-1.70591	1.32793	17
		41	10736.6	96	1.21634	2.81432	75	0.240644	0.992532	53	-1.4474	1.42416	75	-1.35186	1.3965	36
		37	2211.56	83	1.12742	2.65395	50	0.203699	0.97948	36	-1.29089	1.42354	37	-1.39795	1.44769	18
		45.7675	11863.7	124	1.34042	2.85767	73	0.325009	0.994931	53	-1.33286	1.40622	72	-1.45013	1.42658	34
		39.625	2732.69	33	1.4247	2.97944	20	0.411334	1.02617	37	-0.949071	1.45727	15	-1.32642	1.41742	16
		38.7437	5560.45	88	1.43705	2.99185	39	0.394218	1.01577	45	-1.41242	1.17018	33	-1.41933	1.51716	18
		36.86	1031.92	25	1.37557	2.96221	19	0.335355	1.00002	31	-1.60351	1.38309	18	-1.44895	1.45105	12
		31	3422.55	155	1.21387	2.84989	73	0.229111	0.995549	52	-1.28008	1.29795	69	-1.49291	1.42259	35
		33.125	8225.17	131	1.17128	2.70899	78	0.2032	0.983665	52	-1.28792	1.3171	71	-1.45382	1.37889	33
		37	3196.29	12	1.3834	2.99469	17	0.363417	1.03236	16	-0.602628	0.564449	17	-0.842292	1.46281	10
		35.5063	2965.97	42	1.29753	2.98454	21	0.291187	1.01056	30	-1.28068	1.14526	31	-1.43964	1.50784	17
		36.875	153.125	5	1.19847	2.07394	6	0.229414	0.811304	7	-0.825208	0.711864	9	-1.0304	1.03148	8
		32.2437	650.477	15	1.28062	2.90889	19	0.322555	0.993921	18	-1.22079	1.16636	14	-1.48846	1.25512	12
		41.755	1462.45	17	1.59943	2.98975	18	0.457611	1.0182	42	-1.46495	1.4565	18	-1.42046	1.43809	12
		31.0938	2013.25	70	1.23143	2.93538	20	0.253232	1.00203	22	-1.3006	1.1384	33	-1.50643	1.45317	18
		27.705	2408.17	90	1.14812	2.9461	45	0.184751	0.999568	36	-1.17971	1.27297	33	-1.45681	1.47239	17
		34.6	1168.25	14	1.23683	2.97013	21	0.238066	1.02144	18	-1.08933	0.96951	23	-1.22944	1.69477	11
		30.085	3357.02	61	1.00163	2.94926	25	0.147331	1.00553	21	-1.35501	0.986268	32	-1.28375	1.42658	16
		32.4937	663.215	16	1.34372	2.52264	36	0.345653	0.964379	30	-0.903725	0.615456	19	-1.41912	1.57697	12
		35.8325	978.959	44	1.31104	2.43683	40	0.296584	0.944287	35	-0.924833	0.840317	47	-1.36216	1.45714	17
		35.28	683.052	34	1.14063	2.36269	43	0.19999	0.930514	32	-0.809397	0.784223	48	-1.33566	1.31014	16
		33.52	1321.49	59	1.32095	2.38716	40	0.276075	0.9405	33	-0.939707	0.917107	27	-1.49172	1.40437	17
		31.435	355.192	12	1.32687	2.94557	18	0.346164	0.999393	16	-0.987894	0.975693	25	-1.47122	1.4605	8
		33.4425	1119.22	24	1.24796	2.54764	20	0.296616	0.966464	19	-0.650317	1.05813	12	-1.51046	1.47067	8
		24.875	289	6	1.35753	2.50319	7	0.341266	0.959908	7	-0.673854	0.649077	8	-1.49893	1.34233	4
		35.375	851.125	21	1.33378	2.44591	36	0.327634	0.950198	29	-0.862196	0.870764	26	-1.42178	0.956257	15
		35.055	1194.18	48	1.28156	2.44893	42	0.279414	0.951357	50	-1.02789	0.990409	58	-1.30562	1.40371	32
		37.3362	1553.58	56	1.39487	2.51198	38	0.375515	0.958332	44	-0.868349	0.903146	51	-1.29137	1.33449	33
		34.27	1584.94	41	1.353	2.55025	34	0.322664	0.954463	29	-0.848884	0.82095	25	-1.12416	1.46798	12
		39.8525	840.985	39	1.41815	2.54019	70	0.392296	0.964481	50	-0.830784	0.74416	55	-1.36713	1.4466	33
		33.6238	461.599	25	1.31322	2.42194	20	0.305264	0.942911	20	-0.904696	0.772785	25	-1.3234	1.41636	17
		36.125	400	23	1.39736	2.66565	18	0.386471	0.978076	15	-1.04818	1.06763	25	-1.41498	1.43087	12
		30.67	486.5	19	1.27692	2.33055	15	0.265705	0.92465	18	-0.689494	0.78268	23	-1.19157	1.37142	16
		29.3712	588.79	28	1.27296	2.65862	39	0.256336	0.981435	34	-0.957335	1.12573	26	-1.37657	1.358	17
		40.8687	905.307	21	1.48612	2.50076	36	0.435487	0.961175	40	-0.598272	0.908195	44	-1.30945	1.3893	32
		58.3675	1385.78	35	1.45272	2.41926	72	0.399274	0.940817	99	-0.702466	0.775681	49	-1.29391	1.09799	65
		45.9275	1888.11	48	1.44875	2.67144	38	0.412416	0.979143	47	-0.797658	0.854979	55	-1.36744	1.43098	17
		38.455	1272.59	70	1.34404	2.58358	41	0.329221	0.973148	49	-1.04093	0.986199	58	-1.55537	1.4159	19
		32.755	655.759	50	1.45528	2.67085	39	0.399655	0.983148	33	-0.982049	0.909723	25	-1.43945	1.50417	17
		35.455	875.567	20	1.37144	2.68179	37	0.326944	0.986821	30	-1.12393	0.992083	28	-1.51551	1.46793	17
		34.875	1139.76	60	1.37322	2.40767	58	0.364283	0.937371	48	-0.780909	0.803774	50	-1.39885	1.42688	17
		45.48	1512.63	45	1.42552	2.38584	63	0.376369	0.941083	46	-0.634128	0.813426	51	-1.31032	1.2703	17
		49.7037	1025.52	44	1.42551	2.47174	46	0.373515	0.95274	41	-0.757521	0.944294	29	-1.28362	0.944513	31
		44.9	1077.22	27	1.4145	2.5034	40	0.378599	0.955194	42	-0.727883	0.805609	46	-1.24819	1.30328	16
		48.76	2184.25	57	1.39135	2.69284	39	0.36354	0.984466	44	-0.709209	0.986541	57	-1.30688	1.36537	16
		51.4288	1526.46	43	1.46662	2.66469	77	0.418664	0.981528	48	-0.924237	0.872855	57	-1.43155	1.38661	18
		33.965	669.71	63	1.29185	2.62649	40	0.312387	0.974116	34	-0.926803	0.829114	29	-1.44563	1.43016	12
		29.3188	897.9	20	1.33361	2.64336	35	0.30157	0.977325	29	-0.888767	0.900927	24	-1.3878	1.41069	16
		33.63	1162.62	29	1.37292	2.53823	38	0.328547	0.969049	31	-0.752133	0.959778	55	-1.40375	1.33326	16
		36.15	841.475	21	1.11308	2.72925	50	0.190216	0.982802	32	-0.867393	0.799375	23	-1.49108	1.51177	12
		40	633.247	30	1.24773	2.62926	43	0.331562	0.977005	33	-0.881585	0.883731	25	-1.48115	1.36147	18
		51.26	1252.21	68	1.31845	2.59295	68	0.311891	0.971778	53	-1.08787	1.0131	68	-1.41481	1.32722	34
		41.51	945.01	24	1.29822	2.4766	42	0.276061	0.955561	30	-0.823218	0.854045	50	-1.46492	1.34652	18
		34.535	638.17	33	1.22865	2.51298	43	0.265671	0.958049	34	-0.780272	0.751009	45	-1.43332	1.09577	32
		35.2112	1836.38	47	1.37207	2.38112	64	0.324402	0.934619	46	-0.820481	0.733623	49	-1.44011	0.879069	56
		37.5087	1102.06	59	1.44332	2.67659	39	0.408075	0.985264	51	-0.892464	0.695823	54	-1.45555	0.814459	31
		30.745	859.565	25	1.30454	2.5367	38	0.278112	0.971911	32	-0.736462	0.884125	21	-1.39976	1.17213	16
		36.22	2014.2	50	1.41952	2.59511	38	0.384557	0.973756	44	-0.744109	0.882385	46	-1.3039	1.1459	31
		40.3638	1142.71	51	1.33262	2.7637	46	0.296575	0.987013	36	-1.2837	1.12157	30	-1.44151	1.38196	18
		49.655	2177.9	31	1.43672	2.71862	38	0.405185	0.985851	51	-0.826583	1.00446	56	-1.10979	1.43473	32
		32.5	421.75	17	1.11593	2.70682	21	0.125974	0.990381	21	-0.72023	1.00185	23	-1.58727	1.43045	11
		27.89	305.455	16	1.06825	2.56143	22	0.149573	0.975316	19	-0.809678	0.781694	21	-1.26726	1.25335	10
		25.07	1423.19	63	1.1136	2.24856	35	0.172596	0.90269	19	-0.927826	0.766078	25	-1.39334	0.536341	27
		30.6313	1729.49	39	1.2464	2.47545	40	0.262372	0.958751	31	-0.996911	0.637635	49	-1.46115	1.32816	16
		19.625	155.625	6	1.09396	2.30793	7	0.127922	0.905046	9	-0.800591	1.18018	11	-1.20737	1.41423	6
		30.66	926.949	70	1.34179	2.52589	38	0.334619	0.962284	31	-0.786676	0.900146	25	-1.36357	1.11599	32
		36.57	605.965	21	1.42618	2.88698	35	0.375646	0.997778	28	-1.10241	0.753158	25	-1.42098	1.48498	12
		42.395	2012.74	23	1.30472	2.44136	68	0.306703	0.951743	44	-0.876764	0.843772	53	-1.28772	1.27958	33
		39	6996.04	52	1.45025	2.63499	67	0.405753	0.977897	50	-0.750121	0.766896	58	-1.24489	1.30529	31
		31.555	2093.71	55	1.3049	2.86726	45	0.289471	0.997479	35	-0.928369	0.83769	25	-1.34169	1.49216	16
		39.0525	1382.31	36	1.41354	2.55157	42	0.377286	0.962344	32	-0.788077	0.745492	44	-1.45338	-0.0697334	49
		22.375	344	4	1.05591	2.67097	6	0.0537634	0.983627	10	-0.672527	0.394649	6	-1.28463	1.4223	10
		30.6337	508.094	20	1.22421	2.65908	19	0.242507	0.962691	18	-0.797833	1.12243	24	-1.39802	1.40221	11
		30	601.985	25	1.24688	2.42472	45	0.242117	0.943868	33	-0.98566	0.932551	28	-1.45551	1.09918	32
		29.125	2380.6	77	1.31155	2.9561	43	0.310541	1.014	34	-0.942864	0.909655	25	-1.41103	1.41904	17
		29.6887	2342.81	84	1.10216	2.94278	51	0.176913	1.0012	35	-0.89121	0.905242	53	-1.26824	1.53511	33
		35.0012	1219.13	33	1.38635	2.76826	34	0.35206	0.985748	25	-0.839001	0.814465	23	-1.32888	1.21935	16
		32.3375	483.962	12	1.25901	2.71381	21	0.240453	0.976645	20	-0.787014	1.03288	22	-1.41111	0.577281	29
		33.785	832.9	25	1.33888	2.51102	44	0.321358	0.963903	43	-1.0668	0.762189	29	-1.30189	1.23708	31
		28.9587	447.913	25	1.18267	2.39289	36	0.195618	0.932884	19	-0.856523	1.02673	25	-1.02253	1.37241	15
		24.6212	264.4	15	1.19359	2.32537	14	0.212907	0.894933	17	-0.849134	0.800645	23	-1.10157	1.32576	11
		28.55	317.595	22	1.2083	2.54144	23	0.21177	0.969765	18	-1.25906	1.22463	16	-1.52628	1.52086	8
		34.36	278.3	9	1.13778	2.67647	18	0.13781	0.975543	10	-0.887602	0.335734	13	-1.41064	0.914227	9
		27.1325	246.965	9	1.26799	2.44745	7	0.254316	0.951267	8	-1.11802	0.541665	9	-1.44883	1.36392	7
		30.4525	1661.44	41	1.31748	2.57688	40	0.280496	0.971641	33	-0.962594	0.937912	24	-1.3472	1.19594	15
		30.4125	774.113	32	1.27377	2.60697	39	0.2924	0.978684	32	-0.970549	1.1611	31	-1.21906	1.49022	31
		31.9662	1386.89	59	1.32391	2.5631	42	0.322693	0.96709	49	-0.94467	1.09314	63	-1.14737	1.44644	33
		27.68	592.09	25	1.15014	2.54822	23	0.1917	0.96799	20	-1.10178	0.984603	29	-1.50327	1.28613	16
		26.25	433.23	63	1.14693	2.58267	22	0.182819	0.973445	20	-1.06192	0.899956	28	-1.48696	1.32605	18
		29.6425	382.019	24	1.26624	2.3913	36	0.262169	0.930982	29	-1.03432	0.725081	25	-1.45021	1.36842	32
		26.765	398.442	25	1.28761	2.82431	43	0.278849	0.992587	33	-0.988567	1.04615	30	-1.56194	1.36861	17
		29.3	641.075	25	1.20093	2.52767	20	0.19881	0.956048	20	-1.13337	0.823662	24	-1.27804	1.3494	11
		32.45	998.894	22	1.31095	2.3794	36	0.302622	0.933154	28	-0.734727	1.07031	24	-0.162985	1.48278	46
		30.355	970.88	43	1.24113	2.51418	44	0.250294	0.964088	50	-0.917954	1.01696	64	-1.34805	1.29295	31
		27.36	743.031	33	1.20227	2.45706	40	0.211129	0.951016	31	-1.01873	0.832503	27	-1.26164	1.10213	15
		28.6625	285.438	26	1.05277	2.33786	19	0.155914	0.914995	23	-0.971312	1.02009	26	-1.41962	1.1471	11
		28.375	432.46	30	1.14014	2.53871	21	0.211458	0.967647	22	-1.09065	0.932235	28	-1.51145	1.27986	16
		28.5113	366.966	49	1.13541	2.46767	40	0.180439	0.957956	35	-1.11513	0.827032	27	-1.4279	1.17428	30
		31.2362	871.841	38	1.31459	2.5303	68	0.295313	0.966481	51	-0.90251	0.759152	53	-1.43083	1.24058	63
		34.3375	454.15	26	1.38579	2.78085	38	0.330824	0.990646	34	-0.770399	0.564596	48	-1.30172	0.79185	30
		29.0325	1497.52	65	1.2146	2.44797	51	0.2426	0.947063	34	-1.02982	0.882744	29	-1.44203	0.995837	61
		39.3725	2269.93	66	1.36876	2.39221	60	0.351387	0.933741	111	-0.903971	0.759538	63	-1.41031	1.17706	104
		36.775	1078.92	55	1.24679	2.60188	44	0.271905	0.976346	35	-0.957425	1.01892	27	-1.45904	1.11418	17
		36.32	836.7	31	1.2817	2.70712	39	0.294977	0.986834	32	-1.06269	0.999275	29	-1.4617	0.787714	31
		29.715	370.63	13	1.16387	2.97417	19	0.161445	1.02354	10	-1.3853	1.16954	15	-1.41473	1.39696	12
		36.125	1296.09	52	1.24153	2.66678	43	0.269672	0.988525	54	-1.02581	0.746165	61	-1.39415	0.695656	33
		32.5	956.875	82	1.20361	2.33336	74	0.219045	0.926478	50	-0.875879	0.559325	78	-1.24336	0.369812	59
		34.5063	1031.8	49	1.36954	2.92593	70	0.347802	1.00018	50	-0.770397	0.501432	73	-1.38557	0.870883	57
		29.8863	663.517	47	1.16913	2.35748	74	0.198049	0.918523	48	-1.1167	1.06832	31	-1.42803	0.813407	31
		33.7225	3201.71	100	1.18278	2.36313	77	0.216755	0.926685	53	-1.01062	0.925377	106	-1.40049	0.826192	65
		42.125	1682.06	41	1.34572	2.51408	74	0.317702	0.959839	49	-1.0219	1.07968	67	-1.43836	0.971067	67
		48.4175	2584.51	75	1.40035	2.56691	69	0.388793	0.974829	48	-0.877144	1.00281	54	-1.43817	0.450068	65
		41.125	810.414	33	1.34188	2.92508	41	0.35602	1.00636	51	-1.18063	1.0201	33	-1.40148	0.924807	31
		44.0962	1362.87	40	1.37549	2.97107	40	0.363813	1.01984	61	-1.07538	0.890027	28	-1.35429	1.39809	17
		31.8225	724.26	33	1.23824	2.43629	42	0.235558	0.953576	53	-0.914269	0.663788	56	-1.38233	0.381234	61
		23.68	440.25	16	1.04884	2.83184	21	0.159129	1.00455	20	-1.01501	0.707965	21	-1.42511	1.33939	11
		27.125	791.815	71	1.08421	2.38946	46	0.157756	0.931236	33	-1.14284	1.0638	29	-1.45775	1.18677	32
		31.1638	977.234	67	1.18858	2.40121	70	0.243869	0.937171	51	-0.904711	0.804929	53	-1.30137	1.19384	31
		37.4162	1124.18	60	1.3197	2.54831	72	0.324325	0.968628	54	-0.982463	1.1561	31	-1.42973	1.31271	34
		29.8813	864.138	40	1.24515	2.98288	11	0.242032	1.01004	10	-1.18419	0.988695	14	-1.38558	1.42757	11
		43	1698.97	111	1.39085	2.90564	65	0.354243	1.00677	51	-1.0733	0.897698	63	-1.43173	0.709056	67
		41.2	1398.58	16	1.3899	2.9709	18	0.300842	1.00896	29	-1.0012	0.698617	24	-1.44259	0.983801	29
		25.91	545.365	33	1.18597	2.66086	42	0.196358	0.983283	35	-0.927841	0.79417	30	-1.33048	1.40193	18
		26.7787	777.55	53	1.06881	2.70516	21	0.159412	0.989824	20	-0.988713	0.77888	29	-1.49441	1.3491	16
		26.3813	123.97	11	0.996533	2.78619	11	0.131051	1.03688	10	-1.36062	1.13704	9	-1.38262	1.27578	6
		30.9812	2626.86	71	1.2579	2.3492	70	0.276383	0.919627	49	-0.919918	1.04373	57	-1.33475	1.34874	67
		29.1075	1357.96	72	1.18156	2.7758	42	0.212304	0.994949	34	-1.12512	1.09986	30	-1.36119	1.41784	18
		32.2888	2456.08	66	1.21231	2.60647	78	0.251242	0.977914	52	-1.02712	0.968247	60	-1.30593	1.42543	18
		38.5037	2606.28	79	1.44847	2.98596	74	0.396604	1.02116	105	-1.18192	1.03715	64	-1.42788	1.03357	65
		31.375	2014.29	51	1.31264	2.99199	40	0.326238	1.01907	37	-1.25221	1.04641	35	-1.41447	1.45532	32
		30.0675	1009.93	51	1.16056	2.65696	41	0.21134	0.982433	36	-1.1432	1.03928	34	-1.36907	1.46183	18
		31.9875	1297.16	35	1.31106	2.65813	38	0.306457	0.978941	32	-0.687643	0.802624	40	-1.2171	1.45968	16
		27.6863	683.299	16	1.25739	2.51658	40	0.259293	0.958842	32	-1.11357	1.27916	31	-1.51689	1.33893	12
		24.36	1928.62	54	1.15535	2.91199	42	0.175468	0.995795	21	-1.01109	1.15233	29	-1.51653	1.49516	18
		29.46	3558.14	100	1.20104	2.55789	49	0.259892	0.97242	36	-0.806349	0.964286	56	-1.40246	1.3576	18
		28.3525	2413.08	74	1.22813	2.98279	53	0.247319	1.02176	55	-1.10223	1.06998	67	-1.28116	1.42502	35
		28.5	523.589	42	1.23171	2.88693	43	0.260244	1.00038	34	-1.205	1.13269	30	-1.51128	1.47791	12
		29.2312	1393.4	53	1.18848	2.80225	42	0.195304	0.995332	20	-0.902291	1.06399	31	-1.23589	1.33237	16
		30.845	821.725	34	1.25213	2.65463	20	0.263426	0.977671	20	-1.34965	1.08698	28	-1.46074	1.42854	12
		31.0725	1672.91	86	1.16525	2.48264	80	0.205903	0.959604	52	-1.15054	1.08109	64	-1.44503	1.28842	34
		34	1595.53	92	1.23347	2.49359	80	0.252527	0.957099	51	-1.18496	1.14497	67	-1.43732	1.39263	38
		30	722.227	50	1.27945	2.63548	39	0.28169	0.980298	33	-1.18529	1.01023	31	-1.48843	1.41601	17
		35.8025	1275.09	14	1.32644	2.89963	18	0.324379	1.00011	17	-1.06784	0.642969	11	-1.46897	1.06613	11
		31.4962	803.954	43	1.15889	2.62153	43	0.204051	0.980222	34	-1.31868	1.04443	32	-1.49962	1.40649	12
		33.7338	1692.52	97	1.21702	2.50513	74	0.240458	0.958857	105	-1.11699	1.09758	67	-1.42596	1.38819	35
		35.9425	2136.99	147	1.17944	2.45899	120	0.229577	0.952066	104	-1.2381	1.18546	67	-1.34556	1.40485	36
		37.1063	1718.14	154	1.16336	2.5985	80	0.218501	0.974573	106	-1.26208	1.10522	69	-1.48332	1.38257	36
		34.28	2012.04	152	1.19645	2.49643	78	0.22841	0.959537	53	-1.14794	1.06198	66	-1.43468	1.40701	35
		36.625	2286.7	92	1.21197	2.54915	82	0.252232	0.969415	104	-1.04959	0.896309	66	-1.40354	1.25897	68
		41.2062	2590.79	80	1.42585	2.70712	74	0.380346	0.989132	49	-1.14607	1.01466	64	-1.49635	1.37931	35
		44.6013	1745.24	50	1.4792	2.67977	60	0.419118	0.983998	45	-1.04949	0.826924	59	-1.46206	1.25263	33
		33.665	1219.44	116	1.33637	2.55318	80	0.309017	0.96434	51	-1.22447	1.21167	70	-1.40753	1.43389	34
		35	3135.97	143	1.17751	2.39464	111	0.226124	0.936247	103	-1.20245	1.06264	66	-1.37979	1.33466	36
		40	2632.05	119	1.21081	2.48095	117	0.243395	0.955228	108	-1.18749	1.21053	67	-1.34067	1.41143	74
		40.125	2029.2	132	1.18524	2.56548	82	0.242521	0.968879	53	-1.31986	1.20094	70	-1.47263	1.41372	36
		43.5	5809.84	204	1.35391	2.67392	116	0.343033	0.983634	112	-1.22755	1.05738	118	-1.47818	1.37411	35
		39.625	3065.88	127	1.23351	2.61903	151	0.254972	0.977265	108	-1.27035	1.2111	72	-1.54139	1.44359	37
		40.7825	2542.45	127	1.36286	2.66618	106	0.347409	0.982496	103	-1.16094	1.07521	67	-1.35095	1.43873	36
		36.2275	2218.63	82	1.34389	2.76014	84	0.328245	0.992877	50	-1.11399	1.0464	66	-1.45934	1.3926	36
		33.885	1580.54	103	1.16022	2.44619	77	0.22485	0.948137	53	-1.22938	1.23635	70	-1.41452	1.36857	33
		39.75	1529.43	135	1.0882	2.45687	93	0.190172	0.946604	53	-1.34105	1.18572	69	-1.45028	1.44328	37
		42	3305.87	176	1.29575	2.60718	127	0.302004	0.972189	109	-1.27432	1.21581	71	-1.42264	1.39853	36
		42.01	3027.79	138	1.23249	2.57832	77	0.25209	0.968322	110	-1.33228	1.17742	74	-1.36869	1.41491	36
		38.375	2474.49	170	1.25825	2.61552	79	0.278258	0.97572	108	-1.17561	1.12156	68	-1.38595	1.4339	34
		40.375	2469.48	153	1.30571	2.74209	78	0.299618	0.988744	104	-1.29408	1.05786	66	-1.4539	1.41415	35
		35.75	1625.77	103	1.31979	2.65661	77	0.311975	0.981912	53	-1.16385	0.968	64	-1.42635	1.35427	34
		38.7075	1664.71	138	1.25995	2.6902	70	0.267486	0.988193	110	-1.08478	0.874675	103	-1.47922	1.16093	69
		33.125	2754.43	130	1.21752	2.43874	76	0.243239	0.942537	53	-1.17976	1.2063	67	-1.42636	1.38145	34
		38.16	2554.59	187	1.18232	2.40296	124	0.217363	0.933608	107	-1.24233	1.23505	71	-1.36988	1.41452	72
		40.875	5697.49	155	1.2336	2.57063	84	0.253002	0.969642	106	-1.30167	1.23008	71	-1.43979	1.42334	36
		41.625	3849.8	202	1.24561	2.63265	76	0.263335	0.978184	103	-1.30407	1.32997	71	-1.40965	1.42689	35
		43	4056.07	118	1.3148	2.72841	124	0.313141	0.989688	108	-1.26043	1.17757	71	-1.43941	1.4063	36
		42.125	3415.17	145	1.352	2.72285	113	0.335916	0.989569	113	-1.04052	1.00521	108	-1.36033	1.39195	34
		36.25	1816.5	115	1.26899	2.71014	113	0.277563	0.98758	108	-1.11209	1.03477	113	-1.40322	1.36809	36
		37.4988	1636.79	112	1.33423	2.94684	75	0.323326	1.00125	109	-1.03726	0.948815	63	-1.39229	1.37738	35
		32.75	1643.07	97	1.20672	2.36832	76	0.240277	0.928328	50	-1.14112	1.17035	69	-1.4006	1.44515	35
		35.5	1515.8	162	1.1215	2.36946	121	0.183466	0.928168	110	-1.25064	1.22379	69	-1.417	1.38396	36
		37.5	2258.3	125	1.16574	2.53525	77	0.209131	0.96146	55	-1.25939	1.3153	70	-1.41551	1.37604	34
		39.3575	2385.22	146	1.19713	2.55563	87	0.240945	0.966823	110	-1.32323	1.25456	72	-1.40519	1.39402	37
		39	2827.22	173	1.29537	2.79544	75	0.293693	0.993962	112	-1.23097	1.2242	70	-1.40849	1.44541	35
		35.2775	1725.18	118	1.26913	2.91869	46	0.280426	1.00137	53	-1.22509	1.14214	68	-1.43737	1.44877	34
		35.75	4118.95	119	1.25401	2.66912	118	0.269161	0.984668	109	-1.08203	0.988453	113	-1.25569	1.37006	67
		40.125	4216.49	110	1.25316	2.7353	122	0.269849	0.988568	106	-1.17357	1.0227	117	-1.36689	1.40198	73
		32	1201.87	78	1.22101	2.42578	72	0.250553	0.947347	52	-1.19542	1.2026	32	-1.53435	1.36944	18
		35.625	2858.95	185	1.14512	2.37372	122	0.200204	0.926506	103	-1.17529	1.11609	112	-1.45682	1.28309	68
		37.125	2650.24	180	1.20148	2.54463	118	0.237831	0.963825	107	-1.25703	1.29667	72	-1.42495	1.37487	37
		35.125	2485.82	194	1.20027	2.46237	130	0.231892	0.948902	105	-1.09174	1.05132	106	-1.34698	1.26023	69
		35.375	2888.54	126	1.19015	2.59396	82	0.229849	0.972477	53	-1.1653	1.04222	66	-1.44573	1.33819	35
		34.125	1767.51	114	1.19696	2.61148	84	0.22004	0.972811	55	-1.08698	1.08872	67	-1.28086	1.40283	35
		34.2025	1969.12	150	1.19333	2.71562	80	0.229933	0.98717	55	-1.12758	1.09538	68	-1.39154	1.45391	36
		34.87	2501.2	97	1.33295	2.96049	42	0.322209	1.00869	54	-1.04821	1.02548	64	-1.48195	1.371	19
		32.1825	1668.09	120	1.22868	2.48056	73	0.24229	0.953182	50	-1.24904	1.13692	68	-1.44096	1.39028	34
		29.08	1911.83	119	1.1872	2.56114	91	0.210506	0.964722	52	-1.14214	1.19249	66	-1.4899	1.38974	34
		29.375	1708.27	109	1.13418	2.56695	78	0.18875	0.967186	54	-1.15956	1.12512	66	-1.42947	1.43317	35
		28.75	1624.49	95	1.13658	2.77291	78	0.170273	0.986418	54	-1.06592	1.13923	68	-1.39524	1.4016	34
		29.6325	1138.58	112	1.1679	2.67669	45	0.20974	0.980181	52	-1.12589	1.0854	62	-1.37785	1.4188	35
		32.5	1828.27	56	1.30312	2.95566	41	0.290952	1.00179	37	-1.13786	1.15216	34	-1.44207	1.40618	18
		39.125	39.125	1	1.75093	1.75093	1	0.631119	0.631119	1	-0.300319	-0.300319	1	-0.354978	-0.354978	1
		31.75	515.504	51	0.166596	2.42312	59	0.197373	0.943494	32	-0.964725	0.851822	29	-1.45232	1.40184	12
		30.2375	881.788	72	1.21145	2.49175	74	0.224757	0.959065	52	-0.891786	0.840856	60	-1.42754	1.3003	34
		28.8163	1003.96	83	1.22233	2.51569	42	0.250646	0.964222	52	-0.903498	0.864908	56	-1.43814	1.39117	18
		31.3113	2313.88	91	1.24279	2.50234	74	0.225925	0.95889	52	-1.0186	0.895661	56	-1.44966	1.31713	36
		33.875	1181.85	99	1.25796	2.57935	73	0.274389	0.971682	51	-1.13021	1.05014	71	-1.4305	1.37355	18
		35.0862	972.544	51	1.27829	2.46269	44	0.279375	0.950016	33	-1.17019	1.11828	31	-1.45059	1.41614	17
		31.2737	2858.94	73	1.20375	2.51077	43	0.224797	0.96193	36	-0.894558	0.861993	50	-1.40422	1.36915	18
		32	4813.54	77	1.20489	2.59136	46	0.223582	0.971735	53	-0.984109	0.978951	66	-1.46918	1.44795	34
		31.375	1669.67	126	1.16982	2.44966	77	0.215615	0.948353	51	-0.965896	0.960115	106	-1.39685	1.3459	36
		29.625	1196.08	88	1.16123	2.61858	76	0.192206	0.977219	53	-1.10629	0.914483	62	-1.48308	1.31462	35
		32.375	1691.67	126	1.12993	2.48065	86	0.178582	0.955665	56	-1.05798	0.900406	61	-1.46973	1.33404	37
		32.875	1087.82	97	1.25148	2.58753	75	0.258072	0.973968	53	-1.04405	0.951866	66	-1.44103	1.37569	35
		30.405	827.643	75	1.24919	2.54971	73	0.250813	0.967331	52	-1.11407	0.98104	62	-1.39436	1.35329	35
		31.75	1367.44	73	1.32381	2.77198	43	0.288271	0.994689	31	-1.09054	1.10973	29	-1.36809	1.42211	17
		29.3287	761.421	58	1.20004	2.50865	47	0.225596	0.957367	51	-0.999231	0.886703	64	-1.45854	1.36586	18
		32.75	2538.97	97	1.18792	2.54113	75	0.222469	0.966839	52	-0.948178	0.909825	61	-1.4941	1.3788	34
		33.3275	1623.3	93	1.14194	2.47217	76	0.201362	0.95469	53	-0.97491	0.900699	63	-1.45675	1.27363	35
		33.8912	1456.93	119	1.11316	2.52025	86	0.191404	0.960098	51	-1.04901	0.967507	65	-1.43445	1.26559	35
		34.5838	2177.43	124	1.15394	2.53316	79	0.223507	0.966505	51	-1.08285	0.973637	67	-1.41123	1.38558	36
		38.5	2961.31	168	1.28665	2.54303	115	0.287757	0.966125	104	-1.16614	1.06337	114	-1.3657	1.33961	34
		37.8375	2634.59	110	1.29857	2.7196	74	0.308588	0.98913	108	-1.12435	1.15743	67	-1.45897	1.41072	37
		35.3025	1784.67	93	1.32367	2.64172	66	0.310582	0.98152	50	-1.04071	1.0388	62	-1.38384	1.3352	18
		31.1962	1687.39	126	1.17952	2.47041	79	0.203775	0.954125	52	-1.01714	0.937711	69	-1.45433	1.34472	34
		34.28	2406.99	87	1.21347	2.48354	79	0.247424	0.955651	50	-1.0026	0.893379	110	-1.39831	1.28193	36
		37.125	1829.62	123	1.21375	2.70051	77	0.258004	0.981107	53	-1.13614	1.19512	65	-1.43348	1.38177	35
		34.7863	1712.25	90	1.17971	2.50654	72	0.210428	0.959425	54	-1.09298	1.04802	64	-1.38392	1.37913	35
		32.6925	1053.2	105	1.13601	2.50888	82	0.178712	0.959423	54	-1.04445	0.948299	65	-1.3632	1.3266	34
		36.75	4069.35	171	1.22193	2.60321	80	0.241375	0.975368	54	-1.06017	1.03366	64	-1.40424	1.3558	35
		34.7212	2019.4	91	1.23901	2.70545	77	0.251863	0.984996	52	-1.05398	1.08525	66	-1.3512	1.37229	35
		32.76	951.74	96	1.20485	2.59928	70	0.230682	0.974656	53	-1.11509	1.01751	64	-1.44109	1.37199	35
		32.875	2432.9	141	1.22411	2.39834	76	0.248806	0.936574	50	-1.02946	0.928332	63	-1.41563	1.36547	34
		35.875	3267.39	116	1.2405	2.48382	85	0.259766	0.955412	51	-1.04676	1.04675	65	-1.37255	1.43742	36
		42.75	3866.8	180	1.33019	2.63558	119	0.315399	0.978312	106	-1.19276	1.13469	70	-1.44887	1.22482	68
		35.5	2017.83	128	1.13812	2.60769	80	0.206518	0.975102	55	-1.17106	1.16409	68	-1.39014	1.42519	35
		37.125	1685.09	87	1.15907	2.6703	109	0.212848	0.984435	57	-1.02642	0.978264	67	-1.36973	1.35887	37
		34.375	1229.09	80	1.19754	2.74485	85	0.221537	0.990487	58	-1.0117	0.930588	59	-1.43102	1.37798	34
		32.375	2205.98	130	1.22362	2.97334	76	0.247586	1.01852	59	-1.15642	1.10441	67	-1.48288	1.4539	35
		33.0412	1081	92	1.24966	2.54866	81	0.271968	0.967551	52	-1.03575	0.935621	59	-1.34761	1.32944	36
		33.75	1534	101	1.26215	2.44733	74	0.283722	0.946416	51	-1.06803	0.993031	62	-1.47783	1.3757	34
		35.5	2491.79	121	1.19749	2.50097	117	0.246103	0.956912	104	-1.18972	1.16786	68	-1.43402	1.40311	35
		33.7975	1728.53	128	1.15109	2.5428	78	0.212828	0.965612	57	-1.07466	1.061	66	-1.40054	1.40006	35
		35.625	3670.33	85	1.19738	2.59617	77	0.233276	0.973845	54	-1.08399	1.10257	65	-1.38256	1.40307	37
		36	2460.89	102	1.19105	2.83643	73	0.2387	0.99529	54	-1.02541	1.02145	65	-1.42058	1.42817	37
		37.4425	2205.25	128	1.25452	2.91454	76	0.266669	1.00017	53	-1.02444	1.00862	66	-1.36174	1.43851	35
		34.375	2031.94	135	1.28295	2.95268	74	0.28014	1.00655	59	-1.09527	1.08607	70	-1.38949	1.45863	35
		31.375	852.385	58	1.2035	2.52857	72	0.231071	0.967061	51	-0.990986	0.950695	57	-1.36307	1.33168	34
		30.25	1445.2	61	1.22633	2.55832	42	0.248962	0.965765	32	-1.02402	0.968541	29	-1.54972	1.33955	17
		30.875	4930.59	146	1.1592	2.46829	115	0.206726	0.949552	105	-1.01517	1.02233	102	-1.42809	1.36669	34
		32.145	1797.13	149	1.15656	2.51576	79	0.201789	0.961506	52	-1.08008	1.00916	66	-1.39115	1.30673	35
		34.2775	2159.91	114	1.11793	2.68349	85	0.185471	0.984488	55	-1.06064	1.07175	63	-1.48422	1.38536	37
		33.2587	1611.48	97	1.13976	2.71933	85	0.198819	0.988259	53	-1.04388	1.05068	70	-1.4197	1.35779	36
		30.5688	2707.31	148	1.18755	2.92429	77	0.214722	1.00121	54	-1.05602	1.04841	66	-1.41777	1.37363	36
		29.0012	895.581	118	1.08147	2.65717	110	0.201225	0.98147	54	-1.03258	1.05618	63	-1.37796	1.43402	36
		28.675	533.756	38	1.13515	2.59073	42	0.238617	0.973906	20	-0.989623	1.05019	32	-1.38237	1.46252	17
		29.0512	3848.77	67	1.13268	2.33765	45	0.188338	0.924568	33	-0.992274	1.01208	56	-1.35246	1.43071	34
		30	1136.71	112	1.15453	2.47778	83	0.199569	0.952561	53	-0.998332	0.97905	61	-1.41213	1.358	34
		28.375	1151.5	140	1.1091	2.71321	77	0.171916	0.984771	54	-1.05761	0.986499	64	-1.46691	1.3846	36
		29.57	1343.42	123	1.10468	2.76293	85	0.168894	0.988724	57	-1.0073	1.05798	61	-1.36257	1.41049	36
		28.875	1515.27	123	1.12772	2.88985	78	0.179323	0.997125	58	-1.12668	1.15266	64	-1.45366	1.36831	35
		27.9488	2174.86	84	1.15191	2.81863	43	0.208264	0.992024	36	-1.06538	1.15934	33	-1.41831	1.36669	18
		30.5275	278.545	14	1.26812	2.45461	7	0.271051	0.952226	8	-0.82468	0.965521	10	-1.38652	1.4773	10
		33.225	197.65	10	1.27162	2.48502	7	0.288228	0.955519	8	-0.754958	1.10415	7	-1.50315	1.4943	8
		35.25	91	4	1.41262	2.03254	4	0.39565	0.810207	6	-0.0274725	0.885057	4	-1.29707	0.956522	2
		54.25	129.5	4	1.82097	2.30033	2	0.705793	0.9216	3	-0.960986	0.322581	2	-1.4527	1.18824	2
		62.25	146.625	2	1.75588	2.6269	4	0.65744	0.983123	4	0	0.110827	2	-0.0029513	1.19693	4
		59.625	179	3	1.67882	2.36335	4	0.605886	0.930297	4	-0.84375	0.493116	3	-1.25446	0.813115	3
		40	40	1	1.50532	1.50532	1	0.409736	0.409736	1	-0.55	-0.55	1	-0.16092	-0.16092	1
		28.375	175.375	6	1.42345	2.88618	8	0.406186	1.06077	7	-0.89022	0.97931	10	-1.23596	1.50235	7
		23.625	214.875	3	1.39816	2.24144	4	0.352661	0.896816	4	-0.722581	0.454414	3	-0.782361	1.51607	6
		50.5	551.625	6	1.75204	2.73726	11	0.658926	0.986845	7	-0.689431	0.893939	9	-1.41301	1.31415	15
		43.75	205.5	3	2.17716	2.56179	2	0.793778	0.960213	3	-0.571429	0.528827	2	-0.562597	0.829355	2
		76	76	1	1.97841	1.97841	1	0.78595	0.78595	1	0.131579	0.131579	1	-0.669405	-0.669405	1
		30.2425	623.918	17	1.17934	2.75608	18	0.360873	0.995112	19	-1.00872	1.3299	9	-1.45062	1.56363	4
		32.7687	375.15	8	1.33487	2.51119	13	0.311202	0.970588	14	-1.21057	0.590501	7	-1.38603	1.47392	6
		33.925	167.067	8	1.28644	2.22056	11	0.257146	0.904499	15	-0.948498	0.914055	11	-1.04849	1.37727	9
		41.6325	484.724	5	1.54094	2.6348	12	0.494831	0.974433	11	-1.05272	0.962123	12	-1.52891	1.33013	7
		212.875	386.125	1	2.2023	2.44476	2	0.865827	0.975877	2	-0.939056	0.393423	2	-1.22172	0.301796	2
		39.375	256	8	1.43296	2.63866	7	0.412309	0.980426	6	-0.485333	0.784993	5	-0.725275	1.31826	11
		28.375	325.75	11	1.3809	2.61637	5	0.374345	0.975906	4	-0.868486	0.629575	6	-1.40862	1.34443	4
		34.125	34.125	1	1.73076	1.73076	1	0.641027	0.641027	1	-0.212454	-0.212454	1	0.939837	0.939837	1
		39.9725	555.925	12	1.50436	2.60131	13	0.474591	1.00498	12	-0.963373	0.767754	11	-1.39733	1.30932	6
		61.375	229.75	4	1.81184	2.2471	3	0.693276	0.893862	5	-0.156228	0.29838	2	-1.51411	1.24946	4
		37.5	142.25	4	1.22438	2.45969	13	0.146067	0.936101	9	-0.876404	1.03409	7	-0.899431	1.38697	5
		43.125	44.125	2	1.6288	2	1	0.526325	0.759906	2	-0.585507	-0.447592	1	-0.939435	-0.930163	1
		65.375	112.875	2	1.61031	2.0568	2	0.487127	0.777506	2	-0.370937	-0.361019	1	-1.07919	-0.98855	2
		51.375	114.5	2	1.68508	2.49617	2	0.631946	0.957331	2	0.165939	0.822384	2	-1.23678	-0.162376	2
		30	410.375	3	1.35227	2.97937	6	0.253086	1.00878	9	-1.01626	0.7	10	-1.476	1.04762	6
		58.125	1143.62	12	1.68171	2.98416	14	0.586769	1.01613	15	-0.351792	1.02491	8	-0.08822	1.47549	4
		62	735.125	4	1.74403	2.9414	7	0.658938	1.03194	8	-0.475806	1.0066	6	-0.378567	1.42172	4
		32	243.5	5	1.62689	2.97351	7	0.491232	1.0104	7	-0.99532	0.447809	3	-1.32999	1.38265	4
		53.5	447.5	5	1.74497	2.57577	9	0.634886	0.969958	8	-0.672897	0.441624	7	-1.34776	0.102675	16
		79.5	93.875	2	1.99089	1.99228	2	0.787977	0.797106	2	0.0292943	0.289308	1	-0.168022	1.47732	2
		32	264.75	6	1.22504	2.76878	8	0.202224	0.994435	8	-1.1464	0.936585	8	-0.89317	1.45049	5
		45.2375	1266.6	29	1.43592	2.9833	40	0.444336	1.00385	32	-1.39355	1.13229	30	-1.51362	1.15148	33
		69.7488	1714.71	20	1.77111	2.9897	35	0.645735	1.02285	29	-0.936006	1.14326	28	-1.44307	1.59017	12
		37.38	1177.12	14	1.4891	2.96711	17	0.434683	1.01534	27	-1.11241	1.00864	28	-1.01448	1.4157	31
		27.0787	603.375	13	1.36602	2.89048	20	0.316419	0.997943	19	-0.970429	1.29056	13	-1.36165	1.46425	11
		84.5	84.5	1	1.96749	1.96749	1	0.787677	0.787677	1	0.112426	0.112426	1	-1.12033	-1.12033	1
		29.2138	840.011	34	1.38154	2.672	19	0.324895	0.975249	18	-0.973731	0.7906	12	-1.05465	1.43556	10
		32.285	820.205	37	1.3281	2.67001	39	0.314863	0.983173	21	-0.975232	1.04635	30	-1.52568	1.1398	33
		43.5	194.25	8	1.72079	2.72922	3	0.640036	0.984017	2	-0.346154	0.341158	2	-0.606676	1.47256	3
		30.3	428.18	15	1.38559	2.97657	9	0.31078	1.03131	9	-1.14726	0.705779	11	-1.36163	1.29297	14
		30.375	424.375	9	1.53932	2.9246	8	0.400564	1.04014	7	-1.16473	0.749091	5	-1.51617	1.62137	4
		37.76	3043.32	16	1.40658	2.61756	15	0.372923	0.967183	15	-0.844092	0.737889	10	-1.59911	0.902489	6
		64.5113	1069.63	29	1.58831	2.62006	38	0.531396	0.975878	47	-0.903585	0.978442	29	-1.50678	1.33554	11
		58.0625	2236.06	24	1.63099	2.59642	30	0.577054	0.975209	18	-0.639644	0.767465	23	-1.37827	1.3081	7
		63.44	984.722	12	1.57718	2.49243	50	0.516694	0.960532	33	-0.630626	0.670681	40	-0.739912	1.20525	25
		77.1275	694.867	8	1.59809	2.27844	29	0.52992	0.90893	17	-0.478063	0.301033	19	-0.429441	1.20633	8
		69.625	69.625	1	2.05615	2.05615	1	0.826191	0.826191	1	-0.00359066	-0.00359066	1	0.700422	0.700422	1
		49.1812	674.544	15	1.48424	2.44066	11	0.382752	0.939024	12	-1.108	1.17623	14	-1.15291	1.13031	13
		57.17	2039.72	48	1.51457	2.62584	57	0.451441	0.976241	40	-1.10427	1.02553	32	-1.51962	1.45586	18
		61.15	2290.55	27	1.68736	2.4877	32	0.565134	0.961685	34	-0.860358	0.767668	27	-0.873423	1.27677	15
		35.4375	983.625	10	1.46073	2.41164	21	0.437954	0.944487	29	-0.538386	0.464521	13	-1.40303	1.24311	16
		33.375	493.125	3	1.71078	2.64773	6	0.621891	0.974684	8	-0.339623	0.497817	5	-1.00734	1.4628	4
		69.0138	845.656	9	1.73445	2.90619	13	0.644843	0.997556	8	-0.73589	0.794962	10	-0.541449	1.34168	8
		48.375	470.137	11	1.60362	2.35151	18	0.530914	0.930395	16	-0.490169	0.722057	14	-0.566898	1.00643	19
		131.375	131.375	1	2.81377	2.81377	1	0.962595	0.962595	1	0.648906	0.648906	1	0.648573	0.648573	1
		78.2163	2598.26	16	1.58602	2.57703	32	0.468575	0.980705	33	-1.04731	1.04629	32	-1.1789	1.38848	33
		53.22	1226.38	7	1.74056	2.9934	13	0.653227	1.00341	8	-0.662903	0.59626	8	-1.14264	1.35604	14
		57.355	1277.68	15	1.57812	2.74276	34	0.535188	0.988239	28	-1.0083	0.791042	26	-1.47031	1.55815	18
		67.4075	916.408	10	1.62608	2.75764	30	0.549146	0.990018	20	-0.794815	0.659407	19	-0.617349	1.47552	26
		59.125	295.625	3	1.80132	2.86957	3	0.681723	1.06941	3	0.012685	0.666667	2	-0.0828025	1.31548	3
		38.625	478.75	10	1.371	2.53518	7	0.365202	0.980997	7	-0.432916	0.751323	5	-0.449878	1.34217	7
		70.9613	1536.06	18	1.72422	2.72828	30	0.626835	0.996841	28	-0.893028	1.02293	24	-0.874091	1.33845	14
		56.8875	1415.23	36	1.4237	2.98121	17	0.400057	1.00032	15	-1.43939	1.17236	15	-1.49613	1.42032	11
		66.7	1521.17	18	1.72899	2.87295	36	0.636529	1.00776	18	-0.705036	0.628693	41	-0.37134	1.53676	31
		67.8825	2716.54	42	1.67967	2.52012	56	0.60887	0.951798	35	-0.890784	0.475892	46	-0.28209	1.3759	23
		128.625	676	4	1.82297	2.7126	10	0.716952	0.989356	6	-0.633184	0.349693	11	0.392483	1.32377	6
		39.5	423.875	9	1.2841	2.54435	14	0.256933	0.956624	15	-0.510703	0.974665	8	0.352545	1.4359	7
		40	525.125	6	1.5994	2.988	8	0.542857	1.06444	12	-0.311111	0.561924	10	-1.45038	1.04384	6
		111.145	1270.99	15	1.60737	2.69611	14	0.52599	0.989608	14	-0.965415	1.13598	29	-1.63198	1.29237	12
		55.9062	948.094	6	1.72508	2.88108	14	0.514175	1.01277	20	-0.924785	1.13665	12	-1.57352	1.43579	7
		58.33	1023.05	11	1.70467	2.98808	7	0.618954	1.01045	9	-0.832325	0.699252	10	-1.01738	1.45849	14
		77.75	5953.48	27	1.4921	2.28312	61	0.461386	0.901676	74	-0.686916	0.653963	72	-0.18714	1.31271	20
		46.22	860.865	9	1.49714	2.19758	10	0.45255	0.880317	12	-0.673242	0.646541	18	-0.244519	1.13661	17
		56.75	241.625	4	1.84105	2.77137	5	0.692712	0.989842	4	-0.606711	0.7968	6	-0.821019	1.4381	5
		144.375	491.875	3	2.09282	2.55736	3	0.829973	0.968026	4	0.00476569	0.264935	3	0.894305	1.27565	3
		67.8637	1058.34	13	1.60566	2.97769	17	0.497361	1.01514	26	-1.23089	1.10191	29	-1.34417	1.33483	16
		107.112	680.577	6	1.80764	2.59332	8	0.67326	0.969299	7	-0.946842	0.9114	11	-1.51077	1.28208	11
		71.2825	1285.99	7	1.88654	2.95111	12	0.714443	1.00308	11	-0.736652	0.691528	8	-1.30308	1.40022	6
		59.325	1082.89	12	1.57345	2.98968	15	0.549354	1.02408	11	-0.680079	0.672501	15	-0.449792	1.42629	28
		75.325	1358.56	16	1.59715	2.97992	15	0.538693	1.02095	12	-0.616655	0.706462	16	-1.49026	1.2746	7
		43.88	397.565	14	1.32665	2.73765	17	0.296572	0.964023	16	-0.944971	0.636346	11	-1.43717	1.36809	10
		47.25	141.875	6	1.35806	2.24937	6	0.368706	0.886708	6	-0.274157	0.829817	4	-1.01134	-0.324059	3
		39	2332.82	58	1.35244	2.39824	32	0.313614	0.943074	28	-1.14779	1.08189	31	-1.19504	1.20625	32
		58.75	1196.75	57	1.49763	2.57377	59	0.44467	0.973366	40	-0.765182	1.01633	59	-1.36979	1.00465	33
		147.125	464.25	8	1.82549	2.45286	4	0.705679	0.953212	6	-0.260688	0.694987	6	-1.18573	0.253165	5
		66.81	1125.94	13	1.69063	2.72539	36	0.602236	0.990032	31	-0.745014	0.82122	38	-0.31133	1.38546	26
		56.22	1103.93	25	1.67969	2.90523	17	0.597289	1.00479	24	-0.937831	0.652264	23	-1.17893	1.47267	15
		120.375	195.25	2	1.84839	2.27839	2	0.756037	0.911567	3	-0.294215	0.293706	2	-1.09516	-0.936032	2
		69.5	273.625	5	1.88649	2.96816	4	0.762401	1.01637	6	-0.816641	1.15516	5	-0.964004	1.10032	3
		57.6975	1940.27	22	1.57486	2.66224	18	0.461252	0.979617	28	-0.943724	0.69646	56	-1.37205	1.21003	17
		57.81	2388.36	29	1.65039	2.95126	32	0.597974	1.00566	21	-0.881903	0.665698	50	-0.695484	1.4667	14
		34.625	141.875	4	1.30949	2.26759	6	0.30719	0.900181	7	-0.83871	0.410095	8	-1.49593	1.04375	14
		32.265	374.853	16	1.33236	2.58457	18	0.31533	0.974561	15	-1.13198	0.556933	20	-1.3853	1.01239	9
		29.765	792.625	19	1.32283	2.38173	30	0.294384	0.931747	29	-1.0277	0.541101	24	-1.32227	0.997711	30
		31.285	358.46	15	1.3096	2.41467	16	0.329856	0.947773	16	-0.820977	0.545129	15	-1.48475	1.18507	11
		33.6825	565.629	42	1.2907	2.61966	40	0.27786	0.977512	33	-1.02194	0.636576	25	-1.4761	1.39028	12
		27.2525	194.954	11	1.21328	2.62265	19	0.261643	0.974407	19	-0.743712	0.59901	17	-1.52195	1.46935	12
		33.25	326.25	7	1.34041	2.77857	8	0.319407	0.992734	7	-0.981818	1.21429	9	-1.48608	1.35005	10
		27.3375	232.06	9	1.28089	2.52206	20	0.271728	0.956887	17	-0.971579	0.805247	12	-1.60876	1.48948	8
		36.93	682.515	18	1.45065	2.55056	42	0.41951	0.971476	32	-0.995393	0.410199	19	-1.33252	0.986832	27
		23.25	299.25	3	1.09761	2.44728	8	0.102998	0.948141	9	-0.841226	0.421217	8	-1.03808	1.06074	6
		28.7	382.082	14	1.3949	2.47121	38	0.3212	0.952006	18	-0.729303	0.681994	20	-1.25601	1.02814	29
		38.3188	1341.56	38	1.29345	2.4042	38	0.280311	0.937823	34	-0.883886	0.726073	45	-0.82224	1.37622	56
		33.1	1012.23	36	1.28572	2.58399	15	0.287337	0.973748	15	-0.813006	0.564413	11	-1.43673	1.39412	7
		30.25	204.25	5	1.44566	2.31945	4	0.414047	0.922771	3	-0.645669	0.515081	5	-0.258985	1.39192	4
		32.375	228.875	3	1.28358	2.39064	4	0.279152	0.953149	4	-0.772727	0.155963	4	-1.24401	0.914481	5
		36.51	691.222	28	1.39696	2.61077	45	0.360485	0.975681	40	-0.777482	0.65714	54	-1.20402	1.51615	34
		23.0312	203.167	10	1.28606	2.6381	18	0.265141	0.97892	15	-1.17474	0.816099	11	-1.5255	1.52765	8
		46.4425	1680.58	38	1.55148	2.50236	34	0.493845	0.957676	23	-1.13397	0.473358	23	-1.48877	0.439342	31
		56.95	501.1	10	1.56247	2.50387	11	0.518314	0.951194	10	-0.705292	0.602111	15	-1.21486	1.36011	10
		31.2375	283.931	11	1.2662	2.9312	21	0.352356	1.00191	15	-0.80039	0.561176	9	-1.2219	1.33459	6
		26.89	160.464	6	0.97681	2.30818	8	0.128526	0.91884	9	-0.693557	0.946259	7	-1.32603	1.09288	6
		22.25	166.875	8	0.977525	2.63244	6	0.0434451	0.988758	5	-0.782166	0.47012	3	-1.26316	1.31234	6
		36.125	43.125	2	1.47577	1.87818	3	0.430521	0.74908	2	-0.701449	0.804734	2	-0.899522	0.27907	2
		31.25	1351.88	36	1.31473	2.55321	41	0.302699	0.966523	33	-1.24217	0.969193	28	-1.47627	1.46463	12
		28.245	493.735	21	1.26018	2.98332	19	0.272446	0.996497	18	-0.997558	0.957429	12	-1.62208	1.71666	12
		45.3513	1215.48	7	1.60476	2.89138	16	0.562622	1.00339	12	-0.87983	0.794557	10	-1.40627	1.44102	7
		31	272.625	3	1.44896	2.99712	6	0.350396	1.00674	8	-1.1116	0.349381	6	-1.56567	1.12824	4
		56.18	4017.33	79	1.32749	2.33021	65	0.307313	0.920863	48	-0.916338	1.10114	60	-0.143308	1.26459	50
		28.4862	840.776	9	1.31609	2.9931	6	0.295221	1.01928	9	-1.07744	0.353923	8	-1.59671	1.47184	4
		45.5	45.5	1	1.83122	1.83122	1	0.727993	0.727993	1	-0.230769	-0.230769	1	-0.792221	-0.792221	1
		30	237.75	7	1.3165	2.61439	8	0.3293	0.982169	7	-0.688525	0.435045	12	-1.47063	0.675393	12
		28.1513	908.346	36	1.35006	2.68603	39	0.320931	0.981772	30	-1.0583	1.06161	29	-1.50897	1.04601	15
		32.475	948.625	25	1.26567	2.60586	20	0.257114	0.977811	33	-0.903094	0.830915	25	-1.42162	1.44825	12
		60.175	972.675	22	1.60043	2.76483	31	0.540901	0.989681	20	-0.648951	0.772868	21	-1.24427	1.46414	17
		27.9812	378.712	8	1.38988	2.6622	16	0.382781	1.01109	15	-0.878157	0.818846	10	-1.39544	1.35969	10
		51.2625	1209.03	33	1.40321	2.43841	72	0.386374	0.942712	43	-0.817595	0.996751	60	0.00239613	1.37562	63
		41.045	298.695	10	1.29084	2.95596	9	0.346263	1.00766	8	-0.946104	0.685542	9	-1.40223	1.39829	6
		27.64	333.24	8	1.20448	2.3547	13	0.221131	0.926932	9	-0.871759	0.546275	8	-0.284763	1.39655	10
		56.375	56.375	1	2.01495	2.01495	1	0.817525	0.817525	1	-0.155211	-0.155211	1	-0.943894	-0.943894	1
		30.75	910.004	78	1.24755	2.50087	46	0.271029	0.960684	48	-0.947763	0.961093	58	-1.41937	1.30751	34
		35.18	929.16	40	1.35924	2.55785	41	0.342719	0.970776	46	-0.726512	0.803508	50	-1.28939	1.45765	16
		32.2837	538.858	12	1.2984	2.76066	19	0.283022	1.00097	19	-0.848479	0.878888	14	-1.3763	1.27523	10
		37.7	542.05	20	1.28113	2.64135	19	0.268072	0.987387	20	-0.887578	0.941612	28	-1.42142	1.49872	12
		29.0475	397.294	14	1.09686	2.93029	10	0.155617	1.02981	11	-1.31632	0.969833	15	-1.49077	1.25749	7
		28.605	460.123	18	1.30319	2.95437	18	0.292068	1.03028	16	-0.829206	0.765913	22	-1.38913	0.885395	9
		31.75	422	9	1.3837	2.91399	9	0.380093	1.04603	17	-1.0336	0.589691	10	-1.45634	1.51087	7
		29.375	284.875	10	1.43498	2.53824	6	0.371945	0.965628	7	-0.918919	0.606676	7	-1.56735	1.08017	4
		29.7225	366.684	20	1.28917	2.60451	38	0.269768	0.980226	30	-0.672975	0.638132	19	-1.05481	1.31156	15
		30.3975	1402.43	59	1.22358	2.49179	68	0.226117	0.954885	49	-0.871455	0.885085	57	-1.30548	1.43745	35
		25.25	546.145	47	1.09304	2.487	23	0.163067	0.959569	20	-0.83627	0.945066	25	-1.44203	1.46527	12
		29.875	822.125	37	1.26165	2.76449	22	0.246055	0.991303	19	-0.86284	0.829009	24	-1.43981	1.38365	12
		34.24	984.495	23	1.2154	2.88811	41	0.207017	0.992627	34	-0.906944	0.769259	25	-1.43978	1.35473	11
		28.51	470.17	18	1.28202	2.97991	22	0.268246	1.00425	19	-0.982808	0.739703	24	-1.49705	1.52458	12
		30.2188	548.188	13	1.35515	2.96608	20	0.33495	1.02617	19	-1.07905	0.683523	23	-1.52253	1.4571	12
		21	309	11	1.22916	2.4167	7	0.227117	0.941755	8	-0.781857	0.558491	5	-1.58104	0.927696	3
		27.175	614.24	14	1.25988	2.7555	20	0.249802	0.979558	20	-1.04161	0.706529	24	-1.45412	1.21051	15
		22.8362	235.641	30	1.13912	2.56969	23	0.143526	0.955422	20	-0.822436	0.850694	21	-1.49614	1.42724	11
		23.3975	268.113	31	1.0842	2.51127	22	0.153552	0.95896	21	-0.717548	0.734303	22	-1.40716	1.24097	16
		26.8687	318.562	22	1.12827	2.456	19	0.142993	0.957511	20	-0.825314	0.874868	25	-1.12381	1.45054	11
		26.8663	1284.55	60	1.14296	2.87376	20	0.194319	0.997496	22	-1.02277	0.753811	24	-1.43219	1.16538	16
		32.415	1455.65	34	1.36122	2.9507	40	0.356812	1.0108	36	-0.911203	0.578188	41	-1.37203	1.06349	28
		38.75	38.75	1	1.7125	1.7125	1	0.629036	0.629036	1	-0.154839	-0.154839	1	-0.79397	-0.79397	1
		39.75	122.875	6	1.54842	2.46803	6	0.497834	0.926077	6	-0.454023	0.60686	5	-1.34891	0.880763	5
		34.3075	631.553	15	1.24961	2.30402	53	0.279755	0.911643	44	-0.80217	0.791619	25	-1.43505	-0.298645	39
		34.415	893.35	53	1.32874	2.34953	73	0.325586	0.925289	49	-1.01848	0.90542	58	-1.38391	0.423188	57
		29.6625	567.106	25	1.31013	2.41302	65	0.306379	0.944334	49	-0.910727	0.885719	53	-1.32763	0.988496	16
		32.31	1106.05	26	1.39097	2.49096	38	0.35719	0.965277	30	-0.958914	0.797888	23	-1.44393	1.13091	30
		40.0925	857.509	10	1.60273	2.75473	29	0.564161	0.993273	20	-1.15763	0.746147	25	-1.29688	0.20966	20
		23.75	112.625	3	1.3641	2.4991	7	0.335831	0.976491	4	-0.794411	0.645161	4	-1.3447	0.319249	4
		25.4725	233.069	11	1.27115	2.37816	13	0.267336	0.935131	15	-0.614106	0.88362	9	0.263112	1.3749	7
		29.25	346.125	12	1.348	2.62561	18	0.328269	0.981259	16	-1.07527	0.69693	10	-1.27653	1.42666	7
		31.9187	571.425	32	1.27742	2.34265	30	0.262213	0.92696	29	-1.06897	0.794837	29	-1.46045	-0.213273	45
		28.48	560.322	31	1.14896	2.39735	40	0.220698	0.940857	33	-0.988666	0.913761	26	-1.34753	1.6267	13
		33.25	415.236	28	1.31945	2.3802	41	0.299285	0.929432	29	-0.942916	1.0715	26	-0.479787	1.39034	26
		27.365	388.075	14	1.47082	2.78063	18	0.426151	0.995957	16	-1.03599	1.10322	15	-1.37147	1.42627	6
		25.625	268.625	9	1.04881	2.66767	9	0.106626	0.983604	9	-0.714286	0.269165	4	-1.07904	0.850711	7
		24.0375	474.666	5	1.14694	2.3365	16	0.222968	0.922114	16	-0.675825	0.447226	15	-0.834813	1.3076	10
		59.25	446.312	9	1.52911	2.53903	11	0.493681	0.978607	11	-0.671265	0.521357	7	-0.76099	0.835161	9
		37.67	430.08	17	1.38759	2.47404	15	0.377863	0.958469	15	-1.06056	0.812219	13	-1.33099	1.0549	16
		26.8	480.481	11	1.45646	2.56975	15	0.39055	0.975367	14	-1.01718	1.24205	13	-1.21857	1.32193	10
		39.03	1492.68	17	1.33207	2.34739	40	0.335895	0.928557	48	-0.853113	0.95436	33	-0.354283	1.35207	26
		37.875	52.5	2	1.467	1.57703	2	0.443325	0.501528	3	-0.392252	0.104762	2	0.545763	0.856517	2
		21.5	100	4	1.50546	2.18615	3	0.450323	0.876714	3	-0.62417	0.390921	6	-0.906832	1.43344	2
		25.2075	319.78	20	1.14434	2.35293	31	0.158056	0.925422	33	-0.972328	0.736753	25	-1.37513	1.23467	30
		31.675	413.715	15	1.34097	2.68401	20	0.334062	0.98856	19	-1.14025	0.809505	24	-1.25355	1.45318	15
		48.9625	1007.69	40	1.47425	2.86627	37	0.413209	0.99187	28	-1.16375	0.728997	24	-0.819659	1.14561	25
		54.925	1011.9	26	1.48824	2.46142	58	0.451479	0.944962	43	-1.10843	0.597999	58	-0.88689	0.779585	45
		35.8325	432.604	9	1.39251	2.66326	14	0.335398	0.973053	14	-0.976223	0.914331	8	-0.921371	1.27249	5
		55.5	207.25	6	1.62858	2.96943	14	0.527443	1.02096	11	-0.22425	0.872956	7	0.50727	1.34297	9
		29.51	423.345	5	1.14237	2.37074	8	0.227933	0.948785	8	-0.825456	0.461155	8	-0.731128	1.30182	5
		25.3675	273.31	37	1.14018	2.36777	48	0.217826	0.932516	22	-0.762094	0.862429	24	-1.22262	1.15929	30
		30.13	528.178	6	1.31217	2.74725	18	0.357576	0.996701	15	-0.750544	0.883	10	-1.16382	1.31907	27
		39.1975	371.428	8	1.46578	2.58746	13	0.431235	0.975857	12	-0.765139	0.909957	10	-1.52617	1.2499	11
		44.1725	1010.27	12	1.43738	2.92465	20	0.312804	1.01924	27	-1.33016	1.0971	26	-1.50868	0.945342	27
		45.375	264	3	1.56522	2.20521	5	0.494388	0.900624	6	-1.02154	0.456439	6	-0.613172	0.697843	4
		66.375	186.875	2	1.71874	2.28555	2	0.636841	0.909509	2	0.0282686	0.116388	2	-0.986008	0.888889	2
		25.75	111.625	4	1.19604	2.79565	7	0.227547	0.996252	4	-1.13102	0.656126	5	-0.551891	1.17992	3
		48.875	120.375	5	1.4647	2.08188	3	0.432425	0.824634	3	-1.10997	0.0510204	3	-1.27805	1.10487	4
		24.395	473.285	26	1.18941	2.5113	20	0.180264	0.964551	19	-0.637084	1.0822	22	-1.1728	1.3777	16
		24.75	480.92	19	1.12568	2.33037	18	0.184475	0.923342	21	-0.891354	1.00523	29	-0.606973	1.37469	28
		43.285	731.105	16	1.53305	2.90946	36	0.445036	1.0232	28	-1.17991	0.877212	28	-0.700572	1.22148	32
		42.5	776.875	4	1.61372	2.94118	14	0.477312	1.09163	13	-0.841187	0.787053	9	-1.32682	1.42499	15
		39.125	251	6	1.50301	2.36258	3	0.462524	0.935113	3	-0.889482	0.541254	4	-0.654938	1.37628	3
		59.5	119	4	1.72072	2.99531	7	0.63936	1.0308	9	-0.735113	-0.226365	6	-0.513661	1.31631	10
		27.875	309.375	7	1.2178	2.99325	9	0.222025	1.0046	9	-1.0029	0.755927	7	-1.38417	1.17959	6
		19.2425	148.289	8	1.09097	2.72261	9	0.116418	0.981555	10	-0.754478	0.677734	8	-0.997532	1.53724	10
		24.9363	357.842	21	1.23059	2.35821	18	0.22714	0.918395	20	-0.933307	1.1358	29	-1.32521	1.42593	16
		30	301.325	18	1.24198	2.86677	19	0.217382	1.00201	19	-1.06975	1.20185	14	-1.39245	1.5471	8
		27.5	268.5	6	1.27669	2.85863	6	0.269801	1.03883	9	-0.763636	0.724138	6	-1.38737	1.61697	7
		34.9937	954.531	10	1.57301	2.98687	8	0.469073	1.07781	14	-1.29615	1.23107	10	-1.47925	1.20011	6
		33.375	712.875	4	1.23088	2.99	9	0.238843	1.06076	9	-1.55459	1.30103	7	-1.32428	1.52023	4
		25.505	927.065	47	1.08637	2.32959	18	0.153995	0.910323	20	-0.907871	1.07001	13	-0.989739	1.53106	15
		31.99	413.345	10	1.42527	2.65998	18	0.386642	0.981472	17	-1.04163	0.902899	12	-1.32795	1.198	28
		25.5375	509.755	19	1.26754	2.76239	19	0.239337	0.987036	22	-1.0387	1.17025	14	-1.54503	1.47607	8
		22.125	152	14	1.04941	2.28501	7	0.0458015	0.908468	10	-0.538462	0.745098	5	-1.53185	1.18359	7
		24.4425	382.108	47	1.11571	2.6984	21	0.16903	0.982734	21	-1.07465	1.17325	29	-1.49396	1.45256	12
		23.5	492.03	18	1.19999	2.96754	21	0.223861	1.01276	21	-1.28211	1.20632	16	-1.53792	1.25494	12
		25	119	5	1.39481	2.08133	5	0.331269	0.848093	6	-1.08605	0.686192	7	-1.2063	1.50342	11
		23.375	227	8	1.26106	2.57259	5	0.247994	0.986708	4	-0.846715	0.704762	4	-1.58044	1.32249	4
		38	124.75	3	1.45724	2.36902	4	0.434603	0.934287	3	-0.181146	0.592105	4	-0.675615	1.1755	7
		31.885	569.197	25	1.29597	2.67712	20	0.27333	0.979768	20	-1.01846	1.18491	29	-1.55651	1.34344	11
		33.0675	744.189	18	1.3374	2.73484	19	0.358193	0.984995	16	-1.12705	0.878959	28	-1.42879	1.37154	11
		31.825	1475.17	41	1.2772	2.74128	21	0.310353	0.991363	19	-1.04573	0.980041	29	-1.52064	1.44686	12
		35.7912	1340.33	39	1.31257	2.55859	42	0.307549	0.966184	32	-0.90222	0.774165	54	-1.4297	1.36836	17
		28.375	1582.94	47	1.28996	2.77954	21	0.274528	0.992791	21	-1.12704	1.03751	29	-1.31619	1.50402	16
		33.2325	556.143	24	1.32356	2.84244	19	0.319407	0.997366	17	-0.809854	0.717417	26	-1.52712	1.37001	7
		34.3537	613.808	13	1.29037	2.66193	17	0.290913	0.975595	17	-1.06956	1.16475	14	-1.33306	1.4736	6
		33.315	400.315	15	1.28822	2.58747	35	0.31167	0.950756	30	-1.00015	1.01232	26	-1.24279	1.49942	33
		38	619.317	37	1.40734	2.52326	40	0.374561	0.963467	36	-1.11417	0.784096	29	-1.01037	1.52092	18
		37.7512	1480.8	45	1.36043	2.79475	45	0.342716	0.995698	48	-1.27016	0.963014	66	-1.46503	1.40039	17
		35.625	857.161	33	1.3764	2.51084	38	0.352703	0.962495	28	-0.983456	0.859296	28	-1.38338	1.29143	15
		30.75	606.375	14	1.20684	2.5205	39	0.225391	0.950821	20	-0.984127	0.854436	26	-1.2894	1.38491	15
		31.4	975.4	12	1.29541	2.75766	20	0.303137	0.995595	20	-0.956464	0.725085	24	-1.46776	1.33135	17
		38.4937	264.744	8	1.4608	2.54705	12	0.429268	0.962487	12	-0.71219	0.805897	17	-0.428504	1.67843	8
		27.4275	323.668	12	1.17176	2.50576	17	0.229651	0.942963	19	-1.15102	0.904786	14	-1.7037	1.42688	8
		38.06	352.113	17	1.48259	2.57673	15	0.431391	0.966396	15	-1.05978	1.15181	13	-1.30101	1.25553	10
		49.8625	1293.42	32	1.49761	2.65575	36	0.42663	0.977172	40	-0.885536	1.1687	30	-0.701282	1.37714	30
		44.35	1992.28	26	1.38483	2.95915	38	0.362966	0.998484	30	-1.23415	0.994699	33	-1.48806	1.49488	12
		38.6925	777.725	18	1.27662	2.91941	21	0.292741	1.00659	19	-1.00718	0.928318	26	-1.44835	1.5138	7
		33.875	550.312	22	1.17546	2.65914	40	0.19409	0.990983	32	-1.0241	0.905303	27	-1.5052	1.3076	16
		32.8038	549.379	23	1.39507	2.95497	18	0.369293	0.999554	17	-0.976158	1.01552	14	-1.40586	1.45583	12
		34.01	489.595	17	1.36455	2.86903	18	0.328244	0.998534	8	-0.908625	0.97182	9	-1.11755	1.53693	7
		28.5463	705.534	16	1.32202	2.71509	20	0.333143	1.00043	16	-1.13182	0.857364	13	-1.49709	1.20928	11
		33.875	781.569	18	1.19937	2.60803	21	0.203645	0.988817	19	-1.08277	1.14021	15	-1.42618	1.41893	11
		44.375	1541.44	20	1.43584	2.61326	41	0.381847	0.976354	30	-1.21559	1.07665	30	-1.41925	1.45693	11
		50	2491.01	33	1.47696	2.85167	40	0.417887	0.994681	47	-1.15489	1.10016	32	-1.51528	1.40733	12
		35.7475	1257.74	30	1.35494	2.97558	25	0.29524	1.01185	18	-1.18156	1.09104	15	-1.47977	1.43114	12
		40.7537	866.469	20	1.3846	2.96423	20	0.317431	1.018	20	-0.999831	0.995221	12	-0.670529	1.48095	14
		29.595	1325.19	28	1.20556	2.64398	23	0.226653	0.991621	19	-0.92623	0.836795	24	-1.49951	1.4632	17
		32.2212	892.145	23	1.37742	2.98396	19	0.36037	1.02974	19	-0.87029	0.684383	21	-1.44808	1.5537	12
		37.095	829.625	36	1.15649	2.52714	44	0.233739	0.967493	35	-1.05421	1.14483	30	-1.43016	1.40648	18
		37.5375	1122.97	27	1.4199	2.75942	36	0.376466	0.987487	28	-1.19007	1.24373	35	-1.39838	1.39521	11
		56.71	1402.99	18	1.46555	2.83775	35	0.412606	0.995026	29	-1.10594	1.19987	29	-1.33889	1.44147	12
		40.8113	1050.65	31	1.39378	2.97124	18	0.362796	1.00742	18	-1.19962	1.25198	15	-1.37655	1.43756	12
		51.8925	1521.79	17	1.27834	2.8253	20	0.311758	0.996959	20	-1.01532	1.13939	27	-1.1643	1.45242	11
		52.0513	1841.41	10	1.46074	2.99721	9	0.385186	1.03907	14	-1.09722	0.886557	11	-1.34474	1.48796	11
		32.18	1439.36	31	1.08228	2.98078	21	0.208183	1.01657	20	-1.16574	1.07099	16	-1.47294	1.46785	12
		37.0412	649.84	33	1.35357	2.82342	37	0.329866	0.995176	30	-0.659189	0.874315	45	-1.13356	1.42582	30
		35.03	1196	53	1.32807	2.4671	65	0.320382	0.950566	47	-0.88534	1.07031	63	-1.23121	1.48061	33
		36.19	1289.47	34	1.3214	2.74452	19	0.311282	0.978288	31	-0.970275	1.24145	28	-1.57062	1.47415	12
		39.655	1089.62	30	1.42654	2.95824	45	0.390306	1.009	31	-1.08096	1.36271	33	-1.38204	1.45681	17
		37.835	689.5	39	1.39421	2.95388	40	0.348513	1.0123	32	-1.22858	1.15799	31	-1.24405	1.46733	16
		46.6325	3196.55	19	1.46258	2.98871	18	0.4069	1.02371	27	-1.10327	1.10178	30	-1.23493	1.48676	7
		58.0675	1926.06	24	1.55079	2.99151	17	0.453314	1.02171	23	-1.28594	0.657207	24	-1.43682	1.50236	8
		30.595	693.115	19	1.20982	2.65333	20	0.222927	0.983534	19	-1.10717	1.18782	25	-1.46782	1.47218	8
		26.0525	394.48	9	1.19917	2.90247	19	0.201786	0.997371	19	-1.10963	0.900124	29	-1.46751	1.58301	17
		35.025	590.525	13	1.34712	2.98645	18	0.3365	1.00571	17	-0.998408	1.18462	30	-1.52856	1.39573	12
		29.355	1710.77	49	1.27629	2.53407	41	0.276126	0.959361	33	-0.999447	1.18598	31	-1.29495	1.42358	17
		32.21	1492.58	39	1.32924	2.50377	45	0.324415	0.964722	32	-0.853989	1.17467	29	-1.26549	1.3914	17
		32.11	460.055	16	1.41377	2.93587	18	0.300723	1.01639	16	-1.01881	1.00464	12	-1.50727	1.40312	8
		28.6062	688.45	15	1.18654	2.99693	21	0.200064	1.01555	21	-1.18778	1.09663	14	-1.47701	1.4837	8
		32.5575	1648.04	40	1.32736	2.95237	37	0.301482	1.01087	32	-1.12673	0.990589	28	-1.47209	1.45314	12
		30.9013	643.174	33	1.24753	2.91332	21	0.231637	0.994554	35	-1.22531	1.18541	31	-1.37359	1.5352	17
		31.695	367.678	14	1.27476	2.99697	19	0.265037	1.01035	18	-1.02302	1.12157	15	-1.35904	1.54558	16
		31.25	31.25	1	1.64468	1.64468	1	0.490727	0.490727	1	-0.608	-0.608	1	0.384762	0.384762	1
		30.65	889.825	20	1.37421	2.62218	38	0.36466	0.979015	28	-0.964864	1.1686	29	-1.4394	1.43296	12
		32.95	521.933	24	1.2725	2.93174	19	0.3458	1.00115	18	-1.34065	1.12341	15	-1.37517	1.49754	11
		31.825	466.775	10	1.19706	2.81071	19	0.180672	0.982345	17	-1.14339	1.08885	13	-1.4128	1.54307	7
		32.625	1822.53	54	1.37278	2.97326	20	0.361971	1.0355	20	-1.098	1.13787	28	-1.44816	1.44363	11
		28.1425	1925.75	41	1.39923	2.99224	9	0.37462	1.05468	9	-1.27529	0.81268	25	-1.53696	1.47032	8
		31.8337	1752.27	21	1.34249	2.98341	19	0.316456	1.03174	19	-0.978566	0.781954	24	-1.50645	1.39067	7
		46.125	582.375	6	1.59868	2.22079	8	0.558165	0.889675	4	-0.962637	0.713686	7	0.409567	1.32542	5
		32.375	565.875	12	1.31332	2.99458	9	0.285064	1.00144	9	-1.36456	1.18047	6	-1.6681	0.898183	3
		46.895	1596.97	41	1.47928	2.47275	69	0.465984	0.955668	47	-1.19962	0.713236	51	-1.43718	0.264539	45
		41.4725	824.622	51	1.46652	2.45481	65	0.434922	0.948881	47	-1.15314	0.919729	29	-1.36436	0.477596	28
		44.125	2500.8	59	1.43937	2.39343	48	0.426131	0.937547	40	-0.959044	1.03507	31	-1.41496	0.497636	61
		25.25	590.615	12	1.39144	2.79743	16	0.368834	0.997633	15	-1.11661	1.10219	12	-1.25847	0.69823	8
		53.955	1335.3	7	1.52083	2.40076	33	0.438341	0.936464	23	-0.477903	1.19323	19	0.00592852	1.43136	26
		33.37	551.379	12	1.20667	2.66351	17	0.249048	0.979173	17	-1.54681	1.12381	10	-1.39556	1.36917	7
		29.0625	213.062	11	1.10158	2.33482	20	0.174549	0.914447	19	-1.06419	1.33508	14	-1.22823	1.40863	7
		28.5875	342.438	29	1.12739	2.5988	45	0.215264	0.967864	20	-1.39342	1.3289	17	-1.43945	1.44508	12
		33.25	598.28	7	1.52601	2.96944	8	0.471806	1.01476	12	-1.32296	1.06327	6	-1.52493	1.4857	8
		38.4075	292.67	19	1.23872	2.70902	18	0.258085	0.984811	9	-1.43189	1.40949	10	-1.45536	1.39537	7
		36.625	36.625	1	1.69649	1.69649	1	0.630579	0.630579	1	0.0887372	0.0887372	1	1.20099	1.20099	1
		66.5	140	3	1.62301	2.30404	3	0.57164	0.932432	5	-0.515033	0	4	0.963127	1.34642	3
		55.485	635.793	4	1.50657	2.96271	8	0.475005	1.01862	7	-1.32089	1.47447	10	-1.58	1.51754	4
		52.5	608.5	7	1.41275	2.81765	17	0.394576	1.00646	15	-1.33475	0.873921	9	-1.5038	1.3085	4
		41	64.125	2	1.77969	2.14301	2	0.63414	0.86679	1	-0.426829	0.409357	2	-0.99115	1.15405	2
		24.375	338	7	1.48776	2.33524	5	0.429443	0.933837	6	-1.00348	1	5	0.334661	1.35796	4
		40.1775	882.878	10	1.45391	2.70301	16	0.398174	0.995816	14	-1.42876	1.03314	14	-1.42595	1.18458	15
		33.695	1226.18	33	1.36729	2.95091	41	0.361275	1.01928	30	-1.44534	1.38249	18	-1.32978	1.51337	11
		38.5	2732.4	16	1.50456	2.93883	36	0.457301	0.995508	28	-1.41941	1.11634	17	-1.35885	1.29012	16
		34.625	183	9	1.2874	2.17915	10	0.259492	0.873688	7	-1.07303	0.706927	5	-1.10052	0.145878	4
		30.125	188.75	4	1.35071	2.62062	5	0.34798	0.979806	4	-0.734375	0.583529	4	-0.310192	1.36836	7
		50.1675	1015.14	4	1.4911	2.55067	12	0.422011	0.969993	13	-0.744731	0.527624	7	-1.45579	1.16546	15
		44.225	1512.69	16	1.57533	2.96291	17	0.484219	1.00279	24	-1.32444	1.30263	10	-1.32111	1.49226	11
		53.3713	1411.95	15	1.61469	2.79513	33	0.545757	0.990865	24	-0.886714	1.08347	27	-0.336441	1.5085	11
		59.265	609.28	12	1.65488	2.87212	14	0.52875	0.992895	11	-1.44095	1.08767	10	-1.39906	1.32784	6
		45.76	1254.71	29	1.57972	2.71131	34	0.507426	0.987223	26	-1.13215	1.29287	33	-1.29797	1.45017	17
		38.3125	944.25	21	1.41713	2.97809	18	0.337673	1.01836	17	-1.12692	1.46472	17	-1.51441	1.50449	8
		42.5125	494.669	11	1.61522	2.80648	15	0.558638	0.9975	17	-0.565611	1.12596	11	-1.52722	1.4212	11
		44.75	700.375	4	1.51873	2.85039	14	0.463461	0.975875	11	-0.39521	1.05126	4	-1.13205	0.245734	5
		63.75	369	7	1.73428	2.63499	10	0.673124	1.00629	8	-1.23606	0.580645	7	0.282918	1.23139	6
		78.875	1210.25	5	1.87886	2.99727	12	0.726294	1.03158	11	-0.886702	0.884311	10	-0.833121	0.736616	17
		68.185	2014.2	24	1.63813	2.83658	18	0.52168	0.992701	25	-1.19621	1.48437	34	-1.28842	1.45914	17
		35.1213	461.814	5	1.22044	2.99517	10	0.200603	1.00937	18	-0.90997	0.693135	9	-1.131	0.380552	16
		44.7725	1549.65	23	1.53224	2.98388	19	0.482432	1.01961	30	-1.39761	0.961731	32	-1.39326	1.36295	17
		34.875	342.359	4	1.35218	2.52448	7	0.373978	0.966923	7	-1.19195	1.57815	7	-1.55237	1.25274	11
		40.375	87.375	5	1.42025	1.9674	3	0.419786	0.799513	2	-0.799189	0.479419	3	-1.13989	0.830357	3
		33.25	190.5	4	1.59793	2.33413	9	0.488358	0.910698	10	-0.556391	0.510409	4	-1.31973	-0.577164	5
		30.625	30.625	1	1.18106	1.18106	1	0.178114	0.178114	1	-0.204082	-0.204082	1	-0.401826	-0.401826	1
		58.25	130.25	2	1.58361	2.31626	3	0.526264	0.925423	3	-0.810379	0.48249	5	0.131343	0.961082	2
		72.25	1620.62	4	2.1819	2.98766	9	0.883775	1.01903	7	-0.418283	0.641447	5	0.662614	1.5251	10
		49.975	1065.83	13	1.52026	2.95876	18	0.451866	1.0044	25	-1.10291	0.852362	25	-0.510732	1.35053	11
		40.375	43.5	1	1.60919	1.69368	1	0.555673	0.590665	1	-0.114943	0.414861	2	-0.579545	0.397985	2
		40.125	40.125	1	1.47377	1.47377	1	0.453801	0.453801	1	-0.130841	-0.130841	1	1.02167	1.02167	1
		25.475	638.905	7	1.22586	2.62166	17	0.211884	0.97047	17	-0.68679	1.13051	12	-0.939054	1.39741	9
		49.125	265.75	6	1.58504	2.463	6	0.46433	0.990905	11	-0.586826	1.08957	6	-0.212378	1.27635	16
		28.375	105.5	3	1.43356	2.05342	3	0.435453	0.855917	5	-0.582938	0.630631	4	-1.14551	1.11995	4
		33.25	46.625	2	1.2207	1.86592	2	0.224738	0.708128	2	-0.14966	0.477212	2	-0.0380952	0.444906	2
		147.5	147.5	1	2.23235	2.23235	1	0.884409	0.884409	1	-0.471186	-0.471186	1	-0.571312	-0.571312	1
		62.125	165.25	1	2.12126	2.34979	1	0.857398	0.933297	2	-0.414523	-0.108652	1	-0.987384	0.568774	2
		32.75	59.25	1	1.60057	1.83134	2	0.554436	0.704094	2	-0.167939	0.335329	2	-0.380587	0.320988	2
		26.815	374.86	14	1.31621	2.2437	11	0.297679	0.885466	13	-0.865978	0.900329	10	-1.18856	1.38074	10
		42.5	168.625	7	1.47995	2.37903	5	0.41954	0.900836	6	-1.12097	1.08377	6	-1.50388	1.06838	7
		52	99.625	3	1.64487	2.97922	3	0.493201	1.01013	3	-1.22115	0.0314961	8	-1.1847	0.446855	4
		37.2125	692.612	14	1.5443	2.73968	15	0.459678	0.992443	15	-1.52673	1.3504	12	-1.30304	1.34093	6
		50.115	497.891	6	1.48634	2.36535	10	0.465599	0.919246	11	-0.807448	0.958514	10	-1.46425	0.288735	7
		68.25	416.125	8	1.69906	2.29748	4	0.622098	0.913326	4	-0.644689	0.407661	7	-1.03745	0.75897	10
		91.3538	867.779	9	1.60048	2.37755	9	0.552235	0.9343	9	-0.456356	0.529475	13	-1.24172	0.369602	17
		74.165	1115.13	25	1.58366	2.29283	38	0.528588	0.908046	35	-0.813212	0.314674	38	-1.21047	0.728814	24
		63.63	3155.66	19	1.51727	2.42052	26	0.517873	0.941868	27	-0.724781	0.796328	42	-1.37692	1.13189	15
		55.6625	590.559	14	1.0284	2.45459	32	0.531741	0.95014	22	-1.00538	0.929083	25	-1.48504	0.221937	8
		53.25	642.75	2	1.97692	2.69015	5	0.780378	0.991631	3	-0.729032	0.0168599	4	0.863568	1.36982	3
		203.25	411.625	2	2.06062	2.39525	2	0.81281	0.934628	2	0.0036036	0.49711	2	-1.39641	-0.0671202	3
		38.875	220	2	1.49863	2.05166	3	0.473059	0.818737	2	-0.379421	0.611364	2	-1.32502	-0.0164512	2
		57.875	170.625	5	1.54944	1.90794	5	0.508748	0.769977	3	-0.724528	0.300621	5	-1.01041	-0.276423	5
		43.67	579.84	22	1.47517	2.45583	15	0.453348	0.950866	14	-0.962791	0.251473	17	-1.19312	1.31603	10
		58.0562	839.231	20	1.67967	2.45799	25	0.606816	0.951804	24	-0.814218	0.163359	12	-0.498389	1.08453	22
		62.125	462.625	5	1.53465	1.98681	5	0.458416	0.790852	7	-0.344227	0.417332	9	-1.18584	1.40357	9
		122.464	2064.33	11	1.64299	2.37644	9	0.579739	0.931352	14	-0.576381	0.819108	17	-1.38944	0.0717342	9
		68.375	312.25	6	1.68017	2.25407	4	0.599984	0.899711	4	-0.47619	0.837294	5	-1.4064	-0.30248	7
		51.7263	580.684	12	1.43432	2.67089	16	0.401696	0.990301	17	-1.06955	0.68864	21	-1.43671	1.45042	16
		54.3225	930.794	5	1.76301	2.97827	13	0.671079	1.07032	14	-1.01682	0.514374	6	-1.58841	1.579	4
		147.5	277.875	2	1.95817	2.31025	3	0.783641	0.910935	4	-0.172249	0.641475	4	0.829741	1.31574	2
		67.3713	570.467	12	1.61572	2.49233	14	0.517505	0.958063	11	-1.47448	1.19683	16	-1.40142	0.696318	10
		139.335	1390.78	16	1.47801	2.36476	25	0.466165	0.923539	22	-1.15646	1.18999	29	-1.30692	0.779638	24
		256	256	1	1.82186	1.82186	1	0.697245	0.697245	1	0.0957031	0.0957031	1	-0.881029	-0.881029	1
		94.1238	1008.78	6	1.55573	2.97565	15	0.512138	0.990288	11	-0.394739	1.3559	11	-1.4284	1.13196	6
		32.7125	584.25	13	1.41725	2.57749	13	0.399557	0.970628	13	-0.644209	0.628936	8	-1.40165	1.46333	6
		64.9262	1155.75	26	1.78548	2.98221	32	0.644701	1.02073	37	-0.763393	0.262504	19	-1.20511	1.35275	16
		57.5025	572.712	12	1.79182	2.63138	13	0.598097	0.97689	11	-1.27026	1.30045	14	-1.35537	1.22757	10
		109.875	231.75	5	1.20625	2.30053	4	0.292367	0.926236	4	-0.466439	0.167508	4	-0.702227	1.58212	6
		39.09	1215.29	26	1.49408	2.85055	17	0.456629	0.993785	15	-0.849948	0.613671	23	-1.2733	1.52641	11
		30.0312	581.385	6	1.51338	2.64146	7	0.473282	0.97962	11	-0.775537	0.939262	9	-1.22835	1.41266	6
		57.625	215.125	7	1.77559	2.31419	4	0.624424	0.916865	4	-0.334975	0.776573	6	-1.17272	0.120898	5
		74.875	137.375	7	1.70591	2.48487	4	0.628319	0.968338	2	0.0487805	0.602366	4	-0.52356	0.195506	3
		76	310.125	6	1.88963	2.56216	3	0.750107	0.970266	3	-0.660218	0.468927	5	-0.663364	1.25588	5
		304.75	304.75	1	2.54767	2.54767	1	0.970128	0.970128	1	-0.416735	-0.416735	1	0.257273	0.257273	1
		61.625	162.25	4	1.56973	2.32036	9	0.515208	0.969716	5	-0.459168	0.918919	3	-0.974359	0.592528	6
		33.75	335.875	7	1.35628	2.5	5	0.327703	0.95786	4	-0.546448	0.844244	8	-1.53382	0.495913	8
		76.5	313	6	1.84829	2.9651	6	0.701189	1.01791	7	-0.306994	0.435119	5	-0.374599	1.41855	10
		123.125	123.125	1	2.16278	2.16278	1	0.862082	0.862082	1	-0.363452	-0.363452	1	0.572412	0.572412	1
		47.75	92.25	2	1.6551	1.7723	1	0.592674	0.671578	2	-0.0314136	-0.0216802	1	0.116602	1.25112	1
		22	184.375	7	1.43685	2.30516	5	0.416612	0.9235	6	-0.825776	0.519201	8	-1.06468	0.549075	17
		26.125	182	7	1.251	2.44389	7	0.243642	0.953112	8	-0.913738	0.8	7	-1.26112	1.1995	13
		52.25	78.125	1	1.85432	1.92425	2	0.722264	0.761663	2	-0.0032	0.076555	2	-1.18802	-1.07491	1
		54.01	652.705	14	1.68179	2.34299	28	0.603864	0.933808	25	-0.713835	0.782259	17	-0.879373	0.710217	19
		32.75	185.5	2	1.31281	2.98928	4	0.256451	1.00843	5	-0.593407	0.523691	4	-1.59719	0.941789	13
		41.875	212.875	7	1.59067	2.30393	5	0.535975	0.914574	5	-0.827195	0.346232	7	-1.36519	0.409926	7
		23.125	164.625	1	1.18536	2.22686	2	0.209317	0.891701	1	-0.486486	-0.0410023	1	-1.01785	0.166667	2
		51.5	418.875	3	1.85571	2.54152	3	0.733749	0.957238	3	-0.339747	0.287712	2	-1.33141	0.117647	3
		98.625	98.625	1	2.14367	2.14367	1	0.883534	0.883534	1	-0.296578	-0.296578	1	-0.694392	-0.694392	1
		45.125	250.375	3	1.8264	2.46064	4	0.606832	0.979731	4	-0.623843	0.903047	7	-1.34963	0.250614	4
		39.5	53.125	2	1.73206	1.9082	2	0.651084	0.665148	2	-0.101266	0.456471	2	-0.974446	-0.921776	1
		30.625	85.375	4	1.28311	2.16322	5	0.27591	0.872952	4	-0.53617	0.424806	3	-0.0979021	0.754537	4
		40.75	97.375	2	1.81188	2.13242	2	0.61055	0.84707	2	-1.12883	0.388792	3	-0.186017	1.60149	3
		122.125	864.25	5	1.95367	2.37612	5	0.773965	0.938879	7	-0.383361	0.696893	11	0.193991	1.29664	12
		97.975	1744.46	20	1.74924	2.38329	21	0.616403	0.927067	25	-1.12187	0.296622	48	0.123582	1.3741	28
		21.625	45.875	2	1	1.68886	2	0.0246439	0.615101	2	-0.466667	0.49711	2	-0.645161	0.662252	2
		48.86	767.225	8	1.68936	2.35318	8	0.614712	0.923239	7	-0.299804	0.674025	12	-0.885612	1.10499	5
		78.375	78.375	1	1.70229	1.70229	1	0.587268	0.587268	1	0.405104	0.405104	1	-1.35065	-1.35065	1
		81.625	81.625	1	2.25505	2.25505	1	0.891727	0.891727	1	-0.315467	-0.315467	1	1.09184	1.09184	1
		31.185	792.175	9	1.51178	2.36845	20	0.361175	0.925246	21	-0.83368	0.517685	18	0.0804058	1.31751	17
		159.625	303.125	3	1.94708	2.30155	2	0.75483	0.946736	3	-0.969101	-0.244948	1	1.11471	1.21423	2
		290.875	870.25	3	2.3206	2.57466	3	0.91186	0.97029	3	-0.42606	0.168427	3	-0.600892	0.79934	4
		98.5	300.625	2	1.9383	1.95799	2	0.768441	0.779274	1	-0.331809	-0.258883	2	0.98527	1.34817	2
		38.4375	1502.79	16	1.45692	2.35267	23	0.364536	0.927573	22	-0.700523	0.820674	20	-0.596948	1.31353	5
		113.125	113.125	1	2.07292	2.07292	1	0.851081	0.851081	1	0.444199	0.444199	1	-1.32268	-1.32268	1
		64.0625	668.188	8	1.66728	2.54238	14	0.603668	0.965739	17	-0.614601	0.632054	16	-0.609833	1.34757	13
		29.375	162.375	2	1.66237	2.38506	2	0.592229	0.918342	3	-1.02131	0.735562	5	-1.38744	0.99696	3
		32.125	220.875	7	1.19643	2.24928	12	0.23025	0.887245	14	-0.755662	0.951374	7	-0.550797	1.26647	10
		51.375	261.875	3	1.74268	2.53691	9	0.649438	0.940867	7	-0.326034	0.64218	3	-1.33166	0.629895	5
		29.25	193	4	1.62182	2.44925	5	0.573035	0.94742	5	-0.356201	0.458716	9	-0.900859	1.02304	11
		67.25	100.5	3	1.70669	2.00878	2	0.632245	0.808765	3	-0.403587	0.252788	2	-0.264516	1.12598	3
		92	229.5	4	1.93773	2.72325	4	0.768697	0.975186	3	-0.85283	0.0652174	3	0.781597	1.42141	5
		47.125	47.125	1	1.8	1.8	1	0.706883	0.706883	1	-0.61008	-0.61008	1	0.369987	0.369987	1
		37.375	224.75	5	1.16841	2.3141	13	0.200101	0.919175	15	-0.383756	0.434783	5	-0.632588	1.23605	8
		27.25	27.25	1	1.27094	1.27094	1	0.259466	0.259466	1	0.12844	0.12844	1	-0.0295983	-0.0295983	1
		63.375	88	1	1.78194	1.90283	3	0.676267	0.748914	2	-0.215909	0.57971	2	0.200822	0.96248	1
		39.62	499.46	18	1.45117	2.31491	28	0.412295	0.918366	26	-0.87152	1.03178	24	-1.26782	1.34984	33
		39.6725	223.425	11	1.35263	2.3108	11	0.314605	0.886899	13	-1.0395	0.839226	12	-0.623822	1.32936	12
		41.125	180.875	6	1.15107	2.29639	7	0.235439	0.922012	8	-0.936082	0.819742	7	-1.28103	1.31382	6
		89.25	211.75	4	1.8264	2.64039	5	0.710784	0.973306	3	-0.557201	0.285714	3	-1.02742	1.23343	4
		31.6775	307.225	13	1.39285	2.43061	13	0.375179	0.932912	14	-1.0507	1.09014	13	-1.44834	1.47279	12
		36.35	1013.39	26	1.44629	2.56677	40	0.436352	0.967059	33	-0.819612	1.0914	28	-1.50887	1.42527	12
		38.375	387.125	8	1.33502	2.53322	7	0.394302	0.960453	7	-0.785942	0.822978	6	-1.45511	1.48317	6
		39.8575	398.691	14	1.35571	2.3918	26	0.329841	0.923418	24	-0.837387	0.609913	19	-0.887588	1.35055	14
		38.25	357.375	8	1.27523	2.26484	6	0.30192	0.896859	6	-0.996997	0.810458	10	-0.630332	1.1479	7
		28.625	63.875	3	0.930046	2.00168	4	0.0724225	0.78022	2	-0.535211	0.0898345	3	-0.895238	0.726257	2
		25.6687	401.219	5	1.39666	2.18879	9	0.376002	0.878033	11	-0.701198	0.914812	7	-1.47223	0.793448	5
		38.4738	507.201	20	1.3152	2.48286	43	0.325426	0.943599	19	-1.0914	1.16521	29	-1.57606	1.18691	16
		42.8013	1810.16	81	1.44658	2.44875	62	0.416022	0.943143	44	-0.702595	0.749521	55	-1.33167	1.1993	32
		43.0087	704.852	17	1.45824	2.50577	26	0.414053	0.96454	22	-0.788788	0.821003	22	-1.23624	1.31835	16
		30.7575	481.379	11	1.07888	2.33089	15	0.153542	0.923149	17	-1.05397	0.627763	10	-1.0399	1.34674	14
		88	170.625	5	1.7383	2.22308	3	0.632592	0.882733	3	-0.471591	0.279739	5	-0.338115	0.542727	4
		38.97	526.994	13	1.44324	2.44308	12	0.361819	0.953592	15	-0.833182	1.08304	8	-1.34991	1.37462	6
		45.875	292.625	3	1.53759	2.25201	5	0.513765	0.918346	5	-0.734967	0.4434	5	-1.07057	-0.124245	4
		42.0575	845.952	21	1.41039	2.51005	35	0.381838	0.95926	26	-1.1502	0.979498	27	-1.34574	1.25716	11
		44.2875	1047.62	47	1.43846	2.46273	38	0.420881	0.951879	46	-0.777238	0.75703	48	-1.30279	1.18865	31
		33.875	296.75	6	1.32556	2.43662	7	0.27918	0.948612	8	-1.33333	0.953168	9	-1.37784	1.39234	4
		38.1175	791.335	8	1.42269	2.25549	23	0.367132	0.88454	14	-0.777231	0.858528	10	-1.31202	0.664857	11
		30.0975	689.763	14	1.24586	2.62808	15	0.356639	0.975524	7	-1.23945	1.22176	10	-1.43343	1.17193	6
		35.8438	383.126	9	1.33568	2.91074	18	0.308622	0.998192	15	-1.40686	1.14373	9	-1.54835	1.15412	11
		26.885	391.373	8	1.17041	2.74103	10	0.16096	0.989752	9	-0.875866	1.16242	12	-1.50902	1.23585	11
		37.375	251	3	1.51333	2.51353	4	0.450711	0.94617	6	-0.724312	0.359712	3	-0.975439	1.10686	3
		41.9738	1117.28	26	1.41981	2.68523	18	0.353623	0.975926	28	-0.857907	1.17044	26	-1.46778	1.54245	12
		49.8625	1215.79	32	1.52381	2.60502	38	0.471512	0.969987	29	-0.51913	0.711097	36	-1.34172	1.25151	17
		31.6638	224.294	8	1.14014	2.81858	21	0.136139	0.998666	19	-1.02694	1.21076	9	-1.47716	1.2118	12
		35.5487	386.291	8	1.15923	2.47358	15	0.146202	0.960557	18	-0.95772	1.18591	13	-1.39474	1.17045	7
		47.815	612.135	13	1.3554	2.91256	17	0.336735	1.00481	15	-0.822907	1.05181	11	-1.32622	1.47727	10
		39.565	1495.22	17	1.66286	2.95267	16	0.549862	1.01034	22	-0.961455	1.21919	15	-1.29335	1.56539	8
		49.355	1544	35	1.5414	2.71144	41	0.480217	0.987563	33	-1.17502	0.948405	29	-1.49764	1.37386	16
		41.3525	693.722	30	1.3943	2.70506	39	0.379152	0.982476	33	-1.12136	1.04387	30	-1.39221	1.49355	17
		46.705	3301.91	116	1.42453	2.6861	71	0.388881	0.984048	102	-0.953307	0.948653	64	-1.46314	1.44752	35
		43.2325	2251.59	84	1.44405	2.75398	73	0.404125	0.988206	95	-1.03514	1.09143	64	-1.49876	1.46562	19
		49.9225	242.838	8	1.43316	2.5097	6	0.389994	1.01443	8	-0.580041	1.32094	5	-1.43859	1.16766	9
		37.675	573.36	6	1.31498	2.87532	9	0.296611	1.03239	9	-0.716348	0.752388	8	-1.46445	0.961414	9
		37.1725	564.903	12	1.20805	2.94914	11	0.31567	1.0204	17	-1.33163	0.989498	9	-1.30938	1.70887	17
		30.0912	395.356	15	1.25999	2.93969	19	0.225564	1.0148	20	-0.991586	1.15563	13	-1.39779	1.42861	10
		42.6125	1370.81	16	1.40823	2.97496	20	0.348902	1.00846	30	-0.970312	0.835028	13	-1.30824	1.44761	11
		45.125	1446.04	34	1.43855	2.77686	38	0.397748	0.986966	30	-0.860185	1.15902	29	-1.44288	1.37543	12
		33.5412	813.369	47	1.3336	2.6415	39	0.317256	0.979491	31	-1.03201	1.11521	29	-1.44808	1.36199	12
		43.8013	1572.13	46	1.45679	2.7146	39	0.408946	0.990632	47	-1.01855	0.968624	29	-1.51417	1.39068	17
		60.375	60.375	1	1.8164	1.8164	1	0.692326	0.692326	1	-0.144928	-0.144928	1	0.596859	0.596859	1
		66.25	195.375	3	1.64343	2.97848	5	0.555777	1.01193	4	-1.28452	1.40546	4	-0.1318	1.42751	3
		46.3225	2280.01	28	1.58547	2.95726	39	0.512856	1.00482	44	-0.896669	1.05141	31	-1.21656	1.46019	17
		37.27	524.41	13	1.39367	2.72593	19	0.333084	0.997969	19	-0.97819	1.20881	14	-1.37224	1.49761	16
		32.3088	749.579	18	1.36932	2.96634	20	0.335969	1.00788	18	-0.972831	1.46604	16	-1.47297	1.52496	12
		33.0613	2686.53	70	1.32841	2.93147	41	0.315029	1.00296	37	-1.07463	1.23987	30	-1.48625	1.44522	18
		37.2287	870.247	24	1.35123	2.79442	48	0.326814	0.989754	34	-0.972801	0.912117	27	-1.25619	1.37286	16
		58.3362	1202.47	13	1.55249	2.52925	35	0.495334	0.971292	22	-1.124	0.938736	25	-1.5155	1.35044	11
		45.125	99.625	3	1.6249	2.19238	3	0.585684	0.86423	3	-0.496241	0.300885	5	-0.981295	0.760396	2
		31.07	424.25	10	1.27881	2.73327	20	0.277742	0.988257	20	-1.20268	1.15217	29	-1.21529	1.37134	17
		29.9625	488.254	18	1.2385	2.96422	20	0.255152	0.998606	22	-1.05494	1.11041	25	-1.31114	1.4564	17
		35.5425	777.236	36	1.27623	2.60101	45	0.272063	0.97531	33	-1.02909	1.24742	30	-1.37522	1.36453	17
		35.065	1077.09	50	1.34765	2.73947	40	0.342898	0.986261	49	-1.0576	1.28087	32	-1.44643	1.33818	17
		41.6887	1585.22	37	1.47198	2.97392	39	0.427403	1.00136	48	-1.01682	0.931847	30	-1.19353	1.38628	16

## Sheet: 256 Subs
Ng, Lower and Upper bounds for each parameter of each core (35 cores in total)
	Medians	37.625	681.776	14	1.32156	2.51781	18	0.314924	0.960968	18	-0.971406	0.96007	16	-1.33917	1.32727	12
		Intensity Images			R-Ratio Images			DCP Images			SHG-CD Images			SHG-LD Images					Intensity Images			R-Ratio Images			DCP Images			SHG-CD Images			SHG-LD Images
		148.375	958.5	5	1.79463	2.9924	7	0.672315	0.988395	4	-0.631699	0.560858	5	-1.59826	-0.090106	4			Lower Bound	Upper Bound	Ng	Lower Bound	Upper Bound	Ng	Lower Bound	Upper Bound	Ng	Lower Bound	Upper Bound	Ng	Lower Bound	Upper Bound	Ng
		38.6138	703.961	9	1.62274	2.80477	15	0.46301	0.993024	21	-1.54475	0.660639	17	-1.57628	1.52996	8		max	334.75	20796.5	153	2.97324	3	119	1.16405	1.16405	112	1.21356	1.7404	105	1.50342	1.83791	104
		30.03	1280.71	7	1.1733	2.56841	15	0.20961	0.958096	17	-0.677834	0.964048	9	-1.39002	1.54036	7		99th p	22.125	6477.89	115	0.934585	2.99347	82	0.0919468	1.04265	54	-1.45773	1.48486	69	-1.62662	1.59145	53
		59.8	2187.89	12	1.28237	2.17257	21	0.347643	0.861089	14	-0.62372	1.07669	23	-1.28653	0.643791	28		std	22.0228	1360.01	27.6534	0.242079	0.300221	20.7476	0.163671	0.0908528	16.2361	0.367676	0.38568	17.6982	0.563182	0.518531	11.3057
		39.6325	1019.75	11	1.27446	2.87414	19	0.244171	1.00787	18	-0.90264	0.696811	9	-1.56474	1.46872	4
		40.87	630.925	7	1.22399	2.19491	12	0.235447	0.874174	14	-0.555882	1.17902	21	-1.11936	1.434	14
		57.75	271.25	5	1.72903	2.30787	4	0.643547	0.921525	4	-0.597871	0.0884793	3	-1.31551	1.2735	10
		68.55	2715.82	16	1.61837	2.56203	32	0.520372	0.971334	23	-0.774316	0.680999	45	-1.54832	1.3026	12
		45.8563	1156.07	14	1.3604	2.42322	27	0.33024	0.941089	30	-0.941427	0.859105	20	-1.3407	1.36657	15
		34.865	1579.76	9	1.28875	2.51105	14	0.256921	0.96012	16	-0.807397	0.91719	10	-1.29606	1.45636	6
		46.6487	2972.12	16	1.37981	2.55239	28	0.346661	0.96323	24	-0.867659	0.731961	24	-1.41227	1.18726	17
		40.9738	989.706	11	1.44081	2.42923	14	0.369912	0.945803	14	-0.832943	0.933933	11	-1.39605	0.948789	28
		40.875	596.785	14	1.38434	2.56049	19	0.377761	0.966488	19	-0.676544	0.671371	18	-1.42775	1.58742	12
		60.7875	5212.56	30	1.52668	2.53425	20	0.472895	0.963585	32	-0.937764	0.894817	26	-1.11951	1.37955	11
		58.9162	1768.73	27	1.56192	2.6757	16	0.46478	0.975401	20	-0.902715	1.20131	28	-1.6234	1.41743	12
		50.375	241.5	4	1.92796	2.29263	4	0.712533	0.912145	5	-0.864957	0.405751	5	-0.672298	1.07922	5
		20.875	468.125	3	1.13231	2.62135	9	0.100917	0.982159	9	-0.675325	1.25926	5	-1.15558	1.59189	4
		49.5487	2279.43	27	1.44542	2.37529	37	0.418986	0.940639	40	-0.982268	0.928579	25	-1.36355	1.4967	17
		46.54	1578.4	16	1.37618	2.47719	13	0.360594	0.957974	14	-0.851421	0.974223	14	-1.6115	1.45589	7
		59.31	1085.56	11	1.42403	2.40278	13	0.418481	0.940091	13	-0.481151	0.866964	15	-1.32023	0.879742	12
		58.9312	568.499	11	1.44168	2.32093	10	0.442669	0.882696	5	-0.663906	1.09531	7	-1.49737	1.33738	7
		43.375	280.75	9	1.28214	2.37118	6	0.379942	0.917049	7	-0.982659	0.959688	4	-1.5518	1.50917	4
		52.5025	2567.02	37	1.50995	2.32394	54	0.479735	0.91216	40	-0.914328	0.592489	52	-1.2349	1.31357	16
		62.7112	1639.4	22	1.52435	2.47363	37	0.503962	0.95414	29	-0.700944	0.696936	52	-1.27564	1.28975	16
		60.745	4383.22	19	1.4079	2.31024	53	0.421987	0.920527	33	-0.65738	0.341542	32	-0.72188	1.17691	26
		60.2625	4268.29	27	1.50567	2.48689	36	0.45006	0.947896	37	-0.79908	0.884311	53	-1.47369	1.38951	18
		50.975	852.857	20	1.44903	2.63563	18	0.426294	0.978478	17	-0.664781	0.854168	22	-1.63008	1.26302	16
		34.25	188	4	1.42743	2.02337	4	0.407042	0.834545	5	-0.344828	0.101825	3	-1.15569	0.798913	5
		55.875	104.125	6	1.55215	1.90589	3	0.513043	0.681482	2	-0.583007	0.0648259	3	0.781141	1.16218	2
		82.875	514.375	6	1.59078	2.1723	7	0.546254	0.881146	8	-0.889894	0.461039	8	-0.845832	1.00972	20
		70.7638	317.324	6	1.36018	2.37567	11	0.313734	0.934544	13	-1.14009	0.792026	10	-0.468689	1.3584	4
		46.24	2121.15	28	1.40479	2.45346	64	0.341635	0.958961	40	-0.87264	0.747854	50	-1.30942	1.22651	31
		53.16	4197.11	55	1.36025	2.20979	54	0.347117	0.884317	47	-0.837745	0.672949	49	-1.36391	0.858361	33
		60.875	1848.88	22	1.52202	2.39409	35	0.474013	0.930447	28	-0.871497	1.10106	28	-1.46335	1.35163	12
		48.3488	3863.94	25	1.37362	2.51267	40	0.374104	0.958481	37	-0.993732	0.99859	28	-1.47981	1.04326	33
		46.3	592.288	7	1.40488	2.97056	9	0.419187	1.01011	15	-0.776552	1.00053	11	-1.53071	1.54275	4
		48.4875	755.538	17	1.35381	2.44379	12	0.323289	0.942966	14	-0.746439	0.703291	17	-1.44476	0.673067	11
		34.5312	955.469	10	1.32019	2.33748	36	0.317059	0.926671	26	-0.891741	0.635614	19	-1.31962	1.42032	10
		60.5075	5059.64	37	1.44682	2.40009	33	0.386768	0.940804	42	-0.899326	0.804575	53	-1.51683	1.39244	12
		59.5075	3756.16	28	1.48563	2.5563	39	0.432048	0.967185	49	-0.773736	0.848745	58	-1.49912	1.02631	30
		47.325	1454.85	36	1.46566	2.38339	32	0.428088	0.932543	28	-0.79859	0.710739	44	-1.47348	1.3324	11
		37.0175	796.87	9	1.46589	2.65893	17	0.458804	0.971488	15	-0.696067	0.776872	9	-1.52201	1.40218	4
		31.25	92.625	2	1.45429	2.07335	3	0.466667	0.842812	2	-0.4	0.120996	3	0.0238806	1.15804	2
		47.7062	1771.34	10	1.43382	2.47657	13	0.322884	0.952442	24	-1.33773	1.55076	17	-1.24472	1.3985	10
		39.37	518.332	12	1.21107	2.6856	19	0.309992	0.976998	15	-1.22957	1.16863	13	-1.44627	1.31702	11
		45.25	246.25	8	1.28551	2.09894	3	0.27914	0.843522	4	-1.01387	0.797583	7	-1.4295	1.20388	4
		30.9625	1101.85	12	1.2615	2.5603	37	0.250959	0.974195	20	-0.824435	0.854378	24	-1.2954	1.45269	11
		38.51	602.324	13	1.37211	2.33186	17	0.32906	0.933444	17	-0.877353	1.24507	13	-1.3393	0.746347	14
		70.73	4991.26	19	1.49957	2.39172	61	0.441841	0.938801	42	-1.08247	0.73631	58	-1.52123	0.846266	16
		53.3875	2217.63	36	1.4804	2.5874	37	0.456714	0.97065	32	-1.00674	1.00233	30	-1.52028	1.42167	12
		38.55	1043.12	23	1.3663	2.75316	22	0.335586	0.990509	19	-0.780979	1.23092	28	-1.48289	1.19812	31
		42.695	1484.71	37	1.39721	2.56114	41	0.38144	0.954632	31	-0.876898	1.05329	31	-1.48405	1.33205	17
		43.63	1065.8	26	1.40695	2.60789	40	0.39806	0.977246	34	-0.836524	1.01612	27	-1.52931	1.39289	34
		44.125	4074.07	54	1.40601	2.42868	40	0.381513	0.944861	48	-0.967712	0.962394	53	-1.42953	1.12243	34
		50.2362	3650.32	20	1.35703	2.43919	66	0.345878	0.935632	47	-0.514426	0.967956	53	-1.50712	1.20896	36
		45.325	923.96	23	1.41674	2.54515	19	0.413283	0.963301	17	-0.734415	0.745114	25	-1.50129	1.4441	16
		37.935	617.565	7	1.18868	2.57404	15	0.177523	0.965337	18	-0.892685	0.579673	9	-1.49319	0.784761	6
		30	59.25	1	1.47104	2.12676	3	0.434235	0.842981	2	-0.341253	0.4	2	-1.30961	0.729316	2
		55.6575	823.716	21	1.47417	2.7156	19	0.409096	0.984056	27	-1.45802	0.959262	16	-1.52718	1.22809	11
		46.5225	1456.73	45	1.29392	2.57166	39	0.321128	0.972944	31	-1.18037	1.23726	32	-1.46869	1.41145	18
		39.3038	940.144	36	1.37284	2.51721	20	0.333957	0.960213	21	-1.14982	1.24077	33	-1.4357	1.24894	16
		40.4025	1341.48	31	1.23569	2.5887	41	0.275945	0.974299	34	-1.00207	1.17205	28	-1.46647	1.16962	15
		45.0975	3291.6	36	1.15132	2.58799	21	0.162987	0.97771	19	-1.33775	1.14213	31	-1.27103	1.35995	17
		54.67	929.045	25	1.45804	2.6025	39	0.406763	0.97644	31	-0.99842	0.953049	27	-1.49021	1.23632	11
		38.23	1065.79	24	1.16172	2.57773	40	0.23192	0.970702	34	-0.980222	1.13362	28	-1.41851	1.28982	11
		43.32	927.725	22	1.52393	2.57426	40	0.433221	0.962073	32	-0.994172	0.874318	24	-1.41577	1.29286	11
		38.84	642.425	14	1.17523	2.95826	21	0.160557	0.995439	19	-0.90977	1.2255	25	-1.48734	1.26019	12
		46.625	1905.61	23	1.33777	2.89992	23	0.295729	0.996515	17	-0.950943	0.779081	28	-1.47219	1.33831	12
		38.7137	687.225	21	1.29356	2.6517	20	0.307897	0.975232	20	-0.874087	1.20726	30	-1.47219	1.66309	13
		34	811.469	32	1.26125	2.52394	44	0.279419	0.965834	34	-1.08896	0.951299	27	-1.47752	1.45112	16
		33.57	535.71	21	1.15615	2.55484	20	0.197345	0.972728	18	-1.01922	1.06281	26	-1.56638	1.23252	12
		35.545	503.017	29	1.11099	2.46434	20	0.203526	0.945183	22	-1.03876	0.968868	29	-1.5531	1.57341	12
		38.4188	493.93	18	1.39372	2.76596	21	0.378079	0.96655	20	-0.856381	0.909535	11	-1.52224	1.35453	11
		53.375	189.5	6	1.37864	2.31724	11	0.399238	0.907239	12	-0.596291	0.541872	6	-0.893575	1.13296	7
		45.31	1189.24	30	1.3343	2.74006	45	0.327801	0.98753	34	-1.31756	1.07974	34	-1.45959	1.37687	17
		43.8137	1069.69	23	1.09771	2.68576	22	0.179395	0.987184	20	-1.01125	1.47659	15	-1.30462	1.33203	15
		62.875	1236.5	7	1.72417	2.49196	5	0.638033	0.95705	4	-0.524217	0.654378	5	-0.865526	1.56134	6
		52.7725	1783.64	21	1.27914	2.30158	30	0.27998	0.90566	19	-1.35774	1.1716	33	-1.4171	0.886973	30
		57.9537	939.138	21	1.10962	2.76834	24	0.249688	0.988949	34	-1.16619	1.40868	31	-1.44338	1.56489	19
		62.325	738.2	9	1.50678	2.30837	18	0.47505	0.91689	16	-0.795142	0.447641	18	-0.831251	1.10079	27
		58.025	1125.5	6	1.55799	2.79213	16	0.443953	0.998028	22	-0.833326	0.736537	9	-0.780018	1.3685	5
		52.8188	1716.11	10	1.39495	2.35393	35	0.374042	0.929559	26	-0.756307	0.846469	22	-1.40649	1.4523	7
		29.125	390	2	1.22603	2.59577	4	0.222296	0.979974	4	-0.821256	0.316852	3	-1.53153	1.06652	4
		98.475	1490.98	8	1.85356	2.73346	10	0.676855	0.989702	7	-0.96237	0.757646	18	-1.04456	1.38602	6
		46.205	1333.21	38	1.36885	2.44707	31	0.34463	0.960744	25	-0.632981	0.934089	21	-1.30498	1.28583	16
		37.9113	1326.66	39	1.30339	2.52608	46	0.296404	0.96031	31	-0.9521	0.978751	25	-1.43076	1.42584	17
		31.65	978.44	22	1.19725	2.50266	22	0.236171	0.959322	19	-0.984921	0.912436	24	-1.51614	1.29833	11
		48.45	534.29	19	1.43575	2.68271	34	0.394406	0.971255	26	-0.751282	0.983807	23	-1.42774	1.18718	12
		38.105	474.855	17	1.39454	2.48033	20	0.353334	0.956061	18	-0.800246	1.28169	14	-1.54477	1.29318	11
		35.825	550.45	24	1.21424	2.53273	36	0.249289	0.958887	32	-1.235	1.19689	30	-1.47139	1.49897	12
		36.8113	1174.52	33	1.2669	2.60593	39	0.301466	0.976934	31	-1.31865	1.2608	34	-1.48109	1.30446	16
		42.775	1123.74	30	1.31337	2.80343	19	0.294148	0.992777	30	-1.10777	1.19964	16	-1.50648	1.37824	12
		40.5375	720.864	9	1.03213	2.74406	11	0.0906552	0.984664	10	-1.38705	1.55085	11	-1.7836	1.53049	8
		36.875	989.125	4	1.69427	2.50295	5	0.623089	0.964038	4	-1.25704	0.525438	7	-0.536353	1.42782	7
		34.775	1288.6	15	1.29431	2.98766	20	0.293538	1.01509	22	-1.04995	0.922188	27	-1.3436	1.49874	11
		50.5988	801.959	20	1.35353	2.59168	19	0.351075	0.975168	29	-0.973637	0.656099	24	-1.10547	1.5066	16
		42.5688	692	17	1.47873	2.96141	16	0.433641	0.996678	13	-0.75902	0.933487	12	-1.5704	1.42508	11
		52.9937	2896.96	43	1.41055	2.89875	41	0.372899	0.994586	31	-1.00689	1.03005	67	-1.48284	1.40493	16
		43.055	2791.25	93	1.28193	2.71219	54	0.290214	0.973346	49	-0.83042	1.14801	58	-1.45426	1.31642	34
		40.135	1165.61	37	1.30758	2.52705	41	0.297186	0.961707	32	-0.759342	0.816667	60	-1.41464	1.44885	17
		40.7425	1014.98	43	1.1795	2.38261	40	0.255833	0.919568	30	-0.950762	0.974717	27	-1.41015	1.29147	12
		42.8237	905.836	35	1.33356	2.60809	21	0.319555	0.975096	18	-0.775714	1.10469	27	-1.43133	1.47101	12
		42.5162	1798.3	43	1.30392	2.51476	42	0.316228	0.963134	28	-1.17171	1.04493	32	-1.35218	1.33142	18
		44.0925	1792.52	59	1.31801	2.66793	39	0.299288	0.98315	31	-1.2002	1.16571	31	-1.5158	1.4252	18
		36.97	1126.51	27	1.2056	2.44927	43	0.226569	0.945884	34	-1.12194	1.05061	30	-1.5096	1.41307	19
		43.2525	1311.48	43	1.21108	2.59498	22	0.247755	0.980663	22	-1.17363	1.1829	33	-1.36458	1.34438	11
		48.15	2292.86	9	1.77025	2.94063	15	0.644459	0.999075	21	-0.830542	0.584713	18	-0.574226	1.43811	29
		39.745	1630.89	50	1.33199	2.79564	44	0.320749	0.999372	35	-1.0684	1.24111	30	-1.46044	1.37945	35
		51.365	3673.32	46	1.39251	2.86665	40	0.355507	0.989309	35	-1.1538	1.24464	34	-1.49586	1.3931	16
		44.375	2842.5	36	1.37583	2.98444	20	0.349777	1.01392	33	-1.13668	1.09805	31	-1.5468	1.46269	12
		41.83	710.315	17	1.17264	2.89368	22	0.271182	1.00005	20	-1.27426	1.11433	30	-1.46768	1.52654	12
		47.505	2506.04	37	1.41199	2.69192	39	0.367406	0.985524	31	-1.03513	1.06756	30	-1.35284	1.41732	18
		45.0525	2025.49	23	1.33369	2.96502	22	0.339189	1.00477	33	-1.02384	0.978709	28	-1.53321	1.29619	11
		55.73	2344.01	37	1.52185	2.95977	21	0.482908	1.01378	34	-0.966181	1.08251	31	-1.44465	1.48433	12
		52.5	2516.8	74	1.36373	2.76258	66	0.357206	0.986728	50	-1.03345	1.27227	67	-1.47029	1.34516	36
		43.5187	2267.91	68	1.30988	2.64019	45	0.313329	0.977631	33	-0.960433	1.16082	32	-1.4884	1.43178	18
		37.2563	458.618	21	1.30993	2.42057	39	0.321315	0.944148	32	-0.858565	0.978479	26	-1.43757	1.26284	12
		39.575	540	24	1.47832	2.99222	16	0.463239	1.00271	13	-0.739161	0.910242	24	-1.46775	1.38122	8
		42.3963	1278.45	43	1.28516	2.5629	40	0.332034	0.968657	32	-1.39317	1.26004	34	-1.42281	1.46847	18
		38.1437	878.415	43	1.18974	2.49012	43	0.223672	0.958326	33	-1.15116	1.18793	31	-1.427	1.38144	18
		40.25	1275.88	35	1.18407	2.58001	42	0.241513	0.973286	36	-0.961389	1.07137	61	-1.28328	1.47672	35
		47.6013	5442.16	71	1.37347	2.45047	38	0.355455	0.950691	29	-1.14095	0.953702	33	-1.41066	1.25434	32
		44.3025	2771.22	60	1.18962	2.76219	44	0.287449	0.998847	32	-1.18804	1.15209	30	-1.33077	1.41754	12
		49.1938	5286.85	61	1.40486	2.61841	37	0.373387	0.972397	44	-1.02083	1.11046	31	-1.22668	1.32627	16
		44.34	1532.35	50	1.18221	2.52342	50	0.235223	0.958833	32	-1.33181	1.21462	34	-1.51134	1.40074	19
		43.07	3021.56	64	1.1452	2.61139	52	0.210932	0.976872	33	-1.33306	1.09073	35	-1.37424	1.28772	17
		49.58	16843.6	73	1.40908	2.6418	38	0.353844	0.979892	32	-1.08585	1.06507	62	-1.51739	1.37265	17
		43.1163	2613.54	61	1.18312	2.68165	22	0.190385	0.981815	21	-1.18112	1.1156	30	-1.62412	1.50865	12
		41.585	1415.04	32	1.13109	2.57261	45	0.214555	0.972202	35	-0.924353	0.929073	27	-1.31067	1.53671	11
		42.5237	801.08	41	1.28884	2.63954	41	0.296321	0.977416	33	-1.04134	1.08258	31	-1.4888	1.54408	18
		38.13	954.705	46	1.2406	2.52937	42	0.27074	0.963312	32	-0.71804	0.934828	28	-1.333	1.34263	33
		37.5	1367.22	30	1.31669	2.55869	35	0.315591	0.963641	30	-0.818646	1.08348	27	-1.083	1.4262	17
		34.1688	677.681	15	1.10039	2.47066	17	0.113426	0.953546	19	-1.01952	1.14876	26	-1.47671	1.32804	8
		37.0388	1046.72	23	1.25167	2.97315	21	0.278724	0.998063	34	-0.916882	1.09195	28	-1.5192	1.38867	17
		43.1575	1002.25	22	1.40059	2.66511	17	0.360892	0.985873	25	-1.20989	1.67954	18	-1.46113	1.346	7
		40.2112	1120.99	56	1.26207	2.70478	42	0.280873	0.98583	36	-1.14344	1.09676	33	-1.61474	1.39731	18
		41.06	1130.77	50	1.2961	2.46729	46	0.282839	0.951397	31	-1.25086	1.06099	32	-1.38842	1.3991	18
		44.875	2366.73	80	1.25589	2.58965	41	0.282818	0.975157	49	-1.26249	1.33391	36	-1.36225	1.38102	18
		47.455	4235.94	57	1.25177	2.81393	42	0.300577	0.987484	33	-1.0802	1.31259	33	-1.47942	1.47016	12
		45.4588	3965.3	49	1.45322	2.96795	40	0.403605	1.00226	33	-1.01398	0.993119	31	-1.4939	1.44557	17
		40.2687	1173.43	40	1.24678	2.84043	42	0.240894	0.995386	32	-1.299	1.15847	31	-1.48809	1.33444	17
		58.4062	11294.9	12	1.43097	2.51283	40	0.364694	0.961339	28	-0.738751	1.42967	30	-1.38507	0.957296	60
		54.36	11106	63	1.44833	2.72246	39	0.40019	0.984919	33	-1.08771	1.04358	58	-1.41757	1.42313	12
		49.6875	1737.22	58	1.27008	2.5118	46	0.292215	0.96053	34	-0.841285	0.908995	52	-1.46835	1.35536	12
		56.9612	827.274	23	1.38427	2.56741	38	0.338221	0.969473	26	-0.833267	1.07641	27	-1.56255	1.29475	17
		35.6475	693.61	26	1.27668	2.67836	49	0.29666	0.977001	31	-0.937209	0.917233	23	-1.43389	1.4082	12
		34.6013	1092.15	45	1.13815	2.33213	46	0.197129	0.919437	33	-0.938501	0.959208	30	-1.41192	1.16794	17
		40.835	2130.82	55	1.3715	2.66015	38	0.35165	0.98237	48	-0.820046	1.06447	60	-1.46088	1.37552	17
		31.545	725.865	31	1.2212	2.55184	42	0.241055	0.982146	21	-0.787524	1.05059	26	-1.64028	1.3555	12
		34.52	731.925	27	1.15113	2.88681	22	0.277305	0.991691	17	-1.20248	1.13579	14	-1.54227	1.55275	8
		40.8	1699.71	44	1.44362	2.89999	37	0.399498	0.995904	31	-1.26743	1.46055	17	-1.56138	1.56484	12
		45.625	1481.99	40	1.43256	2.73962	42	0.39557	0.985039	48	-1.26578	1.27902	36	-1.60271	1.25033	18
		40.875	976.815	54	1.27858	2.57125	45	0.269551	0.97567	51	-1.11437	1.19823	34	-1.5634	1.33295	18
		36.55	1113.58	60	1.09674	2.70577	52	0.160942	0.979899	33	-1.33527	1.40923	35	-1.54784	1.52912	13
		45.325	2046.43	55	1.28568	2.62369	44	0.314669	0.983974	34	-1.25722	1.13574	36	-1.3538	1.43025	17
		50.405	1576.66	42	1.3339	2.60827	70	0.309668	0.978564	50	-1.07897	1.10169	68	-1.36399	1.36222	17
		40	661.566	32	1.07492	2.56829	23	0.219108	0.974635	21	-1.22846	1.33644	17	-1.63237	1.43833	12
		39.4525	402.36	9	1.40063	2.29824	11	0.325301	0.915189	7	-0.671575	0.980862	10	-0.040143	1.39322	9
		38.78	681.94	26	1.10768	2.72739	24	0.214193	0.986264	20	-1.2426	1.16023	30	-1.46122	1.63284	12
		42.6425	750.094	34	1.19731	2.60266	51	0.238892	0.974326	35	-1.05642	1.08491	29	-1.41933	1.44053	18
		36.4	628.95	27	1.05404	2.46432	37	0.187853	0.949967	19	-0.98688	1.06407	25	-1.40915	1.28464	16
		33.8537	430.723	25	0.9551	2.36549	48	0.103337	0.93296	21	-0.851067	1.03687	25	-1.46277	1.35351	12
		37.9775	842.814	36	1.28	2.88732	45	0.272904	0.995196	33	-1.05559	1.15778	28	-1.4761	1.48548	12
		33.155	851.635	27	1.30507	2.96062	21	0.291139	1.00577	35	-0.866275	1.13106	28	-1.46678	1.4193	16
		38.395	620.065	18	1.24241	2.78311	21	0.235109	0.990691	20	-1.22824	1.56083	12	-1.41794	1.48864	12
		28.425	472.345	10	1.41921	2.9561	17	0.340762	1.0231	15	-1.5224	1.02324	7	-1.41459	1.57635	7
		33.2175	721.46	30	1.19885	2.66671	22	0.256308	0.977745	19	-1.22766	1.29663	33	-1.53845	1.44434	12
		40.1538	834.674	42	1.15097	2.52285	46	0.186759	0.963425	34	-1.25528	1.2287	32	-1.40765	1.43244	36
		40.175	1203.1	31	1.19739	2.68743	46	0.229632	0.984309	31	-1.25893	1.27438	34	-1.51454	1.41836	19
		38.625	1073.39	50	1.18364	2.7591	50	0.25357	0.989068	34	-1.27908	1.31607	35	-1.60119	1.41883	18
		42.035	1969.98	53	1.23599	2.5184	41	0.252587	0.963856	32	-1.05367	1.23779	31	-1.57623	1.39228	19
		49.935	1067.03	11	1.39428	2.53132	7	0.319179	0.952898	7	-0.855993	0.855866	10	-1.53515	1.34921	7
		38.43	434.93	16	1.21707	2.3965	15	0.227909	0.937248	18	-0.712275	0.801576	9	-0.287846	1.34271	10
		35.76	865.98	21	1.13183	2.58536	20	0.220575	0.980194	18	-0.828067	1.45559	15	-1.64072	1.40511	12
		43.3563	1915.99	49	1.21235	2.57284	46	0.259431	0.967767	50	-0.874108	1.09617	62	-1.43554	1.42604	18
		36.455	743.081	29	1.12178	2.63772	42	0.175836	0.982182	32	-0.913781	1.12588	29	-1.30728	1.37096	11
		35.2	634.585	30	1.17766	2.55008	55	0.206917	0.964889	32	-0.995354	1.01871	32	-1.34555	1.26459	17
		36.75	1501.69	40	1.25844	2.64812	42	0.265991	0.977045	33	-1.01355	1.11239	64	-1.4209	1.40071	17
		40.06	1087.62	27	1.25824	2.97966	19	0.251819	1.00953	17	-1.35455	1.24642	17	-1.52985	1.58256	12
		35.7413	994.735	12	1.39711	2.95812	17	0.359173	0.996645	8	-1.5218	1.33308	8	-1.68956	1.48874	8
		51.7537	2167.07	79	1.37028	2.51478	75	0.348924	0.964741	53	-1.02543	1.05084	62	-1.54822	1.41719	38
		38.0475	2719.15	90	1.06899	2.59452	51	0.172069	0.974199	37	-1.32415	1.25297	34	-1.56931	1.43316	19
		44.6587	1930.68	23	1.34985	2.61632	42	0.3265	0.972222	32	-1.0419	1.13447	30	-1.29571	1.43131	17
		42.5838	1805.67	44	1.27448	2.75589	49	0.288568	0.988588	53	-1.14419	1.11125	34	-1.30007	1.29872	31
		63.5513	1072.65	12	1.58483	2.80041	15	0.523592	0.986184	11	-0.82169	0.727257	9	-1.51375	1.28567	7
		38.6375	918.187	39	1.0658	2.54164	44	0.197058	0.976512	20	-0.983379	1.17668	27	-1.63839	1.4381	17
		35.81	1333.88	41	1.12557	2.69385	46	0.232656	0.979043	35	-1.04962	1.02192	31	-1.50243	1.52585	13
		42.5087	899.808	46	1.05407	2.62174	57	0.156149	0.977094	36	-1.22001	1.30401	34	-1.5263	1.26715	36
		31.6612	541.964	29	1.08191	2.65152	43	0.158072	0.981269	34	-0.705378	1.00296	24	-1.36023	1.2905	10
		35.7537	1274.63	34	1.2033	2.94927	43	0.216042	1.00464	33	-1.04459	1.09155	33	-1.46851	1.46686	18
		39.355	2100.91	59	1.25993	2.90814	43	0.293662	0.992688	33	-1.08828	1.1758	34	-1.52186	1.44619	18
		37.505	424.245	15	1.1514	2.65074	18	0.141774	0.981436	10	-0.922736	1.2137	13	-1.51678	1.38827	12
		52.965	612.04	7	1.2568	2.60502	8	0.206583	0.977173	9	-1.31766	1.08052	10	-1.44006	1.46174	8
		39.2025	1553.12	41	1.17917	2.62029	45	0.221735	0.979132	34	-1.09913	1.11034	31	-1.50399	1.57434	20
		35.6225	1467.49	40	1.27899	2.42903	72	0.266365	0.93986	48	-0.875592	1.04067	58	-1.48993	1.37816	12
		31.875	778.704	46	1.08697	2.69072	45	0.175024	0.977804	37	-1.15793	1.11356	32	-1.48177	1.49299	18
		28.52	406.348	16	1.06505	2.36368	16	0.0957199	0.933773	18	-0.894724	0.945352	12	-1.01554	1.34172	11
		34.0225	715.396	34	1.08592	2.61516	22	0.163502	0.97044	22	-1.20639	1.24123	32	-1.51894	1.3568	18
		34.175	677.745	50	1.16948	2.55411	45	0.221114	0.967812	21	-1.02003	1.21943	32	-1.43396	1.38112	18
		34.885	1646.33	19	1.159	2.98321	21	0.186863	1.01678	20	-1.2404	1.16136	30	-1.46966	1.40358	11
		33.4363	1067.74	27	1.34058	2.98503	20	0.312991	1.01523	19	-1.1394	1.22521	17	-1.47288	1.38755	11
		36.65	1018.85	26	1.27258	2.96539	23	0.308423	1.01218	21	-1.13435	1.0619	27	-1.52241	1.27468	12
		47.5825	896.482	10	1.36075	2.59421	16	0.315779	0.974446	16	-0.967317	1.07921	14	-1.36071	1.34727	7
		30.555	360.245	12	1.09603	2.94873	10	0.0990555	1.00729	11	-1.27329	1.28595	6	-1.64755	1.4628	7
		35.395	1549.07	35	1.28352	2.98835	21	0.266442	1.01768	20	-1.21202	1.26217	31	-1.32932	1.48381	12
		35.4225	2008.7	52	1.24893	2.97023	21	0.238531	1.0029	20	-1.09479	1.35936	31	-1.416	1.43212	12
		33.49	849.61	20	1.22796	2.98885	20	0.252589	1.01667	31	-0.956107	1.25671	15	-1.40215	1.43715	12
		31.675	1138.1	29	1.05556	2.91639	23	0.19269	0.992879	21	-1.24979	1.21564	17	-1.45285	1.4756	12
		30.26	395.525	9	1.20913	2.98106	10	0.2313	1.01307	9	-1.25097	1.21031	14	-1.54036	1.38968	7
		78.5	259.375	2	1.8543	2.29278	2	0.666115	0.909235	2	-0.592248	0.0761446	3	0.881944	1.38813	3
		42.5	139.875	5	1.51183	2.15122	4	0.446944	0.864717	5	-0.466488	0.396313	4	-0.753927	0.974736	7
		24.7775	342.529	7	1.30884	2.61677	8	0.353907	0.971385	7	-0.608402	1.38503	8	-1.26386	1.47736	6
		46.125	234.375	3	1.36397	2.47434	7	0.352646	0.956126	7	-0.826516	0.423792	3	-0.0389203	1.53724	7
		34.125	148	4	1.30747	2.38438	3	0.302924	0.93142	3	-0.771784	0.761566	4	-0.576558	1.49953	3
		39.625	193.375	4	1.48048	2.9754	6	0.452994	1.00271	4	-0.740299	0.815466	4	0.946278	1.62404	5
		43.14	351.658	8	1.54489	2.22547	18	0.410386	0.891284	19	-1.22658	1.01924	26	-1.19088	1.32279	10
		41.625	41.625	1	1.63463	1.63463	1	0.583497	0.583497	1	-0.198198	-0.198198	1	-1.09315	-1.09315	1
		28.9887	636.911	13	0.639761	2.64012	5	0.108741	0.957796	4	-1.07107	0.93643	11	-1.51098	1.43976	4
		37.645	548.258	6	1.54525	2.63062	13	0.507601	0.945305	10	-1.20097	0.774174	12	-1.47107	1.57041	16
		38.595	700.612	8	1.36135	2.96423	17	0.347416	1.00968	15	-1.19234	0.742022	12	-1.51342	1.57329	8
		35.9113	399.756	14	1.21507	2.32458	13	0.241242	0.933336	16	-1.16488	0.633342	12	-1.57333	1.44083	12
		36.0125	269.6	9	1.32919	2.33895	6	0.306392	0.920435	7	-0.794385	1.12254	11	-1.4762	1.23638	7
		42.875	168	4	1.3182	2.18297	4	0.313568	0.851009	4	-0.729264	0.0542083	5	0.241033	1.35706	3
		29.625	95	4	1.40987	2.12727	4	0.364181	0.821343	4	-0.766296	0.531792	4	-0.180758	1.53298	5
		30.375	186.25	4	1.39714	2.23879	4	0.369574	0.896292	2	-1.18979	0.857143	3	-1.02183	1.26949	6
		37.025	435.225	5	1.29077	2.67576	16	0.269259	0.986456	15	-1.14065	1.0327	9	-1.39191	1.26043	4
		27.25	81.25	4	1.33397	2.01994	3	0.314493	0.812926	4	-0.962025	0.195122	6	-0.88	1.32538	3
		50.375	156.375	3	1.73146	2.15385	3	0.634118	0.864208	3	-0.930456	0.48139	2	-0.698565	-0.062954	2
		30.875	131	6	1.45136	2.16876	8	0.384753	0.866723	6	-1.53293	0.851964	6	-0.865182	1.06283	5
		41.995	1390.37	8	1.64471	2.72056	19	0.540633	0.986084	30	-0.762157	1.24456	12	-1.33346	1.50082	16
		41.375	134.375	5	1.25562	1.96009	3	0.293584	0.778118	3	-0.778833	0.966443	7	-0.966537	1.11306	3
		50.125	68.625	2	1.72883	1.80403	2	0.642868	0.653623	1	-1.01639	0.0149626	2	-0.270411	1.09367	2
		54.75	186	6	1.41573	2.51989	12	0.393665	0.961565	7	-1.42941	0.344304	4	-0.904393	1.03354	5
		42.375	320.125	4	1.37249	2.71918	8	0.319444	0.975263	7	-1.23377	0.0427046	8	0.170362	1.5059	8
		54.5	476.75	3	1.6096	2.24045	7	0.560517	0.884852	7	-0.762307	0.471545	7	0.120773	1.2786	7
		34.8625	388.585	19	1.30109	2.28827	24	0.287639	0.905524	25	-0.928383	0.797819	19	-1.38522	1.38674	7
		36.38	415.973	9	1.43729	2.46036	11	0.429635	0.949901	11	-1.19484	1.05314	13	-0.725464	1.52366	25
		47.625	47.625	1	1.54732	1.54732	1	0.513058	0.513058	1	0.288714	0.288714	1	-0.168421	-0.168421	1
		42.25	279.125	3	1.61534	2.20965	7	0.59161	0.848518	4	-0.82	0.477311	5	-1.28999	0.537234	10
		49.625	93.125	3	1.52813	2.1227	4	0.49097	0.85499	3	-0.827068	0.705667	4	-1.53726	-0.866972	4
		47	213.5	9	1.36879	2.51439	5	0.371034	0.962583	4	-1.56721	0.949721	6	-1.17255	1.49344	6
		49.5	61.375	3	1.47166	1.81773	3	0.463084	0.68949	2	-0.373737	0.175153	2	-1.22595	0.830986	2
		38.6987	1095.12	12	1.62065	2.64896	23	0.573137	0.986419	24	-0.862231	0.568593	10	-1.35319	1.40849	10
		30.4887	291.298	10	1.17394	2.8096	10	0.176869	0.995318	10	-1.43701	1.2347	10	-1.51128	1.26487	7
		56.375	116.875	2	1.70142	2.02446	2	0.555846	0.804942	2	-0.626738	-0.199557	2	-0.00972447	0.270726	2
		38.51	267.368	10	1.38102	2.29248	10	0.367974	0.924689	7	-1.48287	0.790447	13	-1.34473	1.31234	6
		39.4525	569.793	12	1.5506	2.45095	10	0.496912	0.947734	11	-0.737251	0.592553	7	-0.710748	1.05614	10
		32.4175	603.865	13	1.21103	2.37452	15	0.276571	0.934017	17	-1.20917	0.966239	29	-0.771037	1.41855	16
		40.65	886.645	35	1.23518	2.17538	33	0.274024	0.870339	28	-0.850305	0.824005	31	-0.137729	1.27863	24
		35.935	621.02	13	1.23297	2.30698	12	0.22051	0.925648	15	-1.29298	0.714787	12	-0.766187	1.12951	7
		22.25	162.625	4	1.07877	2.33234	7	0.0791203	0.933272	10	-1.02872	1.19288	8	-1.38348	0.395591	4
		26.375	97	2	1.32085	1.98396	3	0.398588	0.801751	4	-0.52921	0.768041	5	-1.00967	0.272494	3
		52.5	136.125	2	1.61504	2.0575	2	0.559722	0.763994	2	-0.588665	1.02296	3	-0.982993	-0.187526	1
		28.9237	295.681	3	1.3033	2.3901	6	0.256012	0.923137	8	-0.918355	1.11626	5	-1.38688	1.43086	4
		43.125	108.25	3	1.50576	1.91983	3	0.46846	0.758377	4	-0.429825	0.693712	3	0.388027	0.923588	3
		32.435	209.41	7	1.20811	2.14265	10	0.253233	0.84646	7	-1.01723	0.926238	5	-1.23961	1.25596	6
		29.875	179.75	8	1.38434	2.11873	9	0.370109	0.876861	6	-0.780293	0.367123	5	-0.995434	1.20925	9
		34	196.125	6	1.41408	2.55642	5	0.372854	0.988218	4	-0.959199	0.455882	3	-0.755616	1.39346	3
		43.25	339.5	4	1.67016	2.9547	5	0.49555	1.03392	7	-1.25513	1.10526	6	-1.32594	0.648806	8
		38.125	184	6	1.542	2.69445	4	0.472242	0.990823	6	-1.2578	0.675991	5	-1.73039	1.01529	4
		39.875	233.5	5	1.83068	2.31766	3	0.68769	0.904744	4	-0.991716	1.17589	5	-0.726003	1.44714	12
		34.0975	372.59	12	1.42129	2.56747	12	0.333245	0.989824	14	-1.18198	0.907317	8	-1.51564	1.37464	11
		42.7812	289.831	17	1.41357	2.54537	14	0.350533	0.968291	14	-1.33415	0.462071	11	-1.41932	0.913454	14
		33.655	866.001	18	1.29749	2.50305	16	0.34867	0.950014	14	-0.975555	0.984687	13	-1.12762	1.06967	13
		33.97	1061.49	43	1.22744	2.22129	28	0.259298	0.890168	29	-1.068	0.890177	27	-0.695466	1.25294	26
		38.0325	652.784	14	1.43738	2.40171	14	0.410908	0.962725	15	-1.17467	0.700534	22	-0.543215	1.10964	11
		63.515	814.665	9	1.49259	2.79142	7	0.467666	0.996841	6	-0.726018	0.619071	8	-1.37339	0.909581	5
		41.875	241	5	1.53507	2.19143	4	0.472995	0.867327	5	-1.12554	-0.0244233	4	0.0893773	1.1634	4
		28.875	391.75	8	1.31276	2.36024	4	0.320279	0.896342	6	-1.12304	1.38756	6	-1.37334	1.28139	6
		50.395	490.635	10	1.52741	2.17371	16	0.462582	0.90174	20	-0.700988	1.01004	10	-0.682664	0.39209	7
		38.0712	562.159	6	1.36244	2.35547	18	0.289704	0.946656	16	-0.875963	1.06656	12	-0.85674	1.11821	23
		25.0663	226.659	8	1.26911	2.75477	19	0.299484	0.998803	9	-1.21414	0.805576	12	-1.39727	1.19512	6
		30.5575	288.85	11	1.34453	2.22826	13	0.303934	0.89237	14	-1.06709	1.22047	15	-1.22979	1.06141	13
		30.375	155.75	5	1.15999	2.57936	8	0.136564	0.968545	9	-0.972713	0.903592	8	-1.22749	1.04176	6
		40.5	145.25	4	1.66539	2.04909	3	0.601582	0.828991	3	-0.478485	0.129032	2	-1.52083	-0.249275	4
		50.625	187.625	3	1.41948	2.48001	6	0.384194	0.903061	7	-1.09885	0.932409	8	-1.25744	1.47681	10
		31.375	111.875	2	1.54829	1.99073	2	0.450756	0.791444	2	-0.581673	0.239106	3	-1.39806	-0.39726	2
		28.1925	403.827	9	1.30999	2.48325	16	0.289422	0.959585	18	-1.37927	0.762349	13	-1.38959	0.95315	10
		37.1525	382.7	14	1.3856	2.50237	14	0.325018	0.957598	14	-1.11955	0.668035	12	-1.35519	1.26408	10
		43.4925	585.908	6	1.45972	2.65156	7	0.450795	0.979035	13	-1.12139	0.508309	19	-1.17667	1.11687	8
		45.125	294.5	6	1.37877	2.36847	11	0.361404	0.93469	7	-0.224554	1.28627	4	-1.05935	1.36164	6
		39.375	230.75	5	1.87619	2.3499	3	0.738857	0.941471	5	-0.634921	0.88176	4	-1.54711	1.18957	7
		68.5	489.875	3	0.342214	2.75579	3	0.396214	0.990457	2	-0.393468	1.48223	4	-1.31118	1.02374	2
		72.625	213.25	3	1.71525	2.23877	4	0.496308	0.895697	3	-0.664372	1.24242	3	-1.31868	1.50176	4
		29.375	263.875	3	1.47669	2.3955	4	0.450182	0.944124	6	-1.26975	1.43385	10	-0.393771	1.24995	9
		40.2675	408.34	9	1.52378	2.38277	20	0.497612	0.936199	18	-0.914639	0.834075	13	-0.850997	0.620716	19
		29.735	575.291	13	1.29902	2.44814	16	0.269503	0.957989	16	-1.00272	1.2324	15	-1.11784	1.3209	10
		32.4813	232.444	8	1.32253	2.42697	13	0.32467	0.946192	14	-0.968459	0.858151	12	-0.883362	1.23149	9
		33.23	421.863	9	1.3972	2.56595	17	0.320552	0.951179	17	-1.21297	1.1412	15	-1.49599	1.02596	11
		38.6412	545.645	24	1.30897	2.54309	29	0.300943	0.979599	15	-1.15684	0.937642	28	-1.4666	1.33081	16
		41.6638	321.71	7	1.45471	2.72125	16	0.414613	0.977802	8	-1.04106	0.917805	11	-1.51328	0.944019	13
		34.5175	331.022	7	1.40586	2.41981	11	0.386698	0.948304	13	-0.775474	0.529944	8	-1.2114	1.26166	14
		33.51	602.505	7	1.37944	2.22274	10	0.365998	0.891757	11	-0.809168	0.959608	7	-0.75017	1.33968	8
		23.9988	518.955	6	1.31901	2.62626	14	0.346322	0.972553	7	-0.672603	0.673369	8	-1.46793	1.32678	10
		37.875	419.75	5	1.51451	2.49328	6	0.406417	0.954467	6	-1.42138	0.764398	8	-1.47673	1.26634	6
		52.5	135.5	2	1.64054	2.18821	3	0.579173	0.869992	4	-1	0.214511	2	-1.27968	1.23423	4
		52.9188	413.308	5	1.61151	2.65736	11	0.570249	0.981446	5	-1.19509	0.675651	11	-1.67117	1.30511	11
		67.625	172.5	3	1.72362	2.364	4	0.570441	0.927421	5	-1.12913	0.269767	5	-1.32671	1.49584	4
		74.875	99	2	1.72049	1.74093	2	0.590722	0.646729	2	-0.764608	0.752525	2	-1.09925	-0.293432	2
		108.125	598.5	5	1.85299	2.50649	8	0.701287	1.0203	7	-1.33951	1.57895	11	-1.38122	-0.0160066	5
		99.375	124.5	2	1.74859	1.99003	2	0.652143	0.799529	2	-0.240964	0.514429	3	-1.45481	0.973638	2
		84.625	114	2	2.06594	2.20412	3	0.842298	0.89953	2	-0.811404	0.251108	2	-0.99957	1.03326	2
		23.15	308.455	11	1.18949	2.50247	15	0.266386	0.95949	8	-1.14288	0.818168	11	-1.306	1.44263	6
		31.465	250.398	9	1.26799	2.68114	18	0.262582	0.978359	18	-1.1047	1.12279	9	-0.399522	1.49515	11
		26.75	147.5	5	1.22719	2.48329	7	0.175964	0.95634	9	-1.39623	0.86631	8	-1.29906	1.60482	4
		37.38	413.261	10	1.25098	2.51944	20	0.254718	0.968852	31	-1.02472	0.86168	12	-1.27025	1.29091	14
		21.625	97.25	4	1.36911	2.01622	5	0.271933	0.775625	6	-1.06838	1.12903	4	-0.935401	-0.0133715	5
		38.875	974.875	21	1.55812	2.47143	18	0.513984	0.955221	17	-1.00714	0.666667	19	-0.869978	1.39486	11
		47.375	634.825	14	1.48411	2.23836	22	0.428785	0.899482	21	-0.906554	0.906277	26	-1.29491	1.24391	15
		42.465	597.79	14	1.18971	2.42142	36	0.243247	0.938446	32	-1.09553	1.23151	14	-1.34067	1.27779	15
		47.875	461.75	5	1.4839	2.50538	6	0.373405	0.946836	7	-0.80738	1.23134	8	-1.13327	0.905367	5
		54.5938	513.306	11	1.63945	2.35874	17	0.533476	0.935324	19	-0.99237	0.666399	10	-0.239358	1.19445	6
		53.25	341	6	1.60542	2.24003	4	0.560471	0.885138	4	-0.920188	1.06466	5	-1.16504	1.29289	4
		38.135	326.47	7	1.42899	2.36243	10	0.39852	0.937323	7	-1.38239	0.902906	10	-1.43483	1.17405	6
		37.75	215.125	5	1.39198	2.40298	5	0.385472	0.946224	7	-1.13092	1.02872	6	-1.52298	1.24471	4
		43.5	299.25	6	1.48124	2.19368	4	0.336885	0.881001	4	-1.22259	1.09146	6	-1.17504	1.49695	4
		27.625	63	2	1.34479	1.76393	2	0.328347	0.683871	2	-0.190045	0.214286	2	-0.265657	0.736215	2
		44	182	4	1.42781	2.35987	4	0.375406	0.926351	3	0.0114286	0.692308	14	-0.799054	1.36182	3
		22.125	369.75	4	1.14769	2.39096	5	0.294865	0.944781	4	-1.04005	0.440129	4	-1.47761	1.54585	4
		38.745	800.887	9	1.37127	2.41002	29	0.382539	0.928858	26	-0.978157	0.756892	23	-0.443079	1.37947	22
		32.3	437.569	9	1.25617	2.43116	7	0.209882	0.939405	8	-1.15655	0.638683	7	-1.40957	1.33364	6
		35.75	800.195	18	1.37675	2.49928	37	0.337767	0.9649	18	-1.10217	1.13866	27	-1.46819	0.923746	14
		40.0925	934.291	39	1.3697	2.32207	32	0.346147	0.916621	30	-0.782717	0.955688	28	-1.10471	1.13883	29
		27.395	255.615	9	1.35391	2.43118	12	0.323844	0.93248	7	-0.631983	0.957076	9	-1.51664	0.962076	7
		20.375	324.875	7	1.07372	2.43705	8	0.366184	0.925287	7	-1.46444	1.09189	14	-1.41312	1.37203	6
		48.0175	1167.72	13	1.46035	2.71158	16	0.433866	0.979016	14	-1.31957	0.644759	14	-1.48635	1.55044	12
		68.045	640.93	7	1.6882	2.5856	10	0.593825	0.983063	9	-1.01026	0.925782	11	-0.90138	1.33156	5
		64.125	251	5	1.74344	2.48851	8	0.64409	0.982829	4	-1.36567	1.18433	13	-1.16119	1.49638	9
		59	927	5	1.42653	2.48699	5	0.3741	0.955667	7	-0.746032	0.969697	7	-1.20811	1.02666	6
		40.9125	1014.02	11	1.47517	2.5343	13	0.418877	0.961144	12	-0.842191	1.2463	13	-1.29404	1.32546	16
		34.4775	400.438	9	1.51496	2.77384	16	0.453162	1.01923	13	-0.807777	1.26018	8	-1.39122	1.47197	7
		31.5	121.375	6	1.32625	2.22688	3	0.332881	0.883483	4	-0.4209	1.11864	3	-1.17156	1.12802	4
		78.625	241.25	4	1.70755	2.22366	3	0.58515	0.888599	4	-1.20988	0.562791	5	0.0695793	1.50022	4
		52.7375	547.17	6	1.63739	2.47092	5	0.567119	0.975978	5	-1.3231	1.24712	6	-1.35917	1.51377	7
		57.1562	867.125	5	1.60225	2.38819	10	0.513862	0.91685	16	-1.14827	0.869015	12	-0.152244	1.18147	6
		47.875	1925.94	24	1.54287	2.5111	34	0.514458	0.960435	36	-1.08952	1.24565	32	-0.567689	1.43852	28
		28.86	373.375	13	1.1991	2.50069	15	0.251849	0.950775	9	-0.926291	1.31778	12	-1.53306	1.29201	7
		31.3438	637.425	7	1.38068	2.42363	14	0.362814	0.94594	15	-1.17053	0.945595	13	-1.45098	1.40988	16
		36.285	540.16	21	1.25269	2.35918	36	0.268872	0.938007	29	-1.07805	1.1334	30	-1.31272	1.27977	15
		32.98	431.095	16	1.3889	2.44184	17	0.336142	0.944431	15	-0.812941	0.940712	11	-0.955173	1.26961	10
		41.875	327.5	7	1.10777	2.45834	8	0.164179	0.950773	9	-0.787172	0.926677	9	-0.438746	1.2445	7
		43.12	985.32	21	1.35894	2.3217	26	0.323085	0.920258	28	-1.00544	1.28668	14	-1.27665	1.33449	11
		70.5875	611.019	19	1.56957	2.56912	13	0.530099	0.969621	17	-0.837432	0.846946	10	-0.921213	1.35095	9
		58.145	2519.11	6	1.71729	2.97706	13	0.585421	1.03074	18	-1.25132	1.20962	28	-0.936514	1.31397	12
		47	359.5	4	1.4702	2.48655	6	0.423715	0.975791	6	-1.03191	0.748652	5	-1.30669	1.3486	4
		49.0412	368.577	9	1.56173	2.63125	13	0.516464	0.983176	10	-0.732279	1.10996	7	-1.48006	1.36619	6
		33.1863	469.445	5	1.32916	2.76951	18	0.293367	0.97882	17	-1.34856	1.37096	10	-1.46291	1.30887	6
		43.5	316.5	4	1.50927	2.9549	3	0.4798	1.0293	4	-1.27545	1.1097	6	-1.32575	1.3726	4
		25.5	617.125	7	1.25918	2.62094	8	0.300749	0.970026	14	-0.926316	1.22493	9	-1.4677	1.19173	4
		54.625	843.125	5	1.78743	2.91444	13	0.625711	1.03539	9	-0.820771	1.3352	8	-1.26453	1.18944	6
		52.225	1315.62	14	1.61137	2.56226	11	0.545387	0.967448	17	-1.28693	1.08421	14	-0.774978	1.27452	12
		29.75	164	4	1.255	2.39624	6	0.262795	0.955203	8	-1.45732	1.17612	6	-1.38622	1.09451	6
		22.885	355.515	12	1.3177	2.49281	7	0.425492	0.95451	6	-0.969848	0.986334	8	-0.989486	1.5222	6
		38.4925	633.153	15	1.24681	2.47736	33	0.300779	0.944006	16	-1.35638	1.18256	16	-1.37838	1.59438	12
		45.0312	751.969	19	1.38872	2.57013	42	0.374207	0.976705	27	-1.05216	0.996228	29	-1.32054	1.24883	17
		32.25	443.688	10	1.3725	2.52095	14	0.354787	0.962313	15	-0.597496	0.747863	15	-1.16582	1.11756	29
		36.6	1301.3	14	1.53636	2.38686	31	0.441156	0.928505	28	-0.77522	1.07456	21	-1.29337	1.15846	15
		51.6362	564.186	12	1.54177	2.47279	15	0.510203	0.966245	19	-1.02146	1.15096	13	-1.54471	1.21451	16
		63.75	538.125	6	1.54044	2.39489	9	0.471795	0.944143	10	-0.56429	0.90566	6	-1.36567	1.3704	10
		34.5825	505.618	11	1.18857	2.53546	15	0.16754	0.955228	9	-1.33011	0.957317	9	-1.19213	1.80109	7
		41.625	366.875	12	1.47351	2.45192	5	0.457749	0.939972	6	-0.96814	1.27767	5	-1.36778	1.42323	4
		30.575	623.675	13	1.56896	2.93894	15	0.447334	1.00998	13	-1.29318	0.883796	9	-1.21861	1.30019	6
		37.29	901.93	19	1.23188	2.63692	18	0.405716	0.987711	18	-1.21764	1.30449	11	-1.34637	1.32443	7
		35.35	384.7	13	1.54859	2.70119	7	0.422334	0.961653	6	-1.10451	1.08064	8	-1.18442	1.67923	11
		88.375	88.375	1	1.90219	1.90219	1	0.788609	0.788609	1	-0.455446	-0.455446	1	-0.685294	-0.685294	1
		55.625	190.625	2	1.78255	2.94223	3	0.678535	1.02792	3	-0.334426	1.44974	3	-0.812652	0.224832	3
		40.39	396.675	9	1.44839	2.61808	19	0.362433	0.968408	16	-1.06341	0.95759	13	-1.38864	1.41231	10
		32.25	94	4	1.42983	2.0656	4	0.404223	0.861262	5	-0.943894	0.743802	2	-1.12611	1.10945	4
		40.8162	781.55	30	1.38264	2.81475	38	0.382129	0.984478	32	-0.730033	0.955797	22	-1.16334	1.32572	10
		40.0438	741.67	29	1.24988	2.52308	39	0.266973	0.961481	19	-1.42268	1.38894	33	-1.38294	1.41089	12
		35.155	445.871	10	1.32186	2.62042	15	0.26531	0.980706	16	-1.18866	1.00783	15	-1.34233	1.18068	6
		32.375	102.5	3	1.39339	2.0051	5	0.351251	0.80198	4	-0.637084	0.907162	4	-0.225532	1.35845	4
		62.375	154	4	1.54433	2.30766	5	0.509502	0.919018	5	-0.785714	0.459489	5	-1.03988	1.16309	12
		43.7675	681.678	15	1.38523	2.45575	14	0.346318	0.951024	15	-0.933895	1.03832	25	-1.04509	1.34225	11
		49.2275	2149.74	24	1.47183	2.66327	21	0.443864	0.99008	33	-1.30552	1.25727	16	-1.47794	1.32676	11
		40.8762	1144.14	12	1.27624	2.78363	22	0.334347	0.992395	31	-1.06062	1.10609	29	-1.20461	1.45379	15
		27.4675	363.58	8	1.24114	2.5961	16	0.199559	0.97792	18	-1.29419	1.45605	10	-1.54644	1.52406	8
		30.4375	425.25	9	1.23876	2.39324	12	0.219995	0.936823	15	-0.232689	1.33262	9	-1.29111	1.23951	10
		44.425	941.018	10	1.54829	2.76883	8	0.519385	1.00022	11	-0.723255	1.17344	8	-0.743793	1.35148	8
		55.955	657.315	14	1.42953	2.72602	16	0.365897	0.996036	16	-1.24091	1.04234	15	-1.48899	1.40529	17
		40.25	264.25	6	1.1689	2.28891	3	0.231933	0.91003	4	-0.355731	0.700637	6	-1.27619	1.3225	2
		49	343.875	2	1.48027	2.55948	4	0.343279	0.968636	3	-0.666667	1.55798	6	-1.14076	0.903499	3
		42.0375	337.725	12	1.53538	2.50998	16	0.456368	0.962352	13	-1.03382	1.33985	27	-1.39544	1.33949	6
		25.1513	310.224	11	1.16901	2.5687	20	0.161284	0.976249	21	-0.946481	1.11967	13	-1.45564	1.06702	11
		29.645	303.415	21	1.13231	2.51927	40	0.203666	0.957251	17	-1.02199	1.34468	29	-1.20005	1.27788	16
		35.69	535.255	18	1.27348	2.42279	18	0.277132	0.938363	17	-1.34979	1.33064	17	-1.36294	1.43244	17
		28.7888	461.995	17	1.23897	2.93395	10	0.24305	1.04539	10	-1.52694	1.09701	11	-1.50967	1.498	8
		106.375	365.375	6	-0.381976	2.62712	11	0.804109	0.984179	2	-0.566038	0.262948	3	-1.28513	1.59127	15
		39.5	177.625	5	1.36195	2.33796	11	0.358781	0.924073	7	-0.833579	0.651515	4	-1.43785	0.55937	5
		41.5	340.425	13	1.29684	2.75213	19	0.241161	0.989518	18	-0.988884	1.18478	13	-1.34332	1.39864	6
		38.44	1411.98	22	1.35507	2.4516	38	0.339209	0.95363	28	-1.05399	1.24513	31	-1.37995	1.42658	11
		42.51	349.315	8	1.32278	2.6791	15	0.326487	0.984873	14	-1.30433	1.18209	15	-1.28367	1.40043	10
		58.8413	536.188	16	1.477	2.72054	35	0.413213	0.983668	26	-1.1984	1.14506	17	-1.48727	1.22393	16
		51.19	662.71	15	1.58999	2.72394	32	0.519023	0.980217	25	-0.744525	1.24703	29	-1.46102	1.25729	10
		43.625	288.125	6	1.57182	2.63489	4	0.470397	0.980298	3	-1.07692	1.19802	6	-1.3972	1.15091	4
		45.5288	642.197	13	1.40627	2.5001	13	0.362293	0.957844	13	-0.887626	0.956702	10	-1.36525	1.21035	10
		42.4725	665.76	18	1.29459	2.77738	18	0.357162	1.00479	15	-1.39218	1.28844	10	-1.54376	1.50599	8
		26.625	261.75	3	1.1954	2.53901	6	0.177069	0.973773	9	-1.09121	0.799117	5	-0.495146	1.44586	4
		35.635	331.517	7	1.41452	2.87658	17	0.394896	0.993998	15	-0.736993	0.757658	10	-0.361009	1.4412	12
		30.8188	217.105	10	1.36399	2.93878	9	0.334334	1.01273	8	-1.30768	1.23071	10	-1.23311	1.34963	10
		31.325	342.19	12	1.24116	2.61488	19	0.218473	0.977462	19	-0.724654	1.10296	22	-0.972059	1.20454	14
		22.375	154.375	6	1.43366	2.82937	8	0.366332	0.916957	7	-0.981964	1.26221	9	-1.48439	1.42003	6
		48.8225	805.855	17	1.15226	2.45755	14	0.192483	0.96837	17	-0.872305	1.34753	13	-1.48021	1.24316	6
		32.4825	909.709	11	1.47572	2.51059	26	0.441161	0.963153	25	-0.619041	0.77404	16	-1.46059	1.16313	32
		31.31	293.445	14	1.14524	2.46595	16	0.147497	0.948942	10	-0.952526	0.963172	14	-1.49642	1.2383	11
		33.825	471.4	17	1.17798	2.48217	20	0.199084	0.953013	19	-0.980179	0.875719	11	-1.24471	1.34352	6
		40.25	1081.76	43	1.34191	2.63287	41	0.343002	0.984336	33	-1.17329	1.12033	30	-1.28242	1.41452	16
		27.8188	727.681	25	1.24443	2.57154	16	0.275941	0.971328	8	-1.39489	1.30221	10	-1.29655	1.42415	7
		37.1	1046.5	12	1.51349	2.97381	17	0.48922	0.99815	23	-1.03748	1.28924	15	-1.46073	1.4881	7
		36.5	134.125	4	1.40557	2.48703	6	0.363984	0.990614	7	-1.38462	1.18248	9	-1.3084	1.09324	6
		31.2263	399.286	18	1.33382	2.35183	18	0.36362	0.940152	17	-1.16476	1.22484	15	-1.40365	1.20479	11
		28.65	273.26	10	1.18437	2.60002	9	0.161381	0.971025	9	-1.05451	1.20862	14	-1.31196	1.37222	6
		31.475	403.225	16	1.28544	2.52313	42	0.290079	0.962488	28	-1.0305	1.00658	28	-0.851413	1.37451	15
		31.925	525.325	12	1.38656	2.5033	33	0.313447	0.95203	28	-1.38902	0.886875	29	-1.05247	1.42923	14
		30.325	568.165	21	1.33341	2.92822	22	0.299778	0.992984	19	-1.32029	1.13558	16	-1.33565	1.39524	11
		32.025	327.794	7	1.17419	2.67773	18	0.22378	0.970741	9	-1.41585	1.24845	10	-1.4185	1.40914	6
		34.02	259.527	8	1.43429	2.25163	10	0.522154	0.903795	9	-0.551507	1.31681	10	-1.38255	1.247	10
		29.7338	701.796	33	1.24077	2.69139	19	0.239318	0.989826	18	-0.930347	1.18221	15	-1.48735	1.34329	7
		28.3687	329.68	19	1.06724	2.34893	20	0.184042	0.926724	19	-1.03948	1.07976	28	-1.30336	1.32779	16
		28.8425	433.921	27	1.07056	2.4267	40	0.182923	0.940982	20	-1.26558	1.18112	31	-1.27671	1.3372	16
		28.56	387.228	47	1.12947	2.41056	43	0.176653	0.94238	20	-1.15968	1.185	28	-1.37832	1.38729	17
		30.41	222.367	13	1.32896	2.54237	16	0.320073	0.972093	17	-1.18771	1.12628	15	-1.50727	1.23615	15
		33.4888	1052.21	22	1.27474	2.62269	17	0.272279	0.976384	17	-1.344	0.999793	14	-1.31311	1.47589	7
		30.7	334.194	13	1.1456	2.543	21	0.184695	0.959251	21	-1.15905	1.25063	14	-1.44154	0.825052	14
		33.2	637.362	24	1.2728	2.9535	37	0.249748	0.999891	18	-1.15079	1.04343	28	-1.32138	1.31029	16
		38.6688	1392.44	34	1.40261	2.62632	41	0.365237	0.979751	52	-1.06216	1.0362	32	-1.43585	1.39567	17
		36.065	907.265	24	1.44336	2.84516	37	0.415809	0.997008	31	-1.05288	1.0885	31	-1.5207	1.17521	15
		98.125	522.375	10	1.98185	2.70274	9	0.742031	0.984291	6	-0.868928	0.321343	5	-0.734644	1.37936	8
		22.94	364.783	8	1.17188	2.99072	10	0.164258	1.00455	10	-1.13733	0.819613	7	-1.47462	1.47985	6
		34.2275	1106.97	26	1.41197	2.73801	18	0.357789	1.0049	18	-1.12604	1.33944	33	-1.5473	1.41377	16
		32.76	1113.09	49	1.22433	2.93584	44	0.270792	1.0038	33	-1.23085	1.17191	33	-1.47255	1.44486	12
		31.63	490.803	31	1.20679	2.59935	38	0.262391	0.971588	31	-1.16278	1.16051	32	-1.20825	1.21959	17
		30.8775	450.072	29	1.19359	2.51993	38	0.214324	0.962065	20	-1.07334	1.11802	28	-1.28006	1.41709	17
		32.19	673.186	15	1.28462	2.5611	45	0.280243	0.975016	32	-1.1414	1.00621	32	-1.26603	1.1983	16
		40.9	704.587	8	1.65039	2.95107	14	0.568462	1.00644	11	-1.42135	1.65387	12	-1.58022	1.40819	8
		38.7425	1038.01	24	1.41235	2.93786	17	0.367194	0.987587	25	-1.39501	1.15411	16	-1.42943	1.3691	7
		32.2	652.625	7	1.33888	2.97799	18	0.332058	1.04037	15	-1.27224	1.08884	15	-1.63736	1.54088	8
		55.3937	1484.19	36	1.14005	2.45836	23	0.189967	0.953221	22	-1.13608	1.59601	17	-1.32297	1.53366	11
		46.8375	2144.65	32	1.28986	2.44044	33	0.283451	0.94859	17	-1.4709	1.14444	17	-1.55197	1.08652	17
		47.08	3515.02	42	1.30476	2.5718	43	0.303352	0.962189	34	-1.33607	1.35514	35	-1.58692	1.37756	18
		46.4513	4144.79	68	1.21797	2.45136	75	0.266808	0.948155	52	-1.34281	1.31145	71	-1.58398	1.37563	37
		38.25	1232.49	79	1.14035	2.46019	47	0.208405	0.950539	50	-1.31917	1.22147	34	-1.52113	1.55371	19
		34.0225	1049.56	27	1.16626	2.45151	44	0.215131	0.941814	20	-1.05427	1.00816	28	-1.48061	1.50307	12
		41.6	2122.32	58	1.37016	2.43857	63	0.346161	0.949294	45	-1.02482	1.05958	61	-1.49442	1.12525	71
		49.61	2888.65	36	1.43798	2.39619	50	0.406817	0.936057	43	-0.86802	0.969396	54	-1.22562	1.31908	32
		44.3912	1498.25	17	1.45839	2.58738	33	0.433405	0.972054	28	-0.95941	0.678757	23	-1.53623	1.46739	12
		36.625	105.875	3	1.56799	2.18548	7	0.522227	0.87952	3	-1.30556	0.791027	3	-1.44453	0.017094	4
		43.8875	2178.54	30	1.39481	2.65172	45	0.360622	0.97574	28	-1.20714	1.20597	35	-1.50858	1.27909	34
		54.51	4004.03	55	1.40192	2.4451	80	0.379163	0.945105	48	-1.12299	1.03851	65	-1.51863	1.21172	70
		44.25	2267	76	1.323	2.46843	77	0.323445	0.946709	47	-1.14257	1.30015	69	-1.56966	1.20363	34
		37.7013	2734.64	39	1.16653	2.46437	75	0.229626	0.953813	50	-1.31434	1.17819	35	-1.61933	1.34903	37
		40.02	3360.84	103	1.27104	2.48377	76	0.269307	0.946324	48	-1.23288	1.16089	33	-1.46794	1.40946	17
		39.2587	2437.28	111	1.09422	2.41208	79	0.181079	0.939367	51	-1.14049	1.15254	68	-1.34357	1.36384	34
		39.375	2145.89	79	1.18841	2.45201	79	0.218313	0.944473	49	-1.1981	1.07187	66	-1.47028	1.36376	36
		30.375	815.6	42	1.18731	2.54505	43	0.236837	0.963296	34	-1.28978	1.17151	32	-1.59307	1.41506	19
		36.2263	3167.71	97	1.1861	2.44698	71	0.241626	0.94596	51	-1.13705	0.995603	66	-1.48985	1.4136	17
		36.625	2355.7	94	1.23609	2.51908	47	0.273045	0.963983	50	-1.1085	0.993503	61	-1.43871	1.4563	18
		38.3263	1836.16	43	1.36296	2.5525	38	0.344943	0.964931	34	-1.13502	1.01029	28	-1.44593	1.07889	16
		37.2463	1112.14	26	1.32	2.47769	38	0.302649	0.956358	32	-1.16532	1.1744	32	-1.51339	1.37273	17
		36.4875	1619.53	43	1.23603	2.49729	48	0.262971	0.959659	35	-1.17269	1.00619	65	-1.42253	1.4416	35
		33.6863	595.185	30	1.17736	2.46674	37	0.203507	0.954369	31	-1.22604	1.25875	31	-1.47186	1.41427	17
		31.8762	985.524	45	1.03268	2.53759	46	0.183873	0.959318	37	-1.2676	1.2141	33	-1.48799	1.38858	18
		33.79	816.148	83	1.07789	2.44207	48	0.187576	0.943365	34	-1.32864	1.20027	34	-1.48428	1.42528	19
		34.5187	883.575	39	1.20504	2.60062	41	0.213194	0.973518	34	-1.17931	1.3658	34	-1.52351	1.46286	12
		39.25	1273.23	58	1.10954	2.46628	79	0.181642	0.949151	51	-1.18689	1.15319	33	-1.4656	1.41954	18
		38.695	1253.79	73	1.09048	2.46119	87	0.176999	0.950011	53	-1.24253	1.19594	68	-1.50347	1.43962	36
		34.2475	1088.95	90	0.967503	2.43109	49	0.137089	0.940361	37	-1.24186	1.17662	65	-1.52378	1.42106	37
		33.16	896.33	43	1.12583	2.4998	53	0.189547	0.95494	34	-1.12034	1.0962	32	-1.49922	1.45046	18
		34.0463	1523.45	89	1.20638	2.46398	54	0.241401	0.942351	35	-1.0333	1.13612	61	-1.46361	1.38847	18
		33.55	1161.94	56	1.1987	2.42086	97	0.238863	0.93945	52	-0.986325	0.912075	58	-1.3382	1.31889	17
		32.69	1125.1	52	1.25783	2.55878	45	0.26149	0.96438	34	-1.26412	1.0851	31	-1.50782	1.37928	12
		31.9125	317.799	7	1.04707	2.73575	18	0.188388	0.981902	10	-1.10657	1.03837	14	-1.4465	1.43533	6
		32.355	790.875	17	1.54699	2.91509	16	0.411433	1.01077	14	-1.45081	0.878097	10	-1.4601	1.48382	16
		37.67	1467.64	38	1.24318	2.516	45	0.274288	0.962721	31	-1.13954	1.21335	31	-1.12622	1.33419	31
		36.9075	2226.3	56	1.17679	2.37982	69	0.22548	0.932306	54	-1.12037	1.06721	64	-1.2962	1.3608	33
		29.815	509.4	23	1.14999	2.53062	43	0.260462	0.958017	21	-1.22991	1.20395	31	-1.50706	1.47916	18
		32.5975	765.277	62	1.13775	2.49204	43	0.219172	0.958377	33	-1.27055	1.2087	32	-1.35945	1.47389	18
		38.75	1234.03	73	1.05231	2.44846	52	0.181223	0.942082	37	-1.32211	1.22667	33	-1.45894	1.52602	36
		46.375	2489.01	99	1.02238	2.42053	49	0.126995	0.93724	51	-1.44588	1.30871	36	-1.47942	1.37461	18
		41.185	1556.66	76	0.992817	2.39021	84	0.162036	0.92655	50	-1.23318	1.29195	34	-1.49248	1.42708	37
		43.75	1918.41	78	1.07546	2.39007	78	0.156897	0.931794	50	-1.12223	1.17496	67	-1.42518	1.31904	33
		34.625	1532.45	89	1.17751	2.44202	73	0.217271	0.946435	52	-1.0994	1.03519	63	-1.37579	1.33588	33
		36.6525	1245.75	54	1.22297	2.62279	43	0.240281	0.973055	35	-1.07527	1.26882	30	-1.53184	1.40295	18
		36.375	1942.24	102	1.22049	2.63182	46	0.245545	0.977984	53	-1.24563	1.19136	70	-1.45809	1.37206	35
		33.51	1473.32	70	1.15087	2.49659	46	0.217139	0.959661	35	-1.2909	1.0817	34	-1.53645	1.46285	18
		37	1651.96	66	1.20689	2.45284	82	0.223283	0.943965	55	-1.15171	1.14693	32	-1.42233	1.33994	17
		33.875	1422.21	34	1.26132	2.64303	40	0.282271	0.979052	31	-1.0821	1.11199	30	-1.51722	1.41208	12
		51.7375	3879.14	48	1.49059	2.72684	42	0.423806	0.985699	49	-1.33859	0.967457	34	-1.29881	1.48939	33
		33.58	1938.16	53	1.16933	2.58628	46	0.256947	0.972828	32	-1.30369	1.17787	34	-1.47026	1.3143	17
		32.06	594.2	48	1.151	2.46118	45	0.162209	0.946669	33	-1.16919	1.18829	32	-1.35237	1.35933	32
		40.8862	902.149	39	1.22815	2.44252	43	0.247367	0.946887	52	-1.13379	1.24255	34	-1.45182	1.3695	17
		38.465	936.143	45	1.14155	2.47428	44	0.186227	0.952719	34	-1.38313	1.29295	34	-1.48841	1.39413	20
		42.75	2472.79	117	1.14339	2.38843	73	0.211125	0.937588	52	-1.2595	1.18276	36	-1.36759	1.35318	34
		44.875	2038.5	111	1.03463	2.38518	82	0.170913	0.931464	49	-1.34948	1.27001	70	-1.49567	1.28978	36
		43.6	1484.62	49	1.11952	2.41811	80	0.18588	0.939065	51	-1.14586	1.11325	64	-1.49908	1.00298	35
		38.045	1403.97	44	1.18181	2.5484	44	0.199082	0.959222	51	-1.08702	1.12978	35	-1.48937	1.1502	32
		38.57	1494.56	44	1.23136	2.54961	45	0.278736	0.966638	50	-1.07633	1.20508	34	-1.50379	1.39253	18
		37.625	995.95	90	1.09984	2.44115	47	0.170311	0.939739	34	-1.19512	1.21529	34	-1.40176	1.25491	33
		47.375	4099.78	67	1.31142	2.47389	119	0.311751	0.938149	96	-0.901603	0.987384	63	-1.476	0.34107	58
		40.5	2543.18	52	1.25612	2.45588	77	0.278108	0.942277	50	-1.06894	1.08403	66	-1.42322	1.21466	34
		33.5037	1502.55	89	1.26936	2.51176	43	0.279239	0.959182	49	-1.14652	0.992677	64	-1.42634	1.43362	35
		37.445	888.655	37	1.36075	2.85471	39	0.338591	1.00263	49	-1.22648	1.18509	32	-1.59657	1.47472	12
		51.32	511.72	12	1.42083	2.534	17	0.362667	0.967042	13	-1.00797	1.03107	12	-1.42546	1.49152	11
		40.105	1086.88	28	1.29671	2.54942	39	0.280216	0.965059	30	-1.43079	1.15054	33	-1.42216	1.41215	11
		41.605	1809.81	57	1.27648	2.43753	85	0.278049	0.945537	48	-1.13133	1.07536	62	-1.37868	1.24737	34
		39.0325	1793.65	59	1.21841	2.57972	79	0.244456	0.970897	52	-1.21987	1.15648	66	-1.39186	1.36249	35
		42.5562	979.338	53	1.17097	2.53253	49	0.235363	0.963013	35	-1.36493	1.21281	35	-1.39995	1.37845	35
		39.065	1551.04	94	1.13625	2.43279	47	0.195396	0.941392	35	-1.27164	1.2864	35	-1.51272	1.4168	19
		45.875	3224.27	104	1.18652	2.51394	80	0.23343	0.960464	51	-1.30974	1.22654	36	-1.49813	1.36903	34
		58.4963	4548.68	85	1.28099	2.261	116	0.295565	0.898058	100	-1.00275	1.31914	66	-1.37837	0.572234	104
		41.0562	2862.39	92	1.18937	2.45267	75	0.247253	0.943051	52	-1.21095	1.2657	67	-1.47198	1.22987	35
		36.9263	1414.08	65	1.14669	2.51907	44	0.198621	0.960542	34	-1.2332	1.25207	34	-1.47183	1.33225	35
		39.5	1666.19	81	1.13434	2.37391	87	0.186801	0.92955	50	-1.11748	1.16415	68	-1.44884	0.993266	35
		35.835	1317.23	81	1.11408	2.54207	47	0.204822	0.96224	37	-1.16221	1.23779	33	-1.47865	1.32867	35
		40.2488	4842.35	74	1.15388	2.57855	48	0.20958	0.965014	50	-1.1308	1.2999	33	-1.5336	1.31831	36
		37.4438	3942.58	72	1.18284	2.5488	75	0.232045	0.96343	53	-1.20666	1.20035	34	-1.54356	1.35955	35
		35.8925	699.937	45	1.16485	2.60701	45	0.210313	0.968594	35	-1.14489	1.15826	31	-1.53526	1.59491	18
		31.8475	959.975	82	1.20295	2.61293	44	0.232169	0.968285	35	-1.16085	1.16778	33	-1.47151	1.38039	34
		45.875	2762.5	46	1.35602	2.98295	43	0.356225	1.00023	51	-1.09358	1.34576	33	-1.45748	1.51119	17
		51.3813	3095.72	42	1.08282	2.42855	68	0.182665	0.941637	50	-1.22441	1.21048	69	-1.33979	1.23137	33
		40.44	1115.41	61	1.08819	2.39294	50	0.181856	0.937331	34	-1.28537	1.31087	35	-1.39278	1.71998	37
		39.56	1578.91	41	1.24156	2.6146	46	0.263227	0.975787	53	-1.2537	1.06223	63	-1.30536	1.52014	36
		44.5787	1094.55	79	1.02932	2.55262	59	0.181042	0.967901	36	-1.39089	1.37964	35	-1.46954	1.53299	37
		43.03	1998.09	76	1.14326	2.50303	79	0.187473	0.956584	53	-1.22845	1.32473	36	-1.41019	1.3884	35
		42.8225	2381.6	82	1.12005	2.48261	49	0.188025	0.953453	37	-1.33154	1.42064	34	-1.46948	1.32792	34
		41.5225	2350.94	75	1.18872	2.51776	48	0.231035	0.958553	33	-1.32748	1.54727	36	-1.35441	1.35958	32
		45.105	3331.93	121	1.31392	2.57122	73	0.314334	0.969846	52	-1.16776	1.16713	67	-1.39037	1.38418	34
		38.9675	2187.12	102	1.11669	2.47473	78	0.181144	0.951278	52	-1.18074	1.2207	66	-1.47084	1.33923	35
		33.4513	2007.56	62	1.17822	2.53805	42	0.231419	0.963691	33	-1.18003	1.12695	33	-1.53986	1.35605	17
		41.01	1432.97	73	1.24325	2.57065	46	0.264564	0.967153	50	-1.08655	1.27792	67	-1.4334	1.30726	33
		48.625	3517.28	46	1.35405	2.69566	45	0.334954	0.977266	50	-1.06359	1.55515	35	-1.6338	1.31054	37
		36.8425	1873.12	78	1.20947	2.51498	44	0.231935	0.958046	35	-1.1874	1.25867	33	-1.5287	1.19716	34
		34.5225	736.327	48	1.25076	2.71453	41	0.275294	0.975296	35	-1.09642	1.29764	31	-1.62964	1.2623	34
		34.0988	676.275	26	1.33612	2.80757	41	0.310084	0.978167	33	-0.777111	1.19395	28	-1.59031	1.09942	16
		35.3275	888.712	22	1.23713	2.46855	19	0.240188	0.950257	19	-1.1253	1.16898	15	-1.48148	1.35003	12
		37.9537	959.944	25	1.30498	2.5982	39	0.313825	0.966719	32	-1.21533	1.26636	34	-1.4718	1.04176	34
		36	876.269	72	1.07886	2.45985	50	0.177023	0.949524	35	-1.2208	1.25217	35	-1.47216	1.29597	35
		41.5	1421.48	82	1.21837	2.53904	47	0.255122	0.964407	53	-1.24145	1.14709	70	-1.44987	1.39045	35
		46.835	1537.56	54	1.17541	2.53583	55	0.230549	0.965742	50	-1.21581	1.2801	36	-1.44622	1.37604	35
		41.625	3873.36	66	1.21789	2.4839	73	0.267104	0.954197	51	-1.20766	1.17589	35	-1.31851	1.38874	33
		44.1688	4330.24	126	1.24215	2.54506	77	0.258158	0.966209	54	-1.37877	1.30158	35	-1.47401	1.39679	35
		33.5187	3474.48	50	1.20884	2.95416	40	0.249754	0.998009	33	-1.2142	1.42036	36	-1.4556	1.39757	17
		44.3425	2153.31	120	1.16596	2.52874	47	0.238298	0.9633	51	-1.24316	1.39731	36	-1.58026	1.38784	19
		49.2238	1838.24	91	1.19456	2.5117	76	0.251973	0.962572	52	-1.25898	1.31532	69	-1.49281	1.33892	18
		43.88	2968.97	90	1.23505	2.68715	46	0.255725	0.980599	52	-1.23113	1.31611	35	-1.52745	1.3777	36
		34.4963	996.859	61	1.21393	2.74619	43	0.255606	0.982765	34	-1.27325	1.27399	33	-1.5038	1.2823	17
		42.1775	1337.63	47	1.31608	2.65686	41	0.32811	0.969741	45	-0.979083	1.14371	62	-1.46039	1.03194	32
		37.7912	1548.95	75	1.1505	2.40393	77	0.220631	0.929869	53	-1.00897	1.09008	61	-1.43809	0.896732	69
		38.22	1527.56	92	1.17268	2.78184	52	0.239501	0.978466	50	-1.04796	1.21506	65	-1.52845	1.2008	34
		35.615	780.75	51	1.21227	2.70582	44	0.247774	0.982822	52	-1.04152	1.13761	31	-1.55168	1.4285	19
		38.8888	1500.7	82	1.21009	2.92694	45	0.243712	0.994956	34	-1.16614	1.26645	31	-1.54979	1.49019	18
		34.44	2444.24	31	1.22187	2.61863	21	0.259329	0.980088	34	-1.30824	1.33063	31	-1.48394	1.32181	18
		36.9438	797.785	56	1.26489	2.54781	48	0.289197	0.965005	31	-1.33511	1.24074	34	-1.45296	1.39651	17
		37.935	1716.43	77	1.09779	2.47811	46	0.173802	0.953409	36	-1.12506	1.25675	32	-1.38298	1.37724	34
		40.375	1217.51	76	1.12809	2.44593	49	0.193145	0.947896	34	-1.29024	1.31618	35	-1.45898	1.39015	18
		40.805	1268.61	73	1.13155	2.42756	76	0.19798	0.942286	34	-1.19908	1.17484	35	-1.36818	1.3436	35
		41.75	1804.4	82	1.1069	2.54305	48	0.207623	0.964984	36	-1.23395	1.38963	34	-1.45564	1.36329	35
		38.4588	1882.48	94	1.16654	2.61483	46	0.216755	0.974763	33	-1.32504	1.39506	36	-1.47614	1.30959	17
		47.91	1855.51	81	1.14371	2.45909	80	0.205376	0.946269	52	-1.17867	1.40443	69	-1.53149	1.16589	34
		51.485	3537.01	119	1.1427	2.49882	84	0.208876	0.955365	52	-1.29424	1.27764	70	-1.43802	1.31738	35
		38.2062	1515.59	83	1.21474	2.69756	48	0.246716	0.979121	36	-1.19379	1.30449	35	-1.47244	1.42425	36
		39.75	2970.03	112	1.34479	2.71096	70	0.327856	0.982645	52	-1.08919	1.26206	64	-1.4457	1.28549	33
		40.7975	3703.93	69	1.24738	2.80699	79	0.280028	0.98503	51	-1.09098	1.2808	64	-1.5191	1.31516	36
		39.5862	2473.45	87	1.10434	2.40038	83	0.173583	0.930603	52	-0.933028	1.11227	64	-1.46145	0.932156	64
		38.645	1700.14	50	1.25916	2.56898	43	0.263416	0.963312	49	-0.810763	1.09879	63	-1.48304	1.12133	16
		36.8475	1553.19	41	1.26104	2.64409	42	0.286405	0.980034	33	-0.995079	1.1496	64	-1.39485	1.44931	36
		37.3975	1101.77	27	1.17329	2.49559	21	0.234148	0.962551	19	-1.17759	1.08724	32	-1.31759	1.43224	12
		36.6175	1099.33	49	1.26514	2.57953	46	0.270669	0.966137	33	-1.32839	1.1938	34	-1.50221	1.38517	17
		38.7662	1155.8	60	1.28344	2.52105	73	0.291921	0.960271	51	-1.12352	1.19582	68	-1.40539	1.35105	34
		37.37	917.175	52	1.17231	2.4894	46	0.216932	0.956012	53	-1.17781	1.27469	33	-1.47946	1.32914	35
		39.4825	1132.05	75	1.02583	2.42797	53	0.160124	0.941402	37	-1.31965	1.3746	35	-1.45049	1.41961	18
		52.175	2775.99	111	1.21406	2.54267	76	0.242765	0.966341	56	-1.29131	1.33824	71	-1.52066	1.28703	37
		56.3413	1922.09	120	0.997731	2.42146	91	0.150447	0.94204	53	-1.30161	1.32941	71	-1.36217	1.28396	35
		46.125	1929.12	114	0.964691	2.46768	89	0.140942	0.949666	35	-1.28404	1.30319	34	-1.47426	1.4888	36
		44.7525	5684.93	86	1.1763	2.42132	80	0.228737	0.944441	51	-1.15338	1.33725	66	-1.45253	0.989342	34
		41.0725	1914.32	73	1.14208	2.79104	50	0.215612	0.984337	36	-1.287	1.4461	36	-1.49046	1.33467	33
		43.82	2276.99	76	1.37091	2.81566	74	0.344423	0.989395	97	-1.03647	1.32419	66	-1.55318	0.966611	37
		35.375	1687.41	51	1.13004	2.90605	46	0.220112	0.999259	34	-1.09747	1.21018	31	-1.42983	1.46972	17
		43.2475	1514.54	44	1.12813	2.45633	75	0.224477	0.948954	48	-0.906571	1.22746	69	-1.37926	1.24168	33
		45	4074.67	75	1.2434	2.42334	72	0.264656	0.935345	51	-0.856276	1.03923	59	-1.41948	0.689005	66
		41.8825	3012.64	94	1.2154	2.52113	76	0.263853	0.958837	50	-0.973159	1.1439	63	-1.41486	1.29896	35
		44.0675	2966.09	114	1.23372	2.91855	44	0.257597	0.990604	53	-0.975674	1.19711	68	-1.56558	1.06346	75
		39.9325	6174.32	36	1.08128	2.88878	23	0.191049	0.988698	18	-1.0472	1.15331	13	-1.56437	1.37077	12
		38.8825	1338.99	16	1.3557	2.71662	38	0.321939	0.982289	30	-1.27182	1.32747	33	-1.57361	1.45585	12
		38.625	2641.76	73	1.32408	2.60985	78	0.306621	0.975244	49	-1.20637	1.28005	69	-1.50251	1.41782	18
		32.255	857.565	46	1.23983	2.56423	42	0.270714	0.967033	35	-1.27674	1.20019	32	-1.49066	1.30917	34
		37.5388	1366.21	67	1.11337	2.49113	46	0.185518	0.95516	35	-1.26441	1.23191	33	-1.50724	1.40735	18
		39.0513	1602	58	1.17131	2.54074	44	0.223794	0.964438	35	-1.38183	1.44577	36	-1.52896	1.43121	18
		46.125	2588.41	94	1.1525	2.52545	78	0.192601	0.958632	52	-1.28368	1.30989	70	-1.46985	1.30767	36
		51.125	3729.5	122	1.28737	2.73194	73	0.304186	0.988712	50	-1.2754	1.28827	70	-1.49897	1.29561	34
		46.125	7131.78	136	1.16615	2.75546	47	0.229823	0.990331	36	-1.24819	1.22679	69	-1.5042	1.10692	34
		48.1112	3823.06	62	1.16995	2.51479	82	0.212466	0.962659	54	-1.06808	1.18215	72	-1.39969	1.25958	34
		42.0938	2179.34	78	1.21869	2.58093	48	0.262631	0.96538	52	-1.1424	1.23327	35	-1.48191	1.13844	36
		42.125	3177.53	44	1.18256	2.5031	78	0.239209	0.95703	51	-0.952972	1.17089	63	-1.45127	1.30388	35
		40.7638	2183.11	34	1.25987	2.53119	69	0.278189	0.958432	52	-0.929008	1.18007	61	-1.43561	1.14948	70
		41.44	2919.09	44	1.2193	2.53543	82	0.267025	0.960951	105	-0.896933	1.05808	64	-1.379	1.30074	34
		39.625	2442.38	95	1.16205	2.6322	82	0.216328	0.975162	55	-1.14415	1.24324	68	-1.42271	1.42821	36
		42.4725	2194.82	31	1.2219	2.78067	46	0.230513	0.980279	34	-1.26157	1.2515	34	-1.57413	1.44223	18
		42.375	1210.38	15	1.43088	2.38028	59	0.401282	0.941863	44	-0.66369	1.05672	23	-1.35919	1.43424	17
		47.325	3680.45	52	1.44647	2.48501	69	0.419663	0.956006	97	-1.01537	0.908819	61	-1.52099	0.91934	35
		41.475	2715.18	95	1.21918	2.5882	70	0.25866	0.973486	51	-1.14716	1.21675	33	-1.46283	1.23481	34
		41.4813	1917.05	89	1.18713	2.44498	75	0.228882	0.949168	53	-1.05755	1.13749	65	-1.36735	1.30927	34
		44.75	3264.02	118	1.17279	2.66434	44	0.234681	0.98382	53	-1.25237	1.29841	34	-1.59419	1.39016	37
		50.625	3200.44	119	1.25948	2.66804	83	0.298484	0.981294	50	-1.30272	1.24136	72	-1.50659	1.40612	36
		46.36	6919.75	99	1.27348	2.69705	73	0.278509	0.98286	106	-1.21175	1.21969	71	-1.44833	1.28176	36
		49.2675	4954.64	64	1.28821	2.63109	86	0.321625	0.978202	99	-1.23337	1.04898	67	-1.56907	0.955852	35
		37.575	2126.05	67	1.21629	2.48873	42	0.25372	0.955482	52	-1.04581	0.966745	30	-1.39347	1.3024	17
		43.125	2702.12	88	1.24229	2.51766	76	0.249417	0.960577	50	-1.10339	1.11464	67	-1.26011	1.20899	33
		40.5	5066.27	80	1.27404	2.75088	74	0.2859	0.991154	50	-1.1573	1.17036	67	-1.47445	1.43625	35
		38.92	1501.49	75	1.06966	2.59083	51	0.170427	0.972628	34	-1.21968	1.15369	69	-1.47296	1.50534	37
		38.875	1545.52	68	1.17541	2.70929	49	0.221584	0.98898	54	-1.15156	1.20529	65	-1.39524	1.44859	36
		42.38	997.638	26	1.34024	2.69503	18	0.308444	0.99268	16	-1.18253	1.41191	15	-1.52087	0.775386	9
		38.6287	914.689	24	1.32553	2.65981	18	0.318963	0.982406	17	-1.08305	1.31981	29	-1.52142	1.23533	32
		37.605	2499.28	80	1.20285	2.48275	77	0.256722	0.952605	53	-1.09913	1.27478	66	-1.40442	1.36495	34
		43.5	3250.25	153	1.16822	2.54063	81	0.213499	0.963363	54	-1.22167	1.26714	70	-1.38996	1.4117	37
		42.1437	1652.37	92	1.13419	2.51407	80	0.208979	0.960468	52	-1.14176	1.23724	66	-1.39688	1.2333	35
		41.5	2292.53	81	1.20906	2.57503	70	0.263398	0.967029	54	-1.12239	1.26126	69	-1.40278	1.35955	35
		44.625	4167.99	94	1.03233	2.53611	90	0.17327	0.963505	53	-1.26282	1.25249	69	-1.40493	1.34787	34
		38.29	2148.02	76	1.18834	2.67399	45	0.202405	0.983602	53	-1.22456	1.32917	35	-1.4806	1.32994	17
		33.6262	3339.46	57	1.24249	2.65287	46	0.25836	0.980374	37	-1.11225	1.14028	32	-1.32483	1.40814	18
		33.625	3859.34	79	1.24857	2.9628	48	0.261551	1.00474	35	-1.27012	1.26916	36	-1.46923	1.4413	18
		39.2	4360.2	68	1.28731	2.66854	80	0.301139	0.983242	51	-1.10845	1.03666	66	-1.34037	1.40055	34
		36.77	1369.95	38	1.41601	2.98502	41	0.385769	1.00602	44	-1.27525	1.13	33	-1.49569	1.49248	12
		34.825	462	10	1.23371	2.97382	10	0.338871	0.999613	9	-1.03461	1.08552	8	-1.41109	1.30739	6
		36.425	1009.33	14	1.28845	2.51662	18	0.252384	0.963472	17	-1.13413	1.05261	15	-1.33457	1.28521	10
		31.45	949.815	47	1.22461	2.84874	23	0.254895	0.992083	35	-1.3434	1.34012	34	-1.55822	1.33639	18
		34.875	2190.72	61	1.23788	2.51503	41	0.244092	0.960248	48	-1.09557	1.174	34	-1.44283	1.17064	32
		36.75	2757.69	85	1.23299	2.52015	72	0.246205	0.964119	50	-1.23402	1.16264	69	-1.44338	1.28684	34
		34.9738	1888.91	69	1.23793	2.81377	42	0.272566	0.995431	34	-1.21102	1.29458	34	-1.46242	1.42012	17
		34.75	2164.87	60	1.27426	2.94326	47	0.270337	0.998494	34	-1.1204	1.28381	34	-1.46234	1.42761	35
		41.875	8044.91	79	1.34755	2.58534	66	0.332038	0.968626	50	-1.14762	1.34685	65	-1.50149	1.16872	70
		37.8425	2249.97	64	1.37693	2.98346	38	0.361486	1.01305	32	-1.37685	1.43743	34	-1.46008	1.4119	18
		32.3275	1219.78	33	1.26591	2.95683	20	0.255958	1.00546	20	-1.2543	1.32478	14	-1.33795	1.50494	11
		50.875	72.75	2	1.67819	1.87244	3	0.553879	0.71552	3	-0.313076	0.632302	2	0.646095	1.31722	2
		46.125	86.5	2	1.59453	2.13467	2	0.493702	0.875268	2	-0.601626	0.613982	4	-1.17708	1.54916	2
		33.955	857.008	22	1.20367	2.99375	11	0.275933	1.0175	11	-1.0907	1.49559	12	-1.60268	1.00805	10
		34.37	824.633	9	1.21139	2.98668	10	0.231027	1.04338	10	-1.30905	1.3964	11	-1.29208	1.34552	10
		32.485	815.255	22	1.31645	2.94729	18	0.298276	1.00226	16	-1.18327	1.37702	16	-1.39787	1.38221	10
		38.57	1891.19	22	1.35501	2.56606	19	0.332246	0.971753	19	-1.22238	1.07424	15	-1.39523	1.3365	7
		40.2638	634.782	16	1.56422	2.68326	16	0.500456	0.988659	24	-1.07651	1.19427	13	-1.55112	1.5138	8
		39.6437	2318.24	30	1.34954	2.33975	44	0.337853	0.922996	30	-1.10215	0.911912	30	-1.45207	1.30776	33
		41.65	1689.34	38	1.45226	2.64778	19	0.384342	0.981085	30	-1.30972	0.828156	27	-1.48999	1.62939	12
		43.125	1907.12	24	1.4	2.59494	38	0.36091	0.975454	33	-1.05711	0.97284	61	-1.43548	1.47856	17
		45.625	1199.61	30	1.22528	2.50017	50	0.28196	0.954651	32	-0.921899	1.42792	31	-1.67283	1.44868	18
		39.91	998.435	25	1.23187	2.6983	24	0.351595	0.982716	19	-1.12656	1.1069	29	-1.47012	1.39823	12
		42.4	6930.47	53	1.31038	2.427	35	0.28704	0.942834	30	-1.1363	1.09035	31	-1.41538	1.38537	12
		49.75	505.625	11	1.25535	2.26194	6	0.25096	0.899166	4	-0.629283	0.874336	6	-1.30823	1.59635	4
		42.725	691.5	17	1.46985	2.49758	37	0.427086	0.95573	28	-0.820969	0.870903	25	-1.29324	1.34998	32
		48.9312	3384.64	62	1.44847	2.61793	44	0.38629	0.974792	48	-1.25322	1.14556	36	-1.54596	1.4059	17
		40.6825	2189.43	66	1.35333	2.4188	66	0.341262	0.943628	49	-0.854612	0.940871	57	-1.40316	1.31727	34
		40.075	1684.71	51	1.39428	2.57368	41	0.332858	0.97133	51	-0.990788	1.06383	31	-1.33275	1.49886	18
		39.275	1182.2	30	1.11641	2.45261	47	0.199703	0.945357	49	-0.990651	1.06641	61	-1.45695	1.36562	18
		62.375	4429.28	75	1.4366	2.38998	111	0.404794	0.933042	99	-0.946461	0.914308	105	-1.14258	1.33561	65
		40.435	6013.67	88	1.16396	2.45991	68	0.241088	0.951184	51	-1.05708	1.04761	65	-1.2898	1.44176	36
		36.25	2816.8	44	1.13585	2.53874	49	0.217856	0.959202	33	-1.13388	1.15788	31	-1.5319	1.4351	18
		36.21	1182.43	53	1.19856	2.47502	39	0.212326	0.954649	33	-1.20626	1.15384	32	-1.46461	1.43336	16
		36.55	866.95	37	1.26964	2.49516	42	0.267616	0.955243	33	-1.23345	1.13964	31	-1.53943	1.40819	17
		35	103.875	5	1.48353	2.33089	4	0.371429	0.880593	4	-0.809591	1.2945	5	-1.3125	1.19939	4
		34.79	515.565	19	1.20604	2.69941	20	0.20017	0.987322	21	-1.4177	1.28938	16	-1.53925	1.5148	12
		36.645	657.388	27	1.27325	2.69239	20	0.278926	0.984281	20	-1.18026	1.10859	29	-1.5081	1.52726	12
		44.0025	2495.09	40	1.22127	2.46562	44	0.274412	0.9488	33	-1.12369	0.951022	30	-1.66741	1.42393	12
		44.1662	7250.96	96	1.32325	2.56968	43	0.341738	0.964932	49	-0.955965	0.982027	60	-1.47159	1.39553	36
		36.4438	2442.58	73	1.312	2.62328	42	0.323483	0.974708	53	-1.15075	1.17763	32	-1.53056	1.49393	18
		39.125	2470.62	92	1.24972	2.5055	70	0.261877	0.956784	52	-1.05793	1.25415	33	-1.51242	1.45394	18
		50.185	2455.14	48	1.34267	2.44111	109	0.34011	0.940941	100	-0.905845	1.0581	62	-1.40344	1.35056	37
		35.96	1349.95	89	1.17792	2.46471	75	0.221713	0.947764	50	-1.03702	1.09529	63	-1.44162	1.38049	35
		38.5312	1652.96	55	1.26501	2.41242	43	0.280522	0.942565	50	-0.960116	0.999871	56	-1.46701	1.32824	17
		40.4913	683.21	30	1.02881	2.56604	23	0.191646	0.962546	20	-1.2126	1.42204	17	-1.43008	1.51725	12
		37	1415.5	77	1.17525	2.54543	46	0.222748	0.963462	34	-1.29199	1.21456	33	-1.46438	1.45489	18
		36.3375	3050.31	18	1.38424	2.55755	36	0.357659	0.95937	39	-0.932051	1.12845	27	-1.51857	1.32242	17
		32.6775	313.103	11	1.21719	2.89485	19	0.254688	0.995568	18	-1.1965	1.50283	11	-1.52763	1.29197	7
		35.3775	647.143	14	1.00999	2.50927	20	0.151317	0.965694	18	-1.25849	1.26534	15	-1.4255	1.50749	8
		34.12	1782.59	44	1.15803	2.5163	49	0.266888	0.955348	20	-1.09539	1.21819	31	-1.45222	1.5526	18
		37.6187	1038.73	40	1.19872	2.34242	44	0.252956	0.924751	31	-1.02276	1.23803	33	-1.53184	1.39876	12
		40.2287	3444.71	66	1.10041	2.35226	79	0.184681	0.922978	51	-1.08927	1.006	57	-1.36571	1.32655	34
		38.3563	1569.3	56	1.29678	2.41901	84	0.304627	0.941749	52	-1.01863	1.02396	62	-1.45442	1.16834	33
		43.1875	1858.14	46	1.28443	2.45111	80	0.303152	0.943485	48	-0.856488	1.22979	61	-1.23202	1.2894	32
		37.1138	1429.91	62	1.17236	2.47229	48	0.259874	0.952955	33	-1.43905	1.1076	34	-1.54928	1.46943	18
		41.5225	3369.72	124	1.26544	2.45855	83	0.269422	0.951022	49	-1.05905	1.0106	64	-1.23453	1.50724	36
		37.21	2859.87	124	1.15908	2.32632	79	0.220277	0.920688	51	-0.987438	0.941653	60	-1.23198	1.33682	34
		36.93	1382.76	75	1.15638	2.51841	51	0.228629	0.963314	34	-1.28548	1.07552	65	-1.33876	1.39231	33
		32.6925	305.46	10	1.14513	2.11998	11	0.215507	0.838296	8	-0.696558	0.629023	6	0.211244	1.40698	8
		37.1625	1358.38	38	1.33852	2.68229	42	0.337819	0.984084	35	-1.19303	1.12533	30	-1.49226	1.40936	17
		36.3375	1387.49	40	1.4227	2.67022	38	0.365266	0.980415	32	-1.16762	0.9893	30	-1.46487	1.3884	12
		39.0775	1784.21	54	1.42421	2.68259	41	0.353792	0.978152	51	-1.2785	1.41588	33	-1.45687	1.36126	33
		44.11	1813.73	20	1.50513	2.4822	32	0.435078	0.949234	28	-1.14875	1.23495	32	-1.43385	0.891078	14
		33.07	1883.16	44	1.32501	2.79508	44	0.372027	0.993682	28	-1.08043	1.02317	26	-1.53083	1.39798	12
		35.83	1331.62	51	1.12942	2.58795	46	0.199794	0.976061	34	-1.2054	1.09916	31	-1.58442	1.47034	19
		40.9913	2617.62	94	1.10779	2.49019	49	0.184903	0.957196	51	-1.14355	1.21191	35	-1.44282	1.50421	19
		37.4263	2332.89	84	0.986806	2.45631	51	0.132048	0.948592	34	-1.16251	1.28708	33	-1.42766	1.48541	37
		40.5763	1211.37	88	1.0824	2.55895	51	0.19017	0.971816	35	-1.24281	1.19225	33	-1.46989	1.29562	37
		40.445	2604.34	95	1.26329	2.51724	46	0.273619	0.962607	52	-0.963652	1.13234	60	-1.43951	1.34319	35
		46.855	4683.53	82	1.25636	2.49226	73	0.279228	0.957817	50	-1.03785	1.06439	63	-1.48132	1.50584	38
		50	2801.97	99	1.05869	2.49592	93	0.219293	0.955074	54	-1.137	1.13748	68	-1.47088	1.38646	36
		41.03	3300.45	115	1.15533	2.38581	81	0.209292	0.934831	49	-1.12623	1.03242	64	-1.21733	1.39959	35
		41.5962	1788.24	62	1.16158	2.45591	76	0.214407	0.949009	50	-1.07792	1.02922	66	-1.37341	1.38029	35
		34.745	1165.88	27	1.17018	2.49647	38	0.226977	0.958406	20	-0.973588	0.994504	26	-0.857078	1.42018	35
		48.125	3908.09	82	1.3072	2.55939	76	0.299442	0.963133	47	-1.16826	1.29256	66	-1.36509	1.39554	35
		40.6487	1253.16	69	1.26593	2.6244	41	0.296358	0.968546	49	-1.03254	1.20783	69	-1.46958	1.2229	32
		47.575	3500.45	45	1.44593	2.72822	39	0.400642	0.982267	30	-1.09569	1.26989	30	-1.54892	1.18595	17
		29.25	661.661	28	1.21116	2.97514	20	0.21773	0.98554	21	-1.26733	1.02368	30	-1.57584	1.33756	11
		27.75	42.25	2	1.41333	1.46115	1	0.403576	0.448718	1	0.153846	0.432432	1	-0.113043	0.153432	2
		37.7188	819.969	38	0.995114	2.5372	49	0.162523	0.953497	34	-1.10231	1.19406	31	-1.53707	1.56829	18
		36.6238	958.42	51	1.18722	2.45852	43	0.201316	0.950319	34	-1.13257	1.2046	32	-1.47953	1.54839	18
		42.165	2263.59	31	1.23993	2.51715	45	0.272296	0.963511	32	-1.27821	1.0703	67	-1.36663	1.48443	18
		36.3825	2169.57	66	1.08118	2.52078	48	0.181352	0.962326	34	-1.28993	1.16688	33	-1.40923	1.47473	36
		42.2975	2081.02	62	1.17086	2.5922	45	0.236549	0.972569	51	-1.17329	1.24287	64	-1.39602	1.46137	34
		39.4862	2249.51	34	1.31742	2.45536	68	0.316788	0.946039	46	-1.09317	1.22891	31	-1.41559	1.24006	32
		53.6463	2424.25	102	1.19169	2.49082	86	0.227952	0.956517	50	-1.21032	1.10054	70	-1.29752	1.38875	36
		37.575	1882.07	61	1.19512	2.45109	45	0.236051	0.947048	32	-1.04648	1.13543	32	-1.38813	1.38834	17
		44.0075	3964.86	126	1.13306	2.49226	92	0.206417	0.958044	54	-1.00996	1.01904	65	-0.967396	1.42252	68
		45.445	2816.55	55	1.27868	2.51688	44	0.270783	0.960562	32	-1.18244	1.04913	32	-1.51891	1.40362	18
		39.125	1870.46	46	1.30798	2.73723	45	0.310025	0.988789	30	-1.05849	1.05842	33	-1.40004	1.45238	12
		41.6512	4146.55	80	1.37465	2.84007	45	0.357599	0.994839	52	-1.03742	1.24096	66	-1.52329	1.42188	18
		54.3125	8709.84	59	1.52584	2.93805	37	0.48019	0.985417	47	-1.16532	1.11419	64	-1.47488	1.42471	36
		40.125	1640.47	45	1.37919	2.5773	70	0.347415	0.969462	54	-1.16926	0.952154	63	-1.45198	1.36561	33
		41.265	1388.04	34	1.44494	2.47288	66	0.395518	0.946868	53	-0.906176	1.21392	30	-1.48211	0.960057	31
		30.2375	517.288	11	1.37772	2.78606	17	0.364703	0.993686	17	-1.03324	1.23039	14	-1.64271	1.51324	12
		34.91	903.285	38	1.11287	2.58089	47	0.170318	0.970076	33	-1.23254	1.09954	31	-1.27122	1.55662	17
		31.6425	610.452	48	1.00423	2.48959	45	0.166739	0.962172	20	-1.1321	1.15149	30	-1.4573	1.48622	18
		37.2425	798.753	54	1.10304	2.55713	50	0.212315	0.96708	37	-1.25524	1.29935	33	-1.50002	1.51834	18
		38.75	1764.15	95	1.10174	2.51415	47	0.183579	0.962147	33	-1.2237	1.16586	33	-1.4748	1.44481	18
		45.985	2537.85	113	1.10349	2.58016	54	0.196662	0.976167	53	-1.23429	1.24446	67	-1.53362	1.52463	38
		39.57	2097.03	71	1.05785	2.51596	53	0.16932	0.959102	34	-1.29402	1.17058	34	-1.45258	1.57615	18
		39.105	2510.09	108	1.17306	2.45441	81	0.236296	0.952477	50	-1.15836	1.27099	65	-1.41352	1.25329	36
		40	1676.72	66	1.10229	2.54367	46	0.19928	0.963509	32	-1.14962	1.2	32	-1.50229	1.42807	18
		39.8137	3633.51	123	1.03797	2.55026	51	0.16815	0.964806	34	-1.2112	1.07241	64	-1.40767	1.41037	35
		48	4620.01	85	1.27391	2.48264	71	0.289953	0.954276	48	-1.19596	1.02299	64	-1.49615	1.36879	33
		42.7975	10630.7	67	1.33976	2.60098	68	0.337531	0.974562	50	-1.17148	0.845919	64	-1.43077	1.31309	32
		43.7687	3293.32	66	1.45118	2.88488	44	0.407041	0.995858	54	-0.941295	1.24151	64	-1.50651	1.34796	17
		52.7313	4090.71	29	1.41044	2.67156	37	0.38381	0.98697	42	-1.09888	0.71737	53	-0.638055	1.44534	32
		41.25	2635.1	89	1.39745	2.41761	66	0.37097	0.941748	47	-0.972586	0.805571	57	-0.970587	1.33954	31
		42.79	730.165	36	1.40978	2.86171	39	0.38273	0.988698	47	-0.942122	1.3441	33	-1.50925	1.24865	17
		27.5087	546.641	23	1.20815	2.95827	19	0.278955	1.02029	18	-1.19632	1.36941	15	-1.53875	1.51305	8
		36.57	747.002	20	1.3312	2.51973	20	0.320026	0.964223	19	-0.98943	0.937447	25	-1.28718	1.49449	12
		37.0063	682.419	29	1.09303	2.52518	43	0.194244	0.966855	20	-0.939556	1.16145	27	-1.34347	1.34796	16
		34.42	792.68	41	1.16208	2.57174	49	0.225108	0.965172	34	-1.17258	1.14755	32	-1.32684	1.4885	18
		35.8787	2356.3	77	1.13752	2.44386	48	0.226514	0.943746	33	-1.26711	1.30985	34	-1.43646	1.41234	18
		46.5	2222.59	80	1.11171	2.57663	50	0.206915	0.970004	53	-1.28482	1.37398	36	-1.47559	1.38304	35
		45.3362	2560.38	115	1.09444	2.59428	84	0.201255	0.973657	53	-1.27365	1.34085	35	-1.4571	1.40189	36
		34.43	3595.97	60	1.17649	2.39942	44	0.252005	0.934702	34	-1.19586	1.16583	32	-1.3717	1.34985	34
		35.015	2613.72	75	1.1725	2.502	43	0.195549	0.959987	35	-1.12219	1.0944	32	-1.31396	1.35635	32
		49.625	4273.1	86	1.29809	2.59005	76	0.303114	0.972208	50	-1.1661	1.22365	70	-1.49097	1.42239	34
		42.8075	3911.67	43	1.23061	2.37609	41	0.262793	0.930511	28	-1.29327	1.04243	30	-1.30038	1.28572	11
		48.695	5234.73	78	1.40263	2.56227	72	0.367125	0.969379	99	-0.917683	0.95656	60	-1.06172	1.35689	33
		50.9525	3668.83	56	1.32492	2.54406	68	0.32218	0.961847	100	-0.959428	1.03064	62	-1.42043	1.2817	16
		40.325	1721.17	56	1.26739	2.54852	40	0.312617	0.967222	34	-1.28764	1.20384	33	-1.1791	1.38063	32
		43.27	2208.71	65	1.47618	2.5469	68	0.429883	0.964977	50	-0.938144	0.91338	55	-1.05491	1.37982	32
		33.1675	1099.94	28	1.47737	2.69592	38	0.406378	0.979353	31	-0.891309	1.1658	28	-1.46631	1.35617	17
		36.625	556.895	34	1.39006	2.93052	39	0.373783	0.987153	30	-1.15824	1.51101	16	-1.57566	1.46327	17
		36.625	140.5	3	1.46798	2.18203	4	0.403286	0.866982	5	-0.453222	0.634058	5	-1.00067	0.646174	7
		34.555	355.07	12	1.44923	2.49487	12	0.358674	0.970504	14	-1.00962	0.707317	10	-0.805843	1.36054	12
		36.99	745.635	37	1.07794	2.66459	22	0.13482	0.974933	21	-1.19312	1.28862	30	-1.20539	1.535	17
		41.125	972.28	43	1.15478	2.55491	44	0.212685	0.963855	36	-1.10259	1.34139	35	-1.30731	1.48995	19
		48.1463	3285.93	122	1.15416	2.60119	56	0.242369	0.975024	52	-1.25739	1.37679	36	-1.44839	1.42149	36
		39.625	2757.2	124	1.1319	2.58401	46	0.195767	0.971257	37	-1.23352	1.2372	34	-1.43601	1.41199	34
		40.3862	3039	106	1.10868	2.4328	84	0.178683	0.945924	51	-1.10525	1.23341	65	-1.36564	1.37813	35
		42.625	3875.9	79	1.16625	2.48879	78	0.213952	0.958196	52	-1.22824	1.14001	67	-1.25537	1.4121	34
		55.375	1593.98	57	1.3598	2.34601	95	0.349761	0.922448	97	-0.897085	0.997564	60	-0.74595	1.29716	31
		28.945	246.345	9	1.29835	2.5272	14	0.307368	0.953471	7	-0.689573	1.03228	11	-1.3349	1.073	6
		40.4975	2164.61	61	1.43151	2.79584	42	0.388469	0.991306	54	-0.933669	1.15025	64	-1.53766	1.33888	17
		40.975	2227.79	77	1.37032	2.52541	73	0.370018	0.963663	52	-0.901065	0.791097	58	-1.13929	1.43877	33
		37.9188	1336.57	39	1.29126	2.76081	42	0.296614	0.987962	33	-1.00125	1.18032	31	-1.4223	1.36479	18
		46.175	2816.41	95	1.42198	2.57556	68	0.387039	0.972104	51	-0.966397	0.981773	64	-1.3184	1.41098	35
		35.25	679.033	32	1.27015	2.5495	43	0.266786	0.969285	34	-1.1136	0.95368	62	-1.37769	1.44559	18
		39.67	1024.5	25	1.48756	2.59052	38	0.440528	0.968114	29	-0.842691	1.15142	30	-1.39375	1.27681	32
		28.125	653	4	1.51138	2.48715	6	0.475448	0.953087	11	-0.64	0.949384	9	-0.175313	1.32388	6
		37.795	1457.57	72	1.26272	2.53089	44	0.244245	0.963245	31	-1.19473	1.32099	34	-1.28477	1.45584	17
		40.0875	1688.36	88	1.15665	2.58768	47	0.207442	0.971268	33	-1.49262	1.17954	36	-1.33506	1.45836	17
		39.4637	2489.28	91	1.19919	2.60311	45	0.229196	0.971416	36	-1.15313	1.27241	32	-1.37536	1.47357	17
		47.5	3680.79	106	1.1237	2.54066	79	0.217484	0.963748	52	-1.2142	1.2533	70	-1.40198	1.37778	36
		45.625	4220.93	127	1.21323	2.62351	47	0.256084	0.977635	50	-1.37672	1.25661	36	-1.46473	1.44893	35
		38.375	4219.41	63	1.17276	2.55086	46	0.228574	0.962693	36	-1.20458	1.30287	35	-1.47578	1.4212	18
		40.625	1251.62	68	1.17401	2.51568	46	0.215895	0.955279	37	-1.15588	1.14925	68	-1.34802	1.4012	34
		34.185	1413.12	34	1.21162	2.49309	41	0.215047	0.958928	31	-0.786949	0.910404	24	-1.24529	1.26026	15
		38.9825	3183.91	84	1.26396	2.57458	42	0.265706	0.970929	34	-0.832352	1.02212	57	-1.03429	1.27323	31
		35.575	934.475	28	1.28539	2.53631	39	0.281608	0.960578	33	-0.941796	0.868656	24	-1.44964	1.3241	11
		36.1337	2087.45	67	1.34523	2.78044	40	0.330757	0.990024	48	-0.944796	1.03399	64	-1.36062	1.35232	33
		37.745	1694.04	52	1.36272	2.92439	43	0.3385	0.990996	33	-0.88724	1.08439	30	-1.43436	1.38876	18
		37.5312	1229.66	56	1.34509	2.63666	41	0.330815	0.978471	35	-1.13845	1.11207	33	-1.48717	1.39452	17
		32.6825	1504	44	1.36059	2.69626	40	0.324422	0.981114	32	-0.920002	1.14526	29	-1.39016	1.46681	12
		32.8338	524.049	20	1.42586	2.8432	16	0.34158	0.965913	7	-1.21124	0.872078	12	-1.52135	0.624013	9
		42.2475	918.81	25	1.34313	2.47387	43	0.334194	0.955423	46	-0.828302	0.974448	60	-1.19745	1.0688	31
		32.25	1197.38	59	1.26506	2.43276	45	0.27057	0.947562	33	-1.05993	1.06347	32	-1.04464	1.27047	33
		33.3287	1752.84	61	1.12939	2.61766	46	0.197439	0.97533	35	-1.29533	1.20646	36	-1.45886	1.39755	18
		39.9438	2600.81	82	1.18805	2.66133	43	0.237814	0.984021	34	-1.31009	1.33759	36	-1.4901	1.40371	18
		43.0625	2780.34	78	1.14146	2.64879	55	0.221462	0.97651	54	-1.22863	1.28833	35	-1.43848	1.3857	35
		37.6788	2118.36	75	1.25975	2.72667	44	0.276153	0.989243	32	-1.23457	1.17017	31	-1.48363	1.40891	18
		38.25	1457.56	74	1.14693	2.54486	48	0.190027	0.963219	35	-1.18626	1.11332	34	-1.36137	1.36651	34
		39.25	1513.75	89	1.17552	2.50594	43	0.214134	0.961393	34	-1.16995	1.0757	32	-1.23775	1.44677	31
		33.6613	929.321	26	1.23348	2.44667	42	0.253865	0.95316	33	-0.866518	0.837119	24	-1.19607	1.37199	31
		36.945	1192.34	30	1.22148	2.67127	21	0.227756	0.985481	19	-0.875536	0.817303	26	-1.05151	1.37077	15
		36.4612	2551.87	60	1.35318	2.85165	39	0.339335	0.999764	33	-0.870417	0.877191	55	-1.41382	1.33911	18
		31.1575	556.109	28	1.24549	2.76515	20	0.275271	0.993854	20	-1.12702	1.11872	29	-1.31072	1.39031	11
		37.925	2275.1	84	1.32603	2.64945	76	0.325041	0.981737	50	-1.13476	1.07979	64	-1.38741	1.46456	34
		26.4725	700.26	32	1.21082	2.72099	21	0.210009	0.993957	21	-1.2935	0.857256	27	-1.18293	1.50443	16
		32.7325	713.655	18	1.3072	2.87739	19	0.293413	0.99883	19	-1.3739	1.18077	15	-1.26623	1.49244	12
		43.075	645.625	14	1.26471	2.97719	23	0.32778	0.996644	16	-1.55357	1.38619	11	-1.60843	1.4229	12
		34.0875	980.263	64	1.21089	2.6957	44	0.233955	0.981513	35	-1.33537	1.33614	34	-1.4489	1.54964	18
		33.3937	701.244	55	1.17973	2.52787	43	0.217437	0.967589	35	-1.17173	1.29061	32	-1.49925	1.49277	18
		35.905	1254.93	93	1.1636	2.5768	47	0.211278	0.968641	34	-1.23782	1.31203	35	-1.37552	1.4928	35
		42.4025	3152.96	112	1.26111	2.56166	71	0.28596	0.968466	51	-1.06381	1.21777	67	-1.40447	1.35436	32
		37.6737	4183.43	121	1.21851	2.66265	45	0.246148	0.983083	51	-1.18589	1.25025	35	-1.43241	1.41618	35
		35.5988	1195.69	62	1.14987	2.50822	20	0.179194	0.959998	21	-1.13445	1.13831	29	-1.43028	1.3816	17
		41.4525	1813.07	75	1.19528	2.70219	45	0.240644	0.983413	35	-1.24274	1.23622	33	-1.43271	1.41882	18
		37.805	1752.23	23	1.22927	2.64395	21	0.254547	0.980501	18	-1.16135	1.29269	15	-1.35302	1.38857	12
		34.72	1265.28	32	1.0884	2.85674	21	0.190448	0.999363	22	-0.986184	0.876713	24	-1.17668	1.47138	11
		36.345	2385.15	37	1.32431	2.50708	41	0.298084	0.9614	49	-0.774881	0.871878	52	-0.908071	1.32468	31
		33.2963	1207.77	37	1.29671	2.53971	43	0.280683	0.964999	50	-0.756581	0.837156	49	-1.34148	1.3817	33
		34.98	1106.44	50	1.30039	2.69879	38	0.290314	0.982672	31	-1.0113	1.11222	30	-1.42737	1.25756	16
		31.005	2345.03	30	1.35069	2.81964	20	0.335056	0.986832	19	-0.923191	1.12386	28	-1.53099	1.43551	12
		38.385	2044.86	29	1.37822	2.85822	37	0.346277	0.993417	29	-1.03862	1.19534	32	-1.40848	1.39025	18
		42.5225	2296.14	57	1.38949	2.72163	18	0.374354	0.974774	16	-1.29447	1.14018	16	-1.41635	1.23308	17
		33.45	637.39	18	0.998391	2.67787	23	0.110582	0.981187	21	-1.26741	1.05928	14	-1.57773	1.48595	8
		32.68	1391.61	57	1.21715	2.73191	42	0.230274	0.986002	36	-1.30263	1.33026	35	-1.44558	1.48316	17
		36.0325	1343.5	78	1.15712	2.61608	45	0.210654	0.976535	35	-1.24356	1.23205	33	-1.47114	1.44033	18
		35.18	1508.47	50	1.17555	2.64107	42	0.205473	0.974732	20	-1.07178	1.13157	32	-1.43205	1.43906	17
		30.74	683.995	37	1.1205	2.65712	25	0.154604	0.984073	20	-1.09238	1.31092	15	-1.39684	1.48062	18
		35.4588	1019.99	50	1.12222	2.61283	47	0.181223	0.975894	36	-1.2083	1.22223	31	-1.43591	1.42442	18
		44.4625	1171.37	37	1.23416	2.84881	45	0.246413	0.994183	35	-1.20243	1.28871	33	-1.46374	1.42357	18
		27.25	368.875	4	0.748373	2.45389	4	0.247642	0.953076	4	-0.60903	0.459627	7	-0.00568182	1.44946	4
		39.045	2275.68	80	1.3244	2.63712	40	0.323008	0.978364	51	-0.793701	1.10928	29	-1.38918	1.35723	16
		39.5312	1784.38	88	1.32984	2.63163	43	0.325139	0.980798	51	-0.879515	0.973566	60	-1.4531	1.16029	34
		35.02	2278.97	74	1.35388	2.90902	40	0.34533	0.9981	35	-0.755037	0.824335	46	-1.39982	1.38536	17
		39.5588	1268.77	31	1.39951	2.66841	38	0.369254	0.985488	32	-0.784918	0.873839	52	-0.913972	1.44223	63
		38.3062	3412.19	43	1.50839	2.98214	37	0.425402	1.01239	45	-1.10227	1.25669	33	-1.45614	1.4955	16
		40.0162	1604.06	37	1.44666	2.84649	36	0.402146	1.0012	31	-1.1004	0.822571	29	-1.1147	1.48668	15
		37.3162	702.886	26	1.1593	2.67679	20	0.230887	0.987997	10	-1.19803	1.20521	15	-1.41208	1.57843	8
		32.125	585.75	30	1.30853	2.77199	43	0.298561	0.992755	33	-1.0934	1.1537	32	-1.41545	1.51902	17
		29.5825	708.072	44	1.1281	2.51765	22	0.193522	0.962149	21	-0.99909	1.0887	30	-1.29642	1.4569	18
		38.8925	2123.9	49	1.25902	2.61868	44	0.290356	0.977617	32	-1.0095	0.970719	28	-1.15261	1.46328	34
		35.875	3702.64	54	1.14695	2.60935	43	0.200546	0.974274	34	-1.07041	1.24796	33	-1.29558	1.48223	18
		46.375	377.625	8	1.4621	2.6987	7	0.434238	0.988362	12	-1.26099	0.52064	10	-0.885327	1.00142	7
		27.6275	438.65	18	1.19859	2.57133	19	0.18885	0.968442	19	-0.875346	0.926785	26	-1.21949	1.1884	15
		31.79	2924.72	79	1.31927	2.57335	40	0.310052	0.969814	46	-0.973546	0.919103	59	-1.35973	1.27971	17
		29.4225	692.475	65	1.18775	2.68305	45	0.248924	0.984481	33	-0.954695	1.0444	30	-1.39224	1.35875	16
		32.3075	698.457	42	1.38026	2.79361	42	0.36023	0.992196	34	-0.963366	0.943438	27	-1.38743	1.10877	15
		37.25	921.658	27	1.3133	2.59272	41	0.304764	0.976588	32	-0.908352	1.14766	28	-1.39484	1.27238	12
		27.665	1579.92	35	1.32115	2.70811	19	0.295094	0.994313	20	-1.10982	1.17334	15	-1.40089	1.36674	8
		33.625	33.625	1	1.73395	1.73395	1	0.654319	0.654319	1	0.0817844	0.0817844	1	0.940299	0.940299	1
		38.52	486.147	6	1.50652	2.82815	16	0.395599	0.9982	14	-1.30702	1.07755	9	-1.30457	1.54374	11
		35.375	1892.4	45	1.33287	2.9376	42	0.339567	1.00525	34	-1.12433	1.18743	31	-1.45014	1.52253	18
		36.5975	1368.15	38	1.24293	2.60073	43	0.253907	0.974742	34	-1.03012	1.02672	30	-1.32382	1.40536	35
		32.0988	439.512	15	1.18806	2.8233	10	0.166503	0.987253	9	-1.1813	1.15893	10	-1.50233	1.41192	7
		27.665	519.81	20	1.37069	2.74379	17	0.332185	0.97406	17	-1.04409	1.2233	14	-1.45555	1.44786	8
		31.4587	1372.1	34	1.31035	2.66533	19	0.320128	0.986424	18	-0.918267	0.987895	29	-1.09187	1.37794	15
		29.005	636.372	30	1.32519	2.94915	21	0.318099	1.01373	20	-1.13488	0.953071	27	-1.30918	1.3916	10
		33.9862	672.319	34	1.32164	2.7309	39	0.311497	0.996783	31	-1.00279	1.07567	27	-1.41732	1.36264	16
		24.9788	502.51	20	1.29161	2.67656	19	0.264513	0.983426	17	-1.19946	1.2135	15	-1.41692	1.47523	8
		34.79	718.365	18	1.31612	2.98063	20	0.276891	1.0122	22	-1.39383	1.19571	17	-1.58368	1.52311	8
		30	161.5	8	1.25895	2.92677	6	0.304118	1.03738	8	-1.15074	1.54734	7	-1.26273	1.37772	6
		34.1	1332.82	18	1.31838	2.98119	20	0.287234	1.01234	30	-0.913151	1.04969	26	-1.284	1.39362	10
		33.6487	1353.46	37	1.24032	2.77733	43	0.247812	0.993915	32	-1.09875	1.10355	30	-1.29846	1.46997	17
		28.6325	668.22	30	1.25328	2.7704	18	0.24182	0.99284	20	-1.08126	1.31014	16	-1.04242	1.54742	16
		56.75	120.25	2	1.83493	2.15956	2	0.712522	0.851552	2	-0.538103	0.176211	3	0.441456	1.33422	2
		64.0613	1141.94	6	1.72648	2.97162	15	0.608498	1.00824	31	-0.915474	1.62965	16	-1.60569	0.718923	17
		46.5	663.5	7	1.30246	2.30599	21	0.324503	0.875	20	-0.47619	0.226984	5	-1.00554	1.21862	24
		29.37	178.51	9	1.24587	2.12954	5	0.243123	0.851919	7	-0.725137	1.23996	8	-1.73504	1.62211	8
		74.355	3205.72	38	1.44238	1.97418	47	0.423046	0.757148	32	-0.799334	0.550856	53	-1.30671	-0.15377	39
		52.055	932.735	26	1.40242	2.37206	31	0.358154	0.927343	31	-0.848651	0.923638	50	-1.32118	0.965692	53
		57.2338	959.491	25	1.40367	2.2457	35	0.368903	0.885331	24	-1.01108	0.852691	30	-1.35161	-0.122487	45
		44.3625	1860.39	20	1.37118	2.11629	24	0.338053	0.845449	28	-0.679538	0.610526	31	-1.31012	-0.033985	41
		38.85	433.581	14	1.31559	2.46691	17	0.32053	0.951676	16	-1.03629	0.964334	13	-0.818046	1.41424	6
		45.165	494.317	11	1.39539	2.74148	15	0.33121	0.99388	15	-0.848735	1.2588	13	-1.36157	1.05947	9
		145.875	204	2	1.96587	2.37054	2	0.783048	0.923441	2	-0.42402	-0.0257069	1	0.905421	0.992459	1
		40	166.875	4	1.26062	2.39455	4	0.464122	0.920372	3	-0.570983	0.925	6	-1.27168	0.761582	5
		60.25	520.83	6	1.49921	2.06752	13	0.43828	0.830019	9	-0.591977	0.336632	10	-1.17977	0.6096	8
		65	1041	4	1.74257	2.10455	9	0.609191	0.816648	8	-0.807692	0.33082	7	-1.37055	1.26718	14
		43.3	405.212	9	1.40108	2.07005	12	0.324524	0.832104	13	-0.76427	0.765545	10	-1.25535	0.23659	10
		47.7662	3560.66	22	1.35378	2.80772	9	0.331954	0.990185	15	-0.89062	0.96433	26	-1.21568	1.4677	7
		48.4038	3225.82	37	1.5908	2.70381	21	0.449758	0.986088	19	-0.878965	0.977965	28	-1.40589	1.50588	8
		53.44	359.78	7	1.61382	2.37899	8	0.522864	0.922896	9	-0.620217	1.06105	10	-1.36474	0.95095	12
		45.425	974.1	11	1.4501	2.81798	18	0.434281	0.984691	18	-0.646243	0.926198	23	-1.18596	1.301	15
		67.125	90.875	2	1.50291	1.62509	2	0.533851	0.577137	2	-0.353818	-0.151307	2	-0.497332	-0.464712	1
		51.0487	489.395	10	1.47038	2.19347	25	0.439898	0.873263	21	-0.844697	0.840426	20	-1.34185	-0.478458	10
		94	94	1	1.77767	1.77767	1	0.675989	0.675989	1	0.00531915	0.00531915	1	1.07283	1.07283	1
		71	453.125	3	1.56678	2.35452	5	0.535641	0.909884	9	-0.393352	0.640845	6	-1.31107	-0.0810997	3
		127.956	411.538	7	1.52938	2.01088	6	0.493603	0.79971	8	-0.492529	0.189195	7	-1.10191	-0.0584197	6
		51.75	465.625	5	1.54582	2.29706	5	0.5049	0.946519	5	-0.789809	0.811111	6	-0.503597	0.973941	8
		41.5425	511.173	11	1.16603	2.38469	8	0.16307	0.926591	9	-1.30527	1.19369	10	-1.45352	1.49618	7
		47.9338	1025.82	12	1.45416	2.56794	16	0.421276	0.966963	17	-1.02272	1.36798	26	-1.34489	1.03242	9
		37.65	361.738	8	1.39322	2.25858	11	0.361113	0.896815	13	-0.757599	0.450306	14	-0.757356	1.19398	12
		39.98	226.825	7	1.29719	2.23902	11	0.284695	0.906886	14	-0.617887	0.846119	9	-0.612532	1.28179	20
		43.205	1110.94	12	1.29772	2.31363	29	0.355057	0.916769	25	-0.511721	0.890605	20	-1.26643	0.666109	29
		37.4	557.75	13	1.36156	2.23208	32	0.378141	0.888547	25	-0.747594	0.768718	22	-1.33399	0.427137	25
		36.62	903.345	19	1.39338	2.90847	19	0.365027	1.01543	18	-1.41575	1.56174	19	-1.50507	1.32507	11
		40.2375	1039.06	11	1.42586	2.15471	18	0.419352	0.875055	19	-1.01746	0.827937	11	-0.920038	0.52066	8
		56.47	703.39	15	1.27573	2.13587	18	0.38798	0.863855	17	-0.715513	1.03597	11	-1.45738	1.33044	30
		48.215	537.538	11	1.29592	2.568	8	0.253282	0.968886	8	-0.69016	0.591216	8	-1.16105	1.32931	9
		38	935.875	22	1.39567	2.65271	21	0.363627	0.982098	20	-1.12687	1.012	27	-1.46556	1.37196	8
		33.1262	706.808	8	1.35565	2.3099	13	0.368404	0.920973	16	-0.841501	0.836497	23	-1.00464	1.09642	13
		22.625	171	4	1.27003	2.04008	3	0.259754	0.818636	4	-0.519337	0.354354	4	-1.09174	0.408859	3
		45.1725	908.327	19	1.3419	2.77014	18	0.31793	0.989318	16	-0.623884	0.696334	19	-0.970591	0.223801	15
		40.5	258.75	3	1.86448	2.29555	2	0.747205	0.912055	3	-0.115942	0.271605	5	-0.814247	1.12703	2
		68.75	182	3	1.73879	2.95283	5	0.634618	1.02446	5	-0.871212	0.798635	4	-0.713415	1.07046	7
		40.85	925.345	26	1.22046	2.3617	17	0.286986	0.913281	18	-1.12243	1.20482	15	-1.48118	1.16649	7
		36.38	246.863	8	1.22368	2.40599	13	0.229264	0.955125	16	-0.86451	0.985687	12	-0.154244	1.52143	19
		56.125	65.75	2	1.49194	1.72593	2	0.443403	0.641885	2	-0.197719	0.0712788	2	1.01796	1.22212	2
		63.2775	422.71	5	1.5328	2.08972	13	0.505734	0.832795	12	-0.450628	0.621215	14	-1.27098	-0.15531	13
		45.75	156.25	4	1.58066	2.72206	5	0.543002	0.989507	3	-0.47205	0.515081	4	-0.307692	0.342312	4
		33	113.5	9	1.40656	2.1257	8	0.362679	0.817343	6	-1.01134	0.553333	17	-0.486548	0.718678	7
		38.7725	1054.19	13	1.38966	2.61213	19	0.36983	0.990779	18	-1.1293	0.729427	27	-0.665889	1.33475	15
		37.41	1273.38	14	1.43231	2.3886	27	0.369471	0.92114	23	-0.632874	0.657069	22	-1.24874	1.33849	30
		52.2725	657.315	13	1.50585	2.24919	8	0.440423	0.900316	11	-0.620446	0.902863	17	-1.38167	0.173261	6
		40.4925	876.71	20	1.50563	2.54362	33	0.469545	0.95677	21	-0.897294	0.823568	21	-0.891849	1.49347	14
		43.635	543.586	12	1.51527	2.88488	16	0.473695	0.992414	13	-0.775714	0.856216	10	-1.45583	1.56102	12
		41.475	390.31	4	1.33904	2.56778	13	0.317031	0.969952	14	-0.859017	1.06385	11	-1.43856	0.305791	7
		38.375	876.281	20	1.36591	2.32777	29	0.276068	0.914694	27	-0.902952	0.776194	21	-1.24655	0.195495	9
		191.5	512.5	3	1.96863	2.34586	2	0.760662	0.920177	3	-0.700668	0.181496	4	0.609963	1.37226	3
		59.75	732.25	8	1.5861	2.43991	6	0.489281	0.954411	6	-1.3602	0.803347	8	-0.153714	1.45165	6
		57.455	1693.09	45	1.36988	2.41404	29	0.360636	0.942137	25	-1.41929	1.17803	33	-1.75741	1.26393	18
		33	207	6	1.2941	2.38557	12	0.277755	0.927253	8	-1.1	0.604891	7	0.0387812	1.07054	6
		158.25	158.25	1	1.73289	1.73289	1	0.622419	0.622419	1	-0.442338	-0.442338	1	1.24199	1.24199	1
		44.2837	737.116	29	1.27207	2.30095	58	0.2902	0.905233	45	-0.965337	1.25302	32	-1.45211	0.694941	31
		54.8	2310.38	65	1.46035	2.44169	36	0.418723	0.938728	29	-0.958572	1.16459	57	-1.43898	0.890279	61
		35.625	331.75	4	1.51814	2.9832	3	0.48181	1.0154	4	-0.647134	0.327273	5	-0.579531	1.42751	3
		37.625	1716.31	42	1.47464	2.53165	36	0.419494	0.96774	39	-1.1172	1.08152	29	-1.2952	1.39492	16
		36.3675	730.315	16	1.46129	2.49654	31	0.3551	0.944195	22	-1.23629	1.26808	16	-1.2324	1.29537	16
		36.75	49.625	2	1.7851	1.85938	2	0.643026	0.731434	2	-0.748299	0.0755668	2	0.695971	0.763874	2
		93.2875	1080.75	6	1.76911	2.94802	7	0.668653	1.01086	8	-0.788573	0.958692	4	-1.57929	1.49637	7
		44.145	558.16	6	1.67192	2.49099	10	0.589809	0.957243	9	-0.669908	0.581981	14	-1.34359	1.33682	6
		58.125	145.625	6	1.38253	2.12202	4	0.372843	0.85387	6	-0.607004	0.268326	4	-1.15981	1.05428	6
		67.975	1600.67	18	1.50999	2.40557	25	0.464132	0.946574	24	-0.752121	1.47305	26	-0.622844	1.36041	26
		54.215	1036.94	12	1.46256	2.56952	16	0.435623	0.967774	24	-0.766727	1.5061	26	-0.917416	1.32106	12
		39.75	996.75	4	1.48539	2.62047	7	0.430296	0.979724	12	-0.968116	0.443418	8	-1.11432	1.33691	13
		44.765	812.508	24	1.41254	2.61276	37	0.321555	0.982891	29	-1.10502	1.23003	31	-1.48524	1.39715	17
		80.91	2525.67	35	1.49555	2.58963	36	0.425646	0.974605	39	-1.25952	1.32531	34	-1.45168	1.52344	18
		53.5	114.875	2	1.73797	2.16679	2	0.606835	0.848683	2	-0.628945	0.0580475	2	0.51358	0.906495	3
		42.3088	1332.79	44	1.33143	2.49253	38	0.338356	0.954369	32	-1.47096	1.24172	34	-1.18227	1.57197	16
		32.9862	430.449	12	1.03744	2.29476	21	0.215376	0.899806	20	-1.02436	1.50792	10	-1.32569	1.34514	11
		55.2037	2854.12	17	1.50565	2.30538	50	0.462946	0.907439	43	-0.728005	0.843189	22	-0.298103	0.998045	45
		34.585	542.145	12	1.42773	2.31819	20	0.409082	0.926358	21	-0.870213	0.713878	24	-1.23079	0.636373	8
		52.0187	295.606	10	1.40183	2.27121	21	0.385199	0.891978	13	-0.50419	0.704312	16	-1.36732	0.0634351	39
		46.9438	556.898	12	1.41723	1.98612	24	0.393543	0.77876	27	-0.399049	0.545147	13	-1.23777	-0.460041	10
		40.985	779.58	9	1.37022	2.97707	10	0.357346	1.00399	19	-1.00981	0.782889	12	-1.3812	0.901243	9
		55.81	1450.33	8	1.76113	2.74242	11	0.65719	0.99031	13	-0.588106	0.561652	12	-1.21386	1.48699	28
		31.375	246.125	8	1.11995	2.45492	8	0.116474	0.948767	9	-0.609272	0.477387	7	-0.885007	1.4023	5
		34.85	1803.97	10	1.24329	2.58697	7	0.252508	0.973774	8	-0.600787	1.1328	20	-0.0403839	0.827333	10
		38.085	1236.66	15	1.29559	2.57605	16	0.294183	0.971752	16	-0.841342	1.04067	22	-0.458676	1.37882	12
		94.75	101	2	1.81754	1.85965	2	0.698288	0.722053	2	-0.049505	0.168865	2	0.625293	1.19325	2
		50	388.25	4	1.65287	2.11686	3	0.581955	0.844938	4	-0.486612	0.416588	6	0.308779	1.14489	3
		48.125	260.375	6	1.42291	2.13358	4	0.410515	0.851071	5	-0.436606	0.666667	7	-0.866092	1.06373	5
		48.78	2015.14	26	1.3041	2.44865	38	0.310311	0.945911	32	-1.0504	1.23695	33	-1.19248	1.5047	17
		57.565	2184.91	28	1.41669	2.07632	49	0.375999	0.82883	38	-0.683528	0.910164	52	-1.207	0.671303	61
		68.5225	1705.88	21	1.37866	2.24175	34	0.391343	0.887829	30	-1.18633	0.985067	30	-0.943201	0.792307	26
		26.27	1595.5	6	1.61685	2.74275	12	0.556461	0.993376	16	-0.620035	0.702964	8	-1.49063	1.36969	15
		74.525	812.815	9	1.54567	2.00375	12	0.500341	0.785335	11	-0.324219	0.653847	12	-0.994808	-0.445529	13
		64.6137	2486.47	32	1.51953	2.28945	37	0.46197	0.906307	25	-0.9434	0.990533	56	-1.36296	0.737793	27
		46.38	732.28	8	1.42708	2.62698	16	0.379672	0.960961	18	-0.937045	0.747908	9	-1.22566	1.33464	6
		36.6625	228.137	5	1.38998	2.38462	21	0.381586	0.950859	13	-0.505835	0.425139	11	-0.482339	0.777536	7
		57.6925	573.822	6	1.46191	2.47794	22	0.434931	0.953149	13	-0.501383	1.06667	9	-1.15115	1.49442	29
		37.15	1115.08	6	1.6237	2.64487	13	0.532431	0.981075	19	-0.676768	0.527616	15	-0.23688	1.51067	10
		46.84	1751.59	11	1.56736	2.94024	17	0.522238	1.00086	24	-1.31349	1.09576	17	-1.49586	1.52171	8
		39.15	1661.53	18	1.6257	2.73103	12	0.56204	0.988269	10	-1.11944	1.05141	13	0.212788	1.46635	8
		74.2775	2929.33	19	1.64845	2.66706	18	0.57574	0.981436	26	-0.937668	0.474605	44	-0.121821	1.41119	21
		50	118.75	2	1.68772	1.86453	2	0.611945	0.719528	1	-0.218947	-0.04	1	0.129293	0.738078	1
		63.4875	1509.17	17	1.35106	2.33565	25	0.347737	0.921974	24	-0.562785	0.781896	17	-0.520511	0.973767	21
		72.375	87.25	2	1.61459	1.81307	3	0.564736	0.681769	2	-0.199081	0.0900901	2	0.0698102	0.59562	2
		61.9925	4061.64	50	1.52374	2.42058	59	0.477976	0.942534	39	-0.749885	1.02395	51	-0.220654	1.25305	21
		55.125	248	3	1.85193	2.53343	3	0.724526	0.994847	3	-0.552419	0.358354	4	0.713781	1.17612	2
		78	491.75	5	1.47502	2.34827	10	0.472649	0.926434	6	-0.347984	0.267956	7	0.675991	1.34386	8
		68.125	517.875	6	1.59539	2.98464	15	0.542827	1.00392	11	-0.370558	0.302999	4	-0.688774	1.20803	11
		42.025	1676.6	6	1.57792	2.13673	20	0.548217	0.844399	15	-0.495409	0.555544	24	-0.983165	-0.142419	20
		70.115	6338.01	38	1.57453	2.97634	16	0.523266	1.00331	13	-1.31142	1.31108	32	-1.57479	0.545646	14
		68.525	1920.21	21	1.85343	2.84919	29	0.556137	1.01614	20	-1.39543	0.928494	14	-1.60396	1.11132	16
		35.3813	650.58	7	1.31766	2.70909	19	0.273656	0.989653	28	-1.13329	1.20984	13	-1.09408	1.42675	6
		31.35	284.575	9	1.26033	2.5548	7	0.25217	0.97082	8	-0.941137	0.87677	7	-0.95451	0.796285	7
		64.29	1441.73	8	1.86641	2.57761	18	0.719472	0.97973	12	-0.633265	0.522277	27	-0.411153	1.3806	7
		47.9188	915.031	10	1.46451	2.21178	19	0.44644	0.885707	11	-0.617449	0.480781	14	0.281349	1.31989	6
		39.5425	1383.26	46	1.26394	2.37057	38	0.266838	0.933712	48	-0.910661	0.838544	60	-0.626152	1.28365	29
		52.52	1700.83	21	1.4764	2.33471	51	0.445621	0.921124	42	-0.799817	0.607499	47	-0.661965	1.33377	34
		45.775	1488.08	18	1.42277	2.72102	19	0.368088	0.991174	19	-1.04222	0.923695	26	-1.3617	1.00756	16
		59.9375	3618.82	14	1.5922	2.46931	29	0.528105	0.941192	25	-0.601218	0.742657	37	0.08571	1.45494	16
		52.7475	1290.53	18	1.45571	2.45949	28	0.406461	0.958713	24	-0.887102	0.852326	25	-0.303996	1.04444	18
		62.1013	4979.99	37	1.51591	2.58716	36	0.470057	0.973018	36	-1.1552	0.932106	62	-0.958683	1.32489	32
		85.375	586	11	1.3976	2.61694	5	0.339262	0.978429	7	-0.651793	0.960539	9	-0.641692	1.45305	5
		80.0725	1474.8	8	1.67507	2.44805	28	0.60918	0.945683	15	-0.816346	0.430397	17	0.585942	1.41066	20
		72.1088	1883.16	10	1.66662	2.62397	22	0.615307	0.969847	23	-1.04384	1.31852	29	-0.989604	1.13446	13
		50.375	500.5	6	1.45401	2.37788	5	0.423343	0.931253	6	-0.12987	0.591676	4	-1.25194	1.46911	4
		48.0187	1742.18	10	1.60251	2.95859	16	0.523526	1.05312	23	-1.20988	1.06218	14	-1.53142	1.35168	4
		55.66	3281.66	39	1.57208	2.45312	62	0.496375	0.940432	40	-0.943259	1.12558	30	-1.49886	1.02621	17
		65.1375	1339.6	15	1.60291	2.52808	15	0.528758	0.959972	12	-0.733204	0.801374	22	-1.40747	0.554668	41
		43.9825	465.332	10	1.36541	2.26469	11	0.352472	0.891937	16	-0.554196	0.99152	21	-1.42829	1.11761	11
		45.625	135.125	3	1.5342	2.06952	6	0.458307	0.828089	13	-0.410959	0.306525	4	-1.49592	1.16352	14
		43.6875	1049.99	28	1.36354	2.28906	68	0.344611	0.909568	49	-0.725713	0.539399	38	-0.527495	0.815031	50
		38.2	1065.12	24	1.15281	2.33557	31	0.181052	0.923237	32	-0.903785	1.08668	30	-0.759212	1.38054	29
		34.93	928.315	23	1.09839	2.43065	34	0.140152	0.943889	33	-0.932178	1.03947	29	-1.25175	1.39509	12
		49.7975	1200.04	29	1.09071	2.52822	36	0.181783	0.962356	18	-0.552518	0.829406	21	-1.25117	1.22486	15
		82.0525	1979.67	24	1.51907	2.84819	20	0.454973	0.999927	30	-0.948269	1.46576	35	-1.33431	1.40748	16
		62.9875	1751.17	20	1.50879	2.73833	17	0.499441	0.994664	25	-1.17097	1.12339	33	-1.35382	1.15441	30
		52.285	1082.21	12	1.44675	2.96475	18	0.413767	0.997124	26	-0.723603	1.36042	14	-1.55683	1.12773	11
		57.4663	2352.91	28	1.5656	2.82009	23	0.528122	0.991828	30	-1.08092	0.953466	27	-0.102143	1.45616	24
		47.125	492.25	10	1.32372	2.1219	17	0.317684	0.857508	12	-0.584498	0.440917	11	-0.179863	0.771337	4
		55.5325	2323.66	24	1.48946	2.76216	18	0.438018	0.988314	16	-1.19846	1.57337	33	-1.10013	1.53587	32
		56.745	1431.56	18	1.69996	2.97509	35	0.526055	1.00575	40	-1.20513	1.41667	18	-1.51345	1.49583	18
		48.3513	2696.64	63	1.36359	2.97388	22	0.322485	1.01826	19	-1.22661	1.3954	16	-1.43827	1.45773	12
		43.11	2158.4	26	1.23984	2.60766	50	0.305421	0.97593	33	-1.21328	1.18326	31	-1.40695	1.53426	18
		43.68	958.031	42	1.40228	2.70545	41	0.379079	0.970331	34	-1.11909	1.06157	29	-1.31608	1.27821	16
		43.3	1944.83	46	1.33661	2.20738	60	0.336116	0.889291	86	-0.546678	0.785654	82	-0.930538	0.457948	45
		39.5875	584.732	15	1.20569	2.17999	47	0.19269	0.873169	39	-0.563317	0.683473	31	-0.657898	0.537196	38
		46.375	229.125	3	1.24627	2.21698	3	0.244342	0.869431	3	-0.619946	0.402619	3	0.842878	1.26367	3
		31	110.125	3	1.2037	1.85739	4	0.188573	0.745251	7	-0.157576	0.463649	3	-1.20944	0.895688	3
		45.6225	1215.72	14	1.32096	2.44027	33	0.312584	0.952121	26	-1.13351	0.826686	23	-0.995947	1.3506	13
		38.62	1311.46	14	1.43756	2.31996	11	0.401086	0.918281	14	-0.765611	0.836446	21	-0.529285	1.17858	13
		49.275	1358.76	14	1.58651	2.5592	15	0.516629	0.96963	21	-0.732371	0.877187	21	-0.679654	1.42252	13
		48.1025	1461.6	8	1.4768	2.60601	14	0.389751	0.974523	14	-1.25426	1.37931	16	-1.1042	1.53429	15
		40.7	1006.52	12	1.4012	2.43673	23	0.345288	0.948337	23	-0.603794	0.927301	22	-0.0788105	1.35609	9
		47.5	1152.52	13	1.38939	2.26749	26	0.289737	0.903497	27	-1.15303	0.685441	24	-0.784264	1.11282	26
		86.135	2663.32	10	1.71513	2.80117	14	0.622234	1.00533	16	-1.0002	1.15421	13	-1.20402	1.40901	16
		48.4275	954.727	5	1.69986	2.91119	14	0.569587	1.00255	18	-0.836046	1.39657	9	-1.18557	0.964797	8
		42.5887	627.316	14	1.47894	2.44115	17	0.380355	0.916516	15	-0.877377	1.55965	14	-1.25419	1.29534	10
		25.4775	278.335	10	1.07946	2.73161	19	0.17469	0.94525	9	-0.666924	1.15152	10	-0.575666	0.975264	9
		50.17	749.663	9	1.72422	2.61034	11	0.610353	0.977366	13	-0.973163	1.24	13	-0.035116	1.4439	9
		35.5375	931.9	21	1.42472	2.86308	17	0.366123	1.02239	24	-1.06816	1.13136	15	-1.57154	1.53348	12
		43.4412	649.615	15	1.40569	2.28854	28	0.394771	0.901455	22	-0.52644	0.78196	17	-0.542961	0.543715	18
		32.055	467.87	17	1.21922	2.25152	12	0.213765	0.901331	16	-0.826369	0.939546	22	-0.600722	1.37686	8
		43.945	889.247	10	1.4933	2.2441	19	0.472465	0.886547	11	-0.254672	0.790464	13	-0.3752	0.929613	15
		49.1825	1523.38	33	1.26068	2.63125	18	0.252054	0.982122	18	-1.10223	1.01725	13	-0.371785	1.40448	8
		51.7163	5463.98	34	1.46783	2.78356	18	0.449625	0.990308	26	-0.907559	0.857736	26	-1.07409	1.36136	14
		47.2563	6704.04	39	1.42378	2.60545	40	0.370035	0.969726	31	-1.04762	1.24796	63	-1.0752	1.20508	15
		57.325	3148.07	7	1.68607	2.32045	19	0.617402	0.922182	23	-0.698986	0.559685	17	-0.276321	1.33149	18
		62.8	947.413	11	1.51595	2.43593	31	0.486221	0.955172	21	-0.633828	0.820023	18	-0.465003	1.30571	7
		52.625	89.125	1	1.63634	1.8953	1	0.592399	0.744802	2	-0.232819	0.118765	2	0.206418	0.377622	2
		72.8925	9734.01	41	1.63957	2.9756	35	0.552851	1.00542	82	-0.958965	1.14177	68	-1.20051	1.34384	30
		69.8375	5002.66	29	1.58354	2.74233	38	0.522074	0.983217	42	-1.10586	0.972553	30	-1.39144	1.24005	31
		51.395	5983	39	1.47073	2.52058	59	0.384461	0.955198	41	-0.791712	1.41764	30	-1.39492	0.83684	30
		64.895	11780.7	68	1.5144	2.20616	65	0.479128	0.881044	83	-0.57417	0.964951	87	-1.25131	0.857902	59
		76.265	4777.02	26	1.63182	2.90294	32	0.547367	0.998509	20	-0.733677	0.961164	50	-1.21234	0.962686	28
		58.9862	413.572	8	1.62705	2.45487	9	0.571393	0.956388	9	-0.283031	1.21732	6	-1.11255	1.21841	13
		47.375	313.25	7	1.5562	2.75951	7	0.511559	0.993452	5	-0.475138	0.85848	5	-1.21546	1.24941	4
		45.0913	1185.87	13	1.4007	2.4516	33	0.377113	0.95086	27	-0.716217	0.843829	46	-1.04763	1.29763	15
		39.4288	790.249	20	1.31223	2.52696	34	0.321107	0.963027	28	-0.575681	0.861155	20	-0.303179	1.17202	14
		32.1938	737.951	8	1.2013	2.45166	14	0.191615	0.950637	9	-0.577243	0.83724	8	-1.49299	1.31949	10
		48.75	2338.29	30	1.56379	2.9421	37	0.48173	1.01388	30	-1.15611	1.051	31	-1.07057	1.46338	33
		50.925	1681.53	24	1.53923	2.64266	38	0.514741	0.985199	34	-0.946462	0.68062	27	-0.988314	1.42181	32
		59.3312	8505.28	31	1.68539	2.66766	33	0.606212	0.981166	41	-0.996663	0.746535	53	-0.789324	1.40424	14
		126.054	13460.4	5	1.83893	2.91715	12	0.704331	1.00536	13	-0.889623	0.49973	31	-1.32393	1.37636	10
		56.2775	884.435	20	1.58729	2.38714	21	0.497984	0.942118	18	-0.802365	0.766701	24	0.0752305	1.26211	7
		76.125	166.625	2	1.54303	2.24478	2	0.502979	0.875486	2	-0.933002	0.175506	2	-0.130098	0.727742	2
		47.8	1375.63	16	1.62549	2.95041	18	0.52024	1.00701	29	-1.02707	0.997717	29	-1.42521	0.738616	13
		51.895	1399.14	32	1.50594	2.83268	33	0.458858	0.999481	28	-0.976828	0.993705	25	-1.46196	1.04051	8
		67.2387	1198.01	14	1.69352	2.96232	34	0.607338	1.00309	26	-0.773685	0.957994	24	-1.40653	1.07805	15
		52.96	1146.22	15	1.51655	2.80606	36	0.420383	0.992634	28	-0.972258	1.27433	29	-1.42284	1.24622	16
		95.75	431.5	5	1.68201	2.59878	5	0.596002	0.971886	5	-0.482999	0.39222	2	0.408201	1.39203	4
		47.58	1258.96	14	1.59348	2.67917	16	0.495544	0.984879	13	-0.730632	1.27896	27	-1.65118	1.28065	17
		63.8	2048.82	22	1.63495	2.66316	16	0.548341	0.979402	21	-0.747029	1.23574	27	-1.29244	1.39484	16
		29.625	704.5	4	1.48136	2.38595	10	0.44849	0.927729	11	-0.453564	0.555777	6	-0.912222	1.37309	5
		40.375	237.25	5	1.28921	2.32491	6	0.421542	0.920807	6	-0.369973	0.776204	6	-1.07899	1.22162	9
		68.875	2578.38	6	1.87925	2.96463	6	0.723179	1.03832	7	-1.03783	0.30127	15	0.10958	1.53371	15
		39.3563	1038.86	25	1.33855	2.40226	28	0.339205	0.939833	28	-0.807815	0.942261	27	-0.0697099	1.17317	22
		61.7488	1878.05	7	1.85524	2.99945	6	0.585032	1.04349	10	-1.11799	1.50023	10	-1.40841	1.44215	6
		65.5	905.875	10	1.58882	2.55019	6	0.532085	0.962471	5	-0.551125	0.381232	4	0.723875	1.37804	4
		43.6412	758.756	18	1.29078	2.35038	40	0.315577	0.931019	44	-0.782772	0.772366	24	-0.690369	1.18685	15
		47.7163	665.919	18	1.55841	2.72783	35	0.465617	0.98366	27	-0.866716	1.30098	14	-1.43842	0.964184	9
		45.0875	1830.1	11	1.29352	2.54918	16	0.271345	0.969091	17	-0.998717	1.19094	13	-1.40885	0.965152	11
		30.0888	336.377	7	1.03352	2.3717	15	0.196457	0.914048	9	-1.28002	0.839526	12	-1.40887	1.4968	11
		54.2725	1750.8	20	1.6862	2.69771	16	0.612413	0.988304	21	-0.702793	0.687772	21	-1.34829	1.15991	10
		39.27	2061.14	26	1.50371	2.97197	36	0.461706	1.00798	28	-0.950967	1.01971	27	-1.51654	0.266475	14
		94.5075	669.046	4	1.96386	2.99501	6	0.777049	1.00556	6	-1.08065	0.9004	11	-1.25768	1.37106	6
		34.75	291.875	6	1.6236	2.99446	5	0.569438	1.04578	6	-0.342756	0.971209	7	-1.02811	0.816794	5
		30.89	457.541	10	1.25886	2.53691	7	0.227603	0.964657	8	-0.392427	0.440384	9	-1.07216	1.2771	13
		31.0525	490.882	20	1.15251	2.37394	16	0.177807	0.932903	18	-0.49128	0.747916	19	-0.316925	1.21896	17
		38.4188	395.294	8	1.24201	2.55066	15	0.236351	0.965961	8	-0.702383	0.723127	16	-0.021235	1.34758	8
		37.0913	1665.04	10	1.51718	2.9976	16	0.453475	1.02145	22	-0.938302	1.00211	12	-1.17158	1.37992	14
		35.475	593.381	28	1.31672	2.56572	42	0.298446	0.966542	33	-0.854371	0.937278	50	-0.329795	1.35866	30
		44.17	846.345	20	1.3403	2.10576	19	0.328454	0.857224	14	-0.604856	0.577072	15	-0.0635823	1.06376	13
		44.61	1064.45	28	1.61394	2.90188	15	0.490514	0.989041	19	-0.873731	1.31517	29	-1.51291	0.859082	14
		48.25	48.25	1	1.79089	1.79089	1	0.683927	0.683927	1	-0.393782	-0.393782	1	0.664981	0.664981	1
		46.75	120	3	1.52601	1.97444	2	0.516848	0.774985	2	-0.459893	0.4625	2	-1.19203	-1.05952	2
		48.65	706.25	8	1.70775	2.47187	17	0.587464	0.934763	14	-0.402352	0.890449	15	-1.40527	0.49967	5
		58.8125	443.5	9	1.60792	2.43046	10	0.518848	0.945727	10	-0.589894	0.961657	17	-1.5934	1.33459	7
		43	121.375	4	1.73344	2.38387	3	0.651294	0.939135	4	-0.734177	0.706488	4	-0.772664	1.22784	5
		57.875	409.625	5	1.5426	2.76496	13	0.517031	0.975136	10	-0.515618	0.832057	5	-1.40706	-0.0379528	5
		89.75	471.625	5	1.54257	2.33733	5	0.505322	0.924094	5	-0.630872	0.549543	13	-0.129735	1.43882	4
		31.6313	748.287	18	1.34327	2.677	20	0.335398	0.98824	20	-0.910634	0.738099	24	-0.164727	1.46063	22
		40.875	1083.38	27	1.48653	2.5615	15	0.434576	0.970321	16	-0.847141	0.900744	26	0.00662252	1.35018	21
		35.8875	1096.69	30	1.22502	2.79857	44	0.238371	0.995064	34	-0.890576	0.997143	29	-0.50923	1.34132	28
		41.25	150.5	5	1.35231	2.14361	5	0.407895	0.85001	5	-0.560706	1.02564	6	-0.875332	1.475	8
		27.625	432.875	9	1.13638	2.61377	6	0.414231	0.969705	6	-0.391185	1.09202	8	-1.47371	1.51977	16
		105.125	427.75	4	1.75628	2.56766	9	0.669943	0.98325	11	-0.364146	0.447241	9	0.938268	1.17996	6
		58.055	1176.57	24	1.68096	2.99766	14	0.59621	1.00243	10	-0.451005	1.10521	9	-1.55539	-0.593699	11
		55.34	1183.85	13	1.58701	2.99388	8	0.530773	1.00353	11	-0.928922	1.18101	9	-1.51096	1.19638	4
		114.375	330.75	2	2.16706	2.55929	3	0.870253	0.971114	3	-0.182628	0.0284153	2	-0.443303	-0.200229	3
		76.125	421.75	3	1.75299	2.32033	4	0.484935	0.903815	6	-1.46141	0.29656	4	-0.214663	1.2483	6
		31.875	1087	4	1.23864	2.42648	13	0.239468	0.908651	15	-0.815249	1.16796	11	-1.44646	0.347541	10
		57.875	270.125	5	1.33295	1.95629	7	0.30865	0.778996	5	-0.663667	0.173817	4	0.794979	1.27359	4
		42.895	1329.31	14	1.56163	2.4164	31	0.515997	0.928454	22	-0.944407	1.04118	28	-1.11643	1.29488	15
		37.305	520.49	11	1.446	2.47935	6	0.404757	0.979528	7	-1.13876	0.881383	7	-1.55242	1.32458	4
		49.725	312.7	15	1.47187	2.2718	26	0.422237	0.892528	14	-0.853885	0.630937	20	-1.04102	1.3745	15
		40.3738	616.023	14	1.4301	2.48246	19	0.361752	0.95522	17	-1.35765	1.28707	16	-1.43145	1.22042	15
		42.75	42.75	1	1.69467	1.69467	1	0.639173	0.639173	1	0.385965	0.385965	1	1.05648	1.05648	1
		44.5625	574.625	6	1.37103	2.92909	9	0.352594	1.01227	8	-0.767011	0.722822	9	-1.03758	1.45382	10
		31.9962	470.022	5	1.23023	2.25725	12	0.223734	0.901597	16	-0.488187	0.787595	8	-0.192288	1.42019	6
		62.375	364.5	4	1.38073	2.39044	6	0.392534	0.912186	7	-1.12071	0.721668	7	-1.41738	0.633464	5
		50.9937	1342.87	16	1.42193	2.11844	31	0.404042	0.847794	29	-0.684529	0.55536	17	0.359536	1.29854	29
		46.955	865.065	20	1.39272	2.44094	33	0.372133	0.942978	23	-1.05241	0.734595	22	-0.50738	1.34416	25
		41.5988	721.585	15	1.48208	2.4697	14	0.391787	0.946503	15	-0.911129	0.836066	24	-1.30603	0.696102	13
		42.3325	457.728	11	1.38159	2.26103	19	0.365181	0.903022	13	-1.04237	0.810389	12	-1.49413	0.672243	24
		92.92	1471.41	8	1.61353	2.26686	17	0.576196	0.904082	14	-0.630702	0.439396	13	0.608209	1.21493	8
		38.565	674.625	15	1.25648	2.4408	32	0.334789	0.956209	30	-0.856501	0.802231	20	-1.41906	1.2082	30
		39.2275	633.117	44	1.32148	2.3167	30	0.294104	0.924637	28	-1.29184	1.07942	31	-1.40093	1.27279	16
		77.75	596.5	3	1.72457	2.49867	8	0.58873	0.959159	9	-1.19199	0.373418	8	-1.39542	1.14362	6
		65.27	1411.39	15	1.56636	2.53652	23	0.528274	0.956944	18	-0.855778	0.679147	20	-1.44368	1.50422	16
		44.25	327.375	7	1.1939	2.5646	8	0.193673	0.966489	9	-0.980892	0.590278	6	-1.7483	1.61555	8
		72.67	864.3	9	1.46615	1.94249	10	0.441843	0.776273	12	-0.268618	0.365609	7	0.355299	1.21057	6
		36.775	1060.62	24	1.29607	2.55808	19	0.25828	0.970864	17	-0.930478	1.23845	25	-1.08068	1.23561	10
		53.675	1376.55	32	1.53377	2.42876	35	0.436621	0.946452	37	-0.890887	0.958518	28	-1.10717	1.28736	15
		94.215	1831.28	7	1.56253	2.08346	13	0.507871	0.832576	22	-0.573187	0.219283	10	0.90525	1.281	10
		42.675	415.044	9	1.40972	2.2953	21	0.400835	0.899696	12	-0.475593	0.37613	12	-0.596974	0.98984	20
		39.8862	1096.35	13	1.23656	2.94476	19	0.21671	1.02787	18	-1.27312	1.54544	11	-0.588539	1.30954	11
		45.46	1330.57	39	1.38658	2.19373	63	0.381287	0.873928	45	-0.909642	0.902033	27	-0.395887	1.29028	58
		43.7812	648.094	25	1.33986	2.38653	39	0.340128	0.923885	27	-1.03799	1.15817	32	-1.47299	1.32644	17
		44.05	890.725	23	1.41497	2.48413	45	0.412307	0.955259	40	-1.04805	1.13085	29	-1.49111	1.26195	33
		50.95	699.668	16	1.55722	2.26802	39	0.506088	0.891199	33	-0.677244	0.880805	24	-1.22393	0.494641	30
		31.75	62.75	3	1.5011	1.82355	3	0.446938	0.706984	4	-0.278729	0.76494	3	-0.765912	1.07246	5
		43.875	43.875	1	1.73803	1.73803	1	0.579579	0.579579	1	-0.472934	-0.472934	1	0.0572337	0.0572337	1
		45.065	496.918	12	1.56375	2.48182	13	0.535679	0.958652	16	-0.70572	0.555417	17	-0.0805227	1.45953	15
		52.25	206.875	3	1.4695	2.99584	6	0.443735	1.00227	4	-0.536709	0.984127	6	-0.290735	1.71463	3
		58.75	235.125	3	1.46941	2.07484	7	0.444949	0.829451	9	-0.746269	0.204342	6	0.923579	1.39465	5
		36.15	547.369	12	1.33917	2.59357	16	0.329662	0.98614	16	-0.895429	0.899239	21	-1.48001	1.38631	16
		47.6238	1219.29	28	1.60002	2.65348	16	0.420909	0.979626	26	-1.0572	1.55942	17	-1.54916	1.57377	18
		38.2625	682.446	16	1.44526	2.50906	33	0.366419	0.959744	19	-1.24023	1.24112	31	-1.38116	1.49491	16
		50.26	980.67	11	1.62005	2.90165	15	0.540619	0.991349	13	-0.775752	0.515099	16	0.156286	1.52344	8
		39.9738	1855.81	21	1.59079	2.63425	30	0.465866	0.980567	32	-0.958724	0.881558	24	-0.717831	1.49322	28
		31.82	640.13	7	1.26378	2.4509	15	0.285781	0.945437	25	-0.821998	1.03651	22	-0.0274411	1.41121	16
		35.5225	854.325	21	1.33633	2.40865	36	0.327912	0.935155	28	-0.902947	0.765584	25	-1.21777	1.10634	15
		32.8725	238.055	12	1.26779	2.36591	13	0.274616	0.918974	15	-1.03325	1.06443	13	-1.40721	1.11015	11
		44.285	544.4	12	1.44377	2.26566	25	0.406341	0.886227	21	-0.680008	1.04154	25	-1.39868	-0.104473	28
		36.635	1164.28	26	1.35868	2.38855	34	0.352823	0.934185	29	-1.08453	0.921153	27	-1.33587	0.80919	26
		39.875	227.5	5	1.66861	2.57265	5	0.513704	0.956369	5	-0.638695	1.19862	10	-1.44549	0.373306	7
		57.6313	2969.34	11	1.65512	2.68596	37	0.620273	0.992876	44	-0.979635	0.641728	44	-1.32933	1.39742	16
		85.375	126.875	2	1.64294	1.77913	2	0.581789	0.681457	2	-0.331551	-0.0556369	2	0.868473	1.19461	2
		45.8987	1522.27	18	1.60407	2.54761	17	0.564361	0.969696	21	-1.13467	0.991853	13	-0.669521	1.41792	10
		40.98	3201.66	37	1.39246	2.51381	37	0.380793	0.962097	32	-1.16382	0.783871	25	-1.28047	1.42927	12
		27.38	629.34	13	0.98195	2.67279	10	0.0984714	0.98501	10	-0.639777	1.0583	10	-0.806001	1.44155	13
		50.49	550.529	12	1.3651	2.34934	12	0.306928	0.92313	14	-1.25564	0.670701	12	-0.569798	1.34557	21
		30.625	233.875	7	1.67315	2.45763	9	0.617284	0.955588	8	-0.690953	0.511628	7	-0.503937	1.50203	11
		50.125	817.812	9	1.54724	2.42286	13	0.399853	0.928873	13	-1.15535	0.911442	14	-0.516782	1.83791	10
		119.125	4849.04	17	1.86966	2.7987	28	0.722237	0.990817	24	-0.856362	0.650874	19	0.088091	1.48419	16
		40.875	765.875	4	1.74842	2.91363	7	0.6675	0.977333	4	-0.686016	1.27506	3	0.503979	1.47629	6
		50.6713	3323.97	45	1.39272	2.54257	40	0.374324	0.959582	35	-0.952228	1.19456	32	-1.08835	1.43841	17
		37.3038	2555.72	56	1.29759	2.41111	36	0.300038	0.938474	31	-1.07923	1.00241	30	-1.17359	0.593217	27
		22.9225	407.579	9	1.03166	2.28036	14	0.119515	0.909779	19	-1.03224	1.14424	9	-1.42632	0.622342	23
		49.25	59.625	1	1.8812	1.93347	2	0.727699	0.742131	2	-0.289308	0.477157	2	-1.09165	-0.385569	2
		48.0525	510.233	17	1.55935	2.35813	10	0.468256	0.929625	13	-0.373985	0.592998	12	-1.32075	0.965978	14
		40.52	848.165	10	1.51241	2.41741	35	0.405345	0.942622	48	-1.16234	0.690466	49	-1.13366	1.4271	58
		29.75	335.125	7	1.363	2.19162	5	0.354061	0.879433	4	-0.596206	0.540027	6	-1.02171	1.36028	9
		35.355	635.91	29	1.2495	2.55589	14	0.236417	0.963818	16	-0.961335	1.1021	14	-1.39375	1.35418	12
		38.6775	612.326	14	1.30175	2.50369	18	0.308957	0.957613	18	-1.06263	0.657448	24	-1.31178	1.41325	15
		86.3875	878.52	9	1.53402	2.23842	8	0.486011	0.8946	10	-0.604609	0.808356	9	-1.24054	1.08453	9
		45.1425	378.345	9	1.24847	2.64541	17	0.288182	0.983263	15	-0.762805	0.808078	21	-1.46495	1.11766	6
		47.6875	658.5	15	1.3556	2.98676	9	0.352931	1.02069	8	-1.275	1.02213	9	-1.5567	1.45732	4
		70.685	908.19	10	1.56872	2.78382	15	0.525398	0.999856	19	-1.2269	0.713451	13	-1.07519	1.48164	14
		55.675	581.444	15	1.38411	2.54058	15	0.448525	0.967895	16	-0.645761	1.17019	21	-0.899679	1.40679	10
		61.6538	3433.77	23	1.43229	2.72514	39	0.407878	0.985237	47	-1.44588	1.30299	33	-0.942011	1.54568	33
		64.3125	1962.44	7	1.46366	2.56851	14	0.426057	0.969714	22	-0.818925	0.955794	12	-1.15026	1.47159	29
		45.2687	934.1	10	1.44789	2.04706	7	0.357128	0.844197	11	-0.460144	0.509675	6	-1.19474	-0.206893	12
		58.3525	2896.22	32	1.41852	2.19234	45	0.393632	0.879088	36	-0.752484	1.00432	56	-1.32721	0.919639	28
		54.75	1424.5	15	1.52565	2.38956	24	0.480629	0.92978	13	-0.928615	0.848586	27	-1.37765	1.08176	28
		59.5	631.125	7	1.62912	2.99625	5	0.530435	0.980331	5	-0.494903	1.45831	4	-1.40315	1.01981	4
		44.7437	875.149	22	1.42663	2.48003	32	0.38498	0.960666	28	-1.0026	0.729853	26	-1.36818	1.21316	16
		39.8888	779.101	23	1.32956	2.33215	47	0.321283	0.921504	30	-1.13392	0.831404	26	-1.27943	1.07431	15
		30.2862	553.847	13	1.45677	2.5942	14	0.405487	0.973291	13	-0.822692	0.917868	11	-1.26825	1.49828	11
		59.875	545.5	3	1.65573	2.38412	8	0.568004	0.930739	8	-0.474032	0.0735294	4	0.0578512	1.5222	16
		150.375	390.625	3	1.90752	2.61952	5	0.744018	0.981851	3	-0.234973	1.05925	4	-0.0792179	1.21386	4
		74.1375	7665.95	17	1.3888	2.40364	56	0.316691	0.928997	47	-0.971811	1.23474	32	-0.794491	1.40057	30
		44.5375	663.212	15	1.44124	2.47959	16	0.43628	0.955247	14	-1.05069	1.12509	15	-1.32715	1.34939	10
		60.6725	536.7	12	1.31305	2.53609	34	0.357594	0.944998	29	-0.805118	1.11626	27	-1.57367	0.579558	16
		50.385	4131.2	49	1.51282	2.43702	36	0.477747	0.953892	42	-0.769828	1.03798	27	-1.43962	0.631002	31
		55.125	1958.22	26	1.44937	2.49952	40	0.349712	0.957455	45	-1.22434	1.09041	31	-1.29522	1.24082	29
		73.8962	3080.87	41	1.41633	2.63811	42	0.346289	0.976748	50	-1.07268	1.30378	66	-1.41438	1.4209	18
		59.2987	3137.96	36	1.38132	2.72618	19	0.325443	0.986709	17	-1.01737	1.21918	33	-1.33514	1.50176	11
		75.6038	3958.25	26	1.8208	2.73995	53	0.62415	0.989843	60	-0.800961	1.44819	62	-1.03949	1.44347	65
		48.525	1376.89	35	1.58243	2.63925	70	0.483736	0.979653	45	-0.987149	1.21821	34	-0.746967	1.3664	32
		65.55	3237.66	38	1.47855	2.95559	40	0.389558	1.00139	50	-1.01555	1.02952	30	-1.52082	1.49384	8
		48.35	2918.97	15	1.47582	2.49433	35	0.429513	0.954189	25	-0.548916	1.19299	22	-1.48893	-0.078972	17
		50.0938	6189.77	24	1.21302	2.17712	53	0.246554	0.879555	46	-0.785194	0.772578	55	-0.910989	1.04468	54
		43.575	836.831	25	0.990643	2.3023	39	0.21521	0.916569	29	-0.930608	1.2338	30	-1.15295	1.27639	16
		49.8813	895.563	21	1.50058	2.50206	16	0.457251	0.972768	13	-1.30325	1.18204	15	-1.27158	1.27432	10
		43.885	465.68	10	1.27551	2.98104	9	0.273897	1.00426	9	-1.59494	1.10786	15	-1.02366	1.6213	7
		43.2425	1214.4	29	1.33163	2.51142	37	0.287316	0.95731	27	-1.24317	1.05594	16	-1.33646	0.986562	16
		52.275	8180.79	51	1.29393	2.54949	39	0.308163	0.967276	31	-1.04538	1.50351	35	-1.24866	1.32365	16
		51	1450.12	34	1.41894	2.56414	34	0.364167	0.9703	27	-1.03953	1.03176	30	-1.11892	0.782067	26
		55.3	7074.4	24	1.26713	2.48156	34	0.285718	0.945979	45	-1.43413	1.11903	33	-1.17269	0.898798	25
		62.425	2738.49	42	1.53288	2.3764	49	0.485924	0.934882	36	-0.924837	0.714111	47	-0.936526	1.27525	31
		62.605	756.565	8	1.55116	2.32724	32	0.459298	0.946266	13	-0.772433	0.90611	9	-0.25919	0.976337	13
		51.8713	1784.43	19	1.52864	2.36862	12	0.454368	0.92508	14	-0.466616	0.978553	16	-0.417686	1.06701	7
		50.75	89.75	1	1.52679	1.82451	2	0.524628	0.720621	2	0.300836	0.851312	2	-0.622396	-0.0731707	2
		38.325	880.751	10	1.42268	2.45443	26	0.404776	0.953247	23	-0.688863	0.758578	20	-0.199467	1.25041	19
		32.78	623.722	7	1.3301	2.43743	13	0.511163	0.947067	10	-0.50461	0.494607	12	0.370819	1.39332	23
		54.9875	1816.99	23	1.6259	2.99181	38	0.52604	1.01376	37	-0.912106	1.05571	28	-1.43883	1.56366	12
		66.45	5303	14	1.74323	2.75176	31	0.649118	0.96651	29	-0.417204	1.02327	22	-1.52066	0.15287	51
		63.8088	2025.28	8	1.44727	2.27987	41	0.451114	0.909912	34	-0.565761	0.925294	43	-0.81981	1.06888	52
		51.6675	1267.91	32	1.48526	2.28896	48	0.444234	0.925357	39	-0.629643	0.818663	45	-0.765367	0.931056	57
		64	909.25	13	1.53437	2.21999	22	0.518646	0.884145	22	-0.431935	0.432334	21	-1.13301	0.114777	7
		44.025	456.326	14	1.39841	2.65816	15	0.321893	0.974736	16	-1.11371	1.07547	13	-1.73172	1.44953	13
		50.7888	635.29	18	1.2725	2.57548	38	0.315612	0.974148	30	-1.11831	1.22524	28	-1.38221	1.26019	10
		61.765	2151.14	24	1.38421	2.31685	47	0.369797	0.923853	44	-0.961608	1.08658	26	-1.22751	0.54431	52
		43.925	868.925	21	1.19081	2.87427	22	0.258847	1.00053	21	-1.19706	1.35729	16	-1.53458	1.51542	12
		68.355	5699.15	23	1.29889	2.23594	46	0.290945	0.891152	46	-0.959918	1.00684	54	-1.08691	0.853339	24
		69.1625	1869.27	23	1.42031	2.7451	18	0.364341	0.989712	28	-0.996536	0.984759	30	-0.360025	1.40961	11
		64.625	229.5	4	1.57693	2.3766	5	0.420594	0.943586	11	-0.165354	1.24952	6	0.0644038	0.77726	4
		49.065	1362.91	15	1.80512	2.55717	20	0.644819	0.969782	19	-0.540092	0.922699	20	-0.892548	1.21484	9
		53.6638	1515.32	18	1.67956	2.94128	15	0.549804	0.997623	20	-1.24807	1.15106	28	-0.876796	1.31024	14
		49.8875	1244.98	35	1.47863	2.64728	37	0.428407	0.97885	41	-1.21852	1.30157	32	-1.35053	1.36797	16
		32.45	611.2	7	1.43343	2.63001	7	0.414935	0.964599	6	-1.35696	1.18618	10	-1.44162	0.841273	8
		48.5625	690.092	16	1.56666	2.51787	14	0.476369	0.963569	12	-1.25607	0.734791	23	-1.67819	1.37783	7
		37.625	229.125	5	1.53437	2.43157	6	0.47901	0.945851	6	-1.32417	0.23741	6	0.147427	1.43651	8
		53.555	1592.47	9	1.37567	2.6017	18	0.337926	0.982652	17	-0.978097	1.0457	23	-1.30176	1.47397	17
		42.6638	1132.83	14	1.34234	2.45328	21	0.32484	0.959529	20	-0.789218	1.26592	28	-1.39403	1.26734	10
		46.9438	1157.55	28	1.3323	2.36825	31	0.313436	0.933446	31	-0.981239	1.20838	27	-1.31975	1.26171	16
		62.25	237.75	4	1.52353	2.38112	9	0.454747	0.933527	10	-0.274742	1.01948	8	-0.776808	1.08626	7
		42.375	300.625	7	1.14231	2.11113	6	0.138714	0.845364	8	-0.157081	0.766046	5	-0.861727	-0.0956755	3
		71.1325	1664.89	20	1.52121	2.93763	32	0.47632	1.00471	23	-1.37565	1.25747	33	-1.38906	1.53026	17
		94.5	3482.38	7	1.84935	2.31225	6	0.732442	0.920496	5	-0.494118	0.975907	8	1.00436	1.39052	8
		57.6225	2671.8	36	1.49133	2.52667	40	0.437488	0.96217	50	-1.02419	1.19538	33	-1.02142	1.34812	16
		64.0575	1446.68	18	1.54111	2.60606	31	0.44761	0.97885	23	-1.19745	1.32091	15	-1.45103	1.4829	12
		52.9475	861.25	10	1.4789	2.62608	33	0.459046	0.981326	25	-0.610271	0.874792	22	-1.32844	1.22286	10
		49.545	1026.59	12	1.41658	2.9639	17	0.411218	1.02672	26	-1.18572	1.36375	31	-1.50225	1.34321	7
		29.8	602.431	15	1.20597	2.61198	22	0.235932	0.969394	18	-0.905441	1.28252	30	-1.19887	1.24812	10
		73.8063	5064.96	20	1.47608	2.54449	62	0.450439	0.971099	41	-0.899085	1.03747	57	-1.28673	0.803851	33
		48.06	730.975	8	1.47017	2.57775	17	0.353521	0.970931	15	-0.59907	1.26849	24	-1.36441	0.254801	26
		33.25	80.375	2	1.39446	1.63324	3	0.42432	0.530204	2	-0.526316	0.76259	2	-0.83861	0.161194	2
		38.5	344.75	4	1.57675	2.99073	15	0.452806	1.00699	12	-0.545455	0.499018	11	-0.593592	1.44589	21
		52	264.25	3	1.95398	2.54962	7	0.780664	0.976428	5	-0.456284	1	6	0.0201592	1.38068	5
		62.7625	2402.47	28	1.72778	2.25109	21	0.637703	0.898273	26	-0.569498	0.448722	32	0.244088	1.34674	15
		52.5625	1276.51	14	1.44404	2.81691	17	0.416969	0.994109	15	-1.01508	1.01015	14	-1.20561	1.18257	10
		45.63	2350.03	14	1.45429	2.54879	19	0.39553	0.973734	30	-1.20133	1.24205	32	-1.18233	1.2093	29
		74.375	74.375	1	2.72464	2.72464	1	1.16405	1.16405	1	-0.104202	-0.104202	1	0.926199	0.926199	1
		50.605	1391.19	18	1.29515	2.30365	24	0.24206	0.914786	16	-1.08969	1.48378	30	-1.21873	1.17169	27
		65.9675	4260.09	23	1.12492	2.47138	18	0.13278	0.95526	19	-1.61754	1.22619	18	-0.770156	1.41649	10
		60.3362	4102.43	30	1.62529	2.62891	36	0.516033	0.973906	42	-1.23131	1.22526	33	-1.33972	1.17511	15
		63.2437	1511.72	18	1.70005	2.78534	33	0.583707	0.992534	35	-0.990222	0.96025	27	-1.44396	1.40886	31
		55.7875	1069.72	13	1.64836	2.7392	33	0.564555	0.984384	34	-0.990354	1.09803	27	-1.40641	1.50069	12
		53.2	2224.45	26	1.55791	2.78768	34	0.488846	0.983566	36	-0.777157	0.95089	30	-1.46381	1.3654	31
		119.75	229.875	2	2.24629	2.26216	2	0.893952	0.901271	2	-0.0424144	0.0584551	2	-1.42081	-1.20805	1
		97.25	97.25	1	1.94741	1.94741	1	0.738165	0.738165	1	-0.85347	-0.85347	1	-1.11261	-1.11261	1
		49.3813	752.812	8	1.50874	2.43835	23	0.492001	0.941449	21	-0.984973	0.782075	21	-1.55314	0.58987	30
		49.5625	552.312	6	1.44781	2.26154	9	0.419715	0.91037	12	-0.821454	0.461115	9	-0.910627	1.24151	12
		67.4062	2124.32	23	1.57443	2.97505	16	0.507892	1.00973	13	-1.05026	0.980853	29	-0.621508	1.51739	16
		55.0925	988.023	11	1.56182	2.98457	15	0.509489	1.00312	19	-0.973991	1.12101	13	-1.68302	1.5469	8
		47.5175	893.771	5	1.2497	2.42174	27	0.247703	0.951309	27	-1.2559	1.2807	27	-1.20923	1.31251	29
		68.415	784.435	18	1.64636	2.90306	15	0.543625	1.0167	21	-0.846957	0.742926	11	-1.23022	1.3811	10
		40.105	996.325	13	1.52411	2.67797	30	0.407375	0.985835	22	-1.07622	0.99488	13	-1.14328	1.31257	31
		51.0075	2202.82	24	1.21541	2.9904	20	0.272926	1.00971	20	-1.27203	1.07882	14	-1.18574	1.26867	10
		65.8363	1772.62	10	1.56097	2.86554	32	0.508611	1.00431	24	-0.956925	0.713956	25	0.163895	1.50035	17
		67.8775	868.893	10	1.71239	2.49542	32	0.618279	0.956069	31	-0.823077	0.992325	22	-1.333	0.537062	9
		57.985	916.128	10	1.51448	2.66851	19	0.466303	0.98209	12	-1.33252	1.3586	16	-1.39588	0.810407	6
		34.375	251.25	6	1.40229	2.58304	6	0.408989	0.977139	6	-1.06438	0.892164	7	-1.11248	0.661035	10
		46.18	536.895	6	1.70899	2.99499	7	0.577243	1.02067	10	-1.14495	0.832118	7	-1.06262	1.48341	6
		39.9988	1623.49	17	1.57528	2.96547	16	0.425049	1.01524	14	-1.06288	1.40492	15	-1.48444	1.28338	7
		32.93	379.105	8	1.50987	2.58279	11	0.335595	0.936254	13	-0.89954	1.04092	8	-1.42682	0.949347	5
		37.2	523.85	11	1.46067	2.92111	8	0.392853	1.00317	8	-1.14154	1.11596	8	-1.29254	0.99038	13
		42.125	178.375	5	1.70568	2.62089	6	0.623277	0.983272	4	-0.376874	0.469837	4	-0.115154	1.17403	5
		51.25	1078.12	4	1.59464	2.54294	11	0.544459	0.97952	10	-0.534167	0.533209	6	-0.765478	1.27252	5
		74.625	93.25	2	1.6945	2.02619	2	0.611587	0.799647	1	-0.418231	0.190955	2	0.57037	0.626934	2
		43.625	545.375	11	1.27304	2.6091	8	0.28125	0.950077	8	-0.464	1.21207	7	-1.04615	1.31555	6
		68.8962	1081.77	12	1.56566	2.75528	16	0.477919	1.00113	23	-1.10094	0.587579	21	-0.300835	1.25478	24
		137.75	410.5	2	1.79183	1.90876	3	0.692032	0.765249	3	-0.926419	0.286751	2	-0.287396	0.477947	2
		64.6137	911.341	10	1.55793	2.41738	12	0.48403	0.942603	23	-0.655898	0.718954	8	-0.81377	1.32643	5
		51.65	2021.49	24	1.65512	2.98755	19	0.543781	1.02113	31	-1.07988	1.06491	28	-1.03553	1.50953	15
		59.375	473.75	5	1.7044	2.57124	4	0.584922	0.970981	3	-0.0844444	0.8223	6	0.598939	1.31254	5
		68.075	889.775	10	1.54211	2.48426	35	0.498615	0.955618	24	-0.644379	1.13616	26	-1.41945	0.455669	12
		26.125	226.25	8	1.07026	2.00643	11	0.0706861	0.793228	8	-1.08916	1.06017	8	-1.48913	1.1449	6
		36	289.75	6	1.13957	2.52263	15	0.279161	0.962251	15	-0.791155	1.41553	8	-1.53737	1.49121	7
		23.125	323.625	7	1.19647	2.73922	9	0.204267	0.990834	8	-1.11354	0.422893	9	-0.28275	1.50643	10
		48.915	2261.31	61	1.53604	2.84507	40	0.456507	0.99177	49	-1.14367	1.29345	36	-1.47102	1.43632	12
		39.25	2024.06	12	1.45934	2.97793	17	0.396025	0.999449	16	-0.560692	0.926202	20	-1.2622	1.07054	9
		73.75	73.75	1	2.97324	2.97324	1	0.878219	0.878219	1	1.21356	1.21356	1	-0.668896	-0.668896	1
		39.75	155.375	5	1.34373	2.21572	6	0.310715	0.907644	7	-0.845638	1.48	5	-1.35991	1.23714	4
		32.4125	567.143	6	1.28137	2.59606	18	0.281329	0.97548	17	-0.730331	0.7909	18	-1.37355	1.29196	10
		62.125	357.5	4	1.51019	2.99164	5	0.48926	1.01546	7	-0.600619	0.881119	6	-1.43161	1.37173	4
		53.875	248.25	8	1.57995	2.34521	9	0.53741	0.928452	9	-0.565217	0.434043	11	0.133851	1.27495	7
		49.1463	850.94	20	1.48442	2.95084	34	0.449249	1.00681	26	-1.13311	1.14111	28	-1.47448	1.58784	18
		63.0887	1057.73	13	1.53751	2.56771	13	0.508488	0.976702	24	-1.22333	1.03275	25	-0.606108	1.45857	24
		45.875	1246.24	16	1.27607	2.83561	37	0.269532	1.02157	33	-0.610473	1.05177	25	-0.0964635	1.45193	54
		32.5037	775.235	30	1.08402	2.85567	11	0.167585	1.01346	12	-1.00981	1.3222	16	-1.33	1.31415	11
		41.7837	1360.78	36	1.35813	2.93701	19	0.307652	1.00661	31	-1.17889	1.42538	16	-1.49548	1.3187	11
		37.555	943.822	23	1.42608	2.98847	19	0.370989	0.9975	19	-1.09423	1.3766	15	-1.24997	1.28252	16
		34.6	427.4	14	1.43689	2.28886	11	0.404006	0.913084	13	-0.700622	0.846856	9	-1.35732	1.15067	27
		42.1412	2234.27	26	1.58405	2.99439	15	0.508776	1.02682	21	-1.013	1.14464	30	-1.00513	1.46049	29
		37.9462	1269.85	56	1.38636	2.71769	41	0.353656	0.977021	32	-1.33822	1.2148	36	-1.38468	1.32088	16
		49.25	382	4	1.73073	2.42972	8	0.644841	0.945384	7	-1.41153	0.86535	5	-1.1177	0.514768	6
		159	226	2	1.9089	2.06245	2	0.755368	0.828946	2	-0.0345912	0.139381	2	0.217913	0.539701	2
		35.125	301.45	11	1.15203	2.53566	19	0.161411	0.96546	20	-0.866426	0.885344	10	-0.458324	1.4221	23
		33.0625	1627.76	9	1.48167	2.75498	16	0.475333	0.991124	11	-0.778089	0.958065	11	-1.52746	1.29181	4
		44.1	1724.1	10	1.42416	2.70009	34	0.376081	0.987913	25	-0.905655	0.786652	27	-0.908791	1.32961	30
		45.35	1632.03	17	1.28443	2.35695	12	0.307132	0.93022	14	-1.43492	0.988075	15	-1.16347	1.40441	28
		32.835	496.495	11	1.19072	2.65391	9	0.207252	0.986025	9	-1.22841	0.811935	13	-1.22912	1.34022	10
		29.2	647.11	25	1.21173	2.52226	17	0.245577	0.972204	20	-0.978524	1.15637	13	-0.786952	1.3492	9
		29.755	473.86	11	1.38664	2.72722	17	0.368055	0.988233	15	-0.943991	1.22396	13	-0.987566	1.46114	9
		36.2413	1697.35	19	1.39782	2.99085	18	0.358997	1.03223	18	-0.954293	1.09287	28	-1.08524	1.52996	14
		36.325	674.945	15	1.1538	2.97608	10	0.182476	1.0178	10	-1.42841	1.21973	11	-1.48803	1.3436	11
		38.175	862.845	9	1.57923	2.63037	17	0.507874	0.979051	24	-0.567163	1.09944	12	-1.27862	0.425336	20
[truncated: 5,048 more rows]

## Sheet: 1024 Subs
Ng, Lower and Upper bounds for each parameter of each core (35 cores in total)
[truncated: 19,159 more rows]

## Sheet: 4096 Subs
Ng, Lower and Upper bounds for each parameter of each core (35 cores in total)
[truncated: 54,161 more rows]

[truncated: 3 more sheets: 16384 Subs, 65536 Subs, Ng and Bounds Aggregate]
