# Supplementary material for: Machine learning-enabled cancer diagnostics with widefield polarimetric second-harmonic generation microscopy
Source: Sci Rep. 2022 Jun 18;12:10290. doi: 10.1038/s41598-022-13623-1 (PMC9206659; doi:10.1038/s41598-022-13623-1)
Supplement: Supplementary file 2 — Supplementary Information 2. [file 41598_2022_13623_MOESM2_ESM.xlsx]

## Sheet: Raw Data
2-Group Tag	4-Group Tag	SubimageTag	Core Number	Pixel Density	SHG-CD Contrast	DCP Contrast	SHG Intensity Contrast	SHG-LD Contrast	R-Ratio Contrast	SHG-CD Correlation	DCP Correlation	SHG Intensity Correlation	SHG-LD Correlation	R-Ratio Correlation	SHG-CD Entropy	DCP Entropy	SHG Intensity Entropy	SHG-LD Entropy	R-Ratio Entropy	SHG-CD ASM	DCP ASM	SHG Intensity ASM	SHG-LD ASM	R-Ratio ASM	SHG-CD IDM	DCP IDM	SHG Intensity IDM	SHG-LD IDM	R-Ratio IDM	SHG-CD Mean	SHG-CD Median	SHG-CD Standard Deviation	SHG-CD Mean Absolute Deviation	SHG-CD Median Absolute Deviation	DCP Mean	DCP Median	DCP Standard Deviation	DCP Mean Absolute Deviation	DCP Median Absolute Deviation	SHG Intensity Mean	SHG Intensity Median	SHG Intensity Standard Deviation	SHG Intensity Mean Absolute Deviation	SHG Intensity Median Absolute Deviation	SHG-LD Mean	SHG-LD Median	SHG-LD Standard Deviation	SHG-LD Mean Absolute Deviation	SHG-LD Median Absolute Deviation
1	1	3	1	1070	74.7476	47.8824	44.5651	30.5602	73.9296	0.530038	0.771297	0.892523	0.948937	0.7471	9.06641	8.99982	9.02744	8.69859	9.28167	0.00240783	0.00247693	0.00254003	0.00363559	0.00199876	0.158322	0.206522	0.226508	0.295562	0.172806	-0.157996	-0.181144	0.277246	0.21037	0.158977	0.799655	0.804009	0.100267	0.0803109	0.070545	683.551	520.938	578.672	438.207	311.812	0.194206	0.56088	0.883927	0.779963	0.520429
1	1	4	1	674	112.556	77.0628	123.804	38.0686	109.53	0.63684	0.601966	0.747026	0.911391	0.600596	8.8004	8.52116	8.12864	8.59348	8.82639	0.00261741	0.00329312	0.0050622	0.00308905	0.00255566	0.131721	0.173377	0.25283	0.258417	0.130178	-0.14189	-0.138051	0.397155	0.291467	0.227349	0.813342	0.835248	0.115733	0.0814872	0.0581086	474.192	294.562	543.16	354.278	180.75	-0.0142151	-0.028851	0.756895	0.61718	0.533967
1	1	5	1	844	131.95	144.507	42.6248	28.1588	133.123	0.431105	0.647174	0.77492	0.931297	0.669566	9.0176	9.16325	7.76233	8.24477	9.17126	0.00228542	0.00197384	0.00724491	0.00525591	0.00198028	0.125925	0.131134	0.29728	0.325237	0.129114	0.0284894	0.0290174	0.316386	0.244654	0.199737	0.71777	0.719979	0.131574	0.104324	0.0901664	351.27	237.312	350.291	237.779	119.188	-0.482771	-0.763945	0.777618	0.646973	0.43625
1	1	6	1	936	162.435	103.509	218.759	65.477	123.052	0.557499	0.698923	0.800648	0.876077	0.711228	9.31676	9.25843	8.54264	9.30534	9.49325	0.0019171	0.00198686	0.00473454	0.00194741	0.00161434	0.137199	0.156587	0.252735	0.216792	0.128144	0.00355885	-0.0219018	0.37858	0.280915	0.209567	0.785635	0.80912	0.121551	0.0962094	0.0776196	641.916	327.625	868.991	547.023	199.25	0.194623	0.223229	0.791239	0.676692	0.680949
1	1	10	1	1756	112.576	98.5148	46.2209	28.6756	87.7538	0.465157	0.526138	0.84921	0.903015	0.541503	9.53625	9.34891	8.93716	8.97357	9.31053	0.0017774	0.00206854	0.00337864	0.00277265	0.00214862	0.142749	0.174661	0.245355	0.302853	0.175933	-0.0796056	-0.085412	0.337253	0.250307	0.184264	0.730169	0.74153	0.106044	0.0769667	0.0538707	538.86	356.875	504.571	388.604	225.562	0.238535	0.221369	0.636341	0.517788	0.465593
1	1	11	1	3715	103.083	86.2672	98.9504	20.4726	71.9794	0.591892	0.695383	0.827294	0.943368	0.729668	10.1148	10.0289	9.49435	9.25376	9.92549	0.00123121	0.00127235	0.00233528	0.00261299	0.00146822	0.13133	0.169381	0.230068	0.326713	0.173863	-0.0151372	-0.0271707	0.331333	0.251664	0.191986	0.706117	0.707021	0.110112	0.0848101	0.0698087	667.488	466.125	676.434	452.069	269.125	-0.314574	-0.278538	0.658137	0.551731	0.50689
1	1	12	1	1013	116.02	99.2584	147.321	29.4606	107.032	0.60143	0.593746	0.842427	0.893229	0.629487	9.29382	9.03077	8.73235	8.508	9.30078	0.00188559	0.00239458	0.00400725	0.00386567	0.00186661	0.14931	0.168701	0.235199	0.268758	0.14542	0.065257	0.0681589	0.388304	0.304251	0.253587	0.768775	0.791497	0.118445	0.0902107	0.0679775	602.298	270.125	790.145	547.906	165.125	-0.551511	-0.762624	0.715671	0.556473	0.365851
1	1	13	1	2689	64.1366	64.6315	47.2073	16.5773	71.5614	0.606444	0.672816	0.815981	0.951414	0.687064	9.46331	9.63758	9.12929	9.26547	9.78714	0.00196295	0.00165342	0.00276223	0.0022374	0.00153302	0.168577	0.176972	0.239416	0.31249	0.163837	-0.10845	-0.115479	0.280577	0.207757	0.155708	0.756164	0.76468	0.0993529	0.0746518	0.058618	555.768	424.125	463.864	348.696	246	0.0938119	0.145677	0.673998	0.561799	0.513119
1	1	14	1	5715	87.899	71.8951	207.892	27.8406	79.6113	0.635884	0.743424	0.812289	0.959247	0.742801	10.0978	10.1508	10.7725	9.70014	10.2302	0.00138204	0.00120406	0.0010987	0.00195624	0.00121918	0.163817	0.176538	0.167495	0.312199	0.16914	-0.0165031	-0.0216037	0.314027	0.234266	0.178215	0.74163	0.747541	0.108902	0.0853246	0.071407	1030.18	711.25	982.542	750.219	492.875	-0.254224	-0.429396	0.86533	0.766672	0.712246
1	1	15	1	1366	78.4577	107.147	20.3354	27.1161	111.458	0.574185	0.740094	0.803866	0.948118	0.738634	9.22383	9.6662	7.55227	8.88425	9.57633	0.00212396	0.00144891	0.00941491	0.00328503	0.0016039	0.160738	0.13962	0.348393	0.303905	0.145551	-0.000512536	0.0149943	0.297184	0.228836	0.180378	0.719148	0.72389	0.125231	0.103229	0.0956116	312.23	228.312	261.595	185.666	104	-0.305709	-0.469734	0.823467	0.708884	0.606672
1	1	17	1	1946	298.568	188.95	26.2569	74.9754	191.881	0.51062	0.634972	0.791141	0.847763	0.632455	10.2445	9.8479	7.78761	9.79258	10.0955	0.000940854	0.00134869	0.00786948	0.00134725	0.00107118	0.0849875	0.117686	0.328944	0.186109	0.103044	-0.0350109	-0.0270731	0.503611	0.391372	0.320707	0.766756	0.797216	0.143801	0.112189	0.083038	320.187	226.875	293.284	200.049	110.75	-0.0176575	0.0364366	0.771514	0.649995	0.607403
1	1	18	1	1957	200.256	168.2	18.2232	43.1876	150.522	0.477813	0.594614	0.820817	0.896676	0.644431	9.74334	9.72471	7.53567	9.25134	9.72461	0.0013799	0.00138621	0.0100748	0.00205282	0.00140288	0.104163	0.126648	0.354136	0.238963	0.121318	0.0109823	-0.00203874	0.422215	0.324117	0.253878	0.724722	0.742346	0.141995	0.110146	0.0899192	272.739	185.875	252.487	179.421	90	-0.225324	-0.251578	0.752425	0.633185	0.592647
1	1	19	1	3992	121.93	82.6238	146.843	21.6564	87.1498	0.601056	0.7314	0.911335	0.951008	0.724992	10.1571	9.83107	10.3305	9.17246	10.0717	0.00125235	0.00153715	0.00154286	0.00294376	0.00127862	0.139826	0.190984	0.196834	0.342919	0.171866	-0.0569171	-0.0586848	0.381111	0.281442	0.203271	0.763162	0.784138	0.123232	0.0924364	0.0694727	965.853	482.062	1105.42	828.659	341.812	-0.543176	-0.671398	0.714485	0.591999	0.520188
1	1	20	1	2782	139.719	100.555	32.0997	29.0891	119.034	0.659214	0.645603	0.854238	0.958457	0.658235	10.1736	9.77362	8.61395	9.26724	10.0548	0.00107038	0.0014436	0.00414803	0.00240025	0.001161	0.124693	0.154551	0.279182	0.290676	0.133423	0.0313757	0.031765	0.420037	0.32998	0.273348	0.773811	0.794108	0.123353	0.0932961	0.0739734	433.593	301.938	395.449	285.453	163.188	-0.353933	-0.612028	0.84955	0.720007	0.551588
1	1	21	1	2770	138.76	127.124	38.6189	34.6696	147.585	0.480524	0.629969	0.657821	0.907411	0.643329	9.97731	10.0549	8.29928	9.29009	10.1749	0.00126508	0.0011512	0.00494772	0.00228365	0.00106073	0.123774	0.133739	0.266606	0.253023	0.124771	0.0667566	0.0633141	0.369819	0.281805	0.219378	0.750347	0.765261	0.131258	0.102043	0.0853544	344.586	266	291.33	208.789	137.812	-0.523883	-0.728057	0.722473	0.584091	0.426283
1	1	22	1	4405	110.792	114.833	117.842	40.8091	103.852	0.531877	0.62848	0.856946	0.855924	0.667656	9.92579	10.1501	9.46052	9.55204	10.0954	0.00160309	0.00122315	0.00329235	0.00213421	0.00140693	0.161333	0.162017	0.237086	0.260939	0.168505	0.0404691	0.0313735	0.339103	0.247079	0.180305	0.724875	0.727287	0.122941	0.0937507	0.0754942	613.528	313.25	759.773	526.002	188.5	-0.309476	-0.360287	0.649409	0.501746	0.387275
1	1	23	1	1318	147.336	232.844	9.70308	62.5336	192.357	0.523848	0.573838	0.71852	0.852776	0.586945	9.37365	9.60071	6.5047	9.15923	9.55143	0.00177186	0.00144521	0.0209677	0.00219855	0.00151488	0.1122	0.106748	0.437176	0.219827	0.112877	0.0302217	0.0457581	0.360856	0.273618	0.211357	0.693355	0.711692	0.151858	0.117625	0.0937201	186.877	135.625	152.93	108.86	57.625	-0.419571	-0.526626	0.728265	0.588924	0.500596
1	1	24	1	272	150.042	175.284	4.39671	40.5851	194.057	0.497979	0.324613	0.639523	0.810965	0.356631	7.52464	7.53809	5.26969	7.41201	7.53021	0.0057502	0.00562837	0.0407769	0.00633291	0.0056612	0.0783078	0.102517	0.461833	0.190594	0.0962561	0.0782977	0.0932696	0.342493	0.273375	0.229526	0.731384	0.740356	0.120355	0.0885	0.0689229	159.632	129.125	98.3602	73.5381	43.6875	-0.428791	-0.431843	0.589597	0.465962	0.394181
1	1	25	1	3066	300.749	186.106	19.2	75.7312	190.077	0.495201	0.65134	0.763322	0.829406	0.658349	10.5927	10.192	7.83706	9.98192	10.4616	0.000768419	0.00107632	0.00774939	0.00123907	0.000845778	0.0817263	0.121624	0.341456	0.192227	0.103274	-0.016182	-0.0238858	0.493907	0.380804	0.300795	0.75382	0.78181	0.151759	0.116535	0.0911331	283.849	197.625	242.058	182.116	105.375	-0.220791	-0.244154	0.738883	0.616911	0.572393
1	1	26	1	1210	223.934	179.067	42.5435	64.3209	160.705	0.640109	0.617817	0.713215	0.867888	0.669702	9.53002	9.37187	8.17746	8.66294	9.4355	0.00153455	0.00172379	0.00515895	0.00394253	0.00165374	0.107566	0.125288	0.26567	0.268583	0.113839	0.0333883	0.0485263	0.505333	0.384819	0.298712	0.73536	0.754154	0.145766	0.112258	0.0885068	375.492	274.188	315.181	233.102	140.875	-0.507627	-0.797439	0.751859	0.631171	0.406517
1	1	27	1	953	259.356	153.725	11.8187	59.4389	173.388	0.494305	0.704598	0.757267	0.839296	0.712663	9.32416	9.25906	7.36873	8.96224	9.28671	0.00180493	0.00187683	0.00826599	0.00251321	0.0018667	0.115494	0.141322	0.346127	0.231391	0.125149	-0.0176068	-0.0542495	0.483474	0.369755	0.282349	0.75513	0.767537	0.143499	0.10838	0.0889151	314.914	265.125	201.244	161.481	125.625	0.0574355	0.125094	0.718903	0.597474	0.530132
1	1	28	1	433	107.217	100.58	60.4611	19.5004	111.931	0.576375	0.604962	0.684592	0.976449	0.608942	8.10379	8.04879	7.80414	7.64058	8.12584	0.0040346	0.00419765	0.00534228	0.00643358	0.00389894	0.15716	0.172003	0.219415	0.30231	0.135477	-0.0148796	-0.0399871	0.34391	0.269041	0.226063	0.764069	0.776513	0.112973	0.0853288	0.0682557	470.437	356.625	379.595	304.184	218.125	0.14896	0.146341	0.947855	0.864691	0.941718
1	1	29	1	831	157.792	127.145	23.0755	36.355	198.623	0.507599	0.595809	0.623374	0.927959	0.617662	8.89506	8.89066	7.48412	8.48128	9.02791	0.00233305	0.00232197	0.00753928	0.0038026	0.00209097	0.101659	0.113415	0.299	0.237889	0.0938137	-0.067552	-0.066561	0.38029	0.299517	0.251047	0.787471	0.809357	0.135178	0.101734	0.0794579	333.756	281.375	236.066	181.288	142.875	0.408622	0.64651	0.788341	0.682521	0.518363
1	1	30	1	2277	108.343	83.1463	118.866	31.452	120.619	0.564817	0.716632	0.737826	0.915398	0.73487	9.7043	9.77998	9.4909	9.46238	10.0985	0.0016031	0.00142448	0.00223985	0.00188099	0.00117703	0.144011	0.167366	0.193772	0.259901	0.142156	0.0856457	0.0874126	0.346733	0.253053	0.183504	0.788831	0.800716	0.123344	0.0942158	0.0761793	599.962	392.875	582.35	430.225	237.125	-0.122296	-0.201364	0.7153	0.58887	0.51334
1	1	31	1	6405	149.295	167.378	71.9294	46.4875	159.048	0.595151	0.641306	0.768648	0.865815	0.702133	10.7231	10.7084	8.75449	9.95475	10.8857	0.000817431	0.000795956	0.00499822	0.00144207	0.000729215	0.11472	0.134256	0.273506	0.22943	0.123553	0.0850038	0.0827815	0.381633	0.293555	0.230045	0.732559	0.746613	0.140206	0.10759	0.088026	408.703	258.875	461.134	295.059	141.125	-0.324074	-0.416025	0.67687	0.545972	0.460783
1	1	32	1	2456	147.306	177.075	10.3348	43.6597	171.08	0.570971	0.572015	0.771703	0.920682	0.584976	9.87398	9.95826	6.7258	9.52752	9.98566	0.0013121	0.00120038	0.0176365	0.00174822	0.00119167	0.115338	0.120356	0.43481	0.240591	0.111912	0.0829108	0.0736981	0.384218	0.296415	0.232044	0.721078	0.738598	0.134424	0.102117	0.0791168	206.671	162.625	161.164	108.878	65.4375	-0.073202	-0.00136138	0.815069	0.716518	0.737387
1	1	33	1	7278	313.712	200.248	29.4856	73.2554	182.277	0.466408	0.602648	0.773093	0.848708	0.624546	11.2629	10.7732	8.02701	10.4008	10.9546	0.000529893	0.000778215	0.00777947	0.000997851	0.000667704	0.0858276	0.122465	0.331532	0.193681	0.108938	0.00465908	0.0110539	0.486368	0.379131	0.304762	0.739355	0.764534	0.149303	0.114774	0.0884882	307.664	215.5	291.294	197.96	112.25	-0.22435	-0.307404	0.765645	0.648665	0.605219
1	1	34	1	6486	193.64	166.4	107.934	45.8884	142.516	0.507075	0.653804	0.820493	0.849995	0.67594	10.7665	10.657	8.64175	9.91908	10.6865	0.00079241	0.000837718	0.00496182	0.00149076	0.000832925	0.110753	0.131166	0.285617	0.22306	0.128471	0.0135104	0.0192494	0.422114	0.323763	0.254731	0.720413	0.738003	0.146032	0.111161	0.0868526	425.24	265.375	592.159	312.261	148	0.0219605	0.00530564	0.642913	0.515825	0.43422
1	1	35	1	4101	178.905	123.477	105.3	35.6756	154.508	0.544718	0.62642	0.871046	0.905022	0.652557	10.4797	10.0856	8.89186	9.629	10.4505	0.000912984	0.00119041	0.0042964	0.00177696	0.000935386	0.112593	0.154173	0.268858	0.267133	0.131788	-0.0282019	-0.0434783	0.427475	0.325189	0.248698	0.779902	0.798919	0.131472	0.0988457	0.0785632	538.778	304	745.053	434.355	169.375	0.261019	0.324171	0.692077	0.573826	0.528466
1	1	36	1	8262	234.26	180.74	85.9967	65.8119	188.825	0.591376	0.684583	0.83387	0.87697	0.70768	11.2059	10.7898	9.42323	10.4347	11.1488	0.000582594	0.000787111	0.00321948	0.000991515	0.00060765	0.104531	0.1365	0.244186	0.218191	0.116973	-0.00506091	0.00346473	0.486951	0.376731	0.29789	0.754975	0.780168	0.154061	0.118017	0.0922564	537.786	316.625	617.477	412.269	185.25	-0.119091	-0.100623	0.787907	0.666411	0.648981
1	1	37	1	4252	190.816	157.528	404.837	54.0052	160.204	0.553692	0.633371	0.920496	0.900583	0.667028	10.5168	10.3099	9.2412	9.93807	10.4676	0.000958734	0.00108905	0.00615113	0.00146885	0.00100879	0.120131	0.158831	0.269461	0.25617	0.146826	-0.0194616	-0.0164345	0.440407	0.335067	0.252889	0.752832	0.768438	0.142836	0.107808	0.0845152	1076.93	260.875	2399.04	1300.36	156	-0.0351844	-0.0579303	0.822151	0.709453	0.701709
1	1	38	1	4513	146.219	134.235	55.3547	41.4481	168.243	0.616341	0.671176	0.778052	0.933828	0.715974	10.4397	10.2966	8.90537	9.96072	10.6208	0.000925123	0.00102044	0.00422184	0.00132816	0.000839408	0.124242	0.147607	0.273126	0.251747	0.117252	0.0086285	-0.00727408	0.400772	0.313763	0.256187	0.769764	0.780031	0.140097	0.106523	0.0857059	423.814	278.75	406.259	291.884	152.875	0.111221	0.245065	0.849748	0.728895	0.688928
1	1	39	1	8866	175.729	154.86	73.4978	46.6568	154.159	0.611977	0.61646	0.75698	0.901658	0.66211	10.962	10.7388	9.17778	10.2636	10.9099	0.000734695	0.000820221	0.00405704	0.00107867	0.000750368	0.117745	0.134874	0.255449	0.237996	0.12367	0.0537702	0.037174	0.420849	0.320469	0.250289	0.745003	0.758427	0.131973	0.100281	0.0797751	463.435	288.5	475.111	337.439	168	-0.108446	-0.122212	0.745016	0.628911	0.595473
1	1	40	1	2215	165.065	174.223	6.70881	52.3007	183.986	0.516613	0.627482	0.827936	0.893078	0.690848	9.87978	9.99351	6.5309	9.69201	10.0592	0.0012827	0.00116556	0.0176332	0.00145515	0.00110888	0.115487	0.114845	0.444875	0.206624	0.0996846	0.0696626	0.0619621	0.382466	0.295565	0.239022	0.736327	0.754576	0.145959	0.110399	0.0851674	207.247	167.25	160.7	109.099	70.75	-0.131739	-0.155288	0.775537	0.670613	0.66376
1	1	41	1	6312	324.868	159.649	28.0255	82.6041	184.801	0.495286	0.589461	0.747417	0.828792	0.618199	11.3138	10.5853	8.25007	10.4668	10.9515	0.000527755	0.000870287	0.00592695	0.000965566	0.000654825	0.0821	0.1243	0.308571	0.182103	0.109927	0.018657	0.0263915	0.509714	0.391938	0.30071	0.779504	0.801898	0.13388	0.103035	0.0822394	340.238	253.312	288.874	210.076	133.812	-0.349118	-0.432228	0.76392	0.647163	0.594593
1	1	42	1	9785	297.823	220.331	26.8778	77.0424	189.159	0.506163	0.578143	0.783901	0.858283	0.607417	11.3625	10.9852	7.9648	10.5104	11.0229	0.000512507	0.000679847	0.00786569	0.000941133	0.000672978	0.0902123	0.115347	0.331434	0.202396	0.112064	-0.0123871	-0.0221198	0.495139	0.381726	0.299789	0.72464	0.747019	0.148349	0.113384	0.0871722	323.084	225	321.197	211.332	121.25	0.14256	0.2711	0.795416	0.679283	0.622093
1	1	43	1	7655	195.842	137.138	66.2549	48.6685	160.564	0.578719	0.667732	0.863526	0.912665	0.704686	10.9057	10.4388	9.18451	10.147	10.8631	0.000725974	0.000980553	0.00341122	0.00123634	0.000740973	0.111241	0.152206	0.257854	0.239839	0.127371	0.00402513	0.00119498	0.459088	0.350169	0.267484	0.775802	0.790012	0.136754	0.103906	0.0837179	518.12	325.875	590.941	380.629	191.5	0.119076	0.200278	0.817638	0.70634	0.691847
1	1	44	1	2583	305.788	218.471	288.904	67.73	205.605	0.484669	0.604413	0.94162	0.843643	0.642509	10.2789	10.0968	8.15311	9.50652	10.2241	0.00104316	0.00115997	0.00888393	0.00248761	0.0010812	0.110736	0.147178	0.345337	0.247737	0.133929	0.0293501	0.0232627	0.518304	0.39933	0.315188	0.736709	0.763771	0.160119	0.123566	0.0938647	801.526	226.625	1906.63	965.687	123.75	-0.351594	-0.490748	0.769404	0.657082	0.582076
1	1	45	1	4295	188.073	156.134	109.625	45.998	166.116	0.507267	0.655545	0.953707	0.941259	0.674752	10.4652	10.3778	8.92512	9.73762	10.5298	0.000944062	0.000989589	0.00457904	0.00189151	0.000938192	0.124096	0.146467	0.288153	0.27827	0.134423	-0.0142906	-0.014881	0.396631	0.298845	0.226869	0.745291	0.757038	0.139533	0.106818	0.0856497	697.775	308.375	1533.04	662.998	180	0.0844488	0.297794	0.903117	0.810725	0.762857
1	1	46	1	3059	199.404	207.029	9.60129	58.8028	200.44	0.519434	0.536614	0.717067	0.87315	0.537801	10.0652	10.0627	7.02613	9.72046	10.0335	0.00114793	0.00113081	0.0119338	0.00147112	0.00118868	0.10906	0.108631	0.399404	0.210138	0.105148	0.036417	0.0258181	0.408976	0.316366	0.255749	0.720454	0.735935	0.142708	0.107522	0.0820206	233.003	187.5	157.494	121.884	83.625	-0.129055	-0.121751	0.782951	0.666041	0.647675
1	1	47	1	4861	172.213	202.426	43.178	55.118	187.06	0.505562	0.613988	0.751901	0.888155	0.627158	10.4581	10.5904	8.05452	10.1145	10.6442	0.000967583	0.000859357	0.00887472	0.00114748	0.000834009	0.115073	0.119998	0.332344	0.215498	0.11658	0.0584552	0.0478764	0.398744	0.305773	0.239795	0.710388	0.731536	0.153536	0.116614	0.088121	285.984	172.875	324.384	210.311	88.375	0.0625202	0.125025	0.782829	0.673863	0.657167
1	1	48	1	2213	233.41	246.64	8.7829	91.9761	252.628	0.641446	0.58581	0.714025	0.817914	0.601593	10.0421	10.0932	6.80414	9.8842	10.2065	0.00113622	0.00107138	0.0139017	0.00126035	0.00097419	0.106367	0.106843	0.410237	0.176014	0.0926316	0.0813349	0.0402194	0.466958	0.355583	0.264877	0.739117	0.766937	0.160646	0.126282	0.101364	210.186	164.25	154.26	115.542	77	0.00915329	0.0572971	0.789419	0.670326	0.638393
1	1	50	1	8675	271.725	196.206	27.1198	68.9046	170.653	0.480544	0.603061	0.844047	0.846377	0.626364	11.2849	10.8737	8.16419	10.4135	10.9635	0.00055183	0.000760554	0.00707794	0.00100558	0.000714501	0.0904309	0.122196	0.33219	0.201807	0.117752	0.00788059	0.00628999	0.474604	0.366164	0.288814	0.729291	0.754622	0.147785	0.112137	0.0835303	345.487	238.125	349.442	228.268	123	-0.242452	-0.307927	0.725464	0.596584	0.531322
1	1	51	1	9847	352.19	259.031	35.3124	98.3715	234.739	0.506881	0.624073	0.828842	0.81649	0.632324	11.6126	11.1579	8.13247	10.7543	11.3215	0.0004354	0.000619513	0.00803933	0.000771388	0.000546666	0.0818139	0.110818	0.338548	0.183253	0.102245	0.00304958	-0.0100503	0.533202	0.417612	0.337424	0.732037	0.764728	0.165575	0.127265	0.0944645	332.736	219.125	371.202	230.072	117.25	0.0106865	0.0259419	0.791803	0.669471	0.63989
1	1	52	1	3309	232.681	159.252	36.5621	47.0422	161.294	0.52398	0.627512	0.825368	0.872267	0.645393	10.5864	10.2342	8.42486	9.74174	10.3566	0.000839106	0.00108381	0.00563247	0.00174092	0.00102432	0.107263	0.138843	0.303785	0.233609	0.128136	0.015344	0.0144509	0.449715	0.342865	0.261311	0.751967	0.769969	0.138075	0.101766	0.0754368	397.147	263.125	381.115	271.882	143.25	-0.07301	-0.0267061	0.698806	0.562833	0.472131
1	1	53	1	2766	229.237	226.45	17.9816	73.6484	208.623	0.573194	0.652418	0.831099	0.882558	0.67401	10.4122	10.296	7.71346	9.9739	10.4087	0.000868104	0.00096343	0.00926188	0.0012379	0.000876384	0.0949413	0.102164	0.358474	0.197556	0.09959	0.0620788	0.0692498	0.444775	0.350144	0.288564	0.717081	0.75024	0.166348	0.128795	0.0956543	269.983	180.188	254.619	180	93.3125	-0.00839135	0.0483459	0.848218	0.736929	0.733859
1	1	54	1	7464	226.688	219.218	18.718	65.1612	196.008	0.556058	0.69432	0.8739	0.892882	0.691129	10.9673	10.8854	7.87012	10.2794	10.9964	0.00067689	0.000729814	0.00878991	0.00110277	0.000679498	0.105808	0.116198	0.357736	0.228125	0.108456	0.0506983	0.0331539	0.446231	0.343764	0.270706	0.714359	0.745592	0.16679	0.126555	0.0909812	300.884	204.875	301.742	200.094	104.625	-0.169171	-0.308426	0.816503	0.710736	0.681948
1	1	55	1	7060	204.943	196.863	38.8152	57.3381	206.896	0.504615	0.626036	0.776314	0.892979	0.64823	10.8236	10.8212	8.42626	10.2639	11.0042	0.000768409	0.000732047	0.00657648	0.00108946	0.000674426	0.112112	0.120413	0.320311	0.233268	0.111164	0.0325433	0.0208417	0.430795	0.331244	0.256513	0.739671	0.75871	0.154967	0.118119	0.0922375	337.02	213	344.719	242.608	118.875	-0.0712851	-0.111344	0.794365	0.679128	0.664027
1	1	59	1	3870	210.103	176.607	31.5601	57.7445	149.158	0.481276	0.5922	0.758048	0.908487	0.621393	10.5826	10.3522	8.39339	9.99964	10.3331	0.000867949	0.00103522	0.00542037	0.00138872	0.00107365	0.108827	0.133047	0.306133	0.247109	0.133351	-0.00576178	-0.0118484	0.429548	0.328367	0.249914	0.721752	0.741355	0.144188	0.106178	0.0770313	352.827	244.125	313.284	237.909	148.75	0.0014227	-0.0165864	0.842701	0.727619	0.767573
1	1	60	1	3135	351.721	308.975	29.5445	107.836	293.738	0.459126	0.620966	0.793171	0.806236	0.673369	10.7269	10.5992	7.23153	10.2559	10.8014	0.000694704	0.00078434	0.0154376	0.00100066	0.00064903	0.0788672	0.104581	0.388687	0.161739	0.0820888	0.0164525	0	0.501453	0.393766	0.315425	0.725316	0.755549	0.18084	0.14346	0.117412	245.687	148.625	291.306	179.649	71.625	0.141034	0.21197	0.781214	0.667598	0.633494
1	1	61	1	3939	380.482	350.865	9.98731	112.425	302.949	0.431136	0.595945	0.726129	0.782124	0.616826	10.8429	10.7927	6.70039	10.3063	10.8786	0.000642961	0.000679807	0.0169633	0.000985283	0.000625515	0.0791044	0.0884799	0.418726	0.156257	0.0834434	0.0541995	0.068615	0.507067	0.400842	0.331838	0.701964	0.73684	0.183852	0.147656	0.118037	189.152	143.875	157.086	110.04	70	-0.164078	-0.190228	0.768147	0.652063	0.618343
1	1	62	1	1619	318.284	285.481	42.4116	105.216	363.441	0.490812	0.599488	0.705867	0.806422	0.614209	10.0562	9.81712	7.89904	9.72485	10.1757	0.0010552	0.00132547	0.00814917	0.0014246	0.000947308	0.0842531	0.116341	0.298683	0.162659	0.0736461	0.0220943	0.0283266	0.49336	0.383584	0.307304	0.779918	0.818954	0.167855	0.131623	0.102568	296.989	182.125	309.412	219.628	96.375	-0.236021	-0.33434	0.794679	0.684626	0.655881
1	1	3	11	2738	457.803	208.961	72.9604	97.7926	176.897	0.49348	0.555607	0.868934	0.798699	0.593816	11.1757	10.4636	9.1329	9.83347	10.5209	0.000510528	0.000913592	0.00368792	0.00186684	0.000876506	0.0716439	0.118315	0.247186	0.203138	0.114757	0.0101075	0.0426884	0.586194	0.46655	0.386775	0.725843	0.751633	0.142677	0.110791	0.0846371	589.635	333.688	670.051	472.741	206.188	-0.532373	-0.780217	0.770062	0.644225	0.459092
1	1	4	11	11424	403.532	229.667	58.2572	104.701	188.88	0.479782	0.573349	0.911526	0.842963	0.58147	11.9356	11.034	9.14128	10.6396	11.1088	0.000342933	0.0007354	0.00480169	0.00125331	0.000664446	0.0768553	0.122491	0.283954	0.206803	0.113911	-0.0461682	-0.0396983	0.543453	0.428753	0.349037	0.723911	0.75645	0.151715	0.115269	0.0831685	551.466	286.688	711.817	463.529	177.438	-0.261074	-0.395597	0.8734	0.766002	0.742683
1	1	5	11	3338	179.759	147.324	57.1114	46.7327	140.809	0.477859	0.524483	0.767863	0.839784	0.512914	10.3666	10.2344	8.90324	8.64375	10.1746	0.00101387	0.00110432	0.00392305	0.00562368	0.00115977	0.111561	0.129371	0.258079	0.30223	0.129713	0.0478985	0.0640289	0.393683	0.296022	0.225658	0.710254	0.722506	0.121996	0.0917454	0.0714084	447.156	294.062	433.303	318.69	177.25	-0.766134	-1.03865	0.657181	0.511108	0.232232
1	1	6	11	3001	149.016	104.515	105.96	39.02	105.452	0.517246	0.549632	0.80313	0.894199	0.577909	10.2941	9.88723	9.99645	9.86676	10.0808	0.00108717	0.00139402	0.0018057	0.00138549	0.00123793	0.125385	0.154708	0.196726	0.235901	0.144427	-0.0237851	-0.0333198	0.351185	0.263862	0.199467	0.764697	0.775293	0.104015	0.077619	0.0611876	771.293	535.75	689.174	555.688	376.375	0.0820746	0.0501689	0.657415	0.548674	0.503127
1	1	10	11	10869	182.407	109.213	67.591	32.3425	101.283	0.536344	0.68666	0.893429	0.910661	0.717316	10.9103	10.4599	9.70279	9.50096	10.4622	0.000818102	0.00101363	0.00246995	0.00252025	0.00113852	0.121131	0.165438	0.243284	0.307727	0.169026	-0.0493915	-0.0509926	0.433494	0.325817	0.244216	0.72656	0.733049	0.130852	0.100647	0.0839362	621.094	382	694.726	474.389	253.75	-0.544741	-0.749257	0.695583	0.559976	0.39296
1	1	11	11	14769	307.84	203.917	42.5916	64.3969	168.804	0.558502	0.594982	0.864299	0.855997	0.622993	11.7701	11.0033	8.96653	10.1532	11.083	0.000402795	0.000731583	0.00505818	0.00153575	0.000678466	0.0892384	0.129588	0.294423	0.233414	0.122712	-0.0371962	-0.0255418	0.533427	0.420547	0.34108	0.712665	0.741614	0.156263	0.120065	0.090135	432.631	247.75	480.548	341.513	159.875	-0.49426	-0.684426	0.770279	0.63883	0.506507
1	1	12	11	17909	308.896	227.722	36.4126	66.7006	182.54	0.490658	0.61314	0.896228	0.909879	0.621204	11.7216	11.105	8.53907	10.4264	11.204	0.000415679	0.000749911	0.00683814	0.00125426	0.000644398	0.0842382	0.124134	0.329171	0.233424	0.11624	0.0154311	0.0194819	0.491391	0.386377	0.318193	0.709997	0.747215	0.161118	0.124013	0.0878864	394.449	230.25	488.586	306.39	132.875	0.0361606	0.0853859	0.886252	0.788278	0.841193
1	1	13	11	22238	361.118	294.108	18.8362	95.224	228.697	0.474154	0.592506	0.822262	0.842612	0.598005	11.9946	11.5521	7.68625	10.8856	11.5336	0.000339118	0.000519473	0.0104913	0.000751727	0.000483304	0.0769276	0.100266	0.377248	0.18045	0.0987021	-0.0261202	-0.0292268	0.510565	0.404075	0.332595	0.690151	0.728237	0.172734	0.135792	0.10243	284.481	195.375	280.521	190.281	109.25	-0.176426	-0.205616	0.818044	0.708619	0.711965
1	1	14	11	14220	248.832	212.001	37.8122	70.9996	183.176	0.476633	0.593795	0.865048	0.877919	0.607757	11.3198	11.1318	8.212	10.5592	11.2031	0.000571465	0.000643402	0.0080258	0.000967807	0.000593236	0.0992438	0.118708	0.339894	0.209053	0.11179	-0.048705	-0.0515158	0.440584	0.34145	0.270929	0.711198	0.739041	0.153796	0.119854	0.09386	334.218	203.812	426.603	250.91	115.312	-0.194199	-0.309992	0.810387	0.693747	0.648195
1	1	15	11	6291	221.06	221.178	19.5552	70.7747	196.2	0.528217	0.539168	0.776132	0.870365	0.554562	11.0114	10.9024	7.56812	10.2928	10.9376	0.00062922	0.000679268	0.0107835	0.00120303	0.000666935	0.0961749	0.104615	0.368112	0.205237	0.1019	-0.0712677	-0.0696517	0.432234	0.338853	0.28109	0.705788	0.728113	0.147047	0.114319	0.0903598	257.24	181	244.995	167.261	92.75	-0.184405	-0.220698	0.803991	0.695973	0.711865
1	1	17	11	5779	229.147	139.357	63.9949	44.1263	166.606	0.574475	0.638835	0.885654	0.90781	0.657498	11.0433	10.1036	9.32903	10.1064	10.8273	0.000630282	0.00136408	0.00364199	0.0012575	0.000716019	0.100104	0.160657	0.263811	0.23409	0.116586	-0.188603	-0.203523	0.492452	0.381698	0.302428	0.789199	0.826914	0.144887	0.109756	0.0778653	529.436	283.375	624.758	437.938	184.75	0.206338	0.254191	0.735623	0.607896	0.55684
1	1	18	11	8829	286.767	229.933	22.0919	59.7907	177.12	0.474415	0.536857	0.849501	0.840129	0.552018	11.2882	10.8763	7.73662	10.2012	10.8443	0.000541308	0.000762344	0.00963499	0.0012423	0.000757163	0.0855557	0.113004	0.356588	0.211404	0.112618	-0.021315	-0.034188	0.479617	0.373163	0.298095	0.700993	0.731762	0.154792	0.118731	0.0869427	277.387	186.125	296.338	186.122	96.5	-0.145501	-0.217667	0.699327	0.567171	0.470793
1	1	19	11	15010	363.234	285.553	26.1833	92.1777	216.357	0.525036	0.576289	0.870974	0.820291	0.58332	11.898	11.3632	7.93906	10.7652	11.3222	0.000350211	0.000576421	0.0089248	0.000785955	0.000555844	0.0771601	0.101172	0.355286	0.178812	0.102217	-0.0467023	-0.0409281	0.549829	0.436768	0.36122	0.688758	0.727972	0.168819	0.134468	0.10095	309.621	196.125	366.756	220.187	103.75	0.108577	0.167499	0.774008	0.658575	0.630738
1	1	20	11	22608	362.603	278.108	38.3347	87.703	192.441	0.524387	0.625727	0.828331	0.83468	0.657861	11.9995	11.6574	8.58798	10.6182	11.4219	0.000351454	0.000467018	0.0060516	0.00107934	0.000552001	0.0836405	0.10455	0.306216	0.20439	0.11215	0.0245103	0.0347531	0.536757	0.420296	0.34043	0.65031	0.678897	0.170111	0.133503	0.103847	386.901	257.625	399.458	267.259	145	-0.33201	-0.496284	0.77304	0.665549	0.589059
1	1	21	11	17686	302.336	242.243	31.8598	63.7835	193.062	0.468637	0.630756	0.793643	0.870135	0.638556	11.6733	11.3355	8.26396	10.4981	11.3565	0.000424007	0.000591951	0.00733095	0.000973386	0.000547472	0.0853379	0.111111	0.321656	0.209473	0.107571	0.0202263	0.0179362	0.474358	0.373692	0.306618	0.700077	0.733425	0.162371	0.125995	0.0946428	330.779	219	336.557	229.651	125	-0.258905	-0.357081	0.755172	0.636766	0.585782
1	1	22	11	21056	231.968	178.11	66.9657	53.5471	155.53	0.53362	0.620826	0.887112	0.865299	0.662636	11.4374	11.0209	9.30616	9.93309	11.1343	0.00056083	0.000762078	0.00459258	0.00205965	0.000718982	0.103901	0.13899	0.284283	0.257518	0.129063	0.0255778	0.0172313	0.450803	0.347285	0.271846	0.716725	0.737749	0.147549	0.111705	0.0839125	531.929	277.875	669.232	447.015	185.125	-0.525779	-0.720792	0.706398	0.574941	0.431993
1	1	23	11	15976	229.654	184.954	34.9176	64.4647	164.385	0.53476	0.583475	0.872263	0.870755	0.591352	11.3447	10.901	8.77464	10.4889	11.0232	0.000579784	0.000806226	0.0057678	0.00100735	0.000718845	0.105163	0.127437	0.313606	0.219044	0.118941	-0.0200757	-0.0076722	0.452898	0.349592	0.275053	0.72075	0.749488	0.146804	0.111236	0.0815099	401.793	232.312	449.748	315.964	144.812	-0.161057	-0.239525	0.775016	0.660724	0.624003
1	1	24	11	3240	237.115	200.426	21.2105	83.9585	230.172	0.559585	0.489823	0.756632	0.882177	0.514386	10.5488	10.2037	7.59985	10.1345	10.4972	0.000835359	0.00106864	0.00977957	0.00119943	0.000847678	0.102453	0.115168	0.349031	0.205313	0.102927	-0.0624109	-0.0797152	0.465857	0.358898	0.281422	0.774465	0.798418	0.137244	0.103789	0.0790631	265.872	189.875	241.489	168.572	96.5	-0.00175417	0.0156528	0.887747	0.771679	0.794633
1	1	25	11	13370	298.307	208.793	32.5898	64.8064	157.135	0.525608	0.674305	0.891398	0.856667	0.678457	11.6386	11.1111	8.6382	10.3343	11.0951	0.00044792	0.000725751	0.00598347	0.00132335	0.000696671	0.088316	0.126626	0.317325	0.22421	0.126823	-0.0074231	-0.00725531	0.50745	0.393863	0.311736	0.70001	0.738581	0.163753	0.126501	0.0891662	422.415	259.5	468.179	315.169	149.812	-0.117784	-0.216166	0.730173	0.589187	0.493293
1	1	26	11	20752	355.332	254.611	20.1438	83.3435	211.691	0.519023	0.60269	0.833662	0.800444	0.632358	11.9631	11.3673	8.04783	10.7087	11.5185	0.000353318	0.000573233	0.00784263	0.000841073	0.000488874	0.079462	0.108943	0.340043	0.180315	0.100198	-0.0737937	-0.0777605	0.542201	0.426267	0.346018	0.721412	0.755932	0.166399	0.130008	0.0992409	323.015	225.125	297.176	209.697	119.375	0.103831	0.115117	0.70456	0.576385	0.505682
1	1	27	11	21094	394.991	284.271	45.0792	96.373	212.583	0.515224	0.553324	0.861476	0.805682	0.577583	12.0925	11.5269	8.50808	10.8117	11.3818	0.000313878	0.00050439	0.00733482	0.000777466	0.00055752	0.0769166	0.103577	0.318595	0.17928	0.10668	0.0395903	0.0425737	0.566701	0.451721	0.375883	0.683752	0.711779	0.16517	0.129611	0.101554	376.474	221.75	459.801	286.707	123.875	-0.235911	-0.300278	0.755285	0.644834	0.612758
1	1	28	11	22183	203.017	155.941	123.391	39.3742	115.9	0.669233	0.639846	0.871444	0.920551	0.669923	11.4933	10.8648	10.4158	9.62318	10.7162	0.000539321	0.000897226	0.00203414	0.00317071	0.000995884	0.113209	0.151394	0.220513	0.307681	0.153473	0.0250439	0.0127613	0.502595	0.384596	0.295685	0.701696	0.721699	0.139246	0.105134	0.0787064	768.856	433.5	856.087	629.693	313.625	-0.459494	-0.716672	0.765576	0.639939	0.439314
1	1	29	11	18617	352.737	279.431	34.9319	80.2414	215.991	0.457888	0.579283	0.809366	0.832443	0.592303	11.8567	11.4658	8.359	10.4912	11.4326	0.000368872	0.000527431	0.00746325	0.00113727	0.000520936	0.0755821	0.103861	0.323958	0.195307	0.10151	0.0468722	0.0495868	0.50742	0.400607	0.331896	0.690292	0.724288	0.169224	0.132782	0.101242	339.196	214.625	360.415	244.471	123.125	-0.404854	-0.568277	0.739945	0.619556	0.521582
1	1	30	11	17350	294.402	205.195	72.5598	71.9119	191.96	0.59059	0.612514	0.877886	0.816539	0.652962	11.7911	11.1895	9.14743	10.2805	11.3927	0.000405384	0.000617408	0.00477315	0.0013779	0.000547771	0.0882725	0.120374	0.278258	0.213138	0.109802	0.0903342	0.0682228	0.523117	0.408506	0.326591	0.725239	0.747743	0.154877	0.119386	0.0931375	481.967	261.875	637.445	394.832	158.5	-0.517046	-0.655668	0.692891	0.562799	0.459109
1	1	31	11	16042	340.354	274.214	51.3709	96.9456	243.171	0.499685	0.557397	0.906361	0.803201	0.57096	11.8423	11.3369	8.06634	10.6418	11.5134	0.000367274	0.00057638	0.0110777	0.000981582	0.000479905	0.0805872	0.10745	0.362625	0.180421	0.0955377	0.0196559	0.0147792	0.514743	0.411132	0.345687	0.719291	0.752838	0.162523	0.127239	0.0977681	355.467	175.375	579.115	309.184	93.5	-0.415867	-0.531968	0.756809	0.634932	0.572215
1	1	32	11	5809	245.344	184.022	43.3824	91.6405	227.85	0.612611	0.650152	0.869142	0.813155	0.685208	11.2548	10.5507	8.52188	10.5679	11.225	0.000517783	0.000967418	0.00704378	0.000840534	0.000527508	0.0887742	0.130083	0.315409	0.163988	0.0942014	0.123621	0.133333	0.496278	0.392221	0.322388	0.765962	0.803168	0.16049	0.125356	0.0951258	379.142	193.375	473.262	322.156	111.75	-0.27983	-0.365577	0.736148	0.611775	0.544925
1	1	33	11	9064	391.434	254.859	15.9028	81.4983	215.064	0.461475	0.566181	0.831582	0.837018	0.580796	11.6409	11.067	7.3658	10.3735	11.1383	0.000407538	0.000650561	0.0120584	0.00121745	0.00059134	0.0758081	0.103429	0.391984	0.196919	0.0973708	-0.0119162	-0.0188717	0.542996	0.428326	0.350249	0.708097	0.740035	0.162465	0.127027	0.0983107	247.692	174.438	246.788	156.442	86.75	-0.373821	-0.502458	0.750871	0.631051	0.562281
1	1	34	11	17209	341.914	255.975	26.1812	77.4562	203.299	0.5062	0.614246	0.801606	0.835419	0.641374	11.8555	11.4323	8.25757	10.6865	11.4478	0.000372654	0.000521573	0.00732446	0.000811781	0.000500829	0.0818353	0.107451	0.331212	0.18563	0.103489	0.00119946	-0.00414079	0.522622	0.410885	0.335482	0.70765	0.734881	0.162827	0.127702	0.101678	333.068	224.625	315.162	225.557	124.25	-0.0490452	-0.0840932	0.751415	0.627534	0.576971
1	1	35	11	17310	338.457	237.84	58.0294	77.7842	192.18	0.535137	0.584689	0.918399	0.811123	0.625415	11.8464	11.2359	8.94725	10.4141	11.2927	0.000377997	0.000610986	0.00601778	0.00113427	0.000573706	0.0826728	0.119472	0.299142	0.199979	0.112709	0.0186245	0.020809	0.54225	0.426283	0.344332	0.706684	0.731265	0.159779	0.124598	0.0987085	457.853	231.125	655.03	391.191	133.875	-0.417799	-0.534584	0.689344	0.564992	0.482673
1	1	36	11	18678	407.305	286.899	56.0308	92.8576	229.654	0.513787	0.601325	0.83512	0.83349	0.640102	12.0946	11.6095	8.59577	10.7287	11.6272	0.000311057	0.00045595	0.00663053	0.000875101	0.000436208	0.0738964	0.102515	0.305996	0.178044	0.0982356	0.101755	0.0897341	0.566321	0.448864	0.369127	0.701924	0.728769	0.168237	0.133741	0.109045	393.509	240.375	489.81	294.767	137.125	-0.288942	-0.454696	0.791723	0.677107	0.592749
1	1	37	11	26304	374.021	242.384	67.6507	93.536	209.56	0.520516	0.624483	0.841174	0.828365	0.64708	12.132	11.4517	9.24857	10.7444	11.5959	0.000313398	0.000557572	0.00421944	0.000911738	0.00047698	0.079274	0.113352	0.27057	0.191308	0.103761	0.0504121	0.0527029	0.547799	0.434709	0.359796	0.722878	0.755593	0.162225	0.127044	0.0978291	500.075	308.125	563.716	375.496	188.938	-0.324455	-0.470588	0.779944	0.665202	0.592435
1	1	38	11	13874	270.673	179.06	72.0424	66.6504	204.007	0.462848	0.581093	0.843236	0.821706	0.608275	11.3904	10.8375	9.01784	10.173	11.2666	0.000541838	0.000801182	0.00431518	0.00147213	0.000565194	0.0932881	0.132063	0.274706	0.213836	0.108713	0.112118	0.110942	0.470351	0.363514	0.287458	0.759332	0.786713	0.144555	0.111631	0.0853599	435.098	267.75	545.83	327.519	160.25	-0.496499	-0.65541	0.684718	0.568229	0.468858
1	1	39	11	18794	224.172	231.581	39.5991	59.6934	196.735	0.469688	0.620883	0.824472	0.805354	0.657775	11.2665	11.3004	8.58141	9.85586	11.3961	0.000606053	0.000592054	0.00622709	0.00203923	0.000554503	0.0981466	0.113685	0.306233	0.236111	0.109112	0.141183	0.144993	0.418463	0.320779	0.250399	0.697996	0.72396	0.160421	0.123299	0.0946083	375.12	241.312	400.472	272.242	144.688	-0.644605	-0.803567	0.605759	0.490955	0.37416
1	1	40	11	8429	265.677	242.902	22.9634	102.044	241.423	0.534227	0.591917	0.747975	0.821055	0.60361	11.27	11.0366	7.62475	10.7422	11.2641	0.000547762	0.000651085	0.0106531	0.000754487	0.000539642	0.0962858	0.109723	0.356783	0.171882	0.0976787	0.0679622	0.0568421	0.476323	0.372568	0.299997	0.734085	0.76241	0.158044	0.123122	0.0956323	256.741	177.5	248.439	166.915	90.375	-0.119378	-0.142438	0.809195	0.689926	0.657324
1	1	41	11	12396	323.5	188.572	36.7069	70.0237	185.017	0.473029	0.567268	0.84698	0.877351	0.584343	11.6164	10.8143	8.42402	10.5606	11.1118	0.000444226	0.000816241	0.00664143	0.000937362	0.000638072	0.0837934	0.12827	0.309099	0.204344	0.113287	-0.00957795	-0.0159797	0.506681	0.395091	0.315495	0.758658	0.786166	0.141694	0.107768	0.0811881	354.076	221.875	400.683	256.755	124.25	0.101984	0.182275	0.804445	0.682801	0.648816
1	1	42	11	15822	421.964	310.231	13.5455	107.353	242.129	0.467493	0.563893	0.786482	0.823562	0.569778	12.0284	11.5127	7.34647	10.8632	11.4775	0.000311227	0.000501818	0.0125543	0.000751501	0.000482425	0.0691937	0.0933949	0.386744	0.167144	0.0922816	0.0153555	0.0191567	0.557064	0.445709	0.37699	0.691513	0.727872	0.170646	0.135896	0.106592	236.815	168.625	211.941	148.68	85.25	-0.182534	-0.267028	0.82124	0.714381	0.704199
1	1	43	11	29683	391.954	282.308	53.0766	90.3549	205.984	0.53641	0.644216	0.830656	0.811174	0.671132	12.2327	11.6959	8.98402	10.8017	11.641	0.000291987	0.000484956	0.00497678	0.000787136	0.000469204	0.0757454	0.106844	0.28022	0.18352	0.104868	0.0229448	0.0186039	0.566762	0.447252	0.364511	0.693457	0.729702	0.171809	0.135039	0.10169	462.702	293.75	491.871	332.859	166	-0.229199	-0.293217	0.737736	0.622775	0.58332
1	1	44	11	29097	367.221	227.648	142.704	83.5988	190.585	0.519895	0.710088	0.877892	0.842939	0.749587	12.1196	11.498	9.68569	10.6196	11.7373	0.000324575	0.000559646	0.00385668	0.00108156	0.000424891	0.0828871	0.131797	0.261343	0.2074	0.114058	0.0214126	0.0275651	0.542396	0.428518	0.35107	0.7167	0.747275	0.176509	0.140352	0.113567	649.107	327.125	940.107	561.922	208.75	-0.410259	-0.570543	0.748015	0.628912	0.532659
1	1	45	11	19957	286.86	184.995	69.8908	64.3876	189.338	0.525974	0.649962	0.861848	0.822515	0.675131	11.6994	10.9527	9.41687	10.249	11.409	0.000432762	0.000805064	0.00344449	0.0012815	0.000556571	0.0917718	0.135766	0.258684	0.214842	0.116463	0.15152	0.160292	0.50325	0.392702	0.314064	0.757393	0.789006	0.152647	0.115157	0.0837641	528.396	326.375	611.669	401.247	203.875	-0.501395	-0.603922	0.658594	0.541317	0.475171
1	1	46	11	14795	221.677	162.084	57.6222	48.6772	154.947	0.466864	0.642155	0.850631	0.882771	0.666763	11.1375	10.8168	9.50287	9.7785	10.9647	0.000677151	0.000842065	0.00301694	0.00231429	0.000799306	0.104235	0.138831	0.253804	0.262669	0.131341	0.117726	0.121348	0.427576	0.325592	0.251041	0.726212	0.747024	0.148273	0.1106	0.0820928	514.793	318.5	536.673	388.925	210	-0.497627	-0.729761	0.717307	0.589889	0.409044
1	1	47	11	28981	218.546	187.308	66.7613	56.7204	177.351	0.48511	0.608999	0.884007	0.886588	0.613417	11.305	10.9256	9.49016	10.3845	11.2392	0.000637945	0.000884712	0.00380687	0.00116898	0.00065302	0.105495	0.136456	0.260251	0.226139	0.119186	0.129736	0.140665	0.414601	0.314708	0.240564	0.744893	0.777585	0.147307	0.11035	0.0779426	559.178	318.5	659.434	447.623	205.875	-0.292243	-0.44825	0.752535	0.639962	0.563377
1	1	48	11	8458	265.442	194.066	64.8239	75.286	236.53	0.532958	0.697601	0.873182	0.81503	0.68974	11.3546	10.8588	9.166	9.94653	11.5135	0.000532172	0.000831321	0.00355385	0.00196116	0.000462743	0.0934847	0.121473	0.250228	0.222084	0.0940852	0.214155	0.244323	0.4686	0.360193	0.280717	0.772265	0.815078	0.160135	0.121373	0.0835707	514.59	330	616.355	377.035	198.25	-0.68909	-0.896121	0.685571	0.545208	0.379
1	1	50	11	16039	245.907	157.398	63.0474	47.1312	144.061	0.504281	0.576568	0.878926	0.845764	0.595633	11.4207	10.7012	9.24436	9.80874	10.8003	0.00053502	0.000957712	0.00442692	0.0018877	0.000902762	0.0985055	0.141143	0.279498	0.254039	0.13428	0.0400804	0.0443548	0.464138	0.36065	0.287377	0.736618	0.758018	0.134238	0.0998906	0.0735116	505.818	275.75	616.104	414.75	172.875	-0.57279	-0.709264	0.635439	0.509784	0.411299
1	1	51	11	28270	348.086	241.776	58.2447	79.7806	191.443	0.471902	0.608046	0.853301	0.817185	0.64508	11.9549	11.4593	8.92638	10.7176	11.4564	0.000378552	0.000562893	0.00542122	0.000835843	0.000567693	0.0832166	0.116246	0.28918	0.191279	0.112199	0.0367623	0.040748	0.505283	0.393609	0.315068	0.705176	0.732296	0.160255	0.123462	0.0933843	449.27	271.25	539.468	340.4	160.375	-0.168972	-0.178523	0.703724	0.585472	0.536731
1	1	52	11	32006	305.163	199.355	134.693	74.5244	177.42	0.517853	0.678396	0.908399	0.847069	0.701338	11.854	11.2352	10.0421	10.6455	11.4915	0.000424808	0.00070334	0.00308739	0.000933136	0.000547072	0.0900866	0.139782	0.248516	0.212705	0.123248	0.0313823	0.0394692	0.499426	0.384057	0.299569	0.738456	0.76983	0.159491	0.122629	0.0916609	769.548	385.625	1062.54	673.252	261.875	-0.253872	-0.321078	0.745879	0.629913	0.591369
1	1	53	11	16893	294.028	198.611	74.7526	66.0775	191.887	0.511355	0.607308	0.924774	0.862596	0.627955	11.6152	10.9165	9.47864	10.3955	11.2499	0.000457057	0.000813013	0.00450378	0.0011101	0.000617832	0.0911975	0.135541	0.273847	0.219479	0.118034	0.0126718	0.0220823	0.48256	0.375266	0.297673	0.748612	0.779007	0.151136	0.11514	0.0848354	569.525	268.375	805.277	512.501	175.5	-0.291898	-0.46148	0.782438	0.662547	0.5532
1	1	54	11	19378	263.685	191.859	126.501	70.9405	191.544	0.498087	0.625911	0.862826	0.854888	0.648933	11.4993	11.0408	9.73986	10.6182	11.3162	0.000550746	0.000757545	0.00353049	0.0008867	0.000629423	0.100382	0.134255	0.245723	0.216261	0.120072	-0.015605	-0.0238648	0.46	0.350827	0.267956	0.752982	0.776405	0.147781	0.110624	0.0814351	608.303	315.062	814.756	523.145	215.062	0.0570248	0.0862445	0.747531	0.635901	0.599386
1	1	55	11	12633	321.07	260.7	26.3192	88.4183	246.297	0.449552	0.651423	0.808436	0.821023	0.677211	11.5665	11.3349	8.28148	10.764	11.6495	0.000479242	0.000574418	0.00754741	0.000760621	0.000432466	0.087536	0.114161	0.321331	0.184258	0.0994529	-0.0195447	-0.0211499	0.479187	0.370719	0.290824	0.740048	0.776891	0.17349	0.135532	0.102659	333.962	214.25	321.186	236.592	124	0.087456	0.118537	0.76251	0.638025	0.585757
1	1	59	11	4381	336.033	258.19	35.3018	88.1042	218.658	0.432407	0.536475	0.827341	0.766257	0.599033	11.0404	10.751	7.59135	10.1721	10.8253	0.000593416	0.00074307	0.0111507	0.00116899	0.000724504	0.0798804	0.107648	0.355895	0.183076	0.101231	0.0362468	0.030656	0.499501	0.389835	0.315209	0.718629	0.740612	0.158695	0.122525	0.0961336	274.519	163	354.011	208.754	88.5	-0.385478	-0.473733	0.673146	0.552862	0.478407
1	1	60	11	9367	348.149	242.466	68.285	82.2911	215.789	0.467106	0.585805	0.810977	0.832132	0.618638	11.5523	11.1183	8.61432	10.5227	11.2444	0.000462695	0.000639401	0.00756664	0.000991961	0.000572086	0.0849551	0.117049	0.305944	0.195813	0.107378	0.0219935	0.0340426	0.511331	0.397568	0.312624	0.728191	0.756898	0.158014	0.123123	0.0951423	387.226	199.875	499.388	326.445	118	-0.277677	-0.407803	0.751095	0.636895	0.568941
1	1	61	11	10044	271.853	184.592	196.705	70.0434	183.284	0.524162	0.623055	0.877934	0.822527	0.667948	11.2744	10.9012	9.81129	9.65337	11.0788	0.000625604	0.000764959	0.00380934	0.00289447	0.000701962	0.103053	0.148377	0.239642	0.267898	0.138072	0.0924786	0.0807238	0.481479	0.362712	0.271131	0.739242	0.756711	0.146887	0.114534	0.09394	717.036	287	1207.62	693.888	199.5	-0.585725	-0.837842	0.709526	0.563195	0.331516
1	1	62	11	2858	389.386	213.198	50.7647	99.9946	291.438	0.622682	0.586116	0.815036	0.836892	0.636753	10.9643	10.2308	8.45572	10.1664	10.8328	0.000586578	0.00110744	0.00675437	0.0012923	0.00063646	0.0848704	0.127956	0.302782	0.181983	0.0891055	0.0407592	0.0436728	0.609355	0.483371	0.387696	0.798998	0.834287	0.153337	0.119859	0.0916469	399.62	216	448.596	321.772	129.938	-0.21717	-0.308943	0.82106	0.707063	0.690744
1	1	3	12	5245	137.992	138.071	55.2204	44.0218	129.795	0.550348	0.62052	0.772196	0.886543	0.646186	10.395	10.4285	8.81745	9.97675	10.5174	0.00106117	0.000950291	0.00428982	0.00136605	0.000900839	0.131196	0.143976	0.259432	0.236548	0.138867	-0.0245942	-0.0178138	0.376893	0.284573	0.224864	0.748873	0.768858	0.128762	0.0999982	0.0817703	408.861	275.125	414.09	283.36	152.625	-0.064123	-0.094804	0.727827	0.600286	0.538628
1	1	4	12	12773	114.292	104.997	85.98	37.0523	96.1692	0.663677	0.630597	0.891921	0.909155	0.651004	10.4774	10.1273	10.115	9.42137	10.2961	0.00116889	0.00147498	0.00182062	0.00353489	0.00131278	0.14821	0.1778	0.216292	0.308843	0.16822	-0.123113	-0.173188	0.381926	0.281561	0.200267	0.746445	0.762882	0.120306	0.0851293	0.0598296	733.152	463.25	788.322	551.917	303.625	0.539498	0.782365	0.696577	0.564581	0.369006
1	1	5	12	7814	194.861	171.354	196.981	75.9821	147.671	0.558133	0.602304	0.865803	0.880737	0.620854	10.8908	10.5823	9.60626	10.3332	10.6565	0.000807053	0.00100418	0.00380249	0.00130821	0.000971736	0.119117	0.14424	0.249728	0.235893	0.140595	-0.0655373	-0.095151	0.425035	0.321424	0.24225	0.720655	0.741708	0.140863	0.103518	0.0735035	640.4	268.438	1018.88	610.487	173.438	0.212733	0.3881	0.835921	0.725623	0.653527
1	1	6	12	2872	331.97	280.478	16.8848	113.899	227.553	0.50912	0.515875	0.721891	0.815264	0.533403	10.8262	10.4408	7.32656	10.3584	10.5714	0.000651599	0.000920746	0.0118722	0.000923557	0.0007977	0.0760552	0.100907	0.361516	0.15767	0.0924632	-0.0233297	-0.0358044	0.499195	0.392744	0.324559	0.723048	0.760278	0.158715	0.123562	0.0924755	233.991	161.125	212.319	151.376	83.9375	0.0175234	0.0200082	0.836748	0.724275	0.73439
1	1	10	12	6755	227.604	220.532	87.642	65.026	165.078	0.487101	0.605323	0.805964	0.890647	0.635717	10.9809	10.796	9.03026	10.3571	10.8091	0.000695675	0.000819166	0.00464029	0.00108167	0.00078368	0.105362	0.130201	0.265941	0.232395	0.125339	-0.0748907	-0.0833333	0.429654	0.330416	0.260054	0.707471	0.737565	0.154735	0.117812	0.0863478	450.703	253.375	559.198	358.831	152.125	0.0330081	0.0879968	0.825035	0.703892	0.688962
1	1	11	12	13677	164.004	135.447	153.297	50.3679	136.311	0.591947	0.619412	0.835581	0.890396	0.635146	10.9823	10.5648	9.49783	10.2751	10.8348	0.000765444	0.000986872	0.00334616	0.00117009	0.000781337	0.117545	0.149509	0.253706	0.233703	0.137098	0.0544012	0.0442113	0.418513	0.318488	0.245635	0.754542	0.778709	0.131816	0.100169	0.0762861	564.924	317.875	806.647	458.55	199.625	-0.234722	-0.282282	0.751847	0.632163	0.603989
1	1	12	12	21093	163.195	145.736	64.5986	53.0635	129.378	0.668912	0.617685	0.85541	0.911902	0.630288	11.2425	10.6022	9.63233	10.4527	10.8208	0.000628827	0.00107344	0.00285739	0.00103114	0.000861712	0.122193	0.148911	0.25646	0.236775	0.134801	0.00546739	-0.00185014	0.449758	0.347005	0.274954	0.745589	0.775907	0.136422	0.101994	0.0715216	586.001	371.25	604.314	440.586	249	0.179929	0.292079	0.827276	0.716572	0.696238
1	1	13	12	14729	203.736	226.902	54.5229	67.4911	173.402	0.514573	0.574524	0.785186	0.838313	0.597515	11.1174	11.1967	8.52403	10.4034	11.1038	0.000710568	0.000646811	0.00672536	0.0011029	0.000675884	0.111192	0.117472	0.296241	0.209552	0.119868	-0.0617339	-0.0783818	0.410429	0.310093	0.235288	0.697283	0.723771	0.149912	0.114465	0.0855201	355.736	220.125	422.925	263.531	125.75	0.280667	0.368245	0.696522	0.574915	0.510073
1	1	14	12	4177	367.067	291.576	24.8164	140.868	248.349	0.488874	0.577067	0.739385	0.752393	0.592587	11.1833	10.8943	7.52074	10.7073	10.9813	0.000538439	0.000675692	0.0119575	0.000749384	0.000623366	0.0831691	0.0977959	0.354418	0.153277	0.0966093	-0.0301637	-0.0446215	0.515326	0.400833	0.322725	0.721348	0.751431	0.15993	0.124023	0.0962284	258.413	171.125	256.023	172.544	89	0.0858825	0.126619	0.808063	0.694143	0.669098
1	1	15	12	5667	258.381	146.834	41.5039	61.5106	158.345	0.64377	0.602397	0.853689	0.8975	0.623688	11.3455	10.4407	8.98632	10.3547	10.7804	0.000502104	0.00102192	0.00401772	0.00105068	0.000767418	0.0940509	0.143006	0.293765	0.21089	0.120529	0.0672143	0.0544465	0.525485	0.410077	0.327276	0.772675	0.794117	0.127473	0.0963513	0.0733857	467.4	301.5	473.245	343.777	196.875	-0.0101213	0.065534	0.831563	0.714387	0.695055
1	1	17	12	6182	291.015	264.124	22.7868	103.258	227.94	0.497961	0.599187	0.797319	0.7966	0.614031	11.0925	10.874	7.857	10.5328	10.9804	0.000587599	0.00069901	0.00911585	0.000893672	0.000629379	0.0886829	0.105526	0.343469	0.171695	0.0997577	-0.0052878	-0.00129074	0.488975	0.384347	0.314104	0.717545	0.752326	0.16658	0.129424	0.0992907	270.87	183.438	263.499	180.238	94.3125	-0.11916	-0.17129	0.800797	0.671492	0.628176
1	1	18	12	14903	301.509	266.245	57.2029	94.5	204.194	0.507442	0.617044	0.818482	0.808467	0.644883	11.6241	11.3807	8.9006	10.7873	11.3971	0.000465994	0.000554685	0.00555294	0.000780179	0.000523731	0.0938127	0.113853	0.28645	0.186846	0.110843	-0.0426242	-0.0628415	0.498241	0.387644	0.309073	0.698769	0.732141	0.171246	0.133801	0.103802	409.358	235.125	470.735	319.188	142	0.0681248	0.0481541	0.755333	0.632127	0.588832
1	1	19	12	12653	263.382	219.363	57.4448	75.2251	192.312	0.52321	0.59948	0.764102	0.842253	0.615954	11.4057	10.9863	8.80271	10.5174	11.1716	0.000526929	0.00075618	0.00507208	0.000982647	0.000642667	0.097579	0.122053	0.278816	0.201837	0.112722	0.0163966	0.00873362	0.480263	0.372094	0.2939	0.73293	0.767005	0.157118	0.119987	0.0854778	386.155	245.125	410.769	279.252	142.125	-0.0366322	0.0385471	0.758876	0.639698	0.580187
1	1	20	12	20535	205.183	199.354	96.8012	68.1716	164.624	0.589694	0.631941	0.831879	0.859988	0.653371	11.3397	11.0548	9.7292	10.4353	11.1404	0.000606614	0.000774236	0.00283965	0.00114111	0.000718246	0.112506	0.134355	0.234022	0.228389	0.126945	-0.0865313	-0.0970776	0.44316	0.338667	0.263405	0.725431	0.753309	0.148672	0.11109	0.0786984	588.007	371.625	653.459	436.467	229.5	0.343227	0.492623	0.730771	0.604218	0.506167
1	1	21	12	17824	192.01	218.295	117.327	64.5708	171.975	0.545435	0.591208	0.807452	0.838789	0.622303	11.0964	11.0679	9.47553	9.91454	11.1046	0.000741757	0.00073429	0.00407241	0.00231777	0.000717294	0.117227	0.13038	0.251665	0.246748	0.125555	-0.0886568	-0.110313	0.414945	0.313118	0.234906	0.709905	0.735469	0.151919	0.11388	0.0827121	518.946	285.812	651.706	424.236	179.688	0.564724	0.783049	0.654817	0.52178	0.333044
1	1	22	12	13010	211.049	140.759	94.0272	55.2543	146.842	0.627637	0.715008	0.869786	0.905934	0.746862	11.4025	10.8992	9.41142	10.448	11.2115	0.00054733	0.000740836	0.00360293	0.000990382	0.000601702	0.107408	0.145623	0.259206	0.232204	0.12747	0.0318392	0.0140988	0.465564	0.357313	0.279248	0.750967	0.765621	0.143421	0.112524	0.0955503	569.611	330	736.139	450.494	198.5	-0.0741803	-0.128154	0.810218	0.697242	0.681218
1	1	23	12	10734	189.51	125.894	201.483	40.679	141.73	0.605637	0.648711	0.843289	0.931946	0.687463	11.1578	10.662	9.11061	10.1486	10.9135	0.00064671	0.000873863	0.00489061	0.00130326	0.000761768	0.109572	0.146117	0.288694	0.266405	0.134606	-0.0212495	-0.0460881	0.441174	0.33716	0.25962	0.752645	0.762413	0.127805	0.097272	0.0783408	588.792	291.812	1008.91	517.604	171.062	0.00706229	0.0631484	0.819621	0.701917	0.71136
1	1	24	12	3066	185.377	127.197	17.912	34.6137	131.081	0.602414	0.521638	0.843941	0.882127	0.558144	10.6127	10.1293	7.99938	9.38275	10.0815	0.000820328	0.00115179	0.00728015	0.00237895	0.00125204	0.100757	0.135962	0.348486	0.2573	0.139802	0.049109	0.00854303	0.445786	0.347928	0.271177	0.733171	0.738123	0.115316	0.0875273	0.0711907	336.358	222.062	305.344	233.866	129.438	-0.102961	0.00756655	0.646175	0.52029	0.402157
1	1	25	12	4043	285.095	270.132	9.65857	90.6646	220.282	0.475979	0.643109	0.700909	0.757347	0.641457	10.6117	10.5745	6.8208	10.0996	10.6401	0.00079429	0.000807275	0.0150465	0.00118258	0.000760187	0.0891577	0.0968671	0.414412	0.170924	0.0936609	-0.0349747	-0.0425056	0.463579	0.358604	0.280441	0.703411	0.738992	0.172248	0.133862	0.100725	195.919	150.75	152.389	111.657	73.25	0.137473	0.120662	0.689501	0.563995	0.496481
1	1	26	12	9892	426.29	339.371	32.3217	128.626	273.512	0.431153	0.521348	0.80288	0.754416	0.527363	11.6795	11.3568	7.49003	10.9109	11.3296	0.000390736	0.000507542	0.0126422	0.000649693	0.000510026	0.0733918	0.0876537	0.367185	0.144418	0.0890581	-0.00628604	-0.0144415	0.535084	0.426364	0.356575	0.694384	0.728415	0.168899	0.133636	0.104094	247.28	161.25	295.95	168.039	78.25	0.0614234	0.0866613	0.784121	0.665002	0.648761
1	1	27	12	22960	399.452	315.118	64.4486	129.93	256.503	0.513902	0.596396	0.797571	0.769774	0.618844	12.1698	11.6969	8.91018	11.1598	11.7563	0.000295604	0.000456486	0.00544613	0.000551965	0.000406751	0.0762363	0.0990209	0.27336	0.148882	0.0936701	0.0179125	0.0131491	0.560685	0.445952	0.368569	0.707956	0.742808	0.173607	0.137413	0.107284	410.502	249.625	472.474	304.103	141	-0.0121229	0.0015083	0.793208	0.674388	0.649033
1	1	28	12	13524	269.916	255.76	83.7843	87.9133	205.178	0.564709	0.546524	0.77737	0.806319	0.567591	11.5694	11.2557	8.67447	10.6748	11.2174	0.000459026	0.000596386	0.00691385	0.000823442	0.000607841	0.0919675	0.104913	0.2982	0.178596	0.103651	-0.000767237	-0.0117278	0.495013	0.387278	0.310821	0.696439	0.726146	0.158709	0.123113	0.0924188	369.333	204.625	490.641	296.136	114.5	-0.113799	-0.145109	0.722864	0.601466	0.551239
1	1	29	12	16588	236.254	206.632	177.853	78.2833	182.205	0.584034	0.61764	0.839484	0.847781	0.640663	11.5094	11.104	10.0411	10.6788	11.2821	0.000524864	0.000701643	0.00312581	0.000852225	0.000603324	0.104004	0.129111	0.223467	0.201845	0.119806	-0.0349292	-0.03892	0.473691	0.364958	0.286111	0.733014	0.760469	0.151689	0.115501	0.087194	689.162	337.938	926.137	606.195	223.438	0.17806	0.279142	0.749382	0.624521	0.553394
1	1	30	12	17399	152.082	110.465	230.636	39.988	132.605	0.600869	0.635484	0.829427	0.909665	0.682402	10.9518	10.3766	10.4484	10.0978	10.8847	0.00079357	0.00112883	0.00183763	0.00138601	0.000853204	0.127855	0.169124	0.201214	0.253182	0.142826	-0.0043632	-0.026257	0.394948	0.299936	0.230339	0.785246	0.798538	0.120054	0.0889504	0.0692855	795.513	429.375	1134.54	666.527	281.25	0.250715	0.343497	0.713782	0.589309	0.525584
1	1	31	12	11100	150.136	124.685	65.0212	35.4946	124.562	0.589515	0.588329	0.866833	0.859239	0.629768	10.7745	10.4686	9.12512	9.47376	10.6696	0.000866039	0.00103085	0.00464259	0.0023225	0.000912226	0.124448	0.145985	0.285799	0.2812	0.135212	-0.0956653	-0.115251	0.38599	0.290237	0.222054	0.755766	0.768827	0.118133	0.0885975	0.0687155	496.466	286.938	592.982	391.789	175.75	0.553999	0.638866	0.551678	0.448524	0.391458
1	1	32	12	4216	256.073	173.164	9.43306	54.4378	238.548	0.588928	0.456938	0.771263	0.889704	0.46675	10.8494	10.256	6.96871	10.1391	10.5811	0.000669634	0.00105584	0.0143451	0.00110592	0.000848696	0.0913705	0.116735	0.413938	0.201923	0.0964378	0.127564	0.0889931	0.505895	0.398315	0.317879	0.778519	0.798528	0.126574	0.095786	0.0725663	216.438	160.812	171.624	127.02	75.5625	-0.133307	-0.152274	0.781055	0.663027	0.623914
1	1	33	12	153	137.136	164.79	6.16135	27.5363	165.374	0.47447	0.329216	0.635447	0.859036	0.391485	6.80214	6.83713	4.89597	6.65942	6.90852	0.00947472	0.00913404	0.052163	0.0108013	0.00855453	0.111826	0.108218	0.515672	0.247053	0.0992228	0.00706191	0.0247525	0.347917	0.275274	0.24665	0.763574	0.787824	0.125965	0.0962516	0.0681275	183.69	153.375	125.757	88.6262	58.125	0.261631	0.170213	0.530525	0.430692	0.37752
1	1	34	12	8398	383.215	306.373	23.4382	115.772	257.434	0.503904	0.553369	0.776761	0.734512	0.560385	11.5311	11.1082	7.67965	10.6905	11.2362	0.000440984	0.000629578	0.0104715	0.00079013	0.000542025	0.0768099	0.0970514	0.349865	0.152107	0.090641	0.0041914	0.0012455	0.540864	0.426988	0.35144	0.718637	0.757275	0.168428	0.132067	0.0985741	257.297	174.875	257.201	167.745	87.625	0.220455	0.228697	0.716943	0.604221	0.57341
1	1	35	12	22095	384.797	297.304	104.092	115.21	242.96	0.478568	0.577475	0.809884	0.763133	0.605648	12.0431	11.6081	9.05524	11.0108	11.6551	0.000330124	0.000476521	0.00522649	0.000628577	0.000447244	0.0789714	0.103688	0.266745	0.156295	0.0970011	0.023257	0.0141103	0.53138	0.420928	0.346865	0.7121	0.74185	0.166417	0.130245	0.102308	453.383	254.5	614.991	360.949	144	-0.0821709	-0.136737	0.74497	0.628579	0.59003
1	1	36	12	19572	308.761	274.181	107.349	98.8978	219.823	0.559572	0.563901	0.877991	0.788781	0.600241	11.8366	11.5411	8.95528	10.8536	11.4717	0.000396119	0.000490749	0.00655903	0.000743711	0.000523635	0.0923365	0.104565	0.29409	0.177538	0.107531	0.00442067	0.00541557	0.524675	0.410966	0.331861	0.693478	0.718302	0.162627	0.127492	0.100869	465.009	220.5	743.866	415.187	125.875	-0.0202463	-0.045941	0.731523	0.614931	0.575618
1	1	37	12	10813	172.64	191.041	29.9401	46.6088	156.671	0.557679	0.514447	0.759951	0.830836	0.531943	10.9028	10.7331	8.51685	9.81837	10.7431	0.000776396	0.000873138	0.00520621	0.00164335	0.000864223	0.118789	0.121293	0.300715	0.234146	0.12251	-0.0160808	-0.0231924	0.40311	0.305376	0.234248	0.724194	0.749214	0.13421	0.100003	0.0716367	374.012	275.125	315.842	239.936	159	0.416144	0.447089	0.575782	0.472802	0.428593
1	1	38	12	8614	139.631	135.8	85.9409	30.787	157.832	0.614034	0.619039	0.732588	0.944136	0.640484	10.7392	10.4904	9.05146	10.0034	10.9066	0.000836041	0.000963921	0.00409112	0.0013668	0.00070859	0.123024	0.139646	0.254794	0.268432	0.116849	-0.00263606	-0.0288033	0.387541	0.300035	0.235967	0.774789	0.794122	0.131137	0.0979667	0.0751384	432.162	281.312	471.276	309.37	158.438	0.0597253	0.123401	0.798251	0.670944	0.634817
1	1	39	12	13808	176.209	123.93	58.6799	41.227	145.356	0.554341	0.643421	0.82388	0.902052	0.673351	11.0933	10.6074	9.28968	10.2029	11.0121	0.000657626	0.000916919	0.00391005	0.00116991	0.000696503	0.104279	0.145645	0.267022	0.233952	0.125867	0.000922204	-0.0140303	0.40243	0.310841	0.245881	0.771998	0.790994	0.128153	0.0976135	0.0775006	483.988	296.125	505.375	364.892	186.125	0.133093	0.162969	0.712431	0.584898	0.518394
1	1	40	12	6567	197.719	166.376	12.1297	54.7855	171.763	0.572703	0.6233	0.803714	0.882998	0.624893	10.909	10.6884	7.18292	10.225	10.7982	0.000691415	0.000786489	0.0126336	0.00108926	0.000739519	0.101604	0.119158	0.422583	0.225415	0.11418	-0.0335961	-0.0505967	0.43717	0.3384	0.268047	0.74064	0.757498	0.137414	0.105753	0.0854905	241.666	181.25	205.124	143.443	88	0.0692439	0.109513	0.754261	0.633318	0.591916
1	1	41	12	3992	367.492	240.875	12.927	99.6711	228.361	0.379818	0.521208	0.742633	0.759983	0.539105	10.8007	10.4993	7.10501	10.1374	10.6631	0.00074106	0.000905682	0.0127857	0.00133926	0.00079396	0.0941341	0.109364	0.390663	0.19038	0.0965724	0.0216381	0.034061	0.498692	0.377364	0.280789	0.745116	0.776138	0.151601	0.115415	0.0854911	225.517	164.5	190.14	136.285	83.25	0.11483	0.0819226	0.72237	0.582208	0.491355
1	1	42	12	9402	390.213	306.088	21.0085	114.789	263.145	0.468101	0.536997	0.785658	0.764172	0.559474	11.6125	11.1984	7.43919	10.8122	11.3778	0.000410227	0.000583815	0.013099	0.000714151	0.000489256	0.076769	0.0989398	0.377076	0.152477	0.0883885	-0.0205079	-0.0272618	0.529837	0.417347	0.3457	0.714924	0.75043	0.167321	0.13263	0.103043	233.456	152	248.489	159.144	78.625	0.136917	0.183986	0.741362	0.618617	0.573451
1	1	43	12	18741	348.038	253.337	112.567	98.4433	224.51	0.499694	0.596631	0.819134	0.807593	0.623638	11.8908	11.3186	9.30602	10.8634	11.5284	0.000364302	0.000606857	0.00492637	0.000715235	0.000490833	0.0831955	0.115249	0.258286	0.176675	0.103314	0.0428657	0.0414102	0.527542	0.418558	0.346119	0.733812	0.76745	0.161481	0.126038	0.0941867	479.185	243	649.042	407.483	146.875	-0.0537564	-0.045658	0.762803	0.645716	0.617048
1	1	44	12	7937	332.759	318.989	40.4487	112.678	281.144	0.500087	0.551555	0.76238	0.750162	0.56483	11.4235	11.2005	7.88228	10.6556	11.3153	0.000467084	0.000566392	0.0110605	0.000819721	0.000510358	0.0815679	0.0970142	0.344184	0.1569	0.0883294	-0.0104325	-0.023306	0.497177	0.391311	0.320336	0.715859	0.749255	0.170221	0.133884	0.103784	279.183	166.875	328.571	207.434	86.625	0.205541	0.305023	0.720692	0.597442	0.519667
1	1	45	12	4113	269.847	290.001	30.3253	90.3367	254.293	0.505892	0.544856	0.743641	0.777093	0.551986	10.7221	10.5844	7.57676	9.93314	10.7735	0.000737015	0.000838235	0.0114726	0.00152521	0.000698816	0.0906899	0.101512	0.351705	0.17089	0.0928162	-0.0561127	-0.075643	0.444816	0.343255	0.266557	0.726256	0.764903	0.165524	0.128979	0.0923345	263.459	171.875	272.989	181.274	90.625	0.517946	0.708375	0.672829	0.550271	0.409141
1	1	46	12	6164	113.71	141.356	63.9778	31.2633	151.583	0.521794	0.566861	0.771375	0.914492	0.62319	10.1609	10.2777	8.88646	9.69979	10.5279	0.00123051	0.00109349	0.00471945	0.00164006	0.000946371	0.130335	0.147966	0.283308	0.257859	0.133897	-0.012045	-0.0263197	0.329711	0.250616	0.191695	0.753961	0.771396	0.136554	0.101442	0.075677	384.627	220.188	433.986	300.325	137.062	0.254456	0.284098	0.663559	0.555919	0.516486
1	1	47	12	6433	215.498	178.003	47.39	52.2049	180.004	0.53136	0.593965	0.769329	0.881576	0.650146	10.9174	10.7262	8.19947	10.1837	10.8892	0.000705226	0.000779246	0.00722373	0.00116584	0.000732687	0.104408	0.124014	0.321602	0.2331	0.114076	0.0179858	0.0146461	0.430216	0.330388	0.260925	0.742666	0.756443	0.142674	0.109996	0.0893658	318.414	204.625	365.748	228.66	114.75	-0.105793	-0.121478	0.731844	0.610664	0.565497
1	1	48	12	2641	247.847	156.929	41.0403	66.0385	205.605	0.563908	0.586565	0.828692	0.866128	0.592724	10.3998	9.88392	8.2864	9.9963	10.3532	0.000910677	0.00136043	0.00687398	0.00118353	0.000924658	0.102163	0.137107	0.317202	0.186812	0.10696	-0.0649205	-0.0721707	0.473401	0.364047	0.282216	0.780511	0.81113	0.143446	0.109435	0.0823047	327.716	183.875	381.234	257.532	106.75	0.255964	0.345416	0.755668	0.639097	0.593212
1	1	50	12	7164	403.19	287.218	20.6424	125.159	280.429	0.480966	0.562354	0.775985	0.792113	0.571272	11.5373	11.0095	7.36153	10.8331	11.2915	0.000419416	0.000662145	0.0133611	0.000687808	0.000505293	0.0729096	0.0987506	0.376041	0.149769	0.0844446	-0.00305522	-0.0104065	0.538951	0.425781	0.351212	0.739576	0.776596	0.166249	0.13041	0.0994606	229.052	151.375	239.139	153.864	77	0.0603012	0.0658516	0.819096	0.703292	0.695278
1	1	51	12	5043	293.152	313.651	28.9002	90.0635	264.261	0.418489	0.564636	0.773813	0.843207	0.581817	10.7324	10.748	7.31	10.2417	10.89	0.000763798	0.000754121	0.0165195	0.00110957	0.000636727	0.0918589	0.103188	0.388714	0.198349	0.0927557	-0.00170673	-0.016	0.459667	0.357631	0.280578	0.704111	0.739472	0.177356	0.141896	0.112109	231.842	130	283.07	179.685	66.5	0.177338	0.286765	0.797441	0.683864	0.635541
1	1	52	12	7079	360.968	303.501	38.8354	105.2	275.85	0.492745	0.57823	0.820593	0.815856	0.59139	11.5689	11.1546	7.82902	10.7877	11.3669	0.000415224	0.000608249	0.00939354	0.000716654	0.000491052	0.0744554	0.0998966	0.343494	0.164729	0.0887378	0.0189038	0.0119403	0.515145	0.409617	0.341651	0.732221	0.770732	0.171436	0.134195	0.10043	302.359	198.25	371.564	209.761	106.125	0.0459597	0.0704564	0.790991	0.671592	0.64036
1	1	53	12	4649	159.064	175.045	79.0767	34.9461	187.053	0.525697	0.472869	0.774259	0.929346	0.51861	10.4114	10.268	8.47357	9.82315	10.5195	0.000973478	0.00108476	0.00682965	0.00144174	0.000895373	0.112908	0.128524	0.302831	0.259367	0.114291	0.0180653	0.00475624	0.370497	0.283109	0.221224	0.753698	0.775722	0.137958	0.102499	0.0741614	375.196	206.5	482.465	305.134	122.125	-0.105041	-0.0783116	0.753257	0.647846	0.651331
1	1	54	12	9257	163.785	159.678	49.5036	38.7217	196.286	0.486547	0.583095	0.74039	0.906252	0.595704	10.7173	10.6371	8.3146	9.9732	11.0525	0.00082667	0.000864568	0.00696708	0.00137945	0.000631108	0.109552	0.127534	0.310674	0.239823	0.106086	0.0316259	0.0164057	0.369658	0.285759	0.228176	0.767749	0.78927	0.138054	0.105293	0.0824545	318.293	206.75	354.087	226.152	116.5	-0.327146	-0.438721	0.707664	0.587258	0.518754
1	1	55	12	4466	197.191	147.038	69.9424	50.2135	203.967	0.571977	0.571678	0.797431	0.919226	0.598522	10.6257	10.2054	8.60304	9.51542	10.6718	0.000825893	0.00113969	0.0054735	0.00245484	0.000782556	0.104441	0.137674	0.290405	0.264732	0.109444	-0.0416083	-0.0813744	0.430204	0.328962	0.253654	0.790858	0.809431	0.128782	0.0971354	0.0751267	394.294	239.438	459.471	293.857	141.25	0.460701	0.775734	0.820942	0.688509	0.430639
1	1	59	12	3920	246.601	188.161	26.3618	67.3053	210.482	0.448785	0.667898	0.843064	0.857551	0.693646	10.7372	10.5366	8.18269	10.1916	10.9312	0.00075748	0.000878107	0.00736898	0.00110885	0.000643433	0.0932251	0.13289	0.328312	0.204864	0.103911	0.0279471	0.0224893	0.434632	0.33534	0.264014	0.759905	0.783234	0.157784	0.1236	0.101989	330.595	206.875	344.744	244.887	128.125	0.157084	0.12207	0.732875	0.612494	0.561499
1	1	60	12	435	360.993	330.139	4.06038	167.059	361.059	0.476206	0.372427	0.723056	0.692953	0.377916	7.70205	7.62699	5.20812	7.64588	7.69772	0.00495436	0.00530083	0.0423743	0.00526782	0.00495384	0.0722756	0.078585	0.508492	0.119346	0.06702	-0.0114621	-0.0237946	0.497421	0.38261	0.29505	0.736597	0.770117	0.16296	0.131034	0.107712	131.304	99.25	97.9677	69.8288	37.625	-0.164214	-0.182722	0.812544	0.704164	0.728785
1	1	61	12	3037	262.589	220.194	28.7119	74.8957	266.27	0.46467	0.600845	0.736347	0.810396	0.587655	10.4104	10.1511	7.99719	9.89048	10.5917	0.000902196	0.0011234	0.00753648	0.00135172	0.000764066	0.0945081	0.125155	0.310762	0.19671	0.0942121	-0.0362477	-0.0508614	0.425731	0.327992	0.254565	0.77802	0.813572	0.155192	0.12084	0.092884	269.897	171	271.579	195.38	98.625	0.277199	0.393162	0.692517	0.573248	0.493872
1	1	62	12	1967	294.66	250.191	10.1638	73.2939	287.791	0.420663	0.48192	0.627382	0.859972	0.473354	9.94755	9.77965	6.61206	9.57576	9.99084	0.00115779	0.00132	0.0162543	0.00155792	0.00110386	0.0899242	0.0982605	0.394557	0.184769	0.080097	0.0230435	0.0276276	0.458982	0.363505	0.301089	0.764145	0.791709	0.15392	0.118735	0.0910533	178.061	134.625	137.735	103.879	66.5	-0.0538582	-0.0836502	0.797068	0.678844	0.649307
1	1	3	15	1504	160.9	127.779	14.8186	32.7385	137.294	0.543939	0.61856	0.698735	0.841539	0.641598	9.75343	9.66173	7.17887	8.66793	9.78587	0.00135091	0.00145654	0.010594	0.00332677	0.00131653	0.103213	0.127837	0.35198	0.260041	0.120056	0.0596206	0.0585555	0.397028	0.305485	0.239309	0.749551	0.765385	0.128814	0.100417	0.0818749	258.998	215.25	189.887	137.829	99.625	-0.730406	-0.859762	0.580227	0.429397	0.309048
1	1	4	15	2357	232.37	208.461	23.2254	69.8645	183.786	0.552052	0.551343	0.761343	0.875523	0.570632	10.2611	10.0559	7.37577	9.36594	10.0693	0.000976283	0.00115538	0.0129624	0.00250267	0.00115519	0.0959951	0.122578	0.385418	0.233483	0.114748	0.0878104	0.122727	0.46832	0.368166	0.298166	0.720226	0.745559	0.154502	0.116773	0.0862049	245.548	156.125	253.588	173.535	80.375	-0.365284	-0.667217	0.869796	0.75283	0.553023
1	1	5	15	1922	213.847	134.218	90.0153	81.0413	159.711	0.531913	0.568407	0.845414	0.912417	0.589344	10.1492	9.53386	8.6398	9.71056	10.0333	0.00104418	0.00179217	0.00493783	0.0015909	0.00114412	0.100682	0.154144	0.261444	0.204632	0.114554	0.00980657	-0.00406223	0.447113	0.344545	0.268724	0.789563	0.826472	0.136952	0.105517	0.0746713	440.423	221.5	591.212	380.289	134.125	0.11742	0.255616	0.978822	0.873423	0.885232
1	1	6	15	29	214.808	284.642	1.85486	96.9139	264.115	0.425429	0.245941	0.696266	0.840572	0.253186	3.87567	3.80692	3.00622	3.81456	3.9222	0.0735571	0.0756665	0.150727	0.0778164	0.068967	0.107093	0.130462	0.585069	0.184433	0.0817595	0.0172609	0.0233184	0.419838	0.336382	0.284708	0.742241	0.770932	0.122027	0.0914316	0.0672731	118.901	113.375	62.8581	47.5062	43.625	0.553535	1.09112	0.837771	0.744898	0.237186
1	1	10	15	3877	261.133	240.965	17.4048	67.5851	186.408	0.532623	0.591607	0.765018	0.84309	0.628022	10.7969	10.6047	7.5634	9.97799	10.6142	0.00070506	0.000814302	0.0101077	0.00134168	0.000807519	0.0930286	0.111108	0.350041	0.212233	0.108404	-0.0303631	-0.0263959	0.491188	0.382798	0.30984	0.716866	0.74027	0.159407	0.124059	0.0989758	249.916	174.375	223.595	160.308	89.125	-0.332566	-0.422892	0.723744	0.601144	0.537898
1	1	11	15	15456	269.172	221.458	57.144	66.5917	162.93	0.544858	0.586545	0.87777	0.831072	0.619166	11.5499	11.1844	8.49902	10.2363	11.0779	0.000498195	0.000648602	0.00731064	0.0013511	0.000696119	0.0994043	0.121825	0.311608	0.230452	0.12518	0.00572666	0.0154196	0.492405	0.381227	0.301641	0.696134	0.723578	0.15278	0.118323	0.0907239	388.722	212.25	552.976	313.151	117.375	-0.389753	-0.497395	0.685977	0.556511	0.463709
1	1	12	15	12185	296.657	235.667	42.8071	80.8029	180.94	0.55573	0.640304	0.782539	0.851304	0.668158	11.6378	11.243	8.61992	10.5242	11.2583	0.000456434	0.000609171	0.0061601	0.00107693	0.000595093	0.0985076	0.121232	0.301998	0.218107	0.119613	0.0356161	0.0350536	0.502562	0.389509	0.308264	0.704642	0.734343	0.162955	0.125138	0.0940032	384.052	244.875	388.084	276.981	144.875	-0.312361	-0.4605	0.789822	0.669038	0.591306
1	1	13	15	13624	229.593	238.885	18.3348	70.5233	186.854	0.510134	0.607186	0.78044	0.875564	0.627785	11.2498	11.2698	7.63443	10.5185	11.2299	0.00060348	0.000579323	0.0109676	0.00100458	0.000602351	0.104719	0.109304	0.373414	0.213392	0.110467	1.34689e-06	-0.0171017	0.439234	0.338499	0.267913	0.692147	0.717088	0.160001	0.123385	0.0949941	260.557	181.25	243.949	170.594	97.75	-0.114001	-0.166856	0.809018	0.703086	0.724007
1	1	14	15	9240	216.476	178.618	23.7758	79.2987	167.358	0.615388	0.650982	0.925407	0.892453	0.683402	11.207	10.6696	8.37641	10.4129	11.1254	0.000611047	0.000949917	0.0072441	0.00126199	0.000593723	0.107419	0.144919	0.341941	0.214198	0.113424	-0.124114	-0.149626	0.466378	0.356839	0.27657	0.763846	0.79531	0.149579	0.11477	0.0881283	390.814	229.438	474.923	304.187	134.688	0.333942	0.569211	0.888763	0.761659	0.628527
1	1	15	15	1453	210.374	201.455	28.9344	91.9809	218.843	0.491417	0.531725	0.846263	0.855298	0.538428	9.70885	9.5097	6.76989	9.45988	9.70905	0.00135293	0.00161676	0.0178374	0.00178876	0.00136706	0.105853	0.123633	0.420462	0.179948	0.0983209	-0.0392257	-0.0508623	0.40434	0.318116	0.261865	0.742487	0.771748	0.155479	0.117648	0.085796	220.334	132.375	309.956	165.124	65.875	0.0960165	0.167991	0.824682	0.705529	0.68738
1	1	17	15	1766	376.08	210.575	6.14818	77.5095	185.675	0.544445	0.551658	0.740085	0.872443	0.581737	10.0311	9.74671	6.39135	9.55463	9.82737	0.00104592	0.00134497	0.0182472	0.00158247	0.00125709	0.0796957	0.107133	0.435157	0.182718	0.0926294	0.0898921	0.0642177	0.558004	0.438205	0.34849	0.7498	0.776904	0.147642	0.115091	0.0913941	203.831	166.75	145.213	105.311	72.75	-0.268111	-0.420108	0.824556	0.709619	0.66094
1	1	18	15	8828	287.881	202.14	28.8959	65.449	165.614	0.547207	0.610371	0.804822	0.84477	0.637754	11.4034	10.8636	8.25729	10.238	10.974	0.000505047	0.000768482	0.00654642	0.00119428	0.000679582	0.0962156	0.125242	0.303988	0.223108	0.117695	0.0670879	0.0586415	0.505812	0.39434	0.316703	0.733983	0.764234	0.150054	0.116255	0.0881127	330.759	227.438	328.651	221.932	123.938	-0.358333	-0.42943	0.720871	0.592902	0.527487
1	1	19	15	13526	284.094	205.906	58.4031	76.5263	165.746	0.606844	0.644263	0.827069	0.865944	0.680327	11.6946	11.1106	8.86831	10.5259	11.175	0.000440147	0.00068199	0.00497739	0.00107061	0.000631147	0.100987	0.130155	0.288244	0.232109	0.123989	0.00915319	0.0111352	0.533484	0.416539	0.331358	0.724073	0.751628	0.15331	0.117555	0.0899849	440.087	282.5	493.526	316.576	158.25	-0.237269	-0.297909	0.792013	0.675155	0.656824
1	1	20	15	22703	248.59	179.896	64.4403	72.0704	158.214	0.655581	0.677711	0.851538	0.886107	0.697809	11.7733	11.0309	9.34596	10.3342	11.2686	0.000417923	0.000756695	0.00341753	0.0015251	0.000612267	0.104249	0.138225	0.258703	0.243272	0.126729	0.0570436	0.0544736	0.541324	0.426255	0.347875	0.748173	0.777474	0.15064	0.113981	0.0854105	519.662	345	554.621	361.969	193.75	-0.32542	-0.580977	0.865228	0.748243	0.59338
1	1	21	15	15637	218.923	204.532	59.4614	66.9449	170.114	0.553085	0.596427	0.887747	0.872427	0.610318	11.2751	11.0008	8.9402	10.5372	11.0825	0.000659202	0.000776163	0.00581088	0.000952345	0.000706055	0.116082	0.12829	0.303619	0.223569	0.12285	-0.0278212	-0.0373333	0.442155	0.335136	0.254496	0.723887	0.753163	0.148457	0.112253	0.0818415	464.415	246.25	609.494	386.09	145.75	-0.0344757	-0.0389923	0.771994	0.648116	0.609657
1	1	22	15	13436	193.868	230.68	23.5885	75.6544	179.953	0.559181	0.618368	0.775743	0.874875	0.627196	11.0911	11.0894	7.80635	10.3538	11.0933	0.000703468	0.000723493	0.0106214	0.00138562	0.000701558	0.115374	0.118581	0.371419	0.2324	0.115049	-0.0270489	-0.0554001	0.423716	0.326739	0.255942	0.70164	0.738417	0.162577	0.123945	0.0863407	273.464	177.5	271.029	190.242	98.5	0.309528	0.529182	0.814472	0.690407	0.543345
1	1	23	15	6239	133.112	163.295	29.7087	52.6066	148.383	0.552077	0.597568	0.70819	0.85701	0.613972	10.2803	10.5732	7.98874	9.91354	10.6089	0.00126933	0.000898834	0.00833773	0.00161413	0.000925651	0.144178	0.127997	0.332779	0.252725	0.125819	-0.0481341	-0.0469716	0.354814	0.260144	0.190746	0.734781	0.751425	0.134134	0.0994373	0.0752328	292.771	201.125	269.397	192.687	104.625	0.27311	0.297755	0.656033	0.527837	0.445629
1	1	25	15	4720	251.207	185.091	42.7365	59.6371	159.693	0.530376	0.558329	0.852284	0.860264	0.579888	10.9123	10.403	8.11258	10.0614	10.5361	0.000668519	0.000988822	0.00810078	0.00126117	0.000885769	0.095145	0.132712	0.332864	0.216577	0.119778	0.055839	0.0458186	0.486171	0.378412	0.299797	0.741607	0.769257	0.145616	0.110981	0.0843464	330.656	194.125	414.726	253.041	107	-0.184193	-0.191401	0.734763	0.609943	0.573746
1	1	26	15	9888	262.876	194.534	65.1785	60.7571	160.711	0.549975	0.589236	0.823459	0.864432	0.630644	11.3779	10.8799	8.76452	10.3531	10.9645	0.000527766	0.000755797	0.00514358	0.00109473	0.000706465	0.0984082	0.126939	0.285862	0.216104	0.121086	0.030608	0.0264957	0.487209	0.378979	0.302745	0.731062	0.756472	0.144771	0.110766	0.0838479	417.632	264.125	495.853	307.624	148.938	-0.236205	-0.351533	0.717625	0.591234	0.49216
1	1	27	15	13875	300.509	216.273	41.1279	72.7198	180.072	0.604393	0.586249	0.787974	0.857526	0.614119	11.768	11.0717	8.52405	10.5598	11.1734	0.000393372	0.000685196	0.00578909	0.000924297	0.000619175	0.0910216	0.118981	0.303378	0.202655	0.112853	0.014191	-0.00100351	0.542634	0.428508	0.349847	0.728701	0.757788	0.150554	0.115821	0.0881648	363.409	244.625	369.53	248.472	135.875	-0.183123	-0.261819	0.759898	0.647696	0.608357
1	1	28	15	9906	252.941	182.719	45.4229	70.0218	161.95	0.570219	0.652908	0.776068	0.888403	0.679784	11.3419	10.9348	8.66309	10.4576	11.0715	0.000543052	0.000714446	0.00510882	0.00104982	0.000626517	0.0953847	0.126598	0.295822	0.223439	0.117084	-0.0421444	-0.037377	0.494056	0.381194	0.299717	0.735063	0.762878	0.149717	0.11647	0.0906824	383.159	261.25	383.268	261.621	148.062	-0.00667615	-0.0485508	0.828862	0.720772	0.731913
1	1	29	15	11346	218.553	183.693	71.4458	60.5983	180.527	0.538632	0.618896	0.844384	0.887291	0.617324	11.1377	10.7574	8.66085	10.4539	11.0553	0.000666472	0.000879137	0.00612446	0.00094485	0.000690346	0.106716	0.137554	0.305397	0.21587	0.121783	0.0336704	0.0223709	0.455191	0.349262	0.271151	0.755304	0.78556	0.146454	0.110661	0.0803411	403.907	234.938	558.439	312.787	129.188	0.0800213	0.139969	0.783514	0.677494	0.653562
1	1	30	15	9876	178.808	193.392	32.2439	58.6691	179.02	0.502291	0.5649	0.787379	0.873244	0.564607	10.6845	10.6694	8.16932	9.51274	10.9021	0.000938651	0.000908811	0.00751234	0.00335708	0.000732686	0.1219	0.126922	0.330057	0.262935	0.113124	-0.0466273	-0.0740741	0.383644	0.290139	0.218196	0.746447	0.775882	0.141513	0.106551	0.0761847	311.845	211.438	309.847	208.863	112.562	0.606541	0.883327	0.700656	0.565857	0.318855
1	1	31	15	2941	139.95	192.836	25.0724	56.3197	177.333	0.522557	0.518514	0.772735	0.880457	0.514703	10.0017	10.1347	7.35358	9.51419	10.2626	0.00131135	0.00115259	0.0127661	0.00220343	0.00102834	0.128274	0.126934	0.388547	0.250681	0.113225	-0.0162206	-0.0320856	0.359213	0.273165	0.206383	0.741674	0.77019	0.138976	0.104886	0.0759897	244.729	156.5	262.675	172.08	84.375	0.410204	0.617317	0.746633	0.632136	0.501484
1	1	32	15	115	123.279	118.184	1.8412	25.9557	186.079	0.389582	0.514331	0.657782	0.882529	0.454431	5.90288	5.98458	4.23417	5.75353	5.98797	0.0174297	0.0162035	0.0681445	0.0204332	0.0161046	0.121258	0.105453	0.600172	0.242936	0.0840316	-0.0098206	-0.059584	0.334043	0.245156	0.140066	0.744404	0.755704	0.122625	0.0933451	0.0769963	141.072	135.75	76.4046	59.4416	49.625	0.150662	0.183656	0.584392	0.442228	0.310137
1	1	33	15	2935	345.936	234.516	14.5413	94.1575	212.069	0.559724	0.54667	0.81611	0.853724	0.537328	10.6952	10.1776	7.01802	9.98137	10.3557	0.000708374	0.00110593	0.0155023	0.00131811	0.000928771	0.0881297	0.116956	0.418148	0.199105	0.104879	-0.0239489	-0.0521221	0.547001	0.433438	0.353357	0.738997	0.775501	0.15677	0.123215	0.0906083	228.899	147.75	243.477	156.079	74.375	0.115139	0.293651	0.828889	0.715505	0.625706
1	1	34	15	9538	263.294	191.123	33.5152	61.0434	177.735	0.595432	0.614252	0.84552	0.876019	0.626083	11.3961	10.62	8.57629	10.4437	11.0053	0.00051079	0.000979949	0.00597802	0.000940555	0.000686416	0.0980076	0.134865	0.312061	0.204232	0.114478	0.00589058	-0.0152672	0.514809	0.399428	0.317683	0.759367	0.797029	0.152438	0.115627	0.0790583	372.723	235.875	386.133	271.304	138.75	0.14634	0.232971	0.745012	0.627346	0.563408
1	1	35	15	4177	234.071	152.646	60.8423	56.7269	165.44	0.5687	0.627984	0.843801	0.868098	0.631162	10.6928	10.0077	8.79454	9.95806	10.5073	0.000767693	0.00137234	0.00455675	0.0013583	0.00088715	0.103792	0.144832	0.269837	0.221282	0.112737	-0.0200597	-0.0324427	0.480565	0.373154	0.302077	0.773452	0.812539	0.151122	0.1144	0.0768579	397.007	227.125	483.76	314.692	139	0.261126	0.330197	0.706429	0.592061	0.538041
1	1	36	15	11504	265.919	212.595	27.5084	84.1933	194.488	0.588783	0.615554	0.801185	0.836508	0.615076	11.5099	10.8984	8.35442	10.6817	11.1366	0.00046619	0.00078171	0.00622807	0.000796064	0.000620595	0.0922832	0.12035	0.323122	0.18839	0.108698	-0.00751583	-0.0207196	0.517672	0.405533	0.3275	0.742681	0.778402	0.155683	0.119044	0.085433	343.998	236.25	318.034	230.178	132.375	0.0253445	0.00828731	0.772871	0.658551	0.637989
1	1	37	15	15276	278.641	250.576	36.0556	96.8119	241.447	0.545221	0.635962	0.817553	0.814081	0.630125	11.6108	11.1835	8.49183	10.859	11.527	0.00046255	0.000697577	0.00600752	0.000716629	0.000496333	0.0962905	0.119338	0.312209	0.18127	0.10141	0.0183087	0	0.490087	0.384127	0.307692	0.748919	0.790211	0.1653	0.127275	0.0896897	367.884	246.625	374.629	252.864	144.125	0.0438632	0.0636474	0.76909	0.651617	0.613582
1	1	38	15	9878	246.323	243.195	40.4448	80.1613	216.609	0.538591	0.617071	0.812802	0.843721	0.614408	11.2201	11.0424	8.10091	10.4638	11.1881	0.000591676	0.000694347	0.00839897	0.00111997	0.000601032	0.101607	0.107986	0.336474	0.204566	0.100685	-0.0178507	-0.0435901	0.452361	0.351125	0.27726	0.729308	0.766598	0.162254	0.124035	0.0878903	311.974	200.125	364.103	221.057	106.5	0.303042	0.443325	0.756039	0.635411	0.557401
1	1	39	15	4312	237.653	321.675	5.66553	104.062	270.22	0.48967	0.613241	0.686325	0.778783	0.630424	10.758	10.9491	6.12206	10.3988	10.9923	0.000712919	0.000621341	0.0251574	0.000932473	0.000592638	0.094418	0.0912417	0.47334	0.148542	0.0830742	-0.0250253	-0.0245918	0.43063	0.339683	0.276397	0.696029	0.724804	0.178935	0.141877	0.112957	159.171	122.375	115.365	87.7495	56.625	-0.141859	-0.198206	0.746148	0.626465	0.585409
1	1	40	15	1755	208.369	255.29	4.91454	58.8573	232.819	0.505339	0.49705	0.60292	0.780232	0.495259	9.8668	9.98871	5.77277	9.35868	9.9544	0.0012541	0.00112221	0.0284777	0.00192159	0.00115867	0.097304	0.0872556	0.493109	0.192137	0.0874191	-0.012983	-0.0302613	0.400866	0.307059	0.240698	0.7142	0.737092	0.152144	0.11811	0.0935872	142.457	115.875	95.2712	71.695	49.75	-0.113176	-0.149289	0.603087	0.4955	0.433053
1	1	41	15	4350	184.224	127.428	138.877	39.7417	116.442	0.517626	0.667729	0.842053	0.919172	0.692332	10.5859	10.0486	9.38191	9.81261	10.3998	0.000911549	0.00140295	0.00396233	0.00179174	0.00104518	0.118528	0.173474	0.255421	0.263067	0.145829	0.00725388	-0.00843942	0.421723	0.322551	0.249238	0.762914	0.79424	0.139408	0.102923	0.0709928	586.892	271.438	785.758	534.419	184.25	0.223844	0.296578	0.777326	0.666265	0.653114
1	1	42	15	6482	340.016	240.388	19.0018	82.1393	210.394	0.518841	0.598177	0.775542	0.860007	0.607868	11.2566	10.8486	7.27639	10.4634	10.989	0.000524332	0.00073556	0.0135439	0.000934235	0.000636031	0.0877191	0.108561	0.398626	0.192016	0.0996612	0.0186017	0.0168108	0.526497	0.413446	0.33084	0.731763	0.768958	0.161052	0.126226	0.0942167	232.711	161.062	231.371	149.917	80.9375	0.00632271	0.00918314	0.82178	0.690728	0.655143
1	1	43	15	8720	263.193	222.675	38.5846	65.116	186.929	0.550378	0.5797	0.86126	0.855088	0.60425	11.2632	10.855	8.55212	10.3974	10.9833	0.000566888	0.000770872	0.00600113	0.000981051	0.000689314	0.0998759	0.120627	0.314449	0.206891	0.112142	-0.00990216	-0.0150934	0.497008	0.385974	0.306819	0.727535	0.760417	0.157985	0.120733	0.0878549	364.863	225.938	421.314	272.902	138.812	0.0784049	0.0752594	0.722225	0.610384	0.581084
1	1	44	15	10122	347.641	298.613	24.979	97.2292	259	0.56195	0.546341	0.79705	0.831075	0.549206	11.6793	11.2157	7.2365	10.742	11.317	0.000386445	0.00058614	0.0145426	0.000744608	0.000527554	0.0782958	0.0984242	0.40784	0.164924	0.0904077	-0.0293761	-0.0442879	0.538889	0.429587	0.36066	0.722667	0.757836	0.165479	0.129916	0.0974328	239.668	160.625	276.119	159.773	79.9375	0.0199949	0.0523688	0.795789	0.688601	0.686164
1	1	45	15	11944	242.809	210.054	38.7635	69.9083	227.505	0.667589	0.639105	0.838121	0.873722	0.655087	11.5912	10.9262	8.62907	10.6269	11.4893	0.00043882	0.000774019	0.00549277	0.00081874	0.000473322	0.0978121	0.126261	0.314226	0.191996	0.0977105	0.0772395	0.056059	0.521613	0.412334	0.33928	0.768796	0.805182	0.159789	0.122582	0.0886697	390.562	256.125	410.459	278.325	152	-0.111216	-0.105832	0.786485	0.674523	0.661742
1	1	46	15	8654	191.361	193.929	26.8539	56.8669	216.733	0.579232	0.613862	0.805503	0.868265	0.61782	10.9924	10.8067	8.06023	9.91967	11.1543	0.00067372	0.000769657	0.00807705	0.00201756	0.000578679	0.108223	0.122776	0.347472	0.242496	0.105384	0.0675368	0.0798298	0.43621	0.34054	0.275716	0.753761	0.784184	0.154079	0.119186	0.0914674	293.358	191.688	300.502	204.34	102.188	-0.379443	-0.528054	0.736515	0.622685	0.543655
1	1	47	15	8549	266.146	320.947	7.79653	101.883	276.311	0.495954	0.599712	0.746189	0.783619	0.606772	11.2513	11.3698	6.38052	10.4791	11.4178	0.000537468	0.000502003	0.0245915	0.00102639	0.000473656	0.0858955	0.0873026	0.471817	0.166557	0.0855282	0.0644087	0.0731556	0.452512	0.356454	0.293945	0.684007	0.718005	0.180876	0.144851	0.115381	161.652	113.875	143.133	100.094	54.5	-0.269547	-0.413371	0.746407	0.627424	0.544267
1	1	48	15	3751	208.671	230.249	14.961	70.2278	274.404	0.564127	0.519734	0.709632	0.818812	0.547954	10.672	10.4366	7.03714	9.81221	10.8115	0.000765656	0.000936341	0.014254	0.00157899	0.00068041	0.103289	0.109632	0.400588	0.206267	0.0894517	0.0984597	0.0935631	0.435474	0.33895	0.271654	0.765035	0.796815	0.151926	0.115589	0.0840857	210.919	152.25	187.915	130.822	76.75	-0.396769	-0.515419	0.726635	0.597528	0.511446
1	1	50	15	4971	323.653	272.435	12.9676	91.6674	257.856	0.484524	0.554566	0.806994	0.85583	0.557945	11.0568	10.7173	6.55446	10.4182	10.8977	0.0005702	0.000759132	0.02134	0.000936611	0.000650435	0.0776028	0.0998661	0.46037	0.182576	0.0896058	-0.0499702	-0.0565693	0.501524	0.397665	0.328046	0.725268	0.76108	0.167767	0.131841	0.100674	184.058	128.5	191.708	115.649	61.5	0.153663	0.227263	0.838189	0.726224	0.720403
1	1	51	15	9442	300.322	245.215	44.051	81.4936	201.747	0.544509	0.681285	0.894269	0.844729	0.695081	11.4893	11.1844	8.26343	10.5786	11.3485	0.000472474	0.000631972	0.00847895	0.000897908	0.0005252	0.0904907	0.117925	0.34436	0.192359	0.106296	-0.0143594	-0.0239904	0.501779	0.390559	0.312252	0.714665	0.753852	0.175295	0.137758	0.101797	356.494	198.312	507.468	286.042	115.812	0.140875	0.189962	0.770025	0.662423	0.651215
1	1	52	15	11784	240.553	212.882	59.8275	66.5171	193.751	0.526363	0.618711	0.870472	0.856803	0.643909	11.2399	10.97	8.58414	10.4692	11.1822	0.00059806	0.000747076	0.00748592	0.000975574	0.00063363	0.103882	0.127185	0.323257	0.206837	0.113495	0.0118742	0.0120071	0.45206	0.349404	0.278876	0.735572	0.767956	0.16001	0.122989	0.0919969	382.984	199.312	526.225	320.12	120.812	0.129826	0.21642	0.737586	0.617652	0.563414
1	1	53	15	9266	238.77	227.515	12.6436	79.3184	240.863	0.588513	0.603874	0.810927	0.874588	0.587371	11.2789	10.8842	7.24781	10.5391	11.2216	0.000526571	0.000743889	0.0128361	0.000918797	0.000551777	0.0913464	0.108679	0.418918	0.18968	0.0944549	-0.00344947	-0.025741	0.469844	0.372614	0.307209	0.748176	0.786225	0.162254	0.125483	0.0911865	228.754	164.375	207.588	143.894	86	0.089313	0.150994	0.816677	0.708786	0.713786
1	1	54	15	12354	189.035	225.443	28.5658	57.2241	191.388	0.526741	0.64558	0.859413	0.888334	0.66689	11.0605	11.2227	8.04773	10.1739	11.2692	0.000684918	0.000617479	0.0107544	0.00151262	0.00060485	0.112227	0.119904	0.36955	0.234194	0.114808	0.036525	0.0334486	0.40458	0.314733	0.252925	0.703772	0.734205	0.166668	0.1288	0.0974137	305.223	169.375	368.398	244.564	98.625	-0.239583	-0.428571	0.782505	0.673678	0.57964
1	1	55	15	5812	187.563	228.027	24.0606	67.6122	228.24	0.559921	0.57985	0.794033	0.901994	0.599763	10.7746	10.7094	7.67864	10.2571	10.9624	0.000766332	0.000814112	0.0109449	0.00116626	0.000663657	0.109696	0.119974	0.372764	0.220326	0.10494	0.016085	0.00944248	0.417364	0.323072	0.254921	0.741925	0.774055	0.157088	0.119979	0.0892898	256.578	162.375	277.927	185.454	90.25	0.00396065	-0.0261102	0.846494	0.746917	0.780254
1	1	59	15	2708	265.525	211.824	20.6112	90.6909	233.342	0.5521	0.620759	0.821512	0.842529	0.630652	10.479	10.1552	7.34351	10.1148	10.5191	0.000832249	0.00113595	0.0133734	0.00111252	0.000797561	0.0919548	0.127248	0.389766	0.174171	0.0962477	-0.07216	-0.0706974	0.486641	0.379474	0.295841	0.753185	0.789726	0.165638	0.131065	0.103824	230.568	139.25	259.099	170.71	76.875	0.00397543	-0.021244	0.792292	0.678987	0.668156
1	1	60	15	5667	256.309	180.948	59.0258	74.3345	232.753	0.530348	0.63441	0.834317	0.867323	0.689043	11.0144	10.426	8.34531	10.401	11.2036	0.000647454	0.00104099	0.00721031	0.00100266	0.000538319	0.104257	0.146637	0.3347	0.198524	0.0984325	0.00609219	-0.0102564	0.474138	0.369631	0.295971	0.793961	0.824363	0.155082	0.119363	0.0928947	356.471	202	472.659	282.559	126.625	0.0523907	0.1557	0.787838	0.670684	0.620187
1	1	61	15	9747	303.73	265.614	47.3313	96.0524	288.345	0.521081	0.639389	0.843147	0.837687	0.663811	11.5589	11.1351	7.85209	10.7784	11.7156	0.000437905	0.00068499	0.0129421	0.000737807	0.000382776	0.0847704	0.115427	0.376423	0.167454	0.0881569	-0.0248385	-0.0306346	0.493695	0.389437	0.320373	0.758163	0.798948	0.174175	0.138978	0.108193	305.794	159.875	435.696	253.514	91.75	-0.0686297	-0.105495	0.800073	0.689448	0.668849
1	1	62	15	5849	250.978	227.256	31.032	77.7205	278.471	0.490379	0.572464	0.785489	0.852514	0.54363	10.9462	10.6237	7.72424	10.4229	11.0743	0.000680486	0.000893478	0.0109003	0.000946821	0.00059751	0.100102	0.116312	0.369144	0.189856	0.0924892	0.0168659	0.00371747	0.445388	0.346339	0.27257	0.761052	0.799251	0.162029	0.125331	0.0899481	256.526	156.75	299.779	190.864	90.875	-0.0730511	-0.118728	0.770735	0.651663	0.614099
1	1	3	16	2076	268.894	259.545	11.7129	65.513	181.612	0.465638	0.557901	0.815271	0.802061	0.615564	10.2551	10.1223	7.05541	9.5828	10.0209	0.000973187	0.00110246	0.0163647	0.00171982	0.00121367	0.093963	0.115429	0.424838	0.197684	0.123716	-0.144789	-0.172601	0.465399	0.361729	0.28621	0.67943	0.702866	0.160763	0.123708	0.0917374	224.632	142.438	210.984	157.169	78.125	-0.331935	-0.411855	0.680869	0.546829	0.459708
1	1	4	16	1756	373.037	298.928	7.82069	88.962	248.094	0.498402	0.482943	0.825595	0.850979	0.480568	10.152	9.93715	5.66867	9.45434	9.96676	0.000966936	0.00117629	0.0383273	0.0019993	0.00113933	0.0733261	0.0929625	0.538283	0.188846	0.0899682	0.0119004	0	0.515084	0.412403	0.350688	0.695921	0.73013	0.172118	0.134057	0.10242	150.74	107.375	155.43	91.1193	46.4375	-0.373359	-0.549757	0.812454	0.702364	0.621304
1	1	5	16	2683	307.221	286.8	6.46549	85.0465	229.896	0.495563	0.606843	0.805561	0.87229	0.644077	10.6108	10.4459	6.50488	10.0388	10.5168	0.000745311	0.000863603	0.0212623	0.00122975	0.000821339	0.0803384	0.0990164	0.467306	0.183693	0.0895348	0.107866	0.0881255	0.492195	0.392642	0.327079	0.694056	0.728722	0.183582	0.145626	0.115253	174.789	119.875	153.264	114.569	63.625	-0.0171528	-0.043142	0.84387	0.73885	0.746482
1	1	6	16	1086	204.781	172.767	5.916	40.5264	151.517	0.454495	0.523512	0.831107	0.819195	0.491932	9.67756	9.36594	6.69023	8.85278	9.49234	0.00143506	0.00189808	0.0145927	0.00279454	0.00169367	0.091595	0.126888	0.442445	0.223593	0.116962	0.234329	0.264385	0.40156	0.302454	0.225257	0.744573	0.783178	0.142167	0.106153	0.0675604	228.282	187.5	170.28	131.576	100.125	0.349616	0.443567	0.527306	0.404727	0.302866
1	1	10	16	1694	339.505	270.245	6.31092	74.9213	230.223	0.473564	0.538937	0.812411	0.849759	0.55767	9.98055	9.82939	6.1078	9.23311	9.87044	0.00110018	0.00126741	0.0271043	0.00248844	0.0012227	0.0798137	0.0966178	0.495052	0.199992	0.101446	-0.0600425	-0.0629352	0.509724	0.400724	0.330238	0.687455	0.716647	0.164874	0.13003	0.101954	157.915	111.062	141.741	98.0255	53.8125	0.390381	0.549002	0.744179	0.627792	0.536505
1	1	11	16	5220	331.973	268.112	8.68822	70.2668	208.349	0.45404	0.570442	0.798753	0.90478	0.593268	11.1609	10.8156	6.68624	10.2695	10.8705	0.000530854	0.00073425	0.0197334	0.00112425	0.000679206	0.0757041	0.105093	0.452136	0.20225	0.0966926	0.0120014	0.0129285	0.494707	0.393895	0.330421	0.685038	0.72047	0.171987	0.138329	0.110453	178.697	120.625	167.478	117.637	62.625	0.138637	0.265682	0.87194	0.768959	0.759983
1	1	12	16	8286	358.267	305.761	8.98326	82.009	248.904	0.456209	0.594334	0.797672	0.863312	0.61057	11.5597	11.2266	6.65465	10.4046	11.3877	0.00042484	0.000595825	0.0213632	0.0011713	0.000477639	0.0760022	0.100427	0.458081	0.18818	0.0887073	-0.0493852	-0.0667866	0.50814	0.40473	0.338679	0.70578	0.746271	0.178448	0.143627	0.114214	188.784	127.562	175.609	123.928	65.9375	-0.359998	-0.541089	0.806379	0.698017	0.625302
1	1	13	16	8265	304.304	303.197	4.69576	64.5599	194.29	0.41561	0.500754	0.750407	0.84855	0.534847	11.2039	11.2347	5.93928	9.72634	10.8869	0.000559831	0.000544427	0.029758	0.00249949	0.000725827	0.0848947	0.0902345	0.517633	0.220317	0.102354	0.0855003	0.0981496	0.44994	0.350413	0.28074	0.625698	0.64856	0.164781	0.128899	0.0995393	148.095	111.25	115.738	85.2089	52.25	0.526208	0.745486	0.665915	0.5314	0.341593
1	1	14	16	4616	219.112	229.084	11.7771	55.7	199.022	0.521316	0.59956	0.779775	0.919906	0.619026	10.755	10.7177	6.6655	10.0304	10.7571	0.000731665	0.000751692	0.0196027	0.00136384	0.000731403	0.101027	0.109224	0.463531	0.242644	0.103938	0.095843	0.0979394	0.433983	0.339569	0.280424	0.70776	0.731505	0.162101	0.126626	0.101339	190.126	134.5	182.826	119.488	67.625	0.110791	0.222638	0.850311	0.733793	0.711054
1	1	15	16	2102	260.037	277.91	4.68757	80.2432	270.644	0.454907	0.553763	0.742519	0.85787	0.556079	10.1933	10.0699	5.97716	9.83484	10.2479	0.000993761	0.00111962	0.025713	0.00130568	0.00095119	0.0894098	0.0934215	0.492932	0.17394	0.0866477	0.0107223	0.0314137	0.431295	0.341613	0.279209	0.727614	0.769624	0.174044	0.137529	0.103298	149.687	113.938	113.915	84.5702	54.8125	-0.0847898	-0.039678	0.78576	0.666919	0.636274
1	1	17	16	156	328.758	221.86	2.18408	122.078	260.911	0.470747	0.268963	0.711327	0.65748	0.270731	6.4882	6.46994	4.92124	6.41111	6.42868	0.0115538	0.0115773	0.0413749	0.0122522	0.0121119	0.086317	0.0848838	0.552944	0.111433	0.114416	0.0624631	0.0129525	0.493998	0.398865	0.356073	0.741814	0.784021	0.165534	0.123855	0.0853416	146.99	129.812	87.2031	71.9152	65.0625	-0.206618	-0.131773	0.740255	0.623407	0.559909
1	1	18	16	199	85.48	107.178	9.59548	11.6527	109.484	0.403005	0.408435	0.619605	0.812042	0.429503	7.01352	7.03881	6.08148	6.13867	7.00035	0.00818783	0.00802621	0.0184786	0.018761	0.00829111	0.112764	0.105579	0.365511	0.346709	0.109635	0.123485	0.150573	0.262749	0.198725	0.140818	0.725213	0.74456	0.114583	0.0818455	0.0585587	322.59	309.5	179.843	143.032	122.5	0.969761	1.0802	0.32913	0.24551	0.144892
1	1	19	16	2810	227.488	175.376	20.2186	53.2162	174.163	0.561217	0.573087	0.81845	0.909838	0.607863	10.3678	10.0738	7.64735	9.56586	10.2004	0.000914919	0.00115626	0.00879436	0.00207909	0.00105174	0.0990723	0.121674	0.360069	0.23781	0.109085	0.0392	0.0417777	0.471218	0.365179	0.294015	0.734747	0.757495	0.146171	0.112064	0.0871823	294.934	205.375	285.698	198.047	114.5	0.377093	0.582099	0.78236	0.673544	0.574729
1	1	20	16	7586	374.511	247.367	16.9689	84.0937	229.414	0.47936	0.542937	0.821297	0.885521	0.557814	11.4319	10.7995	7.36799	10.2665	11.0671	0.000451994	0.000789137	0.0128101	0.0013527	0.000605779	0.0775159	0.114067	0.394371	0.207936	0.0949689	-0.000620246	-0.0098544	0.52673	0.416141	0.344453	0.744012	0.77883	0.15724	0.122469	0.0911114	242.711	167.125	240.671	158.74	86.125	-0.271676	-0.496007	0.888083	0.775965	0.666187
1	1	21	16	6805	282.645	288.686	14.8023	65.6636	207.756	0.497118	0.542956	0.782939	0.857306	0.572468	11.1964	11.0995	7.0503	10.3379	10.9303	0.000563311	0.000620366	0.0180641	0.00101323	0.000709488	0.0916755	0.0970485	0.42408	0.196854	0.103004	-0.0229741	-0.00187032	0.472163	0.37105	0.303487	0.66365	0.693277	0.167303	0.13155	0.101132	206.237	130	209.799	142.944	66.375	0.035129	0.040963	0.714962	0.593225	0.551945
1	1	22	16	9957	268.634	269.43	24.6272	61.7116	191.801	0.462397	0.593028	0.83125	0.868625	0.611279	11.295	11.2451	7.63772	10.4224	11.1201	0.000552482	0.000597451	0.0130745	0.000951369	0.000637576	0.0938337	0.106524	0.393738	0.203214	0.111994	-0.00457301	0	0.448716	0.349961	0.281145	0.670312	0.704079	0.17129	0.134645	0.102767	266.356	153.625	314.213	204.472	88.125	0.0970871	0.136485	0.741471	0.637373	0.617166
1	1	23	16	8246	284.665	221.485	31.603	63.1281	186.989	0.47951	0.600557	0.85974	0.874045	0.626955	11.2434	10.9527	7.6937	9.91765	11.0561	0.000562751	0.000708172	0.0129208	0.00204601	0.000633899	0.0966134	0.118647	0.392672	0.231587	0.109096	0.032849	0.0391609	0.471087	0.368386	0.294172	0.714576	0.744045	0.160329	0.126003	0.0977524	279.953	153.375	368.258	225.036	84.25	0.492336	0.72031	0.744537	0.621651	0.456928
1	1	24	16	3009	144.443	132.697	14.9007	38.8456	192.26	0.510047	0.564944	0.887183	0.930252	0.596379	10.1697	9.92672	7.75983	9.9055	10.4959	0.00111399	0.0013562	0.00823461	0.00133645	0.000870798	0.122795	0.150111	0.374099	0.233587	0.110787	-0.0989178	-0.105783	0.375525	0.288652	0.231799	0.80392	0.830517	0.132335	0.0979281	0.0702625	306.832	209.875	312.177	213.876	119.625	0.00488333	0.0896122	0.795888	0.675461	0.609183
1	1	25	16	2103	313.257	253.991	5.38149	80.5008	185.046	0.514315	0.536942	0.811003	0.85751	0.551315	10.1555	9.91953	6.11088	9.43428	9.87383	0.000978217	0.00120819	0.0271651	0.00201664	0.00125028	0.0773127	0.103495	0.497545	0.19085	0.102632	-0.00309936	-0.00431965	0.499229	0.399423	0.340813	0.655873	0.684077	0.163276	0.131246	0.108159	145.794	100.75	131.232	91.6924	48.5	0.398183	0.61634	0.719681	0.590724	0.43244
1	1	26	16	1839	329.572	261.515	11.9688	78.87	177.249	0.441082	0.452227	0.780752	0.800543	0.456736	9.87587	9.63792	6.69752	9.25362	9.50145	0.00117268	0.00146629	0.0190873	0.00210295	0.00166952	0.077231	0.0999443	0.434728	0.175816	0.115343	0.00178496	0.0221935	0.485579	0.389356	0.324519	0.638099	0.666994	0.159347	0.125408	0.0990459	172.259	105.75	176.621	120.762	52.875	0.423557	0.559016	0.676757	0.562045	0.473847
1	1	27	16	6408	315.291	213.685	19.8873	66.6134	182.488	0.47136	0.566671	0.789373	0.880603	0.584804	11.1933	10.7742	7.77024	10.3553	10.8538	0.000547688	0.00075817	0.00920514	0.000992262	0.000692896	0.0842938	0.110499	0.357604	0.197785	0.109451	-0.0166379	0.00535167	0.505561	0.397633	0.32397	0.711104	0.738417	0.153663	0.120126	0.0943437	268.071	178.188	260.031	182.342	96.9375	0.0249688	0.0294199	0.777354	0.668522	0.674492
1	1	28	16	11298	332.183	255.381	25.8894	75.5434	201.438	0.520775	0.565526	0.820866	0.863183	0.589518	11.6431	11.151	7.98632	10.5196	11.1531	0.000419116	0.000625844	0.00907772	0.000998229	0.000604322	0.0862589	0.108516	0.351348	0.201186	0.105357	0.0367071	0.0395485	0.524273	0.414485	0.342362	0.705823	0.737221	0.160177	0.12473	0.0950723	295.765	192.125	312.132	205.739	103.125	0.175291	0.274075	0.780249	0.67242	0.644325
1	1	29	16	8744	395.158	278.141	15.2111	87.4648	219.038	0.465678	0.569112	0.787516	0.817489	0.597799	11.6036	11.2002	7.43251	10.3298	11.1821	0.000413479	0.000576597	0.0121778	0.00125197	0.000572557	0.0767587	0.101468	0.381504	0.182559	0.0981378	0.0118943	0.026013	0.532268	0.420481	0.343134	0.695271	0.72349	0.167261	0.131824	0.104524	242.602	164.875	223.595	159.079	85.375	0.394868	0.568635	0.730374	0.606305	0.492017
1	1	30	16	6615	306.89	274.384	11.9262	72.3377	218.951	0.424163	0.600165	0.794554	0.815631	0.636498	11.1384	11.0922	7.1455	10.3324	11.0921	0.000572103	0.000579888	0.0140705	0.00101828	0.000582028	0.0846252	0.0953976	0.411006	0.178507	0.0945381	-0.0855144	-0.0780488	0.465229	0.366471	0.299064	0.683122	0.704168	0.171049	0.135469	0.112337	217.721	154.75	197.217	139.355	81.625	0.18047	0.229039	0.674339	0.554258	0.49868
1	1	31	16	7832	269.999	258.37	16.5675	66.1222	241.034	0.449028	0.564649	0.791958	0.868335	0.584462	11.1796	11.0117	7.45525	10.3923	11.2123	0.00057951	0.000663956	0.0123393	0.00101803	0.000555404	0.0891765	0.108518	0.38256	0.198968	0.098108	-0.0538883	-0.0442227	0.446289	0.348649	0.27891	0.723688	0.75542	0.167061	0.130143	0.100406	235.288	153.375	233.622	164.043	83.875	0.169153	0.274919	0.765553	0.65155	0.60235
1	1	32	16	2396	304.325	277.383	11.5837	107.763	265.109	0.443412	0.51611	0.740698	0.826622	0.524926	10.3841	10.1658	6.60803	10.0408	10.3081	0.000858047	0.00104704	0.0201773	0.00117102	0.000935609	0.0735442	0.104788	0.438199	0.175887	0.0969033	-0.0622063	-0.0604341	0.460607	0.364921	0.304885	0.733775	0.766229	0.161004	0.125606	0.0958774	178.698	125.562	164.018	109.55	57.75	0.103553	0.187841	0.844611	0.729963	0.723941
1	1	33	16	3107	364.551	312.155	3.79366	95.1272	215.611	0.52044	0.497914	0.83191	0.827021	0.498377	10.6481	10.4258	5.72943	10.1052	10.2795	0.000701274	0.000860821	0.0355966	0.00108846	0.000954381	0.071744	0.0881366	0.543682	0.168554	0.0943927	-0.0299324	-0.031477	0.52888	0.425995	0.362097	0.626938	0.653783	0.170543	0.137202	0.113101	128.491	88.875	113.734	79.1948	40.25	0.100768	0.170213	0.772593	0.666886	0.63889
1	1	34	16	9274	335.581	255.56	24.1104	82.0833	185.493	0.512953	0.538429	0.852651	0.850632	0.547484	11.5352	11.1444	7.23575	10.4793	10.9289	0.000444335	0.000594573	0.0165116	0.00110672	0.000707012	0.0826389	0.102905	0.432494	0.200626	0.110251	0.0222146	0.0373942	0.513514	0.406925	0.334609	0.663079	0.684313	0.158658	0.124584	0.0988337	236.856	141.188	308.605	176.52	73.6875	0.161142	0.234674	0.765884	0.661611	0.642165
1	1	35	16	7323	322.638	240.45	19.2843	74.9971	195.714	0.492258	0.558091	0.808823	0.790215	0.589405	11.244	10.9797	7.6848	10.1293	10.9183	0.00053904	0.000641213	0.00981021	0.00132247	0.000680819	0.0835297	0.106298	0.365802	0.196061	0.109685	0.0310173	0.0555556	0.489358	0.381167	0.303846	0.689436	0.707902	0.155515	0.120874	0.0967768	277.455	190.125	268.961	184.927	101.875	0.429038	0.549828	0.629119	0.504373	0.40442
1	1	36	16	8272	400.651	288.154	26.0189	92.9157	256.192	0.500442	0.634183	0.824938	0.81386	0.661043	11.6655	11.1535	8.0703	10.6542	11.4297	0.000386033	0.000624512	0.008373	0.000791367	0.000464729	0.0754576	0.107819	0.343476	0.165592	0.0932934	-0.0233088	-0.0255247	0.546124	0.434302	0.360651	0.725819	0.761353	0.176035	0.139815	0.110778	311.341	201.688	320.624	220.546	113.062	-0.0941899	-0.134928	0.759009	0.6472	0.617972
1	1	37	16	10620	445.86	305.101	19.1588	111.726	265.285	0.488718	0.549524	0.785106	0.823168	0.585035	11.8671	11.3208	7.28508	10.7917	11.4504	0.00033213	0.000528134	0.0145714	0.000784842	0.000471078	0.0675899	0.0931391	0.404302	0.158562	0.0854489	-0.00111992	0.00410705	0.56915	0.458166	0.391506	0.711709	0.743083	0.1717	0.136047	0.106691	233.498	154.25	242.788	157.939	79.9375	0.224933	0.343405	0.811466	0.695609	0.649712
1	1	38	16	6092	328.765	284.899	5.34855	58.7905	230.802	0.428934	0.47411	0.73087	0.870345	0.486069	11.0659	10.8657	6.24274	9.57551	10.7872	0.000575441	0.000676221	0.0220506	0.00224716	0.000713922	0.0757246	0.0936408	0.471012	0.217617	0.0976154	0.0150668	0.0195749	0.479263	0.377301	0.306309	0.685416	0.712039	0.159676	0.12469	0.0979915	170.053	133.25	121.828	91.9361	60.5	0.591472	0.821881	0.691743	0.543903	0.329604
1	1	39	16	9971	372.744	319.849	6.99395	101.903	273.102	0.400112	0.574651	0.817787	0.790755	0.598954	11.5335	11.4138	6.34866	10.6704	11.4516	0.000434692	0.000482885	0.0267652	0.000851193	0.000462667	0.0719945	0.0891595	0.484775	0.158281	0.0843866	-0.0384714	-0.0300136	0.48511	0.384876	0.321245	0.681659	0.711973	0.180656	0.144782	0.118643	161.609	109.5	154.371	104.07	53.25	0.310871	0.452316	0.717805	0.597693	0.506494
1	1	40	16	7331	255.228	242.689	6.02539	70.3106	260.517	0.434321	0.521548	0.692664	0.83842	0.530369	11.045	10.8569	6.28874	10.2783	11.11	0.000604118	0.000712388	0.0203778	0.00111034	0.000578874	0.0845834	0.10151	0.463258	0.186157	0.0863335	-0.0140903	-0.0136054	0.435021	0.345324	0.288098	0.738714	0.770925	0.159734	0.1242	0.0938465	166.658	130.875	121.688	92.9392	64.375	0.311862	0.406946	0.702495	0.586183	0.525281
1	1	41	16	4342	464.999	344.534	3.63524	113.508	248.866	0.533854	0.477359	0.803494	0.789926	0.482408	11.313	10.9049	5.53356	10.5084	10.793	0.00045453	0.000650391	0.0414194	0.000847578	0.000700083	0.067683	0.0813736	0.559692	0.148392	0.0818655	-0.0165801	-0.0174087	0.593868	0.481551	0.417409	0.649779	0.677711	0.167228	0.135282	0.112438	130.052	95.9375	109.017	74.1246	41.1875	-0.104788	-0.177374	0.766071	0.652771	0.623113
1	1	42	16	4598	328.917	311.752	4.61164	82.0009	221.74	0.563878	0.485564	0.792205	0.819472	0.496414	10.9994	10.7864	5.82383	10.2536	10.6245	0.000568029	0.000697156	0.0348597	0.00100543	0.000780591	0.0771985	0.0837734	0.546406	0.167743	0.0894025	-0.0124598	-0.0080678	0.516328	0.415866	0.364671	0.635066	0.662115	0.167272	0.134869	0.112165	133.983	93.875	116.269	81.0141	41.6875	-0.0488715	-0.0226009	0.719987	0.609263	0.579717
1	1	43	16	17025	367.873	255.579	32.145	89.3963	207.842	0.526381	0.630679	0.862645	0.827256	0.647044	11.9593	11.4544	8.24305	10.6533	11.4642	0.000340217	0.000524132	0.00848215	0.00098561	0.000494505	0.0769687	0.109066	0.346216	0.189193	0.1046	0.0584506	0.0663265	0.537923	0.425902	0.351726	0.688787	0.716273	0.168277	0.13295	0.106962	348.467	206.25	408.118	265.344	120.75	0.346354	0.509434	0.734099	0.617518	0.522628
1	1	44	16	17680	306.784	190.507	152.347	75.957	192.256	0.54198	0.613005	0.864758	0.867134	0.652245	11.748	11.0306	9.34274	10.4329	11.3359	0.000429379	0.000712689	0.00456249	0.00130577	0.000575717	0.0941284	0.138061	0.271637	0.222932	0.119846	-0.061877	-0.0807817	0.51632	0.403708	0.322113	0.754881	0.777538	0.147119	0.113213	0.0888832	568.532	278.375	977.075	501.186	174.375	-0.33899	-0.549062	0.802636	0.68103	0.555147
1	1	45	16	15748	311.278	212.938	60.1627	83.517	208.361	0.523976	0.679992	0.829526	0.858788	0.69662	11.712	11.206	8.71669	10.7865	11.4963	0.000417328	0.000632831	0.00604858	0.000777939	0.000502005	0.086825	0.120336	0.309603	0.192423	0.105887	0.00419628	0.00213724	0.505305	0.395729	0.318206	0.740487	0.770719	0.163958	0.126072	0.0955191	406.117	243.875	488.593	308.488	143.75	-0.0962295	-0.142526	0.809417	0.690858	0.665318
1	1	46	16	5453	327.296	331.275	5.84279	60.3709	241.911	0.401406	0.496311	0.774587	0.878109	0.529988	10.7668	10.8086	5.85917	9.66644	10.5756	0.00069483	0.000674566	0.0313747	0.00199099	0.000813426	0.0807961	0.0858857	0.51414	0.207227	0.0897529	0.0181361	0.0234375	0.460941	0.36381	0.298814	0.63117	0.654082	0.170216	0.134986	0.107905	142.754	110.5	118.165	77.2859	48.25	0.502935	0.740458	0.703178	0.576336	0.383033
1	1	47	16	12573	342.017	373.003	5.26643	74.0101	253.88	0.390504	0.56242	0.802827	0.788168	0.612255	11.5554	11.7661	5.94836	10.0975	11.5243	0.000440922	0.000373835	0.0333594	0.00148997	0.000452323	0.0756699	0.0829541	0.505637	0.18466	0.0867768	0.00324893	0.0154242	0.459893	0.361869	0.298625	0.631179	0.655761	0.182728	0.146462	0.120639	151.945	108.5	133.237	91.2243	49.75	0.519083	0.676023	0.61813	0.48294	0.341871
1	1	48	16	3169	244.09	236.497	7.14085	71.2587	267.307	0.372083	0.591767	0.75222	0.829278	0.598852	10.2371	10.2601	6.46699	9.75447	10.4835	0.00103105	0.000998992	0.0209916	0.00156766	0.000834163	0.094877	0.111578	0.455407	0.205213	0.0961248	-0.0741477	-0.073799	0.4136	0.321255	0.255617	0.734618	0.762228	0.169011	0.132957	0.106893	166.21	116.375	138.147	103.935	57	0.289123	0.441558	0.715455	0.593873	0.488894
1	1	50	16	5991	252.299	245.607	5.737	60.2405	182.506	0.5423	0.562124	0.809119	0.886562	0.562237	11.0934	10.9525	6.36529	10.1744	10.8331	0.000582408	0.000663014	0.0231096	0.00122397	0.000715518	0.0928358	0.0961061	0.490133	0.215139	0.0974045	0.0254362	0.0121951	0.469641	0.372507	0.311183	0.657746	0.687928	0.164706	0.130553	0.101787	170.931	120.875	148.505	108.293	63.125	-0.102585	-0.194213	0.782442	0.679157	0.671265
1	1	51	16	24511	363.298	289.473	25.1167	103.428	215.785	0.53816	0.596438	0.880535	0.833013	0.608899	12.1381	11.683	7.70036	10.9855	11.5493	0.000301619	0.000463659	0.0140064	0.000675663	0.000483996	0.0764727	0.0982708	0.409557	0.176877	0.0995	0.00867345	-0.00312744	0.538203	0.431682	0.36273	0.667596	0.70063	0.170771	0.13656	0.108688	299.757	166.875	379.229	236.353	93.25	0.0738158	0.125768	0.800828	0.687059	0.672845
1	1	52	16	14446	375.527	264.919	29.1255	87.6555	223.726	0.544693	0.567708	0.830342	0.831253	0.59472	11.9898	11.382	8.18826	10.817	11.4468	0.000327403	0.000537014	0.00844087	0.00070748	0.000503786	0.076456	0.103627	0.341149	0.172078	0.0981455	-0.00294068	0.0102046	0.546322	0.434017	0.359294	0.708944	0.738409	0.16213	0.127408	0.0988521	327.346	203.375	350.765	239.681	118.875	0.0936705	0.123519	0.762366	0.648833	0.622167
1	1	53	16	13731	322.775	255.916	100.783	81.5392	236.651	0.488346	0.617378	0.880219	0.826877	0.633226	11.6333	11.2843	8.12539	10.648	11.4811	0.000436503	0.000592564	0.0107286	0.000854744	0.000491017	0.0838614	0.114413	0.360943	0.183453	0.102405	-0.044003	-0.0434118	0.494114	0.388114	0.314598	0.721192	0.755369	0.170436	0.134007	0.102146	357.933	172.75	700.1	316.522	99	-0.166359	-0.2477	0.738541	0.614663	0.552067
1	1	54	16	9481	322.669	305.918	14.3827	68.143	219.351	0.426588	0.578566	0.860405	0.810587	0.589603	11.4106	11.3357	6.83708	10.1792	11.191	0.00047556	0.000530213	0.0221823	0.00125129	0.000574815	0.0769779	0.0941533	0.465273	0.186741	0.0977144	0.0035097	0.0148588	0.461951	0.366707	0.306692	0.644053	0.677117	0.178121	0.142457	0.112449	202.285	123.125	246.872	148.477	63	0.49103	0.633333	0.622735	0.505484	0.402197
1	1	55	16	5808	301.668	251.29	9.32031	66.1066	214.996	0.405232	0.619667	0.844573	0.839638	0.65789	11.1173	10.9868	7.01372	10.0429	11.0454	0.000573186	0.000643977	0.0161154	0.00146256	0.000620893	0.0788273	0.107079	0.444051	0.202975	0.101902	0.00109493	0.0131275	0.443053	0.347723	0.283836	0.684244	0.708433	0.172903	0.13424	0.104358	218.826	151.5	202.468	143.979	81	0.501964	0.701613	0.675314	0.558083	0.422918
1	1	59	16	5713	421.503	313.432	25.3282	107.83	273.647	0.496505	0.578301	0.828781	0.761828	0.601187	11.6059	11.1452	7.06102	10.5594	11.3452	0.000393454	0.000586687	0.0205539	0.000899655	0.000483779	0.0722652	0.0953287	0.429761	0.153524	0.0836399	-0.0452875	-0.0592755	0.552821	0.443126	0.374438	0.704811	0.741355	0.178005	0.142979	0.114797	236.658	132.25	313.015	186.367	69.5	-0.328628	-0.41328	0.715214	0.598935	0.545483
1	1	60	16	5019	403.523	310.657	36.2967	116.225	279.482	0.523643	0.593335	0.87465	0.783259	0.622806	11.5288	11.1064	7.36277	10.7001	11.2891	0.000404682	0.000597279	0.0179415	0.000754348	0.000493888	0.0704709	0.0977978	0.411696	0.14705	0.0822497	0.00732228	-0.00166528	0.545497	0.440887	0.376342	0.700842	0.738201	0.183602	0.148941	0.120923	270.996	129.875	426.837	239.31	74.625	-0.125346	-0.173228	0.768195	0.654786	0.626341
1	1	61	16	6316	356.723	304.288	14.97	83.3436	252.266	0.485607	0.578517	0.843275	0.861143	0.600324	11.5047	11.2314	6.80327	10.4705	11.2757	0.000431361	0.000552239	0.0244026	0.000997225	0.00052753	0.0774106	0.0975179	0.451143	0.180856	0.0928707	-0.0346769	-0.0365008	0.504576	0.404129	0.340584	0.681378	0.716572	0.180483	0.145336	0.115808	201.926	113.875	250.326	156.262	60.875	0.122768	0.246438	0.791	0.688286	0.64856
1	1	62	16	1027	440.278	328.829	10.8804	107.547	245.65	0.364189	0.547154	0.772764	0.704328	0.585045	9.78743	9.70402	6.26786	9.23533	9.66192	0.00120539	0.00130406	0.027733	0.00209514	0.00134867	0.0624913	0.0892199	0.468207	0.149813	0.0879346	0.0505745	0.0491493	0.508117	0.408117	0.348955	0.651354	0.678832	0.178098	0.143982	0.119992	171.776	108	182.264	123.387	58.125	0.509787	0.663304	0.641688	0.5243	0.41505
1	1	3	19	630	293.306	267.42	5.71493	85.0772	245.123	0.366645	0.488079	0.684153	0.832502	0.503994	8.41306	8.36745	5.64104	8.29585	8.44486	0.00315056	0.00328995	0.0325064	0.00356927	0.0030253	0.084446	0.1002	0.484377	0.165041	0.0837146	0.0580418	0.0523986	0.448018	0.347631	0.271931	0.717668	0.741087	0.157096	0.123806	0.101788	140.907	111.688	101.658	72.4159	45.4375	-0.0655492	-0.0394543	0.806737	0.688719	0.66441
1	1	4	19	1660	335.848	388.249	2.26604	122.301	294.695	0.372582	0.427355	0.588104	0.77921	0.433552	9.62914	9.68664	4.81208	9.46729	9.61852	0.00138343	0.00131688	0.0526173	0.00162211	0.00140678	0.068612	0.0719951	0.583507	0.139767	0.0768698	0.0422694	0.0269902	0.437238	0.346469	0.280802	0.642654	0.66641	0.175926	0.1418	0.121995	105.596	89.25	62.5661	48.0219	34	-0.000651442	-0.026814	0.81098	0.703333	0.712115
1	1	5	19	828	233.331	331.513	5.99774	126.133	296.759	0.45094	0.414337	0.702213	0.787268	0.383812	8.67458	8.62318	5.67335	8.64378	8.70677	0.00262926	0.00276965	0.0302957	0.00272797	0.00256173	0.091201	0.0877768	0.496071	0.159747	0.0770952	0.0424199	0.0190434	0.391888	0.304859	0.246562	0.709511	0.75485	0.171434	0.132416	0.0911954	137.003	104.562	114.323	77.8491	47.6875	0.17305	0.267731	0.819091	0.688491	0.644076
1	1	6	19	24	634.583	1979.35	4.02083	602.479	1448.46	-0.321369	-0.281494	-0.292616	-0.776284	-0.190294	2.14624	2.14624	1.62541	2.08374	2.02124	0.260417	0.260417	0.367188	0.268229	0.276042	0.00382487	0.0182745	0.439583	0.148067	0.0156626	0.172225	0.149405	0.378839	0.291285	0.241091	0.690025	0.721772	0.171583	0.143967	0.124682	95.2708	81.875	52.0601	42.3073	32.6875	0.676417	0.94935	0.720599	0.638546	0.436484
1	1	10	19	1593	303.796	152.514	54.688	81.6768	188.37	0.617272	0.693056	0.84642	0.867632	0.71378	9.90635	9.25779	7.93002	9.55075	9.80482	0.0011475	0.00216351	0.00826757	0.00157026	0.00125752	0.0840929	0.157923	0.321523	0.178074	0.111431	0.152187	0.114745	0.538602	0.422537	0.328184	0.780826	0.821273	0.163032	0.12883	0.0985598	337.584	180	442.451	276.599	103.625	-0.155589	-0.195833	0.820393	0.695076	0.65594
1	1	11	19	1036	286.819	335.425	9.48029	83.6566	253.574	0.370477	0.474768	0.679506	0.826352	0.482166	9.11366	9.13626	5.89856	8.84727	9.11963	0.00198103	0.0019461	0.0288916	0.00255812	0.00195195	0.0925256	0.0816924	0.467108	0.186368	0.0858039	0.0591425	0.0349516	0.446028	0.35453	0.29223	0.663095	0.691001	0.171208	0.133102	0.101485	136.147	102.125	118.706	75.6918	42.125	-0.198397	-0.244289	0.765448	0.647515	0.621043
1	1	12	19	671	202.317	308.793	2.75596	55.0641	220.727	0.351358	0.505034	0.614107	0.86453	0.499694	8.45963	8.58197	5.17466	8.31355	8.57043	0.00308289	0.00276793	0.0384391	0.00350611	0.00278643	0.10367	0.0781294	0.54058	0.193439	0.083847	0.0935962	0.0833333	0.343452	0.267743	0.220971	0.639435	0.672887	0.169484	0.133956	0.106175	127.038	107.125	75.8826	59.5855	45.375	-0.121445	-0.12963	0.686793	0.589394	0.583845
1	1	13	19	2800	142.308	196.551	19.6293	47.7868	152.034	0.420013	0.565256	0.784787	0.853284	0.612004	9.84415	10.3315	7.48733	9.60238	10.2299	0.00145323	0.000952391	0.0106407	0.00172657	0.00105189	0.132101	0.118716	0.365263	0.227841	0.118304	-0.000694285	-0.00966807	0.337952	0.251202	0.188653	0.68518	0.700617	0.149192	0.114576	0.0918748	245.82	163.625	250.678	171.14	93.3125	-0.116856	-0.118058	0.668571	0.539859	0.458601
1	1	14	19	170	176.884	283.655	5.89591	93.9747	244.58	0.639393	0.68013	0.627273	0.699805	0.65606	6.59099	6.70086	5.2443	6.64953	6.65397	0.010954	0.0098564	0.0366347	0.010302	0.0102998	0.126864	0.084089	0.477438	0.178461	0.0859609	-0.0409886	0.0324978	0.446491	0.355342	0.272722	0.695738	0.726384	0.164815	0.127914	0.099269	159.654	116.5	114.956	89.8616	53.375	-0.1529	-0.223588	0.769672	0.647833	0.627464
1	1	15	19	21	114.342	193.075	1.00833	163.492	199.608	-0.0425584	0.338672	0.27017	0.477046	0.334288	3.12296	3.12296	2.56463	3.02296	3.12296	0.11875	0.11875	0.186042	0.12875	0.11875	0.0544458	0.0461918	0.605833	0.0402773	0.0306349	-0.21248	-0.21205	0.330775	0.262825	0.27545	0.700502	0.721482	0.166569	0.137541	0.107131	121.554	108.375	60.8728	46.2738	28.375	-0.27725	-0.57586	0.71695	0.573722	0.390807
1	1	17	19	2672	217.686	172.615	77.646	47.8183	168.033	0.520359	0.712454	0.897406	0.916113	0.78101	10.3082	9.91557	8.13338	9.88527	10.5207	0.000990516	0.00168698	0.00989675	0.00130287	0.000802924	0.108773	0.166648	0.338677	0.222659	0.104311	0.0201901	0.0148338	0.446619	0.343645	0.264333	0.761121	0.791929	0.169792	0.136222	0.117126	434.68	175.75	672.274	424.836	99.0625	-0.122964	-0.15735	0.788326	0.668492	0.657156
1	1	18	19	5100	241.779	234.819	85.3408	69.213	179.669	0.444778	0.641786	0.815784	0.839029	0.66701	10.7544	10.7252	7.85424	10.0834	10.8021	0.000770192	0.000781252	0.0108936	0.00132996	0.000722609	0.100781	0.121113	0.369104	0.209058	0.116209	0.00331259	0.00406506	0.427346	0.330941	0.259046	0.691719	0.727881	0.17093	0.134343	0.101953	312.446	156.062	508.402	267.022	84.1875	-0.284973	-0.350993	0.711351	0.599524	0.563593
1	1	19	19	3337	327.946	341.492	10.5644	108.362	245.492	0.437427	0.57751	0.759162	0.752091	0.584193	10.5662	10.6701	6.8118	10.0451	10.4842	0.000793381	0.000725342	0.0158141	0.00121637	0.00084131	0.0887937	0.0881489	0.414478	0.180931	0.101342	0.0210395	0.0168067	0.468966	0.365248	0.298125	0.626595	0.653988	0.179481	0.143763	0.117616	192.634	131.5	173.768	123.04	66.625	-0.228018	-0.327072	0.706573	0.590224	0.527904
1	1	20	19	1557	200.343	187.092	51.0904	72.805	169.918	0.514852	0.651505	0.85204	0.862666	0.682008	9.67274	9.71694	8.28487	9.33912	9.78176	0.00148698	0.00140809	0.00642483	0.00200514	0.00133674	0.11397	0.131461	0.297057	0.232549	0.12509	-0.0388116	-0.0445969	0.424327	0.320484	0.242399	0.713319	0.74285	0.16427	0.127535	0.0980933	392.188	209.125	472.404	325.819	131.75	0.232912	0.332324	0.805111	0.695275	0.656009
1	1	21	19	3019	165.187	203.142	70.5535	53.2151	165.496	0.510691	0.607115	0.759109	0.86763	0.63284	10.2468	10.4348	8.20745	9.81268	10.4488	0.00108313	0.000925056	0.00790797	0.00154187	0.000915181	0.117368	0.122199	0.297352	0.229128	0.117304	-0.0726402	-0.0642857	0.388119	0.293587	0.221429	0.708688	0.733153	0.151897	0.117297	0.0900864	330.853	184.5	422.994	260.978	102.25	-0.102589	-0.191962	0.690578	0.577739	0.489439
1	1	22	19	312	138.117	185.066	32.8487	66.4117	203.594	0.476982	0.484366	0.594953	0.893247	0.520711	7.79649	7.84487	6.92628	7.78141	7.94869	0.00492504	0.0047691	0.0107818	0.00502197	0.00427073	0.129993	0.12468	0.281075	0.228995	0.107608	0.022479	0.013951	0.329195	0.243082	0.186179	0.746768	0.765526	0.139213	0.106287	0.0868423	254.613	176.188	245.551	174.04	84.75	0.147367	0.33561	0.821575	0.706743	0.628154
1	1	23	19	753	169.423	182.971	20.0827	57.4658	152.489	0.434708	0.603319	0.659004	0.854326	0.599606	8.83855	8.94228	6.84371	8.60287	8.94523	0.00249668	0.00228076	0.013873	0.00314782	0.00229482	0.123965	0.114286	0.393251	0.235307	0.114171	-0.0403923	-0.0479193	0.345302	0.2606	0.190307	0.697403	0.717036	0.143827	0.106629	0.0763276	223.839	170.75	192.315	132.994	84.125	0.313797	0.421593	0.664817	0.544166	0.470142
1	1	24	19	608	146.838	85.2814	103.975	43.7565	148.73	0.606395	0.74087	0.717715	0.844896	0.767988	9.18855	8.93194	8.63141	8.65743	9.28706	0.00194893	0.00247359	0.00316616	0.00306985	0.00177676	0.129409	0.167764	0.176295	0.25723	0.119829	-0.0721682	-0.092015	0.386549	0.297821	0.23483	0.828996	0.848206	0.120132	0.0979318	0.0899797	605.802	448.062	545.127	377.856	241.875	0.432437	0.436091	0.603937	0.50684	0.495923
1	1	25	19	1093	178.423	176.417	12.4016	53.1436	127.778	0.576937	0.584191	0.891425	0.929364	0.644116	9.01527	9.07703	7.15488	8.37315	8.98007	0.00231867	0.00212097	0.0143968	0.00468596	0.00234783	0.128468	0.136861	0.422397	0.289415	0.144307	-0.0495493	-0.018622	0.422254	0.317053	0.226337	0.687609	0.708224	0.153675	0.116171	0.0877212	234.287	128.75	252.814	184.516	66.75	0.000469037	-0.16804	0.908353	0.823804	0.861344
1	1	26	19	3002	198.555	215.306	28.2532	50.2954	157.257	0.454894	0.5437	0.850254	0.844195	0.564101	10.2003	10.2515	8.00761	9.19987	10.0993	0.0010748	0.00103033	0.00833259	0.0032106	0.00118466	0.11138	0.119227	0.34854	0.268478	0.128027	0.0255157	0.012647	0.388721	0.295927	0.228938	0.67043	0.692423	0.143918	0.108767	0.0798168	350.344	216	369.473	260.916	129.062	-0.604727	-0.761078	0.577417	0.476938	0.370877
1	1	27	19	4304	286.083	329.314	11.1425	73.7022	232.37	0.413081	0.535188	0.708251	0.852691	0.566037	10.6983	10.7686	6.85993	10.1252	10.6585	0.00073501	0.00070128	0.0167304	0.00112899	0.000763486	0.0876286	0.095325	0.407217	0.193659	0.100401	0.0583908	0.0543978	0.441265	0.345723	0.283737	0.649478	0.678635	0.173464	0.137404	0.108491	191.933	139	162.332	116.508	67.6875	-0.188767	-0.262858	0.739098	0.629282	0.593769
1	1	28	19	3784	174.141	154.388	393.53	43.4517	126.946	0.610579	0.678001	0.848356	0.915098	0.72984	10.3731	10.4025	10.1517	9.85336	10.4226	0.00111028	0.00103303	0.00224531	0.00150482	0.00109678	0.13821	0.172628	0.190918	0.27454	0.162526	-0.0342673	-0.0207902	0.431605	0.31058	0.215719	0.723755	0.732375	0.140751	0.108845	0.0886711	975.617	385.25	1430.51	934.021	273.875	-0.151338	-0.199876	0.767034	0.645195	0.61582
1	1	29	19	5308	164.301	131.107	244.945	55.3107	140.082	0.624552	0.713279	0.812924	0.912424	0.733162	10.6605	10.4378	10.3551	10.1749	10.801	0.000926317	0.00100945	0.00152666	0.00125731	0.000770882	0.136067	0.168099	0.187272	0.261425	0.144476	-0.0149852	-0.0193654	0.419273	0.306773	0.222575	0.771644	0.788889	0.135483	0.104083	0.0838088	884.226	528.938	1022.67	689.264	345.125	0.0282997	-0.0342267	0.846833	0.722168	0.715878
1	1	30	19	3514	71.0462	82.7305	1008.43	25.6874	78.566	0.612388	0.731623	0.812646	0.908857	0.775606	9.49733	9.92502	10.964	8.84922	9.92207	0.00226329	0.00145963	0.00302746	0.00450637	0.00156447	0.198847	0.198502	0.150796	0.35205	0.196196	0.0220201	0.0102911	0.297124	0.208647	0.143459	0.7379	0.742441	0.117946	0.0881153	0.0692551	2138.73	992.75	2858.17	1969.41	804.562	-0.577548	-0.71145	0.599911	0.49738	0.411784
1	1	31	19	12007	130.197	112.956	126.83	49.6032	130.369	0.640138	0.6862	0.839226	0.922844	0.715292	10.6681	10.4654	10.2964	10.268	10.8799	0.00103993	0.00106289	0.00177509	0.00124655	0.000850778	0.140791	0.16875	0.205176	0.268024	0.144328	-0.0906158	-0.0915471	0.38425	0.281163	0.20348	0.782542	0.793666	0.123187	0.0913112	0.0712053	799.768	512.625	812.167	591.522	332	-0.0930176	-0.149507	0.845513	0.719719	0.700097
1	1	32	19	5387	180.169	134.712	155.976	54.8122	156.275	0.588669	0.63468	0.820789	0.873079	0.654671	10.7665	10.3743	9.32443	9.94332	10.6454	0.000844815	0.00107843	0.00374778	0.00163387	0.000949353	0.119528	0.150275	0.25527	0.248489	0.135252	0.0643588	0.0529744	0.419796	0.316744	0.24392	0.763464	0.778294	0.129742	0.095432	0.0718001	593.022	309.125	801.413	496.61	192.875	-0.288555	-0.45239	0.731854	0.597549	0.459968
1	1	33	19	9004	239.474	175.42	37.1893	61.6528	153.627	0.47986	0.607753	0.793929	0.87648	0.630921	11.1268	10.7712	8.28399	10.4924	10.9573	0.000638042	0.000805713	0.00708913	0.000888348	0.000671481	0.0983862	0.125827	0.324455	0.199391	0.115485	-0.0572956	-0.0502567	0.434658	0.331092	0.253577	0.73556	0.761463	0.14279	0.11056	0.086051	331.195	211.438	354.556	236.803	121.438	0.0127355	-0.00634575	0.761994	0.639921	0.590149
1	1	34	19	4563	295.489	255.289	37.6337	88.4861	186.463	0.478354	0.585144	0.812558	0.831253	0.610117	11.1155	10.9538	7.81991	10.1119	10.8174	0.000569217	0.0006584	0.0094326	0.00151437	0.000721663	0.087116	0.108172	0.352498	0.199247	0.112715	0.00177532	-0.0147354	0.463371	0.366723	0.298771	0.6721	0.699948	0.163763	0.129411	0.101476	311.861	198.5	374.25	223.501	108.5	-0.365921	-0.589542	0.770214	0.644366	0.487803
1	1	35	19	7582	213.835	169.003	222.132	56.2942	134.312	0.511155	0.575658	0.919298	0.793838	0.587863	10.8389	10.3631	10.097	9.8041	10.293	0.000837753	0.00131985	0.0035745	0.00195257	0.00144935	0.12804	0.16203	0.240429	0.253261	0.165821	-0.000449517	0.00731099	0.445588	0.33904	0.257999	0.705685	0.731116	0.146045	0.106945	0.071222	927.752	279.125	1454.32	994.029	197	-0.0160364	-0.0295607	0.62421	0.492619	0.389223
1	1	36	19	1483	341.318	408.074	25.9468	127.752	327.82	0.533662	0.592921	0.757665	0.766341	0.594751	9.77035	9.77182	6.42582	9.38314	9.75029	0.0012482	0.00123618	0.0238812	0.00177932	0.00126379	0.0754054	0.0843386	0.44063	0.171239	0.0889805	0.026753	-0.00715137	0.50748	0.40104	0.332243	0.65571	0.685839	0.189427	0.152651	0.130482	200.273	133.5	238.066	132.514	60	-0.323305	-0.478348	0.780411	0.65117	0.553962
1	1	37	19	558	144.428	175.388	70.8178	44.6366	185.504	0.530223	0.537	0.821279	0.91608	0.573194	8.42016	8.47779	7.56051	8.02521	8.44487	0.00330419	0.00313783	0.00928411	0.0051284	0.00324767	0.137426	0.143824	0.28632	0.290952	0.130349	0.00388395	-0.0248462	0.366805	0.277396	0.206567	0.740272	0.753069	0.139523	0.103814	0.0791533	499.021	215.25	558.76	443.989	134.625	0.241519	0.219014	0.780781	0.664741	0.708955
1	1	38	19	1421	109.382	106.754	358.186	30.6516	110.622	0.542866	0.67581	0.848461	0.926545	0.7153	9.28869	9.55572	10.0534	8.93667	9.82189	0.00229762	0.00176003	0.00136975	0.00355552	0.00136978	0.177019	0.175799	0.134276	0.318796	0.149389	-0.0184652	-0.032155	0.31709	0.226061	0.154604	0.765218	0.78744	0.127451	0.0982462	0.0765851	1145.56	630.375	1438.54	983.4	481.125	-0.468467	-0.608958	0.703848	0.591359	0.535039
1	1	39	19	2093	157.244	215.78	111.823	49.6038	178.852	0.513991	0.561782	0.708499	0.836281	0.61148	9.90968	10.217	8.46311	9.35866	10.1071	0.00138811	0.001051	0.00677262	0.00216575	0.0011901	0.129382	0.115634	0.282102	0.259468	0.117559	-0.00546593	0.00193861	0.363564	0.271237	0.201391	0.701984	0.710023	0.145656	0.10936	0.0840781	405.707	210.125	512.006	337.926	125	-0.262758	-0.201842	0.617564	0.515115	0.465536
1	1	40	19	2335	283.906	317.693	17.4225	93.8976	314.063	0.468201	0.517501	0.717555	0.764817	0.53489	10.3987	10.353	6.80054	9.9896	10.4793	0.000886837	0.000922631	0.0186106	0.001217	0.000825889	0.0897265	0.0953131	0.39401	0.170604	0.0830824	0.071484	0.071066	0.459317	0.359065	0.28812	0.734691	0.768912	0.166411	0.130404	0.10094	194.173	130.375	194.982	125.739	62.125	-0.0952495	-0.107666	0.706335	0.58385	0.5112
1	1	41	19	14894	335.969	157.552	146.507	92.6679	162.754	0.477513	0.590299	0.871699	0.841967	0.621535	11.7527	10.6302	9.44904	10.8892	11.1215	0.000419339	0.00097338	0.00397977	0.000687251	0.000637625	0.0840567	0.141553	0.256192	0.172524	0.116966	-0.160141	-0.148784	0.507661	0.394594	0.311976	0.782555	0.809493	0.1321	0.0992414	0.0728336	606.785	304.5	1036.1	530.821	193.25	-0.0945195	-0.0909154	0.813371	0.687255	0.650722
1	1	42	19	8544	284.049	255.619	31.7186	84.6718	201.58	0.505745	0.620072	0.847695	0.830623	0.640197	11.4561	11.2351	8.12037	10.6753	11.2909	0.000479745	0.000579832	0.00932438	0.000808928	0.000530251	0.0879253	0.111528	0.349846	0.181594	0.103254	-0.074959	-0.0760508	0.469734	0.368252	0.298457	0.70301	0.733871	0.16516	0.130159	0.10129	333.963	195.75	388.876	255.976	113.375	0.0348558	0.100554	0.740436	0.621456	0.56437
1	1	43	19	8675	131.929	114.563	129.137	30.5748	94.3688	0.603599	0.622528	0.856528	0.913819	0.662936	10.5524	10.2925	10.2674	9.73897	10.1956	0.00105815	0.00124637	0.00183167	0.00178201	0.00146469	0.142736	0.172569	0.206531	0.298114	0.177266	-0.00106892	0.0106446	0.374126	0.2774	0.201787	0.715821	0.723386	0.120078	0.0881115	0.0646261	797.623	502.375	843.873	613.471	354	-0.298879	-0.330414	0.632341	0.511791	0.455265
1	1	44	19	1238	195.425	189.562	57.1364	52.9179	167.918	0.554297	0.596	0.80104	0.797679	0.664226	9.78856	9.69933	8.59452	8.54054	9.72971	0.00131545	0.00142935	0.00473897	0.00464889	0.00141686	0.100744	0.126054	0.25268	0.254402	0.114912	0.223533	0.213552	0.413412	0.318752	0.254796	0.733331	0.754505	0.146668	0.1121	0.0855542	484.853	292.75	468.611	361.654	189.625	-0.741855	-0.953003	0.595641	0.464407	0.27186
1	1	45	19	1440	107.338	114.009	244.475	28.8966	129.701	0.654782	0.646824	0.842152	0.954167	0.665711	9.39964	9.28173	9.36248	8.76455	9.71961	0.00197188	0.0022754	0.00306543	0.0051037	0.00145807	0.166575	0.183046	0.202164	0.321695	0.142104	-0.0180465	-0.0676548	0.364468	0.273848	0.204573	0.783215	0.80706	0.127685	0.0980563	0.0787817	856.319	356.688	1049.17	801.562	252.438	0.309425	0.448952	0.830724	0.717513	0.709207
1	1	46	19	7386	146.123	142.552	109.516	32.036	158.806	0.507513	0.636778	0.893577	0.870089	0.676027	10.5074	10.6132	9.21562	9.57727	10.9083	0.00102714	0.000875003	0.00408597	0.0018518	0.000743285	0.126484	0.141967	0.261917	0.261275	0.126074	0.0694013	0.0591442	0.356115	0.266715	0.199819	0.761793	0.776831	0.133261	0.101314	0.0802533	587.472	306	907.249	503.814	180.125	-0.471725	-0.466972	0.542081	0.448076	0.410708
1	1	47	19	14709	210.01	184.227	106.357	63.2188	224.594	0.477297	0.588575	0.835449	0.778682	0.63076	11.0774	10.8782	9.4964	9.49493	11.3822	0.000747912	0.000770314	0.00412871	0.00306243	0.000565302	0.11195	0.138804	0.250939	0.259361	0.116058	0.137137	0.134342	0.410663	0.309745	0.233926	0.767735	0.790359	0.146416	0.111058	0.0869822	534.204	278.25	680.624	453.904	179.875	-0.754591	-0.95105	0.590261	0.45617	0.272341
1	1	48	19	8549	239.755	185.54	79.5455	84.528	286.732	0.490527	0.592389	0.832723	0.792359	0.603122	11.1733	10.6384	9.02379	10.1117	11.5247	0.000613301	0.000933627	0.00460309	0.00161969	0.000445088	0.0983106	0.132377	0.267907	0.206443	0.0892591	0.139291	0.145465	0.436837	0.335519	0.264172	0.80955	0.842984	0.14298	0.108847	0.0795224	449.847	262.125	571.455	352.296	154.875	-0.634747	-0.838658	0.693452	0.567518	0.419319
1	1	50	19	3465	273.034	186.629	46.9644	67.0892	199.507	0.494793	0.557473	0.885173	0.892241	0.582109	10.7411	10.1662	7.94411	10.1389	10.6126	0.000717758	0.00119017	0.00943152	0.001168	0.000784215	0.0886509	0.133419	0.344953	0.208378	0.101643	-0.00904652	-0.0138696	0.464164	0.360179	0.285056	0.763767	0.796461	0.148195	0.114896	0.0874304	321.339	169.5	482.931	269.289	94.125	-0.17745	-0.223801	0.823431	0.708757	0.701046
1	1	51	19	10703	182.758	123.591	395.899	40.1939	118.038	0.557893	0.702752	0.881763	0.910713	0.722123	11.0334	10.5054	11.1164	9.98915	10.8125	0.000738095	0.00109095	0.00151852	0.00146064	0.000880822	0.121914	0.179421	0.18156	0.278774	0.159838	0.0350738	0.026256	0.402483	0.307706	0.238897	0.758774	0.780936	0.135999	0.100749	0.0745527	1416.13	682.375	1831.05	1286.88	536.375	-0.220285	-0.200573	0.71266	0.619774	0.609722
1	1	52	19	7580	200.318	134.091	595.17	64.0681	138.494	0.55187	0.765118	0.899983	0.889947	0.826498	10.9191	10.6278	10.4507	9.93055	11.0735	0.000806306	0.000942916	0.0042911	0.00251667	0.000715064	0.124018	0.190877	0.22524	0.274792	0.154521	0.0264553	0.0129345	0.420262	0.317205	0.239461	0.759139	0.775025	0.153561	0.119872	0.0989601	1779.54	552.5	2667.33	1889.94	433.562	-0.446837	-0.703815	0.794607	0.66803	0.465971
1	1	53	19	8066	176.142	142.35	47.1322	41.1677	154.223	0.486888	0.609522	0.806206	0.884287	0.626053	10.7648	10.4561	9.18791	9.76782	10.7806	0.000816056	0.00100816	0.00321609	0.00184834	0.000815571	0.114363	0.139845	0.257362	0.254017	0.12342	0.0816565	0.0876409	0.368793	0.282132	0.219877	0.76219	0.779611	0.130283	0.0957873	0.0712322	504.117	363.5	452.751	338.243	223.125	-0.514851	-0.658039	0.657602	0.537531	0.440912
1	1	54	19	9110	145.094	115.6	185.998	41.0358	144.024	0.575249	0.617579	0.868705	0.905209	0.665505	10.6486	10.3629	10.231	10.0189	10.8046	0.000984636	0.00109123	0.00189802	0.00137164	0.000841079	0.135255	0.163116	0.208056	0.271376	0.136669	0.0209684	0.0202119	0.368551	0.272979	0.204126	0.787264	0.798519	0.115997	0.0874138	0.0698405	854.051	479.625	1112.93	696.408	318.062	-0.255732	-0.334864	0.709254	0.586449	0.505848
1	1	55	19	7078	206.416	157.291	61.1701	62.4595	263.655	0.483095	0.627381	0.803339	0.812919	0.65834	10.8288	10.5417	9.1035	9.6841	11.2758	0.000761394	0.000911353	0.00391022	0.0021113	0.000527203	0.106022	0.140178	0.254302	0.23574	0.103851	0.194039	0.181775	0.415827	0.319285	0.249846	0.808018	0.832821	0.1391	0.10843	0.088209	438.306	276.812	465.886	326.876	173.188	-0.667952	-0.850229	0.687889	0.544615	0.397107
1	1	59	19	1085	349.319	224.093	27.6515	91.2191	307.353	0.438042	0.587706	0.786633	0.830873	0.568728	9.93847	9.33806	7.78127	9.64193	9.8933	0.00114553	0.00203038	0.00816221	0.00146048	0.00118798	0.0776964	0.133438	0.312226	0.157559	0.0904614	-0.0392975	-0.0593472	0.486226	0.379268	0.299128	0.802898	0.856747	0.163139	0.125367	0.0806159	317.754	199.875	314.923	231.652	122.125	-0.136785	-0.235353	0.780391	0.672632	0.658804
1	1	60	19	401	198.964	235.905	20.0282	62.1523	228.804	0.49277	0.547408	0.612322	0.902873	0.60415	8.21092	8.22123	6.80642	7.99591	8.27177	0.00369051	0.00364282	0.0115651	0.00452573	0.00343415	0.119987	0.12789	0.340941	0.230283	0.104914	-0.0380661	-0.0495868	0.39658	0.298337	0.224264	0.747335	0.77323	0.157975	0.118378	0.0853702	242.097	193.625	194.395	145.941	108.5	-0.0855125	-0.195026	0.868124	0.755753	0.832552
1	1	61	19	1474	249.535	188.629	159.776	77.7418	264.01	0.481279	0.63767	0.762037	0.868777	0.672765	9.87413	9.7142	8.4058	9.55457	10.1319	0.00128269	0.00144973	0.00680825	0.00167756	0.00101081	0.109481	0.13753	0.262902	0.213437	0.0982291	-0.0248182	-0.0438365	0.435902	0.326713	0.236348	0.790377	0.818275	0.153063	0.11996	0.09603	431.397	215.375	630.767	374.195	132.875	-0.16507	-0.356266	0.829607	0.71663	0.645502
1	1	62	19	203	276.838	213.426	19.0287	117.067	384.436	0.641802	0.319121	0.56335	0.764811	0.358719	7.40977	7.28209	6.26431	7.34077	7.38585	0.00602565	0.00682112	0.018161	0.00644213	0.00615307	0.0948867	0.102092	0.313132	0.132218	0.0729302	-0.0744512	-0.0308483	0.515522	0.403332	0.322093	0.829058	0.865874	0.136666	0.107079	0.0754419	213.05	157.25	173.344	127.801	70.5	-0.132074	-0.164914	0.817218	0.701568	0.723912
1	1	3	2	335	190.837	121.107	3.27543	42.5513	126.988	0.561652	0.710967	0.837575	0.897755	0.729271	7.64047	7.52929	5.64334	7.36527	7.61088	0.00521571	0.00583859	0.027883	0.00698875	0.00536538	0.0938559	0.132922	0.538429	0.220808	0.0978289	-0.0490841	-0.0509291	0.464587	0.364262	0.286983	0.760866	0.790645	0.140514	0.110478	0.085982	196.103	157	124.956	98.909	68.875	-0.219905	-0.131148	0.687149	0.575115	0.501822
1	1	4	2	1244	192.214	105.39	65.0083	29.144	109.802	0.578225	0.59353	0.917217	0.949002	0.632212	9.43094	9.12626	8.01177	8.49731	9.22524	0.0017267	0.00218718	0.00737045	0.00491146	0.00212101	0.13378	0.180381	0.315549	0.326535	0.158274	-0.102234	-0.116099	0.470525	0.35438	0.275926	0.774883	0.787694	0.114991	0.0890262	0.0730148	456.461	235.062	640.597	380.18	116.438	0.295285	0.558983	0.832064	0.732713	0.596407
1	1	5	2	2859	205.217	106.996	33.064	39.1608	119.971	0.582268	0.614413	0.890322	0.895947	0.643428	10.4718	9.84675	8.36336	9.62671	10.1271	0.000892828	0.00141802	0.00581731	0.00176536	0.00116417	0.108163	0.15274	0.315338	0.253484	0.13819	-0.0334521	-0.0510806	0.469753	0.356763	0.27807	0.772865	0.786685	0.117862	0.0884464	0.0694001	419.367	280	448.157	292.995	145.75	0.0530601	0.120766	0.71826	0.582717	0.483274
1	1	6	2	3550	207.482	110.997	31.5265	46.5845	108.986	0.57774	0.606003	0.862065	0.872318	0.625588	10.623	10.1074	8.33683	9.79807	10.1342	0.000827681	0.00117639	0.00576763	0.00159832	0.00119871	0.108203	0.144758	0.31264	0.239782	0.142476	0.0200198	0.00497218	0.475462	0.358066	0.26877	0.748594	0.757685	0.113387	0.0861509	0.069119	416.049	284.125	401.861	272.811	146.375	0.100504	0.167323	0.686506	0.555801	0.481931
1	1	10	2	785	112.637	57.7637	23.2399	14.35	94.0981	0.617373	0.688866	0.842194	0.969026	0.672889	8.92302	8.6048	7.95095	8.10131	8.86608	0.00239443	0.00305226	0.00546619	0.00537542	0.00252602	0.133477	0.186251	0.291998	0.33927	0.147469	-0.0587664	-0.083612	0.377041	0.287358	0.221807	0.813655	0.826488	0.0965018	0.0733928	0.0584191	445.117	345.875	341.893	258.073	176	-0.380982	-0.361674	0.75902	0.622318	0.652729
1	1	11	2	538	141.867	93.4555	25.2061	22.0162	103.7	0.623085	0.787596	0.808949	0.924044	0.845868	8.66555	8.61639	7.60351	8.24833	8.76375	0.00278145	0.00294035	0.00728383	0.00394196	0.002516	0.125233	0.163872	0.298667	0.257095	0.13929	-0.0888729	-0.0915315	0.417882	0.309	0.227468	0.782745	0.796948	0.140464	0.112161	0.104487	411.977	323.312	329.463	236.732	151.938	0.302646	0.186967	0.585667	0.507153	0.447762
1	1	12	2	2660	66.9086	41.8868	88.7391	9.17958	55.1875	0.606763	0.753439	0.927526	0.97105	0.740298	9.39218	9.28247	10.1924	8.64019	9.2806	0.0023108	0.00229062	0.00147118	0.00384213	0.00251937	0.189889	0.228142	0.196001	0.431084	0.22809	-0.057211	-0.060855	0.293487	0.210193	0.142839	0.761918	0.755018	0.0891224	0.0686117	0.0541763	1122.05	687.75	1038.02	867.542	499.625	-0.309652	-0.375537	0.616978	0.522972	0.474489
1	1	13	2	3153	178.793	107.144	17.2013	35.1367	111.243	0.595931	0.630672	0.864894	0.939196	0.645398	10.4155	9.8965	7.95635	9.71643	10.038	0.000930006	0.00133101	0.00739911	0.00158986	0.00122573	0.111879	0.149967	0.350117	0.264435	0.138552	-0.0506226	-0.0465567	0.445701	0.342366	0.270772	0.760487	0.77315	0.122012	0.0923641	0.072902	337.68	237	299.499	215.427	121.5	0.0688236	0.178086	0.811924	0.696629	0.67733
1	1	14	2	4816	277.32	152.785	14.6095	55.4904	155.861	0.542812	0.587679	0.86834	0.885869	0.596188	10.981	10.278	7.62771	10.084	10.5146	0.000615011	0.00106136	0.010615	0.00123442	0.000886361	0.089167	0.13146	0.388527	0.21761	0.118033	0.0340223	0.00757587	0.505249	0.393226	0.315009	0.755792	0.776759	0.131825	0.0994017	0.0762326	295.071	204.375	268.104	186.226	95.75	0.0194531	0.12805	0.763157	0.640543	0.558836
1	1	15	2	3792	316.229	160.866	31.8571	49.644	161.929	0.521135	0.592026	0.767348	0.874482	0.638088	10.8782	10.343	8.14158	9.86697	10.5208	0.000665507	0.00098452	0.00679381	0.00144963	0.000861638	0.0910664	0.129092	0.311621	0.221774	0.116437	-0.0284571	-0.0111792	0.519227	0.403365	0.317049	0.75306	0.768908	0.133412	0.102835	0.0819141	330.291	232.688	302.621	211.506	123.062	0.0764813	0.0947765	0.721281	0.585581	0.495528
1	1	17	2	914	133.139	82.0714	12.1175	18.7989	108.124	0.638959	0.728268	0.81236	0.929964	0.750237	8.68869	8.51706	7.1053	7.86216	8.68521	0.00261496	0.00305092	0.00980806	0.00553422	0.00265025	0.112971	0.150756	0.361759	0.300916	0.124576	-0.00416543	-0.0061159	0.3921	0.303552	0.251261	0.793753	0.811494	0.114492	0.0923823	0.0775923	337.767	276.312	230.456	176.019	122.25	0.767227	0.919415	0.541578	0.437983	0.328844
1	1	18	2	2053	216.624	113.674	26.9367	28.6637	130.267	0.605443	0.529849	0.879499	0.950482	0.522046	10.1368	9.32732	7.94491	9.42474	9.71419	0.0010568	0.00205784	0.00663825	0.00183074	0.00147639	0.110494	0.149607	0.347166	0.266901	0.12335	-0.0579056	-0.0778443	0.487416	0.37454	0.295093	0.799834	0.824634	0.113789	0.0825968	0.0548603	393.765	278.625	383.503	246.647	138.875	0.0523694	0.10847	0.822297	0.71932	0.707348
1	1	19	2	182	456.165	182.577	2.6888	86.4963	202.615	0.551621	0.371623	0.583836	0.873965	0.437941	6.07396	5.99781	4.76608	5.94444	5.98401	0.0149923	0.0161675	0.0425572	0.0168861	0.0162527	0.0574584	0.0794729	0.51299	0.182349	0.086629	-0.0220708	0.0113436	0.564193	0.443406	0.35932	0.77738	0.799569	0.113558	0.0907571	0.0724752	182.772	171.188	88.6585	72.8568	62.1875	0.100563	0.197664	0.979282	0.874321	0.954888
1	1	21	2	248	455.332	322.184	2.13873	103.183	273.582	0.588497	0.426777	0.694508	0.856341	0.523094	6.75559	6.74579	4.62137	6.66417	6.70265	0.00935974	0.00945586	0.0577481	0.0102009	0.0098992	0.0843752	0.0658937	0.580313	0.1542	0.0761394	-0.0664824	-0.0812931	0.585693	0.479996	0.429267	0.687699	0.715147	0.165385	0.126654	0.0994594	116.075	102.562	62.2384	46.7632	33.5	0.168061	0.161141	0.831916	0.711353	0.696777
1	1	22	2	3610	394.38	259.969	14.9429	91.0847	204.089	0.462359	0.565309	0.832987	0.851909	0.586231	10.8286	10.4831	7.04411	10.0174	10.3903	0.000667325	0.000890936	0.014852	0.00144149	0.000958632	0.0849997	0.105875	0.422753	0.208663	0.111831	-0.0105608	-0.00826672	0.539908	0.42467	0.349028	0.686297	0.717171	0.162671	0.126135	0.0938887	227.404	160	226.408	143.367	75.0625	0.10451	0.119919	0.815102	0.704729	0.703416
1	1	23	2	5185	409.488	271.088	12.6782	90.2891	208.721	0.507881	0.604417	0.850649	0.823867	0.623307	11.3804	10.9703	7.28978	10.5203	10.9307	0.000460153	0.000641951	0.0121281	0.000862541	0.000652556	0.0737394	0.100405	0.395972	0.17548	0.100617	-0.0298092	-0.0497238	0.567466	0.450056	0.36879	0.698168	0.726474	0.166456	0.129692	0.102727	249.05	178.625	234.866	154.141	86.75	-0.0487362	-0.0619266	0.782146	0.662273	0.643195
1	1	24	2	3132	206.006	119.007	33.0828	45.6436	132.023	0.625463	0.726562	0.87644	0.884043	0.780522	10.4331	10.217	8.45958	9.61561	10.211	0.000953267	0.00108736	0.00539579	0.00179756	0.0011944	0.11623	0.142046	0.2899	0.249591	0.138951	-0.00548006	-0.0498065	0.481103	0.362586	0.269269	0.746279	0.741924	0.137289	0.107524	0.0882817	410.682	271.25	415.848	278.22	136.875	0.141781	0.25759	0.714577	0.573045	0.457702
1	1	25	2	1863	136.005	97.5884	33.8436	24.9546	107.125	0.654171	0.645281	0.87641	0.911319	0.666997	9.80097	9.52191	8.22339	8.86823	9.68278	0.00137793	0.00170585	0.0058058	0.00286192	0.00153618	0.127105	0.159826	0.298053	0.309577	0.155258	-0.0456071	-0.0442478	0.409701	0.309789	0.238938	0.763015	0.774104	0.115501	0.0861098	0.0678652	454.83	312.625	427.232	304.552	169.25	0.482168	0.592501	0.616419	0.509152	0.453509
1	1	26	2	1818	146.901	79.5317	55.1191	23.4192	90.1302	0.653408	0.700118	0.900683	0.950785	0.732244	9.87418	9.29384	8.91827	8.66769	9.6588	0.00130336	0.00204656	0.00353875	0.00392645	0.00151724	0.122229	0.196089	0.279784	0.321915	0.158491	-0.00539255	-0.0229012	0.440114	0.337123	0.26738	0.784277	0.80165	0.120289	0.0918763	0.0731808	577.068	328.75	616.664	455.849	201.25	0.569775	0.80418	0.701858	0.559395	0.382559
1	1	27	2	145	212.315	66.8254	12.6795	53.9885	92.9302	0.435114	0.426489	0.679776	0.662494	0.474562	6.93799	6.69063	6.09982	6.78248	6.74462	0.00850319	0.0105258	0.0172491	0.00970977	0.0104849	0.1127	0.173161	0.294257	0.199108	0.159488	0.132893	0.1297	0.455773	0.347655	0.292378	0.811155	0.842324	0.124203	0.084556	0.0474671	382.259	366.375	231.705	203.53	205	0.334661	0.388775	0.57857	0.450683	0.354801
1	1	29	2	303	418.312	221.952	5.91427	94.3587	254.456	0.528472	0.531012	0.839772	0.825617	0.557242	7.24778	7.07768	5.84164	7.08663	7.19565	0.00673367	0.00786814	0.0251074	0.00788136	0.00701188	0.0753378	0.116764	0.431475	0.185933	0.08075	0.0849532	0.0817169	0.622992	0.494622	0.411708	0.751176	0.787565	0.163705	0.131253	0.103969	210.076	154.375	157.506	120.669	72.5	0.124197	0.182879	0.799369	0.694457	0.705643
1	1	30	2	4407	257.659	168.032	18.6085	42.2137	163.589	0.551414	0.597504	0.832678	0.898378	0.614752	10.8159	10.3455	7.68994	9.79564	10.491	0.0006995	0.000996446	0.00852285	0.0015087	0.000897749	0.0986025	0.125767	0.375027	0.248667	0.115988	0.0253015	0.0058745	0.50501	0.39382	0.317801	0.746432	0.769904	0.143531	0.1089	0.0820614	293.567	219.25	264.868	179.683	112.25	-0.157804	-0.157895	0.738842	0.610742	0.559848
1	1	31	2	8109	264.302	170.196	53.1798	48.9495	152.75	0.499884	0.61048	0.873611	0.892191	0.607264	11.1967	10.6271	8.60634	10.1744	10.7063	0.000603883	0.000931782	0.00610594	0.00118253	0.000867345	0.0980943	0.134573	0.316776	0.238377	0.129644	0.000512967	-0.00599401	0.481006	0.369482	0.284885	0.735923	0.761933	0.139532	0.10479	0.0767663	413.385	236	523.518	319.1	127.75	-0.176577	-0.230346	0.729591	0.613634	0.579151
1	1	32	2	12325	232.109	128.935	59.8358	48.4073	136.779	0.602056	0.718324	0.868246	0.908535	0.716779	11.4117	10.671	9.62972	10.3316	10.9547	0.000536254	0.000947131	0.00253576	0.00106806	0.000780921	0.107224	0.15375	0.243374	0.245552	0.138442	-0.0692816	-0.083127	0.48975	0.377193	0.292503	0.763178	0.785079	0.137452	0.102535	0.0766774	612.591	415.375	598.807	426.827	248.375	-0.0711919	-0.0724278	0.782333	0.666268	0.650232
1	1	33	2	3524	220.289	127.636	56.0405	31.5541	126.144	0.596041	0.569647	0.921363	0.919904	0.602696	10.5998	9.97857	8.76263	9.14011	9.96827	0.000871266	0.00144595	0.00546877	0.00309499	0.0015538	0.11541	0.158682	0.30507	0.308922	0.158899	0.0148007	0.0173478	0.494181	0.375236	0.286213	0.741777	0.747938	0.123792	0.0925097	0.0714285	513.641	252.438	670.913	447.799	144.562	-0.467484	-0.710054	0.724755	0.59494	0.381528
1	1	34	2	4304	279.473	171.04	52.067	51.8013	150.118	0.562082	0.567974	0.911914	0.885655	0.610861	10.8215	10.2841	8.54087	9.77371	10.3642	0.000725462	0.00110682	0.00649114	0.00172575	0.00103105	0.0989653	0.145983	0.329671	0.249856	0.134072	0.0658421	0.0715321	0.542342	0.420777	0.331677	0.741271	0.764737	0.14114	0.106898	0.0805684	424.524	217.125	580.295	356.43	120.312	-0.276323	-0.443789	0.75608	0.637491	0.527379
1	1	35	2	1583	339.891	253.363	5.54992	60.4124	233.734	0.506026	0.46541	0.801616	0.848595	0.486436	9.499	9.32141	6.37935	8.99881	9.38473	0.0014893	0.00175802	0.0180195	0.00231271	0.00164817	0.0733153	0.101212	0.451595	0.197862	0.0881268	0.0232212	0.00888889	0.524944	0.418054	0.349205	0.74399	0.77104	0.146851	0.114603	0.090888	195.524	154	139.211	103.02	66.625	-0.430178	-0.524207	0.673668	0.543148	0.468236
1	1	36	2	1882	264.647	155.277	63.9319	42.8674	151.057	0.542268	0.544517	0.880969	0.911133	0.568867	9.91883	9.51213	8.78138	9.28322	9.67095	0.00124971	0.00180119	0.00474519	0.00213354	0.0015536	0.117178	0.158421	0.262478	0.274258	0.142169	-0.0513887	-0.10331	0.544403	0.42827	0.337925	0.746363	0.779659	0.146616	0.112907	0.0824437	444.554	190.438	569.556	411.098	107.75	-0.257543	-0.333103	0.731132	0.618305	0.58087
1	1	37	2	3206	255.831	172.921	18.9199	35.4124	192.232	0.548304	0.556913	0.826068	0.950486	0.58889	10.4648	9.98551	7.89466	9.37384	10.2784	0.00083323	0.00123099	0.00735403	0.00220248	0.000982078	0.0964005	0.125035	0.340503	0.278293	0.103357	0.0491655	0.0442653	0.501966	0.397153	0.325848	0.759809	0.789906	0.149412	0.114796	0.0853368	284.472	197.75	262.388	187.317	106	-0.214739	-0.395486	0.863251	0.748239	0.67034
1	1	38	2	7057	165.949	112.185	46.3076	25.2682	125.941	0.587311	0.611178	0.874479	0.938833	0.629622	10.7003	10.1742	9.27284	9.61127	10.4195	0.000861033	0.00126708	0.00330879	0.00182189	0.00109031	0.123829	0.165099	0.267769	0.30696	0.147148	-3.58013e-05	-0.0109217	0.434079	0.329353	0.250711	0.763985	0.781615	0.127081	0.0935689	0.0690538	492.13	302.75	513.895	369.129	185.125	-0.0909111	-0.18674	0.737771	0.619432	0.572379
1	1	39	2	8402	274.281	160.629	47.6952	53.1279	166.861	0.556468	0.62721	0.909702	0.912092	0.630034	11.4411	10.6532	8.74631	10.2308	10.9582	0.000491257	0.00090831	0.00537926	0.00126255	0.000702045	0.0923069	0.137834	0.320899	0.244804	0.119719	0.0721571	0.080314	0.50176	0.391777	0.315177	0.763469	0.789344	0.138813	0.105114	0.0781198	475.328	284.375	606.289	362.122	166.625	0.174553	0.297658	0.827288	0.712581	0.669534
1	1	40	2	4736	279.233	173.683	27.3769	59.8684	171.036	0.540335	0.58279	0.782277	0.903609	0.623686	10.9365	10.4009	8.13936	9.97913	10.6054	0.000682689	0.000985728	0.00721693	0.0016084	0.000869413	0.104503	0.134308	0.326802	0.253931	0.120954	-0.0373604	-0.0485936	0.511794	0.390874	0.30242	0.759582	0.77835	0.138351	0.104065	0.0802243	337.485	232.25	307.748	222.313	122.438	0.182042	0.165288	0.81816	0.711745	0.735396
1	1	41	2	7404	160.925	76.5635	121.579	29.1696	91.1267	0.622051	0.658012	0.929669	0.897093	0.685204	10.8017	9.82769	10.2956	9.46294	10.3257	0.000842923	0.00166596	0.0018135	0.00214126	0.00115021	0.131795	0.202075	0.219118	0.314091	0.168707	-0.0158292	-0.0196397	0.441698	0.329727	0.251297	0.798497	0.815573	0.103705	0.0773748	0.0590897	973.117	519.125	1173.31	818.345	349.875	0.463102	0.520444	0.607154	0.494881	0.439146
1	1	42	2	2208	294.705	193.223	10.4896	66.1405	168.971	0.618556	0.553976	0.818878	0.884821	0.593271	10.4097	9.93543	7.36593	9.76146	10.0791	0.000849303	0.0012603	0.0100054	0.00144811	0.00111613	0.0904037	0.122447	0.382105	0.210014	0.108338	0.03591	0.0534456	0.569445	0.445862	0.363357	0.746105	0.77655	0.146169	0.111955	0.081592	272.243	205.938	212.329	160.22	103	-0.0975603	-0.101096	0.8317	0.719656	0.732106
1	1	43	2	4405	269.304	180.894	18.7478	46.5572	171.035	0.548278	0.557034	0.871238	0.84676	0.601594	10.8113	10.2927	7.95924	9.38784	10.4762	0.000684286	0.00104035	0.00776014	0.00234341	0.000900684	0.0953347	0.129934	0.359092	0.250172	0.112641	0.0635407	0.0738896	0.520506	0.407087	0.331356	0.742079	0.764674	0.144093	0.110003	0.0832105	321.387	208.875	318.778	223.79	114.75	-0.555144	-0.681648	0.643617	0.51733	0.419322
1	1	44	2	2238	285.608	200.479	19.6766	47.1495	185.398	0.535314	0.556243	0.813385	0.898024	0.584656	9.97762	9.77816	7.0594	9.28184	9.80268	0.00112823	0.00132798	0.0132226	0.00210147	0.00130593	0.0871699	0.108148	0.39748	0.234435	0.110889	0.0382665	0.0418684	0.527419	0.412478	0.33563	0.727221	0.753345	0.151737	0.117755	0.0909895	237.537	163.25	249.226	153.822	82	-0.319462	-0.402873	0.723553	0.602601	0.54681
1	1	45	2	3556	230.475	194.315	12.3679	39.3528	199.984	0.518567	0.507427	0.779135	0.898228	0.497801	10.4609	10.0866	7.35867	9.69228	10.2826	0.000874832	0.00117386	0.0100398	0.00155405	0.00100294	0.0942754	0.121069	0.370405	0.242762	0.104035	-0.00228303	-0.0107178	0.465487	0.359668	0.286812	0.754807	0.779724	0.137673	0.102647	0.0737658	258.556	193.875	207.41	152.605	96.5	0.0524075	0.0647899	0.715922	0.59937	0.554826
1	1	46	2	2547	216.01	138.479	18.5144	38.8053	171.135	0.594418	0.58962	0.765317	0.902094	0.603039	10.2827	9.87062	7.93186	9.07132	10.0932	0.000983939	0.00132849	0.00621805	0.00297975	0.00112909	0.107106	0.13604	0.323086	0.287968	0.11994	0.0495619	0.0461987	0.480125	0.365816	0.282965	0.771655	0.786851	0.131769	0.0988907	0.0771893	333.189	262.75	256.183	194.696	135.5	-0.589571	-0.83558	0.714116	0.585762	0.396049
1	1	47	2	7714	132.975	80.1704	87.1099	25.8417	100.086	0.602168	0.746626	0.891937	0.930099	0.764222	10.5593	10.2004	9.74279	9.68483	10.4266	0.0010218	0.00121672	0.00258303	0.00180645	0.00118876	0.138257	0.185371	0.251447	0.30879	0.171136	-0.0092808	-0.013634	0.389412	0.290087	0.216473	0.767548	0.769623	0.119176	0.0921733	0.0764782	688.208	416.438	784.367	525.279	270.812	0.00633888	0.0342734	0.681543	0.550889	0.45427
1	1	48	2	1922	255.021	129.152	18.228	50.0149	182.828	0.54479	0.546679	0.698444	0.853257	0.562316	10.1098	9.57037	7.6323	9.42379	9.94348	0.00105794	0.00164741	0.00783867	0.00192623	0.00121924	0.0946374	0.138665	0.323154	0.219923	0.109369	-0.0842433	-0.114642	0.509886	0.388668	0.291116	0.810069	0.827428	0.11867	0.0902705	0.0706226	291.192	224.438	214.83	161.062	103.562	0.272859	0.368626	0.685072	0.548143	0.439456
1	1	50	2	5885	161.879	92.2922	137.088	27.0116	96.8854	0.624679	0.698111	0.888514	0.931566	0.715313	10.75	10.0042	9.82517	9.63099	10.3597	0.000843065	0.00148692	0.00280332	0.00189338	0.00115603	0.122609	0.186596	0.236021	0.29962	0.161542	-0.00631152	-0.00299625	0.438097	0.32876	0.248859	0.784538	0.802079	0.118062	0.0855601	0.0617117	772.783	395.75	980.981	657.94	252	-0.272391	-0.379376	0.690904	0.58922	0.530841
1	1	51	2	5860	210.7	82.4621	325.815	42.576	121.974	0.628419	0.76349	0.907977	0.94043	0.792687	10.8196	9.98832	10.493	9.8844	10.6411	0.000864984	0.00139735	0.00166497	0.00185389	0.000920026	0.131137	0.216044	0.192921	0.308751	0.173338	-0.0129924	-0.0277978	0.518575	0.385723	0.278847	0.813714	0.832986	0.125358	0.100212	0.0882617	1141.33	486.938	1619.59	1089.36	330.688	0.0531879	0.162378	0.883465	0.777748	0.761285
1	1	52	2	7409	230.805	144.695	103.139	42.5406	136.457	0.558793	0.590968	0.915904	0.885783	0.638187	11.0788	10.2784	9.5268	9.88866	10.5297	0.000655251	0.00120712	0.00351999	0.00156024	0.00104624	0.106235	0.16174	0.259289	0.260438	0.14563	0.0298744	0.0253794	0.472425	0.363446	0.283578	0.762552	0.781279	0.128082	0.0923632	0.0652555	659.815	322.5	919.908	576.147	201.75	0.230823	0.338909	0.695616	0.575329	0.494341
1	1	53	2	2233	227.475	101.689	87.3246	44.2802	179.036	0.608954	0.690225	0.880722	0.912577	0.738473	10.3423	9.49532	9.3013	9.68047	10.3019	0.000925966	0.00188999	0.00291107	0.0015554	0.000961243	0.101528	0.182813	0.231854	0.252144	0.118663	0.0841896	0.0887335	0.499747	0.38394	0.299143	0.83765	0.872797	0.134961	0.10034	0.0694134	643.934	365.75	719.596	519.694	240	-0.0404777	-0.098413	0.787548	0.663738	0.628025
1	1	54	2	1416	126.437	62.7804	153.347	23.6786	107.597	0.627817	0.711973	0.861933	0.947237	0.729696	9.56804	9.17721	9.12601	9.06543	9.61682	0.00164707	0.00216741	0.00297204	0.00242395	0.00156167	0.149393	0.202891	0.218104	0.305577	0.158605	-0.0267785	-0.0140438	0.407715	0.307612	0.232339	0.824868	0.834245	0.0993705	0.0764533	0.0634797	737.682	407.062	860.282	600.027	245.5	0.310656	0.382975	0.744383	0.62731	0.573634
1	1	55	2	1828	153.19	67.7881	135.686	26.4228	140.468	0.64492	0.722953	0.898762	0.934091	0.759174	10.0377	9.47	9.7001	9.40014	9.91273	0.0012065	0.00178765	0.00185111	0.00192031	0.00139217	0.136004	0.194149	0.185134	0.268831	0.153318	0.0269107	0.0229995	0.435968	0.329851	0.251746	0.83515	0.840022	0.103934	0.0822371	0.0735707	881.821	482.688	990.075	727.799	302.25	-0.0124813	-0.0336597	0.733517	0.600046	0.532856
1	1	59	2	2279	183.758	58.9883	172.359	33.3995	124.427	0.568739	0.712184	0.921542	0.949785	0.716689	10.0679	8.97447	9.90413	8.64062	10.011	0.0012525	0.00276561	0.00189236	0.00553697	0.00125948	0.127761	0.243961	0.198407	0.361539	0.154084	-0.0648297	-0.0493637	0.490732	0.35919	0.252308	0.856859	0.881597	0.11427	0.0829714	0.0603104	964.007	458	1228.25	860.387	342.375	-0.516715	-0.888073	0.887701	0.749324	0.406869
1	1	60	2	2150	247.055	159.709	34.0281	48.3585	203.045	0.563456	0.645829	0.880342	0.875434	0.680143	10.3205	9.78971	7.92901	9.5013	10.1636	0.000925135	0.00146292	0.00731961	0.00184853	0.00107277	0.0952372	0.145	0.338251	0.235493	0.111103	0.0457119	0.0377329	0.483823	0.376092	0.301609	0.789053	0.81826	0.145781	0.10686	0.0754367	362.085	235.312	426.245	253.494	126.688	-0.0186712	0.0663571	0.693363	0.564315	0.475645
1	1	61	2	6223	218.133	103.073	291.188	40.2893	146.227	0.611672	0.723683	0.896416	0.92991	0.789253	11.067	10.1425	10.3721	10.0183	10.9553	0.000658856	0.00127712	0.00174323	0.00145929	0.000685474	0.110841	0.19533	0.195487	0.281091	0.138104	0.00992551	-0.00980072	0.48822	0.373216	0.282115	0.819483	0.835864	0.128175	0.0978002	0.0805724	1058.88	495.625	1635.14	965.265	338.125	0.217803	0.251675	0.808341	0.690414	0.667689
1	1	62	2	271	247.586	176.163	22.2494	76.4915	277.571	0.602387	0.493946	0.819797	0.816515	0.619989	7.33529	7.16511	6.60408	7.13701	7.27962	0.00637801	0.007539	0.0139913	0.00770524	0.00676648	0.104068	0.158059	0.33443	0.205278	0.104462	0.0910012	0.0911271	0.534128	0.432843	0.391016	0.851386	0.888014	0.14387	0.104526	0.0636796	341.688	231	323.364	238.561	135.75	-0.15781	-0.12072	0.758138	0.65226	0.641129
1	1	3	20	667	150.051	178.772	36.1212	57.8914	168.541	0.589467	0.613279	0.742474	0.844311	0.649106	8.9523	8.99272	8.00619	8.65698	9.13558	0.00238569	0.00224937	0.00575117	0.00328577	0.0019695	0.128352	0.135784	0.262245	0.225334	0.11447	-0.0776419	-0.12945	0.395326	0.298056	0.211269	0.762324	0.792788	0.148299	0.111218	0.0829454	378.778	246.375	333.432	271.158	152	-0.291907	-0.313725	0.702529	0.555319	0.468137
1	1	4	20	1116	262.605	270.437	5.11927	75.4568	199.017	0.541541	0.479007	0.571772	0.814767	0.504344	9.24222	9.29996	5.7683	8.91163	9.23715	0.0018699	0.00173885	0.0274785	0.0025311	0.00183812	0.102367	0.089495	0.483445	0.209727	0.0945743	-0.0212018	-0.0250039	0.44649	0.337845	0.258851	0.678733	0.701189	0.153373	0.119704	0.0934112	147.957	122.875	93.6902	71.7381	51.9375	0.101026	0.132871	0.718626	0.583334	0.506403
1	1	5	20	1981	332.545	243.295	22.2084	79.9054	170.975	0.433878	0.475642	0.769369	0.773335	0.494145	10.2609	10.0558	7.06447	9.27429	9.96217	0.000953971	0.00114334	0.0155731	0.00236182	0.0012216	0.0912514	0.113794	0.386728	0.221752	0.12098	0.0544672	0.0528496	0.495622	0.382214	0.294568	0.661934	0.691341	0.149206	0.116688	0.0879866	226.131	140.125	250.429	162.138	69.125	-0.508145	-0.681081	0.673274	0.534897	0.407706
1	1	6	20	1556	420.98	244.761	10.0513	104.018	204.158	0.490012	0.53008	0.744956	0.746242	0.535641	10.1301	9.85782	6.67797	9.62312	9.84028	0.000996307	0.00127092	0.0165356	0.00151735	0.00127317	0.0787649	0.101167	0.409967	0.167088	0.100371	0.0411678	0.0360456	0.55097	0.434829	0.347704	0.715411	0.741592	0.153006	0.119864	0.0938753	189.361	138.625	161.368	114.358	68.4375	-0.244882	-0.272129	0.715284	0.593427	0.550595
1	1	10	20	1426	204.082	95.3738	72.8791	69.9115	107.537	0.703596	0.688246	0.833841	0.896698	0.669029	10.1619	9.35394	9.29407	9.56658	9.80361	0.00104453	0.00201982	0.00227341	0.00220822	0.00136735	0.107101	0.164755	0.200353	0.217409	0.131615	0.0359775	0.0373654	0.501899	0.375791	0.273085	0.810909	0.836599	0.114571	0.0853979	0.0602858	677.654	487.125	591.462	450.138	278.375	-0.178627	-0.194331	0.895379	0.785379	0.851145
1	1	11	20	2118	253.988	195.489	49.3023	90.4665	173.188	0.63848	0.598412	0.790921	0.801822	0.63586	10.6248	10.1767	8.89796	10.1295	10.4027	0.000768113	0.00111059	0.0036683	0.00111419	0.000896626	0.0940668	0.131259	0.258983	0.172145	0.113689	-0.066813	-0.0771562	0.512844	0.395269	0.309539	0.749165	0.777151	0.146643	0.113637	0.0877341	484.082	317.062	441.602	342.963	208.688	-0.150889	-0.193671	0.727033	0.600278	0.52932
1	1	12	20	4574	233.415	192.991	52.4758	69.3159	156.352	0.547641	0.630067	0.741234	0.825859	0.66823	10.8808	10.7194	8.51039	10.0204	10.7307	0.000748996	0.000781207	0.00560893	0.00143131	0.000793496	0.105991	0.12575	0.278921	0.231222	0.127953	-0.013746	-0.0302309	0.461556	0.349388	0.266713	0.715387	0.736582	0.147358	0.114877	0.0923817	375.5	251.688	381.639	257.244	140.562	-0.310211	-0.410994	0.703467	0.579364	0.486814
1	1	13	20	3168	336.989	248.779	21.6345	86.3574	189.596	0.53065	0.568643	0.739111	0.81714	0.604405	10.8645	10.5716	7.36069	10.0492	10.5562	0.00064252	0.000808097	0.0119324	0.00126126	0.000818178	0.0811524	0.108362	0.359224	0.192732	0.108702	0.029299	0.0307257	0.516346	0.404256	0.32855	0.703174	0.727873	0.155649	0.121856	0.0990774	247.812	171.25	236.58	159.043	84.5625	-0.32176	-0.475052	0.746368	0.620703	0.524631
1	1	14	20	1942	272.227	186.009	10.3392	69.2608	170.32	0.515074	0.527999	0.811375	0.842241	0.570412	10.185	9.94345	7.16577	9.57213	9.98947	0.00101644	0.00122752	0.0119272	0.00170472	0.00121786	0.0986634	0.116868	0.39438	0.213705	0.116695	-0.0076075	-0.0079617	0.471574	0.362582	0.285823	0.726912	0.748179	0.140873	0.109032	0.0856688	235.281	173.25	195.491	146.449	91.4375	-0.217384	-0.27272	0.763142	0.663268	0.644354
1	1	15	20	311	328.779	208.307	10.8503	75.3686	280.787	0.522113	0.384737	0.676002	0.791017	0.309883	7.50048	7.50737	5.77641	7.24242	7.55575	0.00577281	0.00574682	0.025454	0.00759774	0.00545461	0.0852016	0.0896624	0.418737	0.21505	0.0614817	0.00400681	0.0400258	0.527592	0.403614	0.281347	0.789413	0.824319	0.136498	0.103893	0.0736986	173.26	135.125	140.819	96.6631	65	-0.655204	-0.84497	0.716658	0.582086	0.457882
1	1	17	20	8433	220.124	165.129	140.324	77.2368	138.412	0.584001	0.616453	0.865403	0.772566	0.634511	11.1406	10.5679	9.29647	10.3479	10.734	0.00066284	0.000997242	0.00362305	0.00112393	0.000855254	0.108087	0.137841	0.2383	0.183924	0.128337	-0.0510952	-0.05	0.462705	0.348321	0.259144	0.746655	0.774102	0.13651	0.101249	0.0723281	574.151	321.125	912.362	466.411	188.375	0.232646	0.298965	0.650927	0.518896	0.423691
1	1	18	20	2765	224.528	205.521	44.0851	90.573	174.691	0.548531	0.614913	0.732791	0.820996	0.647969	10.3544	10.2927	8.37528	10.126	10.3821	0.000931197	0.00098053	0.00516543	0.00109181	0.000899802	0.0965285	0.118547	0.269206	0.177275	0.113744	0.00111841	-0.000339963	0.43429	0.331035	0.257465	0.7215	0.74603	0.151901	0.12001	0.0960076	356.684	249.5	336.207	237.481	142.625	0.0360593	0.0615318	0.763904	0.650006	0.628696
1	1	19	20	2790	188.887	149.724	111.68	49.9917	106.633	0.553825	0.649703	0.717512	0.816456	0.684002	10.3023	10.2878	9.32233	9.28455	10.1529	0.00111901	0.00101916	0.00303751	0.00245983	0.00113836	0.1252	0.135056	0.216749	0.260214	0.148241	-0.0164009	-0.021343	0.415969	0.307557	0.228786	0.696853	0.708986	0.133955	0.103276	0.084095	552.508	354.562	546.487	399.167	209.188	-0.588771	-0.733764	0.565961	0.444088	0.325838
1	1	20	20	1633	195.123	215.819	44.9461	73.746	162.807	0.527551	0.593389	0.768819	0.83797	0.637398	9.75971	9.95259	7.89193	9.55148	9.9307	0.00145681	0.00117458	0.00794314	0.00166202	0.00121401	0.12375	0.111815	0.291326	0.217162	0.11881	0.00629805	-0.00787746	0.417657	0.310551	0.2301	0.701556	0.714379	0.146182	0.113034	0.0894667	324.514	206.75	357.673	230.392	106	-0.207275	-0.244072	0.72153	0.600374	0.547339
1	1	21	20	1199	296.356	238.724	29.5488	93.5519	212.596	0.617147	0.538759	0.760732	0.778771	0.586454	9.92171	9.78351	7.74293	9.50209	9.79851	0.00114452	0.00129035	0.00771187	0.0016361	0.00129071	0.0984529	0.100708	0.297615	0.169533	0.0936935	-0.0234877	-0.00790514	0.508465	0.398696	0.31582	0.731817	0.757875	0.155663	0.11989	0.0923243	309.964	219.375	291.11	202.376	120.375	-0.197706	-0.209192	0.716897	0.588071	0.532592
1	1	22	20	573	233.038	141.145	23.979	46.177	175.697	0.565304	0.686626	0.677595	0.870702	0.722407	9.05789	8.93673	7.17748	8.6182	9.04356	0.00204492	0.00230283	0.0106769	0.00295853	0.0020659	0.102	0.117135	0.329742	0.222833	0.10252	0.0114534	0.0133869	0.477955	0.360171	0.278194	0.76043	0.770655	0.142841	0.113794	0.101967	277.765	206.875	236.399	169.103	104.375	-0.457505	-0.477005	0.674139	0.561194	0.529732
1	1	23	20	558	119.158	124.15	8.7523	15.6821	133.19	0.558642	0.607988	0.640229	0.93768	0.635679	8.86122	8.87979	6.54362	8.21539	8.85022	0.00245853	0.00242523	0.0149226	0.00429781	0.00249757	0.115097	0.131674	0.390657	0.296233	0.127899	-0.01556	0.00127758	0.341414	0.262355	0.205695	0.722744	0.718608	0.120836	0.0932995	0.0730045	230.39	189.312	144.354	113.997	85.125	-0.204351	-0.216065	0.585675	0.482223	0.467215
1	1	24	20	25	71.8417	217.054	0.9125	10.1417	227.821	0.086024	-0.207515	-0.0127218	0.446627	-0.298712	2.47672	2.47672	1.83506	2.26839	2.42672	0.222917	0.222917	0.311319	0.252431	0.227917	0.0780505	0.0391631	0.61875	0.199325	0.0804949	0.00838685	-0.141058	0.450567	0.348648	0.194708	0.657961	0.673322	0.198126	0.156379	0.168993	83.08	86.5	38.0038	32.4268	37.625	-0.000542022	0.167841	0.742909	0.581707	0.383802
1	1	25	20	20892	253.898	172.099	69.7019	87.5598	159.738	0.571054	0.589596	0.849114	0.820302	0.606338	11.6445	10.8408	9.18141	10.8075	11.1213	0.000465535	0.000833659	0.00406269	0.000747476	0.000643624	0.0923638	0.129138	0.254758	0.174396	0.114999	-0.0789079	-0.0707688	0.486713	0.375125	0.293444	0.760664	0.788017	0.136537	0.102963	0.0764506	478.478	298.125	577.905	355.155	168.5	-0.211766	-0.226485	0.744384	0.633932	0.610998
1	1	26	20	25156	284.221	214.435	95.7679	86.0326	168.453	0.5662	0.605383	0.804073	0.815491	0.635622	11.8185	11.258	9.46369	10.553	11.3043	0.000412572	0.000622719	0.00361464	0.00116722	0.000568535	0.090364	0.11955	0.241603	0.191064	0.114414	-0.0191633	-0.0196674	0.505906	0.392673	0.308316	0.723123	0.74964	0.149232	0.115369	0.0897952	522.94	323.375	600.249	391.088	193.875	-0.419245	-0.593541	0.725695	0.607133	0.496827
1	1	27	20	16149	241.547	183.886	171.751	54.8156	117.79	0.695477	0.639149	0.84739	0.79328	0.657783	11.7605	11.007	10.3679	9.68401	10.6942	0.000422412	0.000776745	0.00196982	0.00222364	0.000974392	0.105095	0.134792	0.208072	0.258174	0.147303	0.0362761	0.044665	0.536636	0.416913	0.329369	0.673671	0.697373	0.142433	0.106693	0.078097	828.123	494.25	932.669	645.953	327.125	-0.600747	-0.73115	0.545503	0.417865	0.302851
1	1	28	20	9164	237.758	184.806	198.629	62.447	148.076	0.65747	0.664141	0.853459	0.791733	0.734926	11.4859	11.0386	9.92359	10.0985	11.0039	0.000494216	0.000681359	0.00271954	0.00138092	0.000767153	0.104836	0.130696	0.217978	0.218712	0.129238	-0.000620911	-0.00507952	0.52564	0.408273	0.325622	0.713497	0.724285	0.149809	0.114875	0.0898944	739.237	370.562	1088.54	636.434	235.062	-0.341449	-0.382175	0.606697	0.483698	0.410825
1	1	29	20	527	383.627	298.292	164.412	113.476	215.936	0.434249	0.476711	0.701956	0.726876	0.489924	8.85823	8.78486	8.07052	8.65096	8.70274	0.00231483	0.00247395	0.0051204	0.00282368	0.00272285	0.0872468	0.120942	0.223245	0.17359	0.118833	0.01796	0.00562014	0.510445	0.392756	0.318188	0.692006	0.710604	0.158651	0.119537	0.0930032	493.587	284.75	609.827	404.354	177.5	-0.23239	-0.257253	0.732908	0.601368	0.530155
1	1	30	20	79	320.011	351.887	2.48734	164.839	259.465	0.29704	0.363873	0.542078	0.714999	0.459325	5.16695	5.15066	3.52888	5.06563	5.16497	0.0281579	0.0286799	0.122502	0.0320926	0.0282592	0.0625168	0.0843699	0.575011	0.176498	0.0728471	-0.0300963	-0.00317965	0.445506	0.338092	0.256607	0.696575	0.717936	0.191766	0.150191	0.122985	124.201	99.25	92.7992	63.7962	34.375	0.0122921	-0.080171	0.816131	0.676681	0.622614
1	1	31	20	34	1085.27	254.26	2.386	82.5022	505.413	0.0784319	0.474375	0.281807	0.578113	0.226456	4.06102	4.03324	3.54406	3.98959	4.0253	0.0609668	0.06251	0.0922914	0.0660689	0.0635178	0.0450657	0.0463447	0.486372	0.0721771	0.0711526	-0.00789052	0.00963365	0.521672	0.372285	0.255764	0.782154	0.818933	0.140849	0.11375	0.0839353	117.588	108.938	50.9186	40.8266	37.6875	-0.303491	-0.258207	0.543236	0.422918	0.349136
1	1	32	20	880	338.14	199.826	9.85114	65.3428	225.723	0.640183	0.62872	0.845151	0.829827	0.637988	9.56845	9.31705	6.68806	8.96083	9.50081	0.00142032	0.0017847	0.0178062	0.00253346	0.0015024	0.0867105	0.114324	0.449934	0.210451	0.0914131	0.0275171	0.0405101	0.59147	0.471995	0.382578	0.754894	0.790138	0.148846	0.115932	0.0873331	231.171	159	219.555	150.632	75.625	-0.372139	-0.441104	0.668962	0.545	0.479113
1	1	33	20	12077	239.489	156.531	99.9394	77.7323	146.2	0.578567	0.632048	0.801941	0.837196	0.666741	11.4236	10.7481	9.66298	10.1128	11.0398	0.000531182	0.000844791	0.00300845	0.00184154	0.000655384	0.0982444	0.13843	0.22935	0.226195	0.124912	-0.0880072	-0.0807018	0.471321	0.360941	0.278457	0.755734	0.780179	0.136885	0.104824	0.0820201	561.563	331.375	623.346	435.706	211.625	-0.564118	-0.797888	0.748308	0.610993	0.42692
1	1	34	20	14085	258.975	230.05	92.0224	73.8046	150.826	0.563438	0.609135	0.800934	0.791622	0.635244	11.481	11.2736	9.31955	10.2023	10.9757	0.000542424	0.000620858	0.00396857	0.00142698	0.000781441	0.102299	0.115323	0.252822	0.218897	0.128737	0.00822418	0	0.481883	0.366139	0.276803	0.660589	0.684247	0.155422	0.118992	0.0893499	510.222	304.625	583.847	391.344	184.125	-0.439154	-0.560172	0.637037	0.511734	0.421687
1	1	35	20	16980	238.825	201.606	271.526	54.7772	138.167	0.62089	0.631551	0.824596	0.851285	0.672211	11.5489	11.1688	10.222	9.91815	10.9529	0.000530975	0.00068507	0.00260335	0.0020753	0.000825531	0.106839	0.132972	0.218983	0.252147	0.141788	0.0268519	0.0235408	0.494752	0.376966	0.287894	0.681787	0.699703	0.14855	0.11202	0.0834716	788.815	389.062	1090.36	693.855	255.938	-0.454996	-0.639753	0.651928	0.538635	0.414281
1	1	36	20	18916	285.582	177.373	205.503	65.3843	143.732	0.640049	0.629508	0.865949	0.888155	0.672422	11.8801	11.0498	10.7853	10.4585	11.0609	0.000399946	0.000729789	0.00155257	0.00114486	0.000744686	0.0987959	0.139375	0.186507	0.240382	0.13476	0.0153022	0.0143344	0.542129	0.417854	0.325433	0.730296	0.747338	0.138106	0.105185	0.0820691	973.981	544.5	1116.56	795.055	366	-0.171809	-0.309085	0.805437	0.702329	0.65962
1	1	37	20	11044	261.375	168.886	276.848	58.7841	149.316	0.627146	0.621463	0.874537	0.876697	0.63612	11.5789	10.8254	10.4128	10.3995	10.9114	0.000484786	0.000858011	0.00186517	0.00103094	0.000820316	0.103894	0.143273	0.200204	0.235289	0.135693	-0.052429	-0.051495	0.515695	0.394331	0.303423	0.739054	0.758842	0.13687	0.102792	0.0774229	966.968	485.812	1425.5	855.082	317.875	-0.110153	-0.140332	0.73541	0.622615	0.597312
1	1	38	20	9469	230.683	118.027	361.321	37.8066	120.123	0.621916	0.695316	0.870308	0.921822	0.744841	11.4298	10.5136	11.0925	9.9929	10.8082	0.000524773	0.000990044	0.00114236	0.00147783	0.000868048	0.103643	0.168666	0.164573	0.276311	0.149214	0.0164374	0.0114286	0.483211	0.370767	0.286831	0.765075	0.774102	0.125853	0.0954697	0.0765052	1323.18	716.25	1696.27	1128.67	507.75	-0.213858	-0.350662	0.749017	0.629979	0.543954
1	1	39	20	3113	140.523	99.7739	169.196	22.746	89.3344	0.630951	0.622222	0.873857	0.895222	0.639405	10.4368	10.023	9.54806	9.03873	9.92032	0.000984257	0.00132485	0.002965	0.00279664	0.00151902	0.12521	0.167886	0.237266	0.320056	0.17047	0.0160369	0.00823045	0.395142	0.298454	0.228067	0.725341	0.729304	0.108307	0.0828899	0.0672807	802.467	400.75	1026.2	700.826	248.75	-0.466878	-0.540469	0.53488	0.425244	0.347643
1	1	40	20	6278	459.801	188.744	18.7393	89.9935	267.883	0.582513	0.594422	0.885417	0.861616	0.618679	11.6891	10.534	8.00029	10.6208	11.3086	0.000429252	0.000971536	0.00796369	0.000854842	0.000496209	0.0773678	0.125669	0.354285	0.178342	0.0849251	0.154508	0.145232	0.648043	0.518256	0.435126	0.81067	0.842929	0.142429	0.108803	0.0806762	344.193	230.438	343.792	232.761	123.312	-0.198657	-0.265347	0.843085	0.72387	0.695171
1	1	41	20	7430	269.802	162.567	47.8548	98.7448	178.667	0.568313	0.603381	0.809968	0.830322	0.620377	11.3859	10.445	8.58426	10.5417	11.0109	0.000492061	0.00109013	0.00567666	0.000988238	0.000628808	0.0896164	0.13478	0.287088	0.175596	0.105495	-0.0968064	-0.104504	0.495179	0.388723	0.316918	0.789736	0.820843	0.135356	0.103078	0.0760229	376.056	239.812	417.223	270.356	136.812	-0.395948	-0.558201	0.830782	0.704917	0.625573
1	1	42	20	2761	224.213	194.665	29.3927	70.4964	175.042	0.547226	0.561618	0.804426	0.868377	0.577146	10.4305	10.2933	7.82015	10.0402	10.3221	0.000915421	0.000982233	0.00727941	0.00119796	0.000977856	0.102528	0.116458	0.338174	0.213158	0.11337	0.0216039	0	0.445098	0.34025	0.26506	0.721841	0.742067	0.146492	0.111066	0.0867768	299.751	209.875	315.07	198.679	119.125	0.0131681	0.00946586	0.782495	0.667911	0.66854
1	1	43	20	283	269.984	313.789	10.441	65.8104	243.445	0.378251	0.489269	0.586303	0.849246	0.467263	7.45595	7.49327	5.99315	7.28067	7.47774	0.00592077	0.00572375	0.0211136	0.00696911	0.00579676	0.0717213	0.0808333	0.400764	0.220181	0.0798356	0.0108355	0.0206186	0.430294	0.32331	0.251293	0.688261	0.722822	0.159179	0.127856	0.101379	191.882	151	147.834	108.462	77.875	-0.105443	-0.144796	0.729714	0.612201	0.557668
1	1	44	20	5639	287.721	198.781	133.936	79.0463	213.088	0.568613	0.61109	0.880332	0.876816	0.644178	11.291	10.6734	9.4336	10.4324	11.0776	0.000528581	0.000864725	0.00368612	0.00100492	0.000610484	0.0918686	0.132513	0.228989	0.212157	0.109801	0.0283188	0.0255467	0.509801	0.395738	0.314206	0.767655	0.797579	0.15063	0.115132	0.0882481	588.091	288.625	867.011	514.029	180.75	-0.0834844	-0.100488	0.827185	0.713622	0.710393
1	1	45	20	981	237.025	248.089	38.4016	59.277	195.229	0.612243	0.541034	0.820713	0.846224	0.577795	9.4228	9.37329	7.91584	9.03107	9.39119	0.00163874	0.00168801	0.00794164	0.00234795	0.00166361	0.10218	0.112328	0.315797	0.216626	0.11272	-0.0455473	-0.0677966	0.461256	0.359192	0.293595	0.707528	0.738857	0.162671	0.12696	0.096663	332.588	159.5	390.173	281.708	96.125	-0.11832	-0.192893	0.709633	0.599417	0.553387
1	1	46	20	245	163.381	220.226	6.03659	30.0876	183.366	0.505308	0.389177	0.690619	0.789427	0.446623	7.2816	7.33309	5.61452	6.88244	7.2549	0.00674203	0.00640329	0.0296187	0.0100654	0.00700929	0.0900768	0.0880633	0.457086	0.234668	0.0999795	-0.0379623	-0.0212367	0.37536	0.293341	0.25807	0.689257	0.712895	0.143835	0.11064	0.0872147	162.634	130.875	113.933	85.5948	56.625	0.15355	0.0746411	0.538957	0.430039	0.35603
1	1	47	20	712	497.822	238.006	39.5427	104.39	267.104	0.509191	0.460552	0.736319	0.727955	0.520351	9.81281	9.48089	8.08009	9.10121	9.59847	0.00117726	0.00159208	0.00542266	0.00234887	0.00143164	0.07066	0.100046	0.269161	0.161372	0.0901078	0.0960584	0.0944876	0.6049	0.486754	0.423458	0.77571	0.796967	0.131813	0.102013	0.0791448	421.261	301.938	363.226	269.747	171.938	-0.436338	-0.611874	0.694423	0.577597	0.457358
1	1	48	20	3919	375.445	165.62	26.7425	67.8371	289.276	0.55059	0.615683	0.873477	0.890106	0.597444	11.1223	10.1395	8.18157	10.0541	10.9866	0.000544269	0.00124876	0.0074681	0.00137794	0.000595195	0.0771809	0.132213	0.32955	0.206859	0.0878492	0.0737192	0.0939261	0.581796	0.45745	0.36852	0.820424	0.85573	0.140907	0.108335	0.0788792	354.578	218.875	380.303	260.322	119	-0.260581	-0.438994	0.857753	0.754365	0.697937
1	1	50	20	1444	212.587	153.872	80.879	61.1895	191.518	0.534301	0.633677	0.866837	0.880526	0.66939	9.96289	9.50638	8.53426	9.46583	10.0826	0.00119942	0.00179224	0.00492706	0.00184517	0.00107534	0.106553	0.15781	0.255456	0.210984	0.106786	-0.157383	-0.15832	0.433597	0.328751	0.258872	0.806748	0.840381	0.136789	0.104422	0.0757797	509.421	259.312	646.385	442.472	159.062	-0.443076	-0.609313	0.771434	0.661894	0.577954
1	1	51	20	2674	125.786	48.1071	443.009	29.1039	93.6453	0.621197	0.75379	0.779639	0.910206	0.739415	10.2238	9.25129	11.0055	9.19291	10.1948	0.00111687	0.00240209	0.000652389	0.00258142	0.001111	0.127108	0.22414	0.114986	0.274128	0.157035	-0.076618	-0.086714	0.374011	0.275218	0.206182	0.843357	0.866949	0.102608	0.0748408	0.052434	1542.56	1133.75	1431.09	1062.1	756.312	-0.634819	-0.798735	0.638835	0.479504	0.320141
1	1	52	20	520	214.133	148.133	243.692	65.6061	158.101	0.539072	0.510264	0.786549	0.759153	0.579778	8.95326	8.87723	8.80366	8.70286	8.99009	0.00229498	0.00243422	0.0028826	0.0028403	0.00219527	0.112548	0.140491	0.174487	0.204037	0.121016	-0.0237703	-0.0288327	0.43465	0.310824	0.220287	0.76837	0.786717	0.128771	0.0972691	0.0764016	891.961	504.312	986.8	770.961	398.438	0.21651	0.282077	0.619502	0.487953	0.385039
1	1	53	20	403	154.936	151.442	67.4677	47.2798	198.13	0.564398	0.692681	0.732027	0.863802	0.673352	8.35175	8.28929	7.55314	7.96157	8.43579	0.00335348	0.0035207	0.00771373	0.00524428	0.00310138	0.12572	0.137237	0.27351	0.26939	0.123518	-0.0227786	-0.0543629	0.399228	0.311272	0.259491	0.755947	0.786846	0.154987	0.125471	0.10551	377.451	228.125	406.128	284.399	147.625	-0.434571	-0.432984	0.629278	0.51894	0.478203
1	1	54	20	635	341.371	203.382	101.865	62.074	166.736	0.604509	0.585347	0.74168	0.867598	0.674961	9.00109	8.88039	7.91738	8.56317	8.88473	0.00207629	0.00232155	0.00659442	0.00310991	0.00235161	0.0942139	0.123361	0.268074	0.199297	0.117775	-0.00368787	0.0344828	0.500479	0.380592	0.293875	0.711208	0.714142	0.137012	0.108522	0.0901939	427.623	237.375	501.353	332.113	144	-0.211643	-0.418887	0.774748	0.676025	0.550557
1	1	55	20	2638	460.184	190.669	23.0675	118.73	305.193	0.580981	0.57955	0.804659	0.808124	0.598386	10.9915	10.1409	8.03712	10.3108	10.7576	0.000561938	0.00116307	0.00658306	0.000975966	0.000679872	0.0735726	0.123171	0.320119	0.169364	0.0827581	0.0743944	0.087997	0.628267	0.499383	0.411033	0.817646	0.847548	0.141575	0.107739	0.080708	342.168	251.812	298.75	214.002	133.062	-0.0610142	-0.0677091	0.841573	0.723824	0.727373
1	1	59	20	6363	253.342	128.992	201.109	68.5429	183.356	0.57188	0.571819	0.815383	0.898325	0.610629	11.2103	10.1878	9.91196	10.3739	10.9693	0.000597076	0.00123796	0.00230885	0.00110875	0.000692298	0.107129	0.159263	0.219478	0.227454	0.118853	-0.11481	-0.111029	0.483645	0.367086	0.278978	0.823749	0.843628	0.115933	0.085445	0.0642086	764.543	435.25	997.673	614.044	286.5	-0.136717	-0.149945	0.861265	0.759457	0.79322
1	1	60	20	8735	182.468	104.81	327.844	39.3384	120.201	0.598216	0.738237	0.904005	0.893686	0.753526	10.9051	10.4547	11.0061	9.72209	10.727	0.000891242	0.00103886	0.00160906	0.00211446	0.000912745	0.135233	0.185905	0.173897	0.29347	0.169996	-0.0146067	0.00294613	0.427891	0.31572	0.228738	0.762461	0.777428	0.130075	0.100273	0.0813225	1427.06	684.75	1857.55	1295.37	526.25	-0.466171	-0.615385	0.653458	0.5291	0.425221
1	1	61	20	7901	232.96	143.308	196.524	46.055	174.366	0.564934	0.671024	0.868724	0.875513	0.698108	11.2211	10.574	10.4096	9.79303	11.0177	0.000614871	0.000977785	0.0018546	0.00197507	0.000731621	0.10367	0.1596	0.188444	0.267614	0.134134	0.0908336	0.0898267	0.452497	0.341943	0.255409	0.779033	0.792266	0.131377	0.0992509	0.0787729	968.413	532.625	1116.34	796.367	374.5	-0.495396	-0.666046	0.644898	0.516575	0.371482
1	1	62	20	217	433.092	137.744	31.4421	78.439	286.319	0.416295	0.624351	0.805259	0.719291	0.571028	7.46685	7.30365	6.68	7.26084	7.45316	0.00582966	0.0069151	0.0126513	0.00708913	0.00590968	0.0600576	0.145185	0.292223	0.183997	0.0942092	0.102693	0.139165	0.524993	0.412438	0.346514	0.795972	0.839336	0.15914	0.122711	0.0822835	310.21	218.5	319.193	224.1	144	0.233398	0.324268	0.630761	0.497866	0.389939
1	1	3	23	833	260.97	245.958	12.5848	39.0434	202.133	0.52217	0.609886	0.693459	0.785748	0.624755	9.27427	9.1224	6.40039	8.44065	9.15022	0.00176509	0.00203999	0.0175426	0.0036199	0.00198968	0.091113	0.119888	0.397645	0.237806	0.108197	-0.0784117	-0.086747	0.445705	0.345545	0.276987	0.722695	0.747747	0.157955	0.114144	0.0799208	203.479	156.875	165.308	115.214	76.875	0.276057	0.341014	0.511036	0.40366	0.32127
1	1	4	23	639	221.397	204.168	14.1387	35.2882	168.795	0.473798	0.554578	0.81057	0.925584	0.561983	9.03001	8.945	7.00283	8.41284	9.00906	0.00210107	0.00230251	0.0128688	0.00390948	0.0021472	0.0973379	0.128415	0.371209	0.284585	0.116522	-0.090102	-0.0724064	0.399668	0.311015	0.252317	0.729522	0.746879	0.141278	0.108321	0.0880399	272.902	192.25	237.326	174.665	99.125	0.315558	0.399599	0.724839	0.62172	0.561554
1	1	5	23	3372	317.519	251.395	13.2003	57.3755	193.82	0.449159	0.507661	0.747458	0.844921	0.529097	10.7747	10.4422	6.7719	9.86318	10.4098	0.000685215	0.00092142	0.0182778	0.00138917	0.000952168	0.0814556	0.10121	0.425591	0.207765	0.100659	-0.0706622	-0.0851004	0.479616	0.376332	0.30255	0.69693	0.724515	0.150483	0.115359	0.0884416	201.299	140.938	186.194	125.821	65.25	0.298983	0.368017	0.667699	0.553888	0.500439
1	1	6	23	835	243.409	223.855	4.87238	46.1973	222.9	0.412481	0.433976	0.75807	0.90607	0.489465	9.17178	9.00377	6.15078	8.80489	9.08352	0.00187867	0.00218462	0.0214391	0.0025938	0.00202953	0.0770705	0.10681	0.457558	0.221348	0.0896549	-0.0110601	-0.0309598	0.405802	0.319063	0.251773	0.745928	0.765657	0.137552	0.105576	0.0844013	187.37	156.375	125.797	95.3305	70.625	0.0224491	0.0307692	0.783409	0.673679	0.67872
1	1	10	23	1192	230.111	177.918	7.99347	31.1517	157.273	0.486625	0.521166	0.798742	0.911217	0.544252	9.61404	9.4418	6.8675	8.73349	9.43044	0.00146998	0.00170818	0.0136515	0.0032389	0.00175301	0.108878	0.112651	0.40984	0.300884	0.110907	-0.0364441	-0.0391159	0.419791	0.317611	0.246558	0.713436	0.732826	0.138254	0.103045	0.0762992	229.638	172.688	174.165	133.875	83.25	-0.137574	-0.0597256	0.632512	0.513915	0.405352
1	1	11	23	1185	221.328	150.8	8.71762	31.0196	135.273	0.609977	0.466986	0.762858	0.868195	0.518347	9.78256	9.46301	7.01784	8.65675	9.44103	0.00131708	0.00172034	0.0111797	0.00355801	0.00177199	0.105708	0.124684	0.394376	0.278901	0.129314	-0.0657023	-0.0923077	0.453973	0.340999	0.25864	0.724146	0.738736	0.120975	0.0892454	0.0636851	261.953	208.875	181.287	148.594	114.875	0.136199	0.0673684	0.561936	0.448557	0.346425
1	1	12	23	1118	380.504	222.56	9.92485	61.8982	181.55	0.419782	0.557138	0.702727	0.882172	0.550594	9.7056	9.48295	6.75321	9.25221	9.54336	0.00131565	0.00162982	0.0149799	0.00197781	0.00152898	0.0791968	0.105642	0.412569	0.20483	0.10677	-0.0437738	-0.0239953	0.496641	0.384053	0.301175	0.720276	0.754435	0.148402	0.115927	0.0881431	217.949	171.75	164.605	125.869	90.1875	0.215477	0.279145	0.765803	0.659554	0.661166
1	1	13	23	10602	261.015	181.685	15.3254	47.8243	162.874	0.479265	0.583324	0.850406	0.88766	0.598203	11.3572	10.8137	7.75749	10.2638	10.9785	0.000526528	0.000798819	0.00955998	0.00108464	0.000696177	0.0894971	0.123212	0.373925	0.22424	0.11308	-0.0193584	-0.0205543	0.447152	0.347361	0.279596	0.738135	0.764095	0.141287	0.106726	0.0790834	295.804	203.5	276.777	195.376	110.125	0.150122	0.159877	0.705129	0.589483	0.544644
1	1	14	23	1215	169.266	157.519	6.24847	25.3781	143	0.470705	0.50521	0.83538	0.898492	0.526367	9.57332	9.39006	6.08191	8.76487	9.49525	0.00151097	0.00184118	0.0306962	0.00283617	0.00160314	0.0951639	0.120459	0.495321	0.261422	0.119306	0.0204919	0.0184266	0.359542	0.28255	0.233635	0.726927	0.748482	0.130346	0.0972573	0.0729151	177.785	128.125	154.082	106.421	53.75	-0.398234	-0.393396	0.551954	0.454778	0.406721
1	1	15	23	3148	234.14	204.709	12.6578	45.879	204.562	0.504918	0.502933	0.871146	0.896794	0.527845	10.5663	10.2985	7.0914	9.78909	10.3068	0.000802984	0.00102428	0.0173929	0.00153729	0.00103114	0.0888327	0.116048	0.423137	0.228943	0.115841	0.0322792	0.0137195	0.430142	0.336398	0.274741	0.717134	0.736312	0.144622	0.107563	0.0799876	224.26	138	246.174	160.171	65.4375	-0.121972	-0.15547	0.698965	0.58134	0.517082
1	1	17	23	241	61.4737	66.857	11.6194	9.68064	104.207	0.611998	0.326062	0.734781	0.929075	0.341676	7.76741	7.5341	6.74493	7.28554	7.81832	0.00513448	0.00625803	0.0113955	0.00809547	0.00495884	0.173241	0.177767	0.309496	0.35049	0.139478	-0.121627	-0.14553	0.287406	0.206994	0.147942	0.846049	0.863511	0.0779596	0.0571835	0.0404789	341.907	328.375	203.829	157.974	141.625	0.623271	0.534733	0.403266	0.348056	0.318059
1	1	18	23	313	151.026	311.365	1.76772	29.3826	260.742	0.633992	0.578511	0.65799	0.902315	0.558234	7.05465	7.08008	4.31616	6.77679	7.06063	0.00783161	0.00766679	0.0689589	0.0103872	0.00775886	0.109866	0.0797497	0.629537	0.254302	0.102976	-0.0115377	-0.0128205	0.386363	0.309997	0.240615	0.642405	0.671143	0.167751	0.131688	0.101538	110.685	95.5	66.4602	47.0763	31.75	0.0507616	-0.0111732	0.616627	0.490777	0.35171
1	1	19	23	1034	302.695	159.225	19.8295	51.0274	177.94	0.544603	0.559588	0.722349	0.899936	0.549072	9.66841	9.21306	7.59289	8.87602	9.45996	0.00134189	0.00203759	0.00798096	0.00290903	0.00161499	0.0823438	0.124225	0.311968	0.220821	0.0971137	0.0280118	0.0432016	0.493525	0.384412	0.311275	0.779966	0.800163	0.125839	0.0930713	0.0708309	323.39	245.062	247.877	191.542	131.062	-0.36754	-0.585719	0.810809	0.723828	0.641576
1	1	20	23	6456	278.406	220.822	35.0661	50.1669	195.753	0.502467	0.566053	0.86572	0.865339	0.567572	11.084	10.6277	8.23001	9.81179	10.7712	0.000608009	0.000874116	0.00756814	0.00174046	0.000766014	0.0912495	0.122003	0.331654	0.24186	0.111752	-0.0509336	-0.0569303	0.475386	0.368783	0.295167	0.730615	0.759836	0.150886	0.114598	0.0844587	348.41	209.625	410.677	261.266	115.312	0.47625	0.630851	0.655217	0.545934	0.45242
1	1	21	23	6663	241.334	132.202	47.502	37.738	146.382	0.49007	0.570909	0.848791	0.899028	0.58434	11.0241	10.1082	9.13325	9.69387	10.6232	0.000658469	0.00131199	0.00369802	0.00197341	0.00087539	0.0983894	0.156527	0.270385	0.259989	0.126186	-0.0131988	-0.0235294	0.436107	0.333855	0.258679	0.784617	0.807419	0.125853	0.0914985	0.0656019	494.318	318.625	483.279	355.058	193.125	0.550198	0.730077	0.657742	0.542046	0.41682
1	1	22	23	4542	307.814	245.215	10.5914	54.0652	191.032	0.449981	0.546728	0.755877	0.822781	0.54435	10.872	10.7051	6.75212	9.82105	10.622	0.000689976	0.000776109	0.0177248	0.00151229	0.000829809	0.0939854	0.0997622	0.435993	0.226625	0.102873	-0.0401395	-0.0542697	0.461974	0.35579	0.280163	0.694843	0.723341	0.152255	0.116647	0.0869446	199.375	148.188	170.202	118.208	70.9375	0.257543	0.317137	0.628463	0.513051	0.449078
1	1	23	23	97	311.741	267.199	0.849387	47.0029	187.821	0.23357	0.573354	0.494743	0.854402	0.587762	5.10999	5.10999	3.11546	5.01006	5.0833	0.0296567	0.0296567	0.138544	0.0322298	0.0304252	0.0931785	0.104007	0.686562	0.214186	0.103584	0.00660485	-0.0139373	0.419973	0.328715	0.272866	0.678155	0.698216	0.153413	0.12728	0.109866	88.192	78.25	39.5473	29.4257	19.75	-0.0723976	-0.0962644	0.680232	0.566987	0.525958
1	1	24	23	180	116.248	122.99	7.51425	30.4584	87.6048	0.422771	0.539688	0.521582	0.947828	0.53461	7.13301	7.14631	5.82313	6.93491	7.12084	0.00759512	0.0075781	0.0217384	0.00928886	0.00757847	0.128312	0.125101	0.373888	0.239438	0.126725	-0.0254341	-0.0228901	0.268022	0.208171	0.169689	0.684172	0.703003	0.108666	0.0791353	0.0511377	242.324	221.25	130.468	104.446	83.625	0.433995	0.887172	0.783373	0.694428	0.233813
1	1	25	23	546	81.1225	86.8127	13.5295	13.8798	97.7374	0.570479	0.565934	0.756165	0.922511	0.61203	8.4405	8.43913	7.19887	7.6758	8.6807	0.00346512	0.00347795	0.00991482	0.00655938	0.00278192	0.143804	0.156734	0.334563	0.324185	0.125049	-0.125469	-0.109257	0.319793	0.228218	0.156618	0.788622	0.8118	0.105922	0.0817616	0.0610687	286.441	219.25	213.72	169.044	116.312	0.533158	0.723547	0.556073	0.455915	0.312528
1	1	26	23	7052	368.409	158.29	31.2926	74.9663	186.218	0.544238	0.627727	0.891729	0.894917	0.652653	11.5617	10.3087	8.93235	10.3842	11.0481	0.000421485	0.00124459	0.00410578	0.00121602	0.000621638	0.0793513	0.147696	0.289068	0.221516	0.10582	0.130764	0.146946	0.57361	0.451446	0.368439	0.805307	0.841402	0.140408	0.1074	0.076275	479.11	320.812	464.888	338.398	197.625	-0.254056	-0.351916	0.886112	0.772745	0.774884
1	1	27	23	4819	310.086	212.723	31.9105	60.7348	185.014	0.542269	0.562127	0.839797	0.826419	0.596626	11.1787	10.6707	8.37341	9.98248	10.7671	0.000546258	0.000823394	0.0062199	0.0013516	0.000749516	0.0898303	0.117295	0.304118	0.21076	0.110653	-0.0055608	-0.007034	0.524117	0.408955	0.327263	0.736879	0.762057	0.143325	0.110453	0.0834083	391.602	261.875	386.69	270.002	147.375	0.360403	0.414229	0.636309	0.533746	0.491431
1	1	28	23	4061	194.769	140.47	127.569	30.2274	108.726	0.540252	0.52979	0.881324	0.837005	0.575689	10.4367	9.99457	9.54659	9.01866	9.84867	0.00104297	0.00147592	0.00394128	0.00300691	0.00171025	0.130805	0.16691	0.241867	0.310893	0.173214	-0.0117414	-0.0160025	0.433108	0.325942	0.245156	0.708901	0.724136	0.123673	0.0903694	0.0636931	694.157	297.375	864.348	643.604	193	0.55121	0.591549	0.484185	0.385221	0.334601
1	1	29	23	8839	296.406	243.043	14.2149	52.9146	203.038	0.462479	0.511977	0.799365	0.830879	0.535584	11.3262	10.9848	7.27606	10.0956	11.0286	0.00051756	0.000673412	0.0126998	0.00124537	0.000635212	0.0846415	0.107317	0.3856	0.211799	0.100797	-0.0546428	-0.06469	0.464732	0.361898	0.288989	0.713133	0.738897	0.150512	0.116553	0.0899805	238.332	173.5	215.325	146.657	87	0.265782	0.301726	0.595169	0.485019	0.428031
1	1	30	23	2787	229.434	194.971	18.1965	44.296	170.814	0.474552	0.514202	0.790361	0.859762	0.564426	10.4198	10.1937	7.90101	9.5632	10.2379	0.000929987	0.00111351	0.00710884	0.00175289	0.00110951	0.103374	0.124236	0.322614	0.244583	0.121596	-0.0617482	-0.0647996	0.418979	0.317086	0.247898	0.720411	0.74972	0.148675	0.110032	0.0763963	304.507	216.375	258.884	198.911	124	0.165038	0.147246	0.616864	0.51798	0.49348
1	1	31	23	856	275.894	261.97	6.26827	36.0955	170.784	0.439822	0.490169	0.60896	0.801848	0.508112	9.36937	9.35481	5.94457	8.58369	9.24576	0.001664	0.00169058	0.0280615	0.0031769	0.00184573	0.082956	0.0846406	0.460492	0.247085	0.0959162	0.00509908	0.0074609	0.418579	0.325688	0.257911	0.644348	0.664327	0.143019	0.111322	0.0885727	163.481	128.812	113.854	87.2894	56.125	-0.238119	-0.219422	0.511439	0.426077	0.383807
1	1	32	23	950	206.304	238.744	3.50934	33.9754	193.446	0.407502	0.398823	0.557394	0.83303	0.465698	9.01924	9.07779	5.28409	8.36124	9.04081	0.00216133	0.00203394	0.0369327	0.00382258	0.00209708	0.108158	0.0954696	0.516313	0.252245	0.0987246	-0.018876	-0.0392473	0.388537	0.287064	0.217477	0.691675	0.703158	0.139529	0.108768	0.0867213	136.715	121.5	78.1647	60.053	47.4375	0.167555	0.157789	0.534994	0.414392	0.332056
1	1	33	23	5170	365.662	249.329	10.2734	74.987	212.782	0.530515	0.543825	0.83876	0.806853	0.546431	11.3439	10.6361	6.96666	10.3136	10.8307	0.000480957	0.000888262	0.0161349	0.00104774	0.000711702	0.080351	0.105513	0.432272	0.179151	0.0936174	-0.0589564	-0.0741589	0.550404	0.432706	0.349626	0.732873	0.772852	0.157366	0.121882	0.0848974	221.201	158	205.289	138.411	78.375	0.134448	0.157106	0.683394	0.560359	0.498275
1	1	34	23	1003	514.953	180.702	12.5016	93.9203	236.996	0.513408	0.565395	0.814787	0.833701	0.590671	9.63227	9.13322	7.24953	9.32126	9.50346	0.00134524	0.00209196	0.00994366	0.00179457	0.00150972	0.0706277	0.124615	0.346172	0.162995	0.0798818	0.131601	0.140925	0.643176	0.518012	0.442245	0.810529	0.849561	0.143927	0.110533	0.0768871	288.25	215.875	233.833	175.794	113	0.195864	0.189944	0.787954	0.671728	0.649154
1	1	35	23	4574	153.015	132.03	74.5658	19.9895	119.192	0.537808	0.590976	0.905351	0.896909	0.652995	10.3069	10.0625	8.89138	8.45404	10.1566	0.00108299	0.00128451	0.00450935	0.00591507	0.00126392	0.128961	0.159598	0.278338	0.357631	0.151912	-0.00478617	-0.00580384	0.382469	0.289357	0.222167	0.743581	0.756577	0.129803	0.0951309	0.0708719	516.374	283.438	689.016	422.155	167.688	0.765879	0.91242	0.47227	0.374266	0.24711
1	1	36	23	8031	200.714	154.623	36.8638	30.3819	145.623	0.542471	0.583152	0.818541	0.894559	0.620825	10.9647	10.5524	8.82682	9.662	10.7206	0.000709945	0.000937447	0.00425075	0.00182107	0.000854705	0.111019	0.143534	0.283159	0.269583	0.135716	-0.0197077	-0.0238138	0.431941	0.331523	0.260878	0.745371	0.76185	0.134894	0.101247	0.0778824	433.324	295.875	404.357	300.708	182.375	0.151367	0.127805	0.60152	0.488589	0.424049
1	1	37	23	6617	267.557	223.24	17.0727	51.4878	208.93	0.474257	0.528614	0.801326	0.83926	0.53718	10.9707	10.6434	7.70749	9.82187	10.8064	0.00065228	0.00085715	0.00912624	0.0015487	0.000741886	0.0917696	0.112845	0.364677	0.232308	0.10291	-0.0285894	-0.0295127	0.448699	0.34721	0.272793	0.728697	0.755159	0.148548	0.113328	0.085128	272.029	198.125	238.557	171.294	105.25	0.368287	0.434865	0.635164	0.521935	0.46828
1	1	38	23	1751	132.462	100.945	21.6088	35.7157	91.4431	0.473338	0.626093	0.800874	0.84532	0.64224	9.53017	9.56023	8.03488	8.8278	9.51967	0.00174671	0.00161147	0.00562707	0.00308137	0.00173639	0.140782	0.156489	0.315942	0.31262	0.158426	-0.0449142	-0.0485788	0.315306	0.232406	0.171161	0.737972	0.746384	0.106888	0.0818793	0.0678335	404.889	336.75	296.254	219.821	166.75	0.439396	0.511423	0.524789	0.432131	0.384188
1	1	39	23	1037	320.715	283.35	6.18302	61.674	273.61	0.480912	0.593468	0.728858	0.774363	0.541903	9.61218	9.48045	6.21312	9.03015	9.58151	0.00139542	0.00159099	0.0216256	0.00235202	0.00143284	0.0848199	0.0896942	0.440217	0.202805	0.0840208	-0.00930565	-0.0123203	0.469961	0.371455	0.309714	0.734124	0.775506	0.161383	0.126354	0.0884495	177.317	140.875	126.879	94.0943	59.625	0.042256	0.0230474	0.602292	0.493668	0.419274
1	1	40	23	1199	210.255	145.004	27.0583	40.1569	151.531	0.393692	0.548153	0.764563	0.875906	0.597485	9.33019	9.27849	7.36362	8.59627	9.36029	0.00178457	0.0018509	0.0125459	0.00374653	0.00172987	0.10339	0.132907	0.368581	0.274066	0.122281	-0.0487892	-0.0767494	0.366459	0.274297	0.207836	0.732103	0.736848	0.130303	0.0993717	0.0801638	293.13	190	281.761	202.886	91.875	0.555915	0.770282	0.617016	0.515437	0.371777
1	1	41	23	23	86.4375	387.396	0.5	31.0625	236.375	0.105843	0.0804812	-0.180724	0.298168	0.0674109	3.08415	3.29248	1.41761	3.22998	3.25081	0.126736	0.104167	0.486979	0.111979	0.107639	0.0404586	0.0267813	0.825	0.191008	0.0638696	-0.0252041	-0.0385439	0.283909	0.205292	0.152501	0.653831	0.64924	0.149421	0.112588	0.0914798	77.4511	80.375	16.4112	13.7793	13	-0.567426	-0.618817	0.452512	0.306731	0.178864
1	1	42	23	3228	188.198	178.144	31.844	28.1281	148.252	0.572605	0.493554	0.88856	0.928651	0.512575	10.4647	10.0509	8.2376	9.51429	10.0918	0.0009048	0.00126296	0.00792201	0.00178544	0.00120702	0.113558	0.133434	0.333342	0.287327	0.128267	-0.0348464	-0.0317914	0.437334	0.338855	0.268045	0.710075	0.737948	0.144192	0.108692	0.0769872	355.669	187.375	429.988	295.496	111.625	-0.0344461	-0.10663	0.665837	0.553608	0.505021
1	1	43	23	5242	332.391	299.714	14.9662	74.7229	218.643	0.480733	0.495141	0.920207	0.843283	0.50386	10.9176	10.6549	7.23749	9.87078	10.53	0.000671336	0.000857045	0.0174997	0.00176666	0.000945956	0.0978792	0.11046	0.429351	0.244641	0.114584	-0.0103332	-0.0156382	0.507602	0.395573	0.315938	0.667998	0.703803	0.163352	0.127706	0.0926747	257.99	141.5	327.513	203.817	69.125	0.276319	0.429219	0.734582	0.633073	0.56477
1	1	44	23	7448	299.133	246.93	16.255	56.4079	209.333	0.469977	0.531314	0.810372	0.882728	0.550137	11.189	10.8743	7.45332	10.089	10.9169	0.000557993	0.000725307	0.0123103	0.00136487	0.000703128	0.0893297	0.113831	0.391121	0.229054	0.107371	0.00767334	0	0.46764	0.365307	0.293457	0.70518	0.733952	0.156916	0.120601	0.0890278	251.439	168.375	241.86	167.064	86.5	0.302784	0.458737	0.726132	0.609632	0.515862
1	1	45	23	5522	237.653	189.178	24.1337	41.2608	179.459	0.500072	0.578234	0.821963	0.906522	0.575521	10.8686	10.5006	7.96679	9.86957	10.7096	0.000690681	0.000928589	0.0083288	0.00144248	0.000777603	0.0938237	0.120084	0.347789	0.247705	0.110742	-0.0236968	-0.0253971	0.435952	0.337935	0.268285	0.737853	0.765151	0.145721	0.110643	0.0821732	310.499	207.75	306.415	211.83	116.625	0.329934	0.450089	0.689562	0.57429	0.492412
1	1	46	23	3343	210.089	219.256	10.7795	31.3514	179.311	0.472419	0.508464	0.725528	0.879009	0.536463	10.4047	10.3893	7.062	9.36677	10.3741	0.000935167	0.000949862	0.0119639	0.00206472	0.000963415	0.103555	0.111149	0.393816	0.266954	0.106796	-0.0298572	-0.0253165	0.391835	0.296688	0.228022	0.718041	0.739499	0.140303	0.105951	0.0788669	234.572	189.5	171.489	129.775	94.25	-0.0838111	-0.107336	0.602751	0.500694	0.441056
1	1	47	23	1386	232.446	218.787	14.8123	55.4941	206.353	0.46978	0.552953	0.72216	0.841478	0.576547	9.81156	9.76103	7.31799	9.28435	9.78336	0.00131739	0.00137066	0.0104114	0.00205124	0.00136452	0.109344	0.124689	0.360068	0.24796	0.118293	-0.00718577	0.00912926	0.4138	0.318388	0.253618	0.735825	0.753119	0.143827	0.109544	0.0851681	254.573	186.562	200.414	156.646	103.062	0.303991	0.397381	0.649574	0.528988	0.434972
1	1	48	23	283	137.044	93.4821	29.7712	21.2777	188.751	0.643677	0.561066	0.615152	0.890052	0.512417	7.92353	7.75785	7.10003	7.43896	7.92421	0.00440376	0.00512194	0.00924133	0.00674615	0.00441619	0.100603	0.161128	0.268411	0.289649	0.113351	-0.071789	-0.105458	0.411664	0.300322	0.238084	0.811861	0.838163	0.121205	0.0866049	0.0583562	324.281	258.125	244.189	191.706	137	0.611037	0.629442	0.481529	0.400018	0.382904
1	1	50	23	2806	322.861	317.477	4.645	53.6764	251.06	0.511147	0.558509	0.758969	0.850826	0.568186	10.6248	10.4659	5.68701	9.61763	10.4323	0.000723812	0.000841078	0.0357857	0.00170739	0.00085767	0.0735962	0.0869661	0.539338	0.210121	0.0887105	-0.0524662	-0.0683673	0.507111	0.408258	0.345479	0.673473	0.70701	0.175121	0.14011	0.110629	134.366	99.125	110.818	76.5831	43.125	0.267995	0.290314	0.668869	0.55246	0.512653
1	1	51	23	6228	415.035	370.152	6.04227	97.5961	262.948	0.470441	0.523492	0.831337	0.796848	0.535415	11.3759	11.1634	6.06669	10.5161	11.0429	0.000453416	0.000544726	0.0300935	0.000853288	0.000598663	0.0711465	0.0798323	0.511338	0.167382	0.0861403	0.0178735	0.0273383	0.549194	0.440539	0.372259	0.64218	0.673685	0.180486	0.145444	0.118212	151.749	105.75	142.525	92.2046	45.75	0.151078	0.186537	0.726388	0.617018	0.585762
1	1	52	23	12551	424.586	311.215	10.4719	79.1277	264.707	0.506174	0.61215	0.813119	0.865498	0.61006	11.9459	11.5099	7.13191	10.6286	11.5706	0.000332953	0.00049117	0.014408	0.000866491	0.000444191	0.0736938	0.0953158	0.418198	0.193818	0.0892518	-0.00221513	-0.00696864	0.555121	0.438275	0.359452	0.700882	0.739499	0.176436	0.140006	0.106488	233.891	169.375	202.833	143.572	85.25	0.0512078	0.0839054	0.811708	0.706464	0.724141
1	1	53	23	5546	258.744	263.004	10.1025	43.5887	229.524	0.488827	0.57698	0.843802	0.85568	0.594797	10.8579	10.7306	6.98228	9.78641	10.8941	0.000693724	0.000775548	0.015316	0.00154952	0.000673238	0.0942762	0.108358	0.423418	0.232488	0.0964594	0.0013725	0.00543238	0.449629	0.350936	0.276573	0.712856	0.745636	0.168241	0.130817	0.0987839	211.941	148.75	198.932	134.621	76.25	0.24397	0.270624	0.631529	0.513779	0.456677
1	1	54	23	67	360.292	454.4	0.753788	75.5578	266.109	0.251251	0.469684	0.523321	0.550509	0.534451	4.0111	4.0111	2.62368	3.95712	3.91545	0.063447	0.063447	0.207693	0.0664332	0.0699054	0.074651	0.0356139	0.765152	0.179731	0.12449	0.118002	0.0694006	0.361381	0.294365	0.240524	0.635068	0.65398	0.170115	0.140971	0.123411	92.0373	84.75	43.2952	33.1472	26.75	0.507871	0.727711	0.750088	0.589563	0.431787
1	1	55	23	148	298.087	137.776	17.6542	80.399	258.084	0.535912	0.588333	0.790459	0.839346	0.625064	6.97979	6.92083	6.38329	6.78848	7.00548	0.00813031	0.00862243	0.0143135	0.00974038	0.00794165	0.105915	0.125193	0.298587	0.177	0.11273	-0.0135769	-0.0146595	0.450749	0.359823	0.306538	0.772987	0.774459	0.127057	0.0990398	0.0829263	379.703	282.75	272.94	236.205	186.312	0.498817	0.763238	0.684474	0.526814	0.277959
1	1	59	23	3484	379.817	288.717	6.57131	87.3549	236.577	0.531653	0.560243	0.822461	0.805989	0.564129	10.9512	10.648	6.36585	10.0893	10.6868	0.000606165	0.00077883	0.0222212	0.00127735	0.000753232	0.0804871	0.0972296	0.478826	0.187539	0.0941421	-0.0125349	-0.000453515	0.558603	0.437969	0.349995	0.706516	0.737554	0.165682	0.128756	0.0994826	176.039	128.125	154.882	105.007	60.5	0.335825	0.471535	0.720925	0.604921	0.521215
1	1	60	23	4356	307.92	259.08	15.1247	67.332	228.242	0.505233	0.615798	0.839196	0.893626	0.638734	11.0581	10.8113	7.2524	10.1171	10.9536	0.000579028	0.000724955	0.0153982	0.0013032	0.00063145	0.0827479	0.106183	0.416402	0.221899	0.0951921	-0.0337877	-0.0471811	0.490297	0.386621	0.310587	0.717305	0.752949	0.168712	0.133839	0.10266	237.585	147.438	250.419	168.885	76	0.072619	0.0163501	0.819514	0.717577	0.752451
1	1	61	23	1977	240.913	221.994	10.3651	52.2351	219.998	0.506692	0.662988	0.810621	0.888351	0.683744	10.0568	9.99381	7.05544	9.51496	10.2039	0.00111683	0.00118571	0.0132563	0.00169944	0.000967505	0.0988889	0.113957	0.402826	0.236035	0.101372	-0.0289715	-0.0287331	0.424475	0.326395	0.255104	0.726643	0.75249	0.169998	0.132944	0.107387	231.015	167.625	199.247	146.798	93	0.141839	0.19175	0.762628	0.659968	0.649066
1	1	3	24	2258	230.511	154.838	30.8756	64.5633	168.315	0.470831	0.627131	0.794093	0.883403	0.647674	10.143	10.0248	8.24062	9.7664	10.1966	0.00109555	0.00117879	0.00578819	0.00150655	0.00101835	0.104986	0.132239	0.29168	0.220452	0.12031	0.00329121	-0.0128735	0.424364	0.32184	0.245047	0.754578	0.781127	0.139706	0.10969	0.0887442	330.403	220.375	319.823	229.483	129	-0.215129	-0.345401	0.811397	0.691682	0.627084
1	1	4	24	3882	175.19	184.665	26.6925	52.554	167.517	0.450988	0.675039	0.78196	0.887378	0.674779	10.2314	10.4844	7.74774	9.91888	10.5679	0.00112171	0.000882917	0.00906557	0.00137521	0.000825057	0.11346	0.117614	0.338289	0.22791	0.114562	-0.0654258	-0.0672576	0.356856	0.266597	0.203214	0.710935	0.731489	0.152877	0.116766	0.0907571	278.092	190.562	276.23	181.202	97.3125	0.288974	0.356777	0.725273	0.610675	0.553522
1	1	5	24	906	131.461	171.228	9.46247	49.2689	133.755	0.374287	0.540617	0.664524	0.871475	0.533681	8.79217	9.14801	6.3855	8.48122	9.04151	0.00274537	0.00196431	0.0170321	0.00355026	0.00216311	0.136235	0.103383	0.418302	0.271231	0.117183	-0.0263945	-0.0350291	0.285349	0.209969	0.159083	0.67321	0.681823	0.125033	0.0953168	0.0745719	199.34	171.5	137.165	98.8285	75	-0.269099	-0.221728	0.676048	0.588269	0.594412
1	1	6	24	1244	125.465	172.615	7.06446	40.8175	161.275	0.366347	0.517698	0.56776	0.87687	0.523524	9.24368	9.56128	6.37969	9.07073	9.53358	0.00204602	0.00156032	0.0174582	0.00229111	0.00159393	0.124242	0.107145	0.432941	0.228743	0.109423	-0.0401461	-0.0391135	0.30215	0.225898	0.173025	0.715669	0.728379	0.127714	0.0981868	0.0791854	193.22	162	118.464	95.0403	72.5	-0.228674	-0.218637	0.652621	0.534968	0.461221
1	1	10	24	3796	189.286	151.436	64.8581	48.5038	157.949	0.4287	0.54225	0.829178	0.90414	0.554857	10.3872	10.1799	8.34435	9.9328	10.3739	0.000984269	0.00112313	0.00641359	0.00132815	0.000956564	0.109324	0.130676	0.30507	0.23674	0.120599	-0.0423355	-0.0522466	0.372351	0.286447	0.221908	0.754263	0.774595	0.129158	0.0973237	0.0751135	380.477	225.562	477.194	291.555	123.188	-0.0311695	-0.0790406	0.781286	0.666111	0.635993
1	1	11	24	5875	271.419	189.851	32.5109	70.5548	189.503	0.458178	0.561319	0.740883	0.845639	0.591689	11.008	10.6456	8.37188	10.3083	10.8393	0.000629189	0.000812771	0.00575537	0.00105682	0.000705892	0.0902405	0.116299	0.284278	0.20313	0.10616	-0.0686857	-0.0733427	0.440276	0.341125	0.274893	0.745132	0.765959	0.141951	0.108646	0.0847713	327.782	227	299.858	218.078	127.375	0.241713	0.294177	0.723781	0.6035	0.559615
1	1	12	24	1882	230.545	241.919	22.0352	75.338	204.249	0.48803	0.559154	0.748669	0.862234	0.580521	10.0526	10.0511	7.40459	9.74343	10.0532	0.00112779	0.00111389	0.00955518	0.00142489	0.00110342	0.103763	0.108609	0.343576	0.191092	0.10907	0.0224969	0.0238594	0.403755	0.305747	0.229664	0.705903	0.732043	0.158475	0.122676	0.0946284	255.63	188.375	239.984	161.693	101.312	-0.132846	-0.185396	0.783613	0.672885	0.644033
1	1	13	24	3740	137.787	171.002	30.3945	31.8672	129.599	0.409073	0.616134	0.695594	0.881762	0.641547	9.82665	10.4373	7.88699	9.39497	10.2719	0.00161881	0.000926167	0.00812785	0.00212027	0.00108111	0.142876	0.119447	0.323294	0.271725	0.13129	-0.0053754	-0.00269673	0.312022	0.225792	0.163061	0.671625	0.682414	0.140119	0.105386	0.0811133	285.777	198.75	267.453	188.962	109.062	-0.117019	-0.151044	0.561239	0.444558	0.36327
1	1	14	24	158	111.546	168.382	6.1208	23.9623	186.782	0.154005	0.41612	0.545082	0.886827	0.407255	6.4389	6.44025	5.28384	6.25015	6.4962	0.0123935	0.0122012	0.0316188	0.0145342	0.0116079	0.121967	0.0924197	0.414436	0.25385	0.099811	-0.018254	-0.00319489	0.238234	0.1887	0.158744	0.712724	0.743351	0.157769	0.124598	0.103937	138.699	108.938	99.6891	75.5853	50.3125	-0.399125	-0.512158	0.586863	0.501334	0.484689
1	1	15	24	309	127.863	199.996	6.61716	37.778	183.585	0.283072	0.53562	0.557738	0.855808	0.58044	7.47945	7.57276	5.84316	7.36733	7.58922	0.00612046	0.00548466	0.0211826	0.00684988	0.0054394	0.120146	0.102245	0.40591	0.24027	0.100764	-0.0167877	-0.00921659	0.297368	0.226142	0.167271	0.703207	0.714507	0.14794	0.110674	0.085268	157.337	117.5	117.288	92.6444	62.375	-0.268022	-0.256623	0.623829	0.533568	0.502346
1	1	17	24	1492	181.605	220.357	5.81256	31.5227	199.813	0.420178	0.468382	0.710826	0.837586	0.479083	9.38615	9.52573	6.08791	8.61982	9.53139	0.00178869	0.00155977	0.0226085	0.0034717	0.00158797	0.110763	0.0987212	0.468684	0.260382	0.101138	-0.0544386	-0.0578406	0.390703	0.299452	0.241417	0.704859	0.729195	0.156794	0.119505	0.0894826	156.547	121.875	117.626	87.3792	57.875	-0.0434832	-0.0891838	0.604268	0.467739	0.333862
1	1	18	24	5347	259.41	208.489	16.3278	60.1184	187.078	0.451975	0.505732	0.722522	0.831611	0.513216	10.8194	10.5538	7.39311	10.0969	10.6863	0.00075461	0.000916121	0.0104046	0.00122338	0.000798447	0.0971581	0.110957	0.367276	0.209284	0.105111	-0.0189156	-0.0293001	0.436889	0.329848	0.249662	0.732579	0.762388	0.140109	0.1085	0.0797241	243.529	180.625	209.342	149.019	97	-0.0870876	-0.0625301	0.661641	0.54381	0.480639
1	1	19	24	2715	349.984	254.104	39.2789	96.734	206.677	0.404663	0.572196	0.758779	0.80294	0.604502	10.6301	10.4363	8.0005	10.1355	10.457	0.000763711	0.00089768	0.00814175	0.00111863	0.000876008	0.0812006	0.108335	0.307455	0.178908	0.102756	-0.0106215	-0.0129032	0.477166	0.37013	0.291037	0.706648	0.733196	0.157563	0.121253	0.0938499	306.178	191	340.551	222.542	106.625	0.0513803	0.123767	0.747961	0.636022	0.610543
1	1	20	24	315	269.217	275.241	13.1252	67.1915	252.324	0.384684	0.499119	0.741366	0.842603	0.551846	7.48356	7.41223	6.06156	7.33362	7.45271	0.00578528	0.00623155	0.0230644	0.00669306	0.00597237	0.0959901	0.095426	0.38998	0.173327	0.0723837	0.0707269	0.0561798	0.420524	0.33105	0.264903	0.694125	0.711726	0.17317	0.138616	0.116403	174.354	113.125	165.612	118.31	50.75	-0.178224	-0.281398	0.780659	0.673978	0.687097
1	1	21	24	379	231.032	221.931	6.8999	113.324	240.775	0.452668	0.645702	0.735883	0.795641	0.694915	7.62405	7.66664	5.63017	7.61827	7.66138	0.00535931	0.00519156	0.0282846	0.00535422	0.00517981	0.101659	0.100932	0.454736	0.182685	0.0844515	-0.024447	-0.0385223	0.387356	0.296715	0.225573	0.714669	0.731888	0.161706	0.126047	0.103948	171.285	146.625	125.887	86.2837	67.875	-0.156206	-0.163325	0.820569	0.71326	0.734406
1	1	23	24	181	152.197	212.725	19.4088	35.6494	181.112	0.341379	0.209359	0.424142	0.829847	0.207408	7.16332	7.34786	6.19785	7.09537	7.27889	0.00766215	0.00652105	0.0180458	0.00830882	0.00691417	0.116576	0.125984	0.331957	0.210116	0.134328	0.00255932	0.00981997	0.310935	0.2248	0.155128	0.711685	0.722531	0.109182	0.0767716	0.0547464	206.622	154	157.05	119.775	68.25	-0.607923	-0.675259	0.512254	0.423891	0.391324
1	1	24	24	130	116.716	274.655	4.24007	66.563	201.558	0.575816	0.329717	0.549885	0.913421	0.32688	6.10576	6.24201	4.76426	6.11202	6.17009	0.0160053	0.0137813	0.0548548	0.0152728	0.0149773	0.16198	0.101073	0.525177	0.245731	0.113483	-0.0922965	-0.142879	0.342146	0.255756	0.191827	0.69885	0.720278	0.141922	0.109186	0.0842788	146.665	115.25	91.1763	75.512	58.0625	-0.143397	-0.287377	0.92971	0.843104	0.89207
1	1	25	24	1580	254.07	186.173	92.1121	81.1952	203.07	0.51965	0.637457	0.861695	0.845897	0.661866	9.84047	9.52945	7.76678	9.52506	9.82827	0.00121865	0.00163125	0.00916311	0.00158501	0.00123084	0.0892144	0.137972	0.319395	0.169057	0.104085	0.0236021	0.0250612	0.450295	0.347574	0.271625	0.756367	0.787168	0.15721	0.12095	0.0928704	331.96	163	550.582	287.583	85.125	0.183655	0.253615	0.782075	0.666945	0.634527
1	1	26	24	1930	314.866	245.043	16.146	81.567	233.969	0.406397	0.58581	0.755529	0.767586	0.597916	10.0777	9.95753	7.34465	9.56337	10.1324	0.00107259	0.00118298	0.0105476	0.00171014	0.00101925	0.0872862	0.105122	0.358388	0.18825	0.0921618	0.0115279	0.0206582	0.466193	0.35639	0.279906	0.745438	0.777521	0.160734	0.123207	0.0932864	236.701	168.25	208.107	151.933	91.8125	0.0117538	0.0443481	0.666042	0.531549	0.439194
1	1	27	24	104	237.938	226.779	4.88258	75.5514	244.69	0.551528	0.500554	0.721566	0.815177	0.54124	5.40206	5.21429	4.76708	5.34579	5.35607	0.0238353	0.0288114	0.0431794	0.0251014	0.0248935	0.073308	0.137675	0.415388	0.173058	0.0674616	-0.0596419	-0.021721	0.427766	0.338101	0.261427	0.720376	0.74591	0.165895	0.126315	0.103921	143.626	106.125	104.357	80.6986	51.3125	-0.322898	-0.381237	0.758431	0.621936	0.590891
1	1	28	24	144	222.444	286.634	9.50645	63.9391	298.189	0.313933	0.404108	0.532009	0.798444	0.426963	6.33769	6.37462	5.26455	6.32865	6.38423	0.01286	0.0124036	0.0318898	0.0128761	0.0123098	0.0696227	0.0814047	0.431047	0.158516	0.080878	-0.0335844	0.00557778	0.371208	0.296457	0.232624	0.71528	0.753118	0.184704	0.141052	0.0928065	159.738	120.312	119.829	92.0461	60.375	-0.0863723	-0.0629432	0.687356	0.566329	0.528509
1	1	29	24	1389	341.316	327.133	28.4565	101.141	247.027	0.409376	0.58349	0.754012	0.773663	0.617043	9.85024	9.88571	7.32617	9.45272	9.87395	0.00123634	0.00117739	0.0114297	0.00176591	0.00119205	0.0802306	0.0883112	0.340251	0.187029	0.0895049	-0.00945962	-0.00369686	0.428773	0.327735	0.246612	0.681066	0.703264	0.163425	0.127721	0.0991966	275.35	191	275.358	179.996	96.375	-0.272057	-0.401413	0.721319	0.601804	0.527743
1	1	30	24	27	237.1	407.163	0.433333	19.5792	429.625	-0.230273	-0.079301	0.151923	0.132938	-0.0925974	2.47672	2.35172	1.38064	2.41422	2.42672	0.222917	0.238542	0.44375	0.230729	0.227917	0.0682051	0.00676721	0.783333	0.148281	0.0551749	-0.0920878	-0.122324	0.284726	0.198137	0.133581	0.688455	0.713857	0.156284	0.116763	0.0863093	89.838	81.625	42.6914	29.7099	17.125	0.167621	0.276331	0.612489	0.527877	0.477315
1	1	31	24	74	96.7628	324.77	8.24201	36.7476	311.54	0.604536	0.347476	0.407797	0.857309	0.324369	5.08095	5.05144	4.47778	4.87436	5.09657	0.030006	0.0308801	0.0504509	0.036847	0.0295177	0.136414	0.131639	0.35966	0.219162	0.0987588	0.0100654	-0.0357402	0.308807	0.237307	0.192707	0.720514	0.743576	0.164684	0.130473	0.114007	124.375	100.188	86.5349	62.1689	39.5	-0.397971	-0.669467	0.731005	0.63772	0.40818
1	1	32	24	172	73.4478	161.263	4.6603	61.5946	310.085	0.584586	0.548582	0.528648	0.833743	0.538634	6.38836	6.45763	5.09777	6.44935	6.52091	0.0126651	0.0119232	0.0368557	0.0118835	0.0111438	0.149886	0.123437	0.44498	0.170533	0.0805751	0.0106134	0.00725409	0.318808	0.229721	0.17367	0.774521	0.785266	0.146545	0.112281	0.0905995	153.468	129.5	96.7605	76.2491	58.9375	0.317207	0.37431	0.665409	0.533786	0.435934
1	1	33	24	809	367.276	180.82	20.6006	91.6953	207.813	0.533936	0.548284	0.801984	0.876525	0.530105	9.36224	9.02387	7.45126	8.90957	9.17384	0.0016079	0.00219987	0.00957095	0.00249251	0.00192718	0.0776683	0.122718	0.346527	0.197975	0.101561	0.00861899	0.0069151	0.539189	0.414006	0.322705	0.76081	0.792066	0.146481	0.113259	0.0882783	284.371	190.375	266.184	196.553	104.625	0.00253241	-0.0188764	0.875201	0.778929	0.81631
1	1	34	24	613	216.219	206.111	10.8354	51.5237	169.945	0.431238	0.492709	0.759697	0.865516	0.551448	8.3902	8.41681	6.57695	8.20519	8.43127	0.00322325	0.00314236	0.0146924	0.00381917	0.00309561	0.109556	0.108714	0.393029	0.227079	0.106444	0.0547618	0.0273973	0.381186	0.296687	0.229459	0.687832	0.707722	0.151309	0.119789	0.0970064	194.277	148.625	158.168	112.751	72	-0.069398	-0.010843	0.721724	0.612204	0.575934
1	1	35	24	740	186.203	295.486	18.0886	58.9749	248.923	0.458361	0.562569	0.797138	0.846505	0.535568	8.40925	8.45538	6.39138	8.19243	8.44046	0.00323641	0.00308354	0.019598	0.00403445	0.00313827	0.116566	0.104882	0.407654	0.220497	0.111186	-0.0275315	-0.0246326	0.378471	0.286118	0.215742	0.674241	0.70727	0.165704	0.127684	0.0945622	183.118	122	200.178	120.386	51.5	0.0352141	0.0490575	0.700323	0.587443	0.540829
1	1	36	24	140	445.698	605.255	0.982912	185.457	398.647	0.16584	0.271917	0.654513	0.713269	0.329967	5.44278	5.43256	3.4126	5.36126	5.43954	0.0232954	0.0234994	0.117615	0.0249818	0.0234364	0.0501221	0.0501219	0.675311	0.173173	0.0386737	-0.0107332	-0.0101225	0.482134	0.388845	0.321312	0.635052	0.659574	0.18093	0.142245	0.108249	88.5411	73.625	47.1777	36.9267	22.375	-0.18004	-0.41457	0.843059	0.72677	0.585715
1	1	37	24	210	84.3753	116.645	62.1324	27.6971	171.96	0.466259	0.508369	0.716039	0.899517	0.50664	7.29887	7.35921	6.83291	7.27948	7.45966	0.00704604	0.00663429	0.0109987	0.0071507	0.00614418	0.176032	0.145547	0.260545	0.27082	0.110008	-0.0396338	-0.0450909	0.271349	0.20499	0.160888	0.760428	0.786539	0.149468	0.109161	0.0788691	419.181	314.438	407.733	288.484	184.438	0.353743	0.412921	0.578132	0.482829	0.470771
1	1	38	24	111	154.025	230.33	74.0441	58.2498	406.834	0.243065	0.340388	0.60816	0.732668	0.325101	6.40869	6.30136	6.357	6.46436	6.53979	0.0124186	0.0144087	0.0132173	0.0118813	0.0111598	0.125855	0.15843	0.19354	0.154557	0.0976454	-0.0176144	0.00609385	0.301832	0.221599	0.168057	0.818558	0.880573	0.162288	0.127263	0.0632274	379.785	189	383.208	302.353	139.25	0.126273	0.0312057	0.566618	0.459333	0.37088
1	1	39	24	48	139.074	357.257	0.390476	50.8667	239.61	-0.297906	0.411745	0.70028	0.455558	0.452885	3.17571	3.25904	1.80386	3.07333	3.25904	0.123413	0.109524	0.358776	0.127075	0.109524	0.129339	0.0377844	0.804762	0.194521	0.0217089	0.0639868	0.0688164	0.225146	0.179339	0.137035	0.598763	0.60274	0.186399	0.144911	0.124185	65.6484	57.3125	29.444	22.2637	17.6875	0.0881899	0.114568	0.595481	0.496254	0.401886
1	1	40	24	200	142.271	218.131	4.42655	71.1404	179.737	0.470894	0.369451	0.554297	0.832132	0.442576	6.57805	6.56556	4.75221	6.44822	6.5776	0.0108857	0.0111197	0.0473434	0.0124631	0.0109014	0.111666	0.0870361	0.491745	0.232161	0.0983114	-0.0118822	-0.0382559	0.325036	0.256924	0.205702	0.727515	0.744429	0.129337	0.0981543	0.07925	136.3	116.75	83.8955	59.45	43.125	0.404739	0.507681	0.699129	0.551514	0.469096
1	1	41	24	1348	237.013	132.886	18.9695	63.3094	164.256	0.510731	0.544417	0.813399	0.8361	0.54253	10.0431	9.5197	7.73855	8.99194	9.86652	0.00109924	0.00173105	0.00811732	0.00301725	0.00126191	0.0890579	0.138232	0.343427	0.227336	0.106283	0.0257213	0.0178151	0.422297	0.32766	0.261427	0.792643	0.816741	0.115943	0.0880076	0.0658319	349.601	252.75	286.8	215.762	130.5	0.739956	0.976056	0.666255	0.529652	0.314734
1	1	42	24	286	154.408	232.244	3.85293	44.2025	164.47	0.440422	0.352414	0.538915	0.784736	0.380091	7.16335	7.22828	5.11539	6.93229	7.13676	0.00748071	0.00697205	0.0370778	0.00938726	0.0076062	0.119877	0.100706	0.489387	0.223087	0.116778	0.091522	0.0829986	0.374547	0.284351	0.211401	0.653319	0.681624	0.154895	0.12103	0.0906664	110.615	83.8125	73.4418	56.7311	35.25	0.0379464	0.0724745	0.610611	0.49555	0.404736
1	1	43	24	237	370.515	554.87	2.16257	95.2448	433.611	0.318884	0.386413	0.457909	0.755331	0.369537	6.87007	6.90135	4.37798	6.69036	6.84278	0.00875166	0.00850681	0.0617246	0.0106193	0.00900122	0.0840938	0.0758777	0.578749	0.15019	0.0692181	0.0571945	0.0383142	0.442273	0.343083	0.282399	0.621488	0.655186	0.183206	0.145294	0.128277	109.13	96.75	55.6189	43.6728	33.375	0.480619	0.574468	0.65645	0.505499	0.390917
1	1	44	24	66	210.283	421.923	1.36905	37.5387	303.125	0.329829	0.105529	0.639872	0.763287	0.000431427	3.74432	3.70265	2.49773	3.74432	3.68182	0.0803571	0.0820933	0.264013	0.0803571	0.0881696	0.0333296	0.100139	0.710434	0.10873	0.11272	-0.00264708	-0.00862844	0.341248	0.26761	0.231436	0.645433	0.728132	0.197419	0.163781	0.116141	93.8977	81.3125	50.7435	37.0971	22.375	0.0476904	0.16684	0.666866	0.595007	0.580456
1	1	45	24	417	102.673	139.529	28.0445	25.5503	127.336	0.382403	0.479763	0.790154	0.912826	0.492374	7.69166	7.7744	7.07095	7.47796	7.82347	0.00535207	0.00496383	0.00970118	0.00671051	0.00480208	0.13948	0.12232	0.312585	0.288697	0.13796	0.0175925	0.0393873	0.277498	0.2085	0.165551	0.724585	0.746962	0.130924	0.0953076	0.0681002	304.247	214.875	278.655	203.336	126.25	-0.373927	-0.505751	0.655994	0.566469	0.51134
1	1	46	24	201	144.88	325.488	1.64103	46.8583	252.045	0.0659265	0.345129	0.673917	0.88034	0.35542	5.82394	5.91733	4.28695	5.83115	5.90162	0.0183936	0.0170434	0.0663799	0.0182722	0.0171698	0.106502	0.0745722	0.588477	0.21246	0.0710853	-0.0144835	-0.0121212	0.25751	0.200321	0.154826	0.657109	0.678684	0.152718	0.118259	0.0857574	110.858	93.75	62.2448	49.5823	37.875	0.0838066	0.275634	0.741013	0.65906	0.587469
1	1	48	24	116	305.057	224.267	5.63985	98.6499	286.513	0.464578	0.600338	0.615134	0.738386	0.573108	5.91499	5.93541	5.06311	5.85583	5.99618	0.0172284	0.0167905	0.0344612	0.0180729	0.0158574	0.0855043	0.110662	0.417048	0.154518	0.0586854	0.153928	0.138097	0.47596	0.381229	0.308689	0.764211	0.804287	0.174549	0.135911	0.104877	144.48	106.375	107.698	84.0432	50.625	-0.471552	-0.622503	0.753657	0.616732	0.504593
1	1	50	24	5031	120.586	145.412	56.4967	27.8589	128.999	0.512926	0.638493	0.753649	0.937189	0.669256	10.179	10.6063	8.14752	9.68134	10.4924	0.00125127	0.00083033	0.00655881	0.00172838	0.00097729	0.129375	0.132325	0.296965	0.293538	0.138425	0.0672991	0.0705111	0.327426	0.243975	0.182522	0.706482	0.710364	0.133556	0.103452	0.0865908	333.81	227.125	389.885	226.129	124.875	-0.112338	-0.207051	0.72043	0.594319	0.518747
1	1	51	24	1102	295.558	238.972	25.0945	89.4701	296.969	0.400517	0.593277	0.698401	0.834942	0.577405	9.56013	9.43618	7.1849	9.35035	9.63097	0.00146348	0.00163322	0.0129723	0.001738	0.00137708	0.0809053	0.105941	0.357591	0.168284	0.0801822	0.0280764	0.0287659	0.440238	0.338233	0.268549	0.745916	0.779654	0.169077	0.132256	0.103836	220.655	143.562	228.735	156.366	75.375	-0.0387554	-0.130645	0.796123	0.677236	0.648479
1	1	52	24	4077	261.545	280.772	20.4286	67.1402	239.721	0.445487	0.58177	0.729585	0.844831	0.591376	10.7595	10.82	7.35671	10.0936	10.766	0.00073037	0.000710126	0.0118129	0.00120856	0.000741364	0.0882294	0.10021	0.365265	0.203311	0.0977551	0.0219503	0.0223571	0.417457	0.321881	0.255367	0.688353	0.717221	0.166026	0.127837	0.0956881	240.955	167.625	227.113	154.99	87.375	0.248173	0.340521	0.697484	0.572862	0.48768
1	1	53	24	2852	189.395	217.107	62.6928	44.7555	232.138	0.492317	0.626841	0.798226	0.845587	0.633817	10.3579	10.3176	8.88026	8.98956	10.6245	0.00100189	0.00105282	0.00484896	0.00363152	0.000820058	0.115867	0.133341	0.252405	0.281714	0.111395	0.0242915	0.0353816	0.383043	0.293743	0.228232	0.752069	0.787063	0.158264	0.11976	0.085641	447.772	250.688	484.134	357.411	164.938	0.591224	0.807528	0.70132	0.558722	0.370647
1	1	54	24	950	110.343	142.735	23.0751	35.0403	166.208	0.43145	0.542508	0.753	0.945918	0.581807	8.92842	9.12825	7.71269	8.71272	9.26933	0.00244569	0.00207719	0.0073784	0.00334602	0.00184351	0.130523	0.133423	0.307012	0.278113	0.111907	0.0641547	0.0690631	0.290386	0.215528	0.16563	0.74967	0.770665	0.136201	0.103738	0.0820608	290.369	191.875	262.283	199.177	109.938	-0.130656	-0.221949	0.822634	0.72276	0.756303
1	1	55	24	823	214.048	183.955	24.8396	53.3099	226.904	0.237654	0.555664	0.826238	0.890388	0.51409	8.88677	8.905	6.96197	8.67806	9.19107	0.00251993	0.00247004	0.0130426	0.00303407	0.00188614	0.118403	0.123065	0.358994	0.241077	0.0977635	0.00546816	0.0218818	0.345011	0.247715	0.172419	0.754463	0.793005	0.150144	0.116668	0.0850371	236.091	155	279.213	166.689	81	0.0356257	0.242638	0.784777	0.685521	0.561087
1	1	59	24	7840	246.211	220.299	34.0384	66.4072	201.649	0.423465	0.661483	0.751178	0.841151	0.693198	10.9445	11.1347	8.06928	10.0867	11.1992	0.000754619	0.000585105	0.00825234	0.00155005	0.000583524	0.102407	0.116171	0.328084	0.229516	0.112855	-0.00469259	0	0.413907	0.312854	0.235125	0.704907	0.716493	0.163704	0.128899	0.107826	293.914	190.938	306.326	208.441	110.688	-0.354811	-0.541939	0.700835	0.579639	0.452076
1	1	60	24	9445	267.209	237.599	54.0993	76.5762	229.151	0.452793	0.667156	0.871954	0.879066	0.709444	11.2782	11.2047	8.33847	10.4594	11.466	0.000553027	0.000586493	0.00824149	0.00111582	0.000472703	0.0864396	0.116337	0.320707	0.210192	0.0974961	0.00609629	0.0106538	0.433334	0.336054	0.266026	0.724517	0.750648	0.16931	0.132846	0.107017	359.657	197.75	511.451	291.681	116.625	-0.207503	-0.364052	0.819428	0.713397	0.65137
1	1	61	24	6644	295.363	184.623	102.611	91.2702	311.829	0.487034	0.64356	0.835021	0.828771	0.676566	11.2313	10.5976	9.06247	10.3901	11.52	0.000564979	0.000958228	0.00502773	0.0011525	0.000431847	0.0953418	0.138746	0.256423	0.202032	0.0893528	-0.00954273	-0.029643	0.479407	0.371475	0.294223	0.814666	0.84698	0.153947	0.119706	0.0921925	466.109	240.625	641.893	395.56	154.188	0.405733	0.539756	0.772162	0.643636	0.550348
1	1	62	24	2265	306.864	218.296	77.4698	84.1277	394.318	0.410315	0.592735	0.829313	0.861107	0.607961	10.2909	9.7921	8.22894	9.91676	10.5408	0.000945363	0.00151526	0.00833291	0.00128104	0.000761908	0.0927777	0.133631	0.294141	0.17641	0.0766676	-0.0357953	-0.0232558	0.451417	0.351747	0.280458	0.808405	0.850024	0.164895	0.129487	0.0959605	348.998	161.5	500.619	315.47	97.25	0.314771	0.503341	0.806592	0.687031	0.592752
1	1	3	27	8506	337.635	238.549	41.8465	91.4412	185.748	0.526956	0.625396	0.782733	0.820654	0.665921	11.621	11.1833	8.22827	10.7075	11.193	0.000421394	0.000601622	0.00758678	0.000786008	0.000587531	0.0873633	0.117576	0.308421	0.183952	0.113018	-0.0695521	-0.0665188	0.529758	0.417588	0.337886	0.709692	0.735697	0.160758	0.12626	0.100866	324.302	205.125	366.952	232.931	114.438	-0.00439377	-0.0255684	0.769302	0.649767	0.620814
1	1	4	27	16721	307.29	239.485	74.0116	93.4883	172.059	0.487069	0.575626	0.808273	0.834686	0.608731	11.7054	11.3255	8.95808	10.8539	11.186	0.000441601	0.000583389	0.00555203	0.000727787	0.00064132	0.0901694	0.114589	0.275703	0.187469	0.117951	-0.0173537	-0.0127065	0.47931	0.3722	0.295661	0.69172	0.713676	0.148437	0.114476	0.0890346	444.673	255.5	543.743	349.992	149.125	0.0579583	0.089016	0.794486	0.677686	0.654396
1	1	5	27	4232	241.372	243.574	60.9917	90.6359	167.886	0.446484	0.539381	0.826854	0.839362	0.573231	10.7835	10.923	7.99658	10.4741	10.6718	0.000799017	0.000668263	0.00712526	0.000938884	0.000830399	0.10555	0.103883	0.298424	0.195192	0.113769	-0.0398859	-0.0528178	0.407065	0.306644	0.230641	0.657087	0.668529	0.14536	0.111558	0.08844	343.844	226.125	504.509	239.15	116.875	-0.0148198	-0.0219168	0.785209	0.681716	0.69772
1	1	6	27	631	127.269	118.569	50.041	27.8858	94.8808	0.449018	0.483745	0.675908	0.909859	0.498864	8.96936	8.875	7.96883	8.35875	8.84402	0.00233505	0.00259705	0.00688667	0.00455565	0.00267028	0.125953	0.159382	0.262095	0.279385	0.157707	-0.0444936	-0.0507129	0.308774	0.238751	0.181996	0.704051	0.713368	0.108935	0.08017	0.0600811	379.26	254	347.639	263.708	154	0.380367	0.429268	0.645409	0.550545	0.557285
1	1	10	27	11512	326.934	244.268	28.8017	93.254	175.895	0.493921	0.636245	0.83289	0.819475	0.671231	11.6509	11.3795	8.49479	10.7733	11.2601	0.000463866	0.000542521	0.00614164	0.000773572	0.000592969	0.0960802	0.11748	0.311338	0.19559	0.119863	0.016427	0.0216635	0.499922	0.386757	0.302793	0.688537	0.711082	0.161535	0.125646	0.0998369	386.834	257.375	376.061	268.575	148.25	-9.96629e-05	-0.0112488	0.762045	0.644653	0.606453
1	1	11	27	7242	348.57	267.413	25.6631	102.539	201.48	0.517954	0.642095	0.832859	0.84633	0.676787	11.5828	11.2619	8.42016	10.8159	11.3044	0.000446537	0.000576943	0.00619646	0.000736025	0.000525411	0.0879486	0.113861	0.31258	0.180921	0.111547	-0.0656668	-0.0635735	0.524454	0.408312	0.327713	0.697697	0.728356	0.170746	0.135495	0.109524	377.008	248.625	353.337	263.741	145.625	-0.000765698	0.0072276	0.84661	0.729735	0.726552
1	1	12	27	22435	338.027	278.679	52.1082	103.192	196.685	0.470238	0.567016	0.841866	0.81593	0.591421	11.8883	11.561	8.65127	10.9414	11.3343	0.000394341	0.000519588	0.00642371	0.000693625	0.000600691	0.0878866	0.107887	0.29561	0.183864	0.113733	-0.0279913	-0.0321812	0.495415	0.386266	0.308671	0.669414	0.699896	0.161251	0.125427	0.0948468	400.913	239.375	502.355	303.943	138.75	0.10052	0.15873	0.787117	0.675144	0.649573
1	1	13	27	871	205.207	260.481	18.7494	55.4188	149.111	0.405352	0.490504	0.555707	0.795167	0.534264	9.45981	9.55936	7.03576	9.10368	9.30745	0.00163455	0.00150997	0.0132015	0.00215081	0.0019048	0.0981768	0.0938702	0.349339	0.188607	0.116949	-0.0707657	-0.0529189	0.371826	0.28767	0.231833	0.608239	0.625313	0.148313	0.114184	0.0909329	221.685	157.375	180.296	135.811	78	0.15242	0.157524	0.593569	0.477478	0.40388
1	1	14	27	12876	276.539	214.871	66.2249	69.8303	170.982	0.517043	0.617151	0.754494	0.869652	0.641595	11.5275	11.1846	8.49485	10.5459	11.1766	0.000496882	0.00062591	0.00665025	0.000976353	0.000634254	0.0947973	0.117648	0.295188	0.204582	0.116239	-0.0543892	-0.0559435	0.473387	0.366321	0.287996	0.710304	0.731483	0.149437	0.114054	0.088924	367.363	232	441.593	267.38	127.875	0.256696	0.392292	0.785903	0.664494	0.591191
1	1	15	27	462	139.836	155.184	22.2327	33.9368	117.689	0.579692	0.566582	0.534097	0.858587	0.58615	8.78424	8.75677	7.03949	8.14682	8.65831	0.00246362	0.0025669	0.0110074	0.0042916	0.00279988	0.10079	0.128252	0.312195	0.23947	0.13268	-0.0125734	-0.0205212	0.368065	0.284773	0.229528	0.683744	0.701808	0.122873	0.0945085	0.0739502	252.253	203.625	190.554	140.255	97.375	0.414542	0.532401	0.61005	0.444443	0.311378
1	1	17	27	6076	389.694	290.41	13.1269	95.7753	201.336	0.474115	0.595671	0.806908	0.860958	0.607877	11.5391	11.2384	7.25154	10.5047	11.0149	0.000428998	0.000558748	0.0123467	0.0010551	0.000656045	0.0788998	0.0988564	0.392277	0.193653	0.1056	0.0711122	0.0500835	0.524331	0.413124	0.341808	0.662102	0.692595	0.166819	0.131017	0.100979	261.094	196.125	229.226	154.614	94.5	-0.142753	-0.299391	0.85004	0.739741	0.688134
1	1	18	27	18257	376.782	267.276	29.6879	97.4122	202.854	0.508066	0.61193	0.800294	0.83654	0.632534	12.0428	11.4785	8.30972	10.9186	11.4438	0.000327076	0.000549617	0.0071158	0.000699364	0.000539442	0.0791991	0.106974	0.320351	0.175767	0.104413	-0.0123952	-0.0124004	0.543606	0.431084	0.357415	0.701796	0.738131	0.165559	0.12917	0.0952012	345.943	231.25	339.503	236.893	129.125	-0.0893107	-0.11645	0.807834	0.694098	0.684519
1	1	19	27	19257	384.576	275.743	60.9303	111.685	212.673	0.49937	0.596525	0.799564	0.80701	0.618323	12.0408	11.4943	8.97408	10.9714	11.4853	0.000336148	0.000537289	0.00473683	0.000690864	0.000519632	0.0818492	0.108504	0.267718	0.174625	0.104959	-0.00977515	-0.002886	0.547707	0.432072	0.350131	0.707478	0.740314	0.164138	0.12778	0.0960178	435.112	275.875	476.398	312.259	159.875	0.117418	0.173964	0.796354	0.683321	0.669028
1	1	20	27	4645	286.435	209.629	105.325	65.7118	164.78	0.460407	0.696639	0.773346	0.867319	0.740527	10.9783	10.8563	9.42074	10.2796	10.808	0.000697222	0.000759216	0.00318473	0.00107923	0.00083667	0.104403	0.132727	0.22768	0.218608	0.133036	-0.0209785	-0.0220994	0.482687	0.366965	0.279023	0.70379	0.719956	0.165798	0.125367	0.093359	567.926	342.625	599.63	426.147	213.375	-0.103515	-0.103896	0.766594	0.661887	0.645268
1	1	21	27	172	331.33	254.014	5.2283	122.243	220.265	0.50301	0.625248	0.511047	0.7506	0.6412	7.06196	7.06093	5.35956	7.02494	7.0492	0.00767387	0.00774159	0.0307983	0.0080126	0.00787583	0.102966	0.0979762	0.423949	0.120442	0.0921022	0.00799109	-0.0455979	0.461471	0.367803	0.295	0.677512	0.694604	0.169795	0.137038	0.115606	148.336	131.875	88.9232	69.7165	57	0.118685	0.194608	0.740235	0.617006	0.529385
1	1	22	27	15712	288.29	210.926	61.6239	81.316	176.484	0.577206	0.627906	0.753909	0.855021	0.654094	11.7418	11.2307	8.81089	10.7184	11.3156	0.000432128	0.000619996	0.00546397	0.000822731	0.000557698	0.0964191	0.121134	0.275623	0.200365	0.115401	-0.0485791	-0.0657548	0.509653	0.396294	0.314389	0.724717	0.750134	0.14996	0.116097	0.0908765	408.856	256.875	445.248	296.565	147.125	0.103325	0.118649	0.78973	0.680519	0.681981
1	1	23	27	20456	220.314	188.133	61.4054	56.2293	142.931	0.586607	0.579256	0.765879	0.891478	0.617884	11.4562	11.0986	8.67354	10.261	10.9522	0.000559558	0.000699452	0.00582334	0.00141019	0.000802334	0.111685	0.130012	0.288285	0.252145	0.133081	-0.0100082	-0.00325562	0.454833	0.350318	0.274486	0.690144	0.703378	0.13667	0.103906	0.0812258	392.06	251.062	445.512	281.335	141.062	-0.320229	-0.469124	0.764919	0.652507	0.584539
1	1	24	27	3482	230.317	183.736	25.5089	59.0222	141.652	0.503372	0.518894	0.76354	0.883488	0.546766	10.6854	10.4044	7.73888	9.83092	10.2326	0.000780966	0.000981299	0.0094357	0.00171065	0.00115615	0.1018	0.119566	0.337181	0.251559	0.126256	-0.028648	-0.0381191	0.424132	0.32276	0.25368	0.684393	0.693748	0.127992	0.0956693	0.0717302	286.078	198.125	278.415	185.353	98.6875	0.321588	0.482204	0.758461	0.637822	0.547955
1	1	25	27	6060	434.554	262.674	15.0095	100.826	230.313	0.499074	0.53281	0.764563	0.854976	0.545578	11.5729	10.8336	7.1823	10.593	10.9841	0.000397513	0.000758419	0.0135392	0.00087596	0.000642587	0.0704064	0.103529	0.388832	0.179926	0.094887	-0.0297269	-0.035548	0.563753	0.455774	0.393861	0.730377	0.766359	0.157529	0.123202	0.0911916	222.964	160.562	206.055	138.308	79.9375	-0.0193081	-0.0608075	0.863265	0.756889	0.770191
1	1	26	27	16640	371.17	235.803	64.4242	93.3118	206.836	0.518199	0.589948	0.839185	0.829917	0.603036	11.9556	11.1388	9.0468	10.7451	11.3054	0.000353053	0.000698959	0.004461	0.000875838	0.000602659	0.0841212	0.119856	0.271872	0.191451	0.110784	-0.00871424	-0.0202943	0.555611	0.439081	0.360452	0.736997	0.769489	0.155529	0.118163	0.0851968	446.943	275.562	529.937	333.617	162.062	0.225764	0.317662	0.781156	0.662547	0.618529
1	1	27	27	12627	345.88	219.408	156.336	89.5279	196.669	0.550729	0.568369	0.855555	0.816804	0.59482	11.8115	10.974	9.66719	10.716	11.1566	0.0003838	0.000753757	0.00346027	0.000812953	0.00065096	0.0881602	0.128024	0.231744	0.187198	0.116565	0.0215388	0.0253421	0.559213	0.441783	0.364786	0.747889	0.775963	0.14727	0.11207	0.082807	598.965	297.5	845.349	519.245	175.375	0.201588	0.276151	0.749364	0.628069	0.574101
1	1	28	27	15664	406.805	262.719	108.222	106.533	214.844	0.508069	0.593152	0.798459	0.803567	0.615769	12.0588	11.3988	9.50607	10.916	11.4415	0.000323659	0.000560709	0.00329213	0.00069785	0.000520717	0.0775879	0.110099	0.228	0.167194	0.10551	-0.0243624	-0.0203138	0.571121	0.45002	0.365367	0.719572	0.751443	0.159765	0.124011	0.0943142	538.318	329.375	632.145	401.933	188.688	0.158602	0.223167	0.781264	0.668298	0.642353
1	1	29	27	11111	317.297	214.704	100.57	87.2273	170.913	0.510464	0.642126	0.791247	0.865066	0.674179	11.606	11.2249	9.48506	10.6759	11.1469	0.000477359	0.00061618	0.00337947	0.000875602	0.000685461	0.0955882	0.122248	0.235268	0.207731	0.125367	-0.00958499	-0.0102041	0.493984	0.380455	0.295198	0.702876	0.718171	0.152238	0.116369	0.0909882	562.261	345.25	613.152	412.41	193.375	0.010684	0.103105	0.841675	0.737656	0.742368
1	1	30	27	2178	142.539	117.867	262.026	47.9762	101.447	0.644234	0.575884	0.846184	0.910518	0.583959	10.2078	9.92219	9.51331	9.6483	9.72432	0.00111333	0.00141897	0.00215658	0.00171263	0.0017385	0.138825	0.150218	0.183918	0.263613	0.164947	-0.0938994	-0.08464	0.389372	0.297452	0.230534	0.709198	0.711571	0.10769	0.0796827	0.0608458	824.321	455.75	1247.04	682.561	271.438	0.140419	0.310091	0.756411	0.655966	0.608098
1	1	31	27	9298	282.008	252.849	30.8325	85.9524	220.035	0.516261	0.576249	0.70681	0.834411	0.615145	11.4433	11.2314	7.61306	10.6823	11.265	0.000485431	0.000565441	0.0109077	0.000784049	0.000557962	0.090062	0.105484	0.340469	0.174986	0.103521	-0.131101	-0.122583	0.473934	0.373473	0.306989	0.717976	0.737163	0.152919	0.118593	0.0950579	259.711	178.5	268.446	167.704	87.875	-0.0444647	-0.0803059	0.774419	0.665246	0.650197
1	1	32	27	17312	214.316	165.75	65.526	51.3651	139.361	0.547248	0.556898	0.833085	0.894797	0.602113	11.3466	10.8778	8.68564	10.3722	10.8147	0.000564526	0.000815368	0.00620513	0.00104222	0.000891035	0.107927	0.131635	0.293216	0.23611	0.135011	-0.0693235	-0.072129	0.438486	0.340908	0.274199	0.714669	0.726694	0.127507	0.0962348	0.0741854	400.648	236.5	527.174	307.386	129.125	0.136307	0.178609	0.742179	0.629681	0.598472
1	1	33	27	10136	440.103	294.242	15.0256	87.1905	232.421	0.523957	0.568655	0.782853	0.850507	0.591572	11.9774	11.315	7.2895	10.6937	11.3377	0.000314305	0.000565659	0.0134863	0.000806601	0.000537843	0.074098	0.0986209	0.386101	0.185887	0.094714	0.0161689	0.0164053	0.58145	0.469034	0.400892	0.709885	0.744786	0.164172	0.127824	0.0946938	238.741	168.25	222.242	150.199	82.375	-0.0639273	-0.0490394	0.80176	0.690562	0.690036
1	1	34	27	18597	413.404	285.499	39.9278	111.279	237.043	0.542135	0.637171	0.841955	0.799496	0.648826	12.1775	11.5084	8.50103	11.0269	11.661	0.000291313	0.000540595	0.00697851	0.000622432	0.00044114	0.0778427	0.105423	0.321331	0.162715	0.0969175	0.00277785	0.00256082	0.589615	0.471583	0.397439	0.725744	0.766286	0.173382	0.135485	0.0998574	379.882	234.625	426.936	279.456	132.5	0.0787347	0.109655	0.779652	0.656198	0.609208
1	1	35	27	15906	379.918	232.418	91.7055	92.8396	207.594	0.508685	0.595093	0.764992	0.807278	0.611919	11.9661	11.1733	9.59715	10.8202	11.3736	0.000347444	0.000664977	0.00288265	0.000728535	0.00055207	0.0792237	0.116636	0.222392	0.174442	0.104281	0.0160007	0.0137773	0.548121	0.43058	0.350306	0.745857	0.775686	0.151142	0.115059	0.0857833	528.964	347.5	540.251	374.069	199.375	0.132376	0.17228	0.741234	0.626351	0.586642
1	1	36	27	18482	384.362	235.473	181.958	101.879	204.39	0.551449	0.580658	0.797796	0.821629	0.624362	12.1217	11.3004	10.2349	10.9392	11.4504	0.000312145	0.000603952	0.00210529	0.000676619	0.000528716	0.0826847	0.116843	0.195197	0.17416	0.105741	0.0179404	0.0198909	0.575002	0.454624	0.374214	0.73813	0.763884	0.151211	0.116976	0.0902705	698.551	407.688	831.82	551.76	258.188	0.0236722	0.0493176	0.793107	0.676809	0.659994
1	1	37	27	18890	309.936	198.315	155.902	80.8545	192.776	0.53837	0.646969	0.788307	0.851811	0.681955	11.8029	11.1505	10.1998	10.6579	11.4334	0.00041761	0.000680181	0.00206949	0.000932785	0.000559451	0.094024	0.13256	0.187966	0.198649	0.118269	-0.0416357	-0.0373754	0.513656	0.400546	0.320166	0.755927	0.778496	0.148895	0.112787	0.086823	668.23	407.25	754.249	509.996	258.25	0.24268	0.369793	0.781485	0.660935	0.601161
1	1	38	27	6087	270.965	198.763	173.755	81.905	164.673	0.55298	0.619717	0.803861	0.817954	0.641897	11.3136	10.8865	10.0832	10.4257	10.8401	0.00054887	0.000777618	0.00194873	0.0010425	0.00084871	0.103006	0.124467	0.182254	0.205769	0.1277	-0.0176321	-0.0225989	0.475381	0.36798	0.294164	0.722731	0.73673	0.142136	0.106228	0.0810041	749.509	455.5	853.103	573.048	290.625	0.23361	0.348384	0.71912	0.607514	0.54995
1	1	39	27	1260	184.932	226.624	55.2973	74.9696	178.012	0.478665	0.517476	0.777219	0.782797	0.534382	9.82652	9.86056	7.94283	9.40024	9.76016	0.00132125	0.00126616	0.00893454	0.00205001	0.00139053	0.109568	0.111895	0.311861	0.209946	0.111105	-0.077365	-0.0566294	0.375231	0.29303	0.237614	0.702016	0.722963	0.143394	0.108501	0.0813067	350.926	184	416.824	288.536	99.0625	0.23027	0.320166	0.657854	0.533932	0.454505
1	1	40	27	15447	261.301	195.302	104.981	81.4753	177.58	0.497361	0.582445	0.823452	0.836854	0.615074	11.4656	11.0714	8.89845	10.7045	11.1905	0.000536376	0.000684871	0.00528557	0.000823485	0.000637678	0.0988682	0.125579	0.272055	0.194237	0.11853	-0.0950889	-0.105306	0.449394	0.34635	0.270719	0.736367	0.754858	0.139364	0.106744	0.0842763	453.092	256.875	670.845	359.474	147.25	0.174213	0.244726	0.75731	0.638987	0.596516
1	1	41	27	12103	438.411	304.29	25.0119	118.945	255.928	0.497439	0.656288	0.785419	0.788722	0.666997	12.0373	11.5733	7.31412	10.9913	11.672	0.000303751	0.000466812	0.0147938	0.000624914	0.000409033	0.0718187	0.0973759	0.39185	0.152573	0.0883384	0.0242805	0.0217391	0.572925	0.459098	0.389145	0.709787	0.747956	0.179194	0.141994	0.110433	244.12	161.25	276.462	165.853	80.375	-0.0380525	-0.0706897	0.786432	0.667455	0.635064
1	1	42	27	17124	380.016	255.093	69.4389	93.5252	241.538	0.549983	0.627139	0.835441	0.833422	0.64196	12.0735	11.2839	8.84385	10.8546	11.6106	0.000312961	0.000641365	0.00654969	0.000710182	0.000460584	0.0784454	0.115809	0.298319	0.17746	0.0996683	0.0012798	0.0129171	0.569728	0.454624	0.378832	0.747739	0.786224	0.164775	0.127664	0.0940688	433.774	236.812	549.416	352.516	139.938	0.18982	0.28393	0.780503	0.664964	0.62393
1	1	43	27	26554	395.811	253.058	135.273	92.3564	218.835	0.542277	0.614142	0.842832	0.813373	0.639881	12.2319	11.5213	9.86805	10.8981	11.6331	0.000297042	0.00053483	0.00306693	0.000687336	0.000479921	0.0833346	0.113841	0.227634	0.179021	0.1061	0.00997014	0.0069674	0.577336	0.457264	0.378563	0.726249	0.755946	0.160101	0.12413	0.0943894	640.923	355.125	849.274	519.468	219.125	0.0365833	0.0389857	0.74127	0.625478	0.593174
1	1	44	27	22863	443.096	263.55	120.26	115.9	249.483	0.509177	0.585011	0.797486	0.788348	0.608864	12.3067	11.4453	9.61275	11.0607	11.7196	0.000268135	0.000562905	0.00334994	0.000604506	0.00043455	0.0757197	0.108499	0.228347	0.159639	0.0947953	0.029456	0.035503	0.588384	0.471259	0.397126	0.747989	0.780034	0.157779	0.122388	0.0918035	558.667	335.25	669.11	426.554	197.625	0.0873765	0.106894	0.777761	0.662403	0.638646
1	1	45	27	22630	353.997	216.877	161.459	87.4093	216.473	0.495888	0.604824	0.782017	0.833755	0.637969	11.9769	11.2529	10.0894	10.7505	11.5462	0.000362029	0.000630065	0.00236854	0.00086136	0.000512638	0.0865995	0.119966	0.201932	0.188485	0.105914	-0.0219451	-0.0290458	0.523341	0.411733	0.334367	0.75596	0.779213	0.148357	0.112714	0.0856533	645.743	388	761.669	498.222	240.125	0.246624	0.35643	0.758279	0.646982	0.607885
1	1	46	27	3143	241.354	198.082	96.1273	63.3119	192.04	0.507026	0.646465	0.735605	0.852366	0.651268	10.6703	10.5033	9.22665	9.94443	10.6428	0.000816186	0.000904939	0.0033077	0.00142371	0.000828108	0.110284	0.124934	0.21062	0.231999	0.112941	-0.0712644	-0.0671351	0.441021	0.335912	0.257189	0.743541	0.766297	0.14778	0.109748	0.0798851	504.114	313.625	527.413	370.032	188.875	0.373943	0.484145	0.694475	0.580367	0.512267
1	1	47	27	5002	331.104	249.15	114.911	62.1004	190.22	0.443648	0.563716	0.759011	0.759235	0.591406	11.3458	10.9681	8.80498	9.94117	10.9455	0.00049273	0.000694549	0.00529533	0.00137253	0.000688026	0.0810468	0.108915	0.264051	0.200993	0.110868	-0.0454234	-0.0462487	0.466961	0.369711	0.30552	0.707964	0.735023	0.149007	0.114604	0.0866424	462.611	264.188	607.1	364.405	157.062	0.523306	0.565016	0.537401	0.447738	0.416906
1	1	48	27	5427	267.088	219.005	69.741	83.4867	201.399	0.501639	0.602037	0.838947	0.854723	0.619116	11.1079	10.7704	8.81237	10.3451	10.9899	0.000616448	0.000794203	0.00540448	0.00116207	0.000662662	0.101552	0.126925	0.282624	0.199203	0.112219	-0.0140078	-0.00660066	0.455023	0.354239	0.285972	0.742604	0.771342	0.153583	0.118218	0.090613	439.233	248.25	555.544	347.946	150.125	0.286419	0.465402	0.785893	0.670594	0.573929
1	1	50	27	17241	423.333	260.718	52.3793	95.0432	248.566	0.504055	0.56314	0.850456	0.808175	0.587652	12.1421	11.3375	8.48988	10.7944	11.607	0.000298924	0.000586518	0.00803402	0.000773716	0.000455608	0.0799571	0.109256	0.31244	0.174448	0.0939604	0.0430612	0.0483384	0.565199	0.453437	0.381475	0.750681	0.780809	0.15444	0.119776	0.0916461	388.44	217.125	501.849	309.01	123.25	0.270426	0.373438	0.738531	0.615145	0.54564
1	1	51	27	24321	420.044	275.878	88.858	100.467	238.459	0.517437	0.582386	0.827495	0.818932	0.614551	12.2566	11.5644	8.88268	10.9314	11.6951	0.000282523	0.00050895	0.00619739	0.000682529	0.000445178	0.0775837	0.107064	0.285126	0.173437	0.100276	0.0259658	0.0330275	0.576194	0.460067	0.383383	0.72649	0.755861	0.161791	0.126321	0.0989403	441.388	248.375	614.139	352.261	145.75	0.0360508	0.0645963	0.776703	0.670247	0.661277
1	1	52	27	23193	382.41	269.679	102.765	98.7136	248.322	0.501193	0.615934	0.808927	0.82347	0.639218	12.121	11.514	9.43416	10.9135	11.7529	0.000309582	0.000541309	0.00441283	0.000699925	0.000440765	0.0788513	0.109277	0.253139	0.174747	0.096917	0.0115884	0.00830306	0.538695	0.429402	0.358912	0.73705	0.769993	0.164053	0.12633	0.0940293	523.991	287.5	639.94	424.925	178.625	0.136753	0.207267	0.777379	0.666182	0.641886
1	1	53	27	23561	318.595	205.315	162.532	75.5658	206.394	0.497377	0.624309	0.808273	0.839419	0.662448	11.8341	11.2251	9.96414	10.5098	11.4863	0.000404848	0.000669486	0.00308587	0.00112558	0.000578088	0.0914537	0.128464	0.217761	0.206349	0.114955	-0.0281068	-0.0388433	0.496368	0.390174	0.3183	0.751627	0.773002	0.150432	0.113445	0.0849388	632.922	342.75	812.523	525.074	222.625	0.357901	0.50126	0.722436	0.603516	0.520204
1	1	54	27	18036	368.173	288.057	141.792	109.45	251.679	0.479547	0.593453	0.831263	0.784726	0.623687	11.9726	11.5978	9.00177	10.9136	11.6955	0.000359878	0.000488415	0.00619266	0.00072035	0.00045727	0.0853168	0.107073	0.275792	0.170734	0.100682	-0.0518013	-0.0523725	0.513243	0.403421	0.3301	0.718137	0.746819	0.164169	0.126551	0.0957043	509.55	248.5	813.6	446.507	144.5	0.226506	0.297256	0.743032	0.624586	0.579553
1	1	55	27	7754	235.389	203.342	73.448	49.0737	172.719	0.507805	0.575817	0.69465	0.812366	0.604913	11.1549	10.9022	8.97487	9.67533	10.9579	0.000623181	0.000752619	0.00469569	0.00194747	0.000714609	0.103295	0.117082	0.249413	0.239743	0.113471	-0.0517405	-0.0689655	0.423392	0.327462	0.258357	0.719612	0.742143	0.142886	0.107497	0.0793785	426.151	267.938	436.468	312.328	160	0.584622	0.687308	0.559301	0.442376	0.355949
1	1	59	27	12234	432.414	296.389	34.1217	111.747	277.267	0.451495	0.594519	0.779252	0.788718	0.643497	12.0244	11.5423	7.91361	10.8791	11.7545	0.000314738	0.000469794	0.0107254	0.000718626	0.000395067	0.0737936	0.0977901	0.339764	0.162675	0.0858537	-0.0225045	-0.0350877	0.537305	0.42911	0.361247	0.733225	0.763665	0.168757	0.132506	0.103982	306.99	189.75	344.06	222.855	103.75	0.252905	0.362231	0.752468	0.636917	0.578896
1	1	60	27	24754	395.328	268.752	89.0844	102.004	267.076	0.494724	0.611934	0.835025	0.813064	0.653329	12.1722	11.5567	8.72646	10.9764	11.8937	0.000303077	0.000508927	0.00731017	0.000645602	0.000382058	0.0779233	0.109256	0.300196	0.163956	0.0922551	0.0115322	0.00419295	0.539155	0.429075	0.356679	0.748441	0.779956	0.165645	0.129536	0.0998212	431.866	227.5	633.506	363.281	135.625	0.0969001	0.122252	0.763188	0.652233	0.633699
1	1	61	27	20809	346.302	234.643	115.327	85.979	259.137	0.468502	0.68019	0.792013	0.833671	0.723362	11.898	11.4949	9.19018	10.7775	11.9166	0.000380843	0.00051686	0.00550386	0.000789626	0.00037866	0.0858883	0.119686	0.26027	0.187936	0.0997442	0.0131361	0.0104244	0.49517	0.388535	0.314993	0.758455	0.782997	0.167048	0.129865	0.105224	486.867	259.875	650.091	406.023	162.625	0.198224	0.290188	0.751446	0.637553	0.589435
1	1	62	27	6946	346.171	235.34	132.305	104.938	254.505	0.446835	0.677159	0.791178	0.809522	0.719809	11.5145	11.2368	8.82234	10.8032	11.5843	0.000455475	0.000564739	0.00640314	0.000714941	0.000423443	0.0833023	0.117994	0.271751	0.16995	0.0963854	-0.0321436	-0.0349402	0.481646	0.37629	0.301607	0.749539	0.771807	0.167371	0.134832	0.115701	462.526	236.125	678.823	391.846	144.25	0.0313353	0.00192654	0.77558	0.662972	0.642664
1	1	3	31	588	259.251	244.183	6.3178	64.2009	193.928	0.398534	0.406026	0.646454	0.90831	0.451811	8.63701	8.59822	5.87873	8.26916	8.56145	0.00270424	0.00281853	0.0276163	0.00381129	0.00290417	0.0892998	0.0989955	0.452547	0.232753	0.0975957	-0.0295255	-0.0314699	0.417814	0.321801	0.248637	0.687962	0.712915	0.149892	0.115609	0.087607	144.22	104.812	111.252	82.38	47.125	0.27107	0.596421	0.881609	0.757891	0.536316
1	1	4	31	4225	295.74	161.577	32.4671	90.0348	175.873	0.50529	0.650958	0.836128	0.862704	0.652577	11.0515	10.2286	8.3253	10.5389	10.8056	0.000612345	0.00127996	0.00642061	0.00086745	0.000715182	0.091929	0.141814	0.309979	0.182628	0.111686	-0.0287098	-0.0487345	0.489853	0.375597	0.293585	0.782382	0.824934	0.149001	0.114436	0.0785006	364.154	232.625	386.3	265.067	141	0.0760251	0.0967078	0.848719	0.726494	0.717707
1	1	5	31	1654	174.485	162.47	52.3454	75.4227	165.365	0.515101	0.635084	0.864683	0.869735	0.671885	9.91374	9.74874	8.43402	9.81973	10.124	0.00130337	0.00152361	0.00608636	0.00143106	0.00106972	0.120396	0.154	0.273298	0.194913	0.121457	0.0973822	0.0749699	0.383113	0.291187	0.216781	0.765198	0.801386	0.146193	0.116791	0.0912875	424.9	215.75	523.963	363.818	137.312	0.254242	0.393909	0.808622	0.693293	0.615272
1	1	6	31	93	467.674	608.326	0.952778	101.777	396.246	0.399447	0.0380821	0.218265	0.771927	0.0695484	5.74754	5.70995	3.11862	5.66198	5.68643	0.0187363	0.0194466	0.134384	0.0203651	0.0198062	0.0506086	0.0245403	0.657389	0.137751	0.0665461	0.0598268	-0.00714286	0.472317	0.385073	0.333106	0.604735	0.625919	0.157337	0.124245	0.0974436	74.0309	69.5	32.2164	25.9586	23	0.236422	0.336877	0.747182	0.641366	0.597925
1	1	10	31	1010	265.093	240.59	13.6714	66.5817	193.052	0.433471	0.547678	0.747279	0.900489	0.587061	9.62975	9.53738	7.32344	9.22493	9.53365	0.00142262	0.00153936	0.00930044	0.0021151	0.00155174	0.0927528	0.116315	0.336828	0.217579	0.10582	0.0725085	0.0758311	0.4493	0.347874	0.27301	0.719597	0.753795	0.161828	0.125799	0.0941482	245.069	176.625	205.739	160.889	107.875	0.231212	0.347205	0.856183	0.753362	0.715924
1	1	11	31	2900	354.278	312.103	10.4326	87.7669	232.064	0.451146	0.548719	0.753186	0.842513	0.568573	10.7615	10.6759	6.55178	10.2556	10.6576	0.0006884	0.000740619	0.0207132	0.000997487	0.000738746	0.0817957	0.091886	0.442713	0.175097	0.0935754	0.00609765	0.00977264	0.501016	0.394947	0.319001	0.679447	0.70976	0.173044	0.138565	0.113368	182.362	127.438	169.88	115.097	62	-0.0106011	-0.0136861	0.791818	0.678037	0.659538
1	1	12	31	962	213.609	219.862	35.9527	67.8559	194.27	0.540516	0.52913	0.755575	0.87943	0.566838	9.56506	9.3423	7.6835	9.29472	9.55025	0.00151104	0.00189634	0.00979684	0.00195378	0.00151874	0.105352	0.123713	0.308391	0.205027	0.101924	0.0111573	0.0149087	0.433933	0.329731	0.251673	0.745006	0.786791	0.15601	0.118394	0.0803488	294.837	167.312	322.108	232.173	95.6875	0.268563	0.370671	0.778462	0.642856	0.566217
1	1	13	31	596	144.161	170.577	58.3785	49.9154	143.191	0.554158	0.606211	0.882218	0.900554	0.62912	8.81461	8.53497	7.44135	8.70718	8.80311	0.00250003	0.00334832	0.0124698	0.00273207	0.00253604	0.11616	0.150672	0.340991	0.213469	0.120143	0.00549492	-0.0129185	0.366165	0.279953	0.218283	0.715572	0.758141	0.165238	0.126588	0.0915392	390.622	140.062	571.027	387.401	79.8125	-0.0811545	0.00409019	0.793821	0.688232	0.675116
1	1	14	31	820	107.344	222.946	9.64955	41.564	169.168	0.499357	0.475814	0.682572	0.894035	0.518361	8.96972	9.17677	6.66842	8.88202	9.19457	0.00235289	0.00200155	0.0160215	0.00258701	0.00198999	0.139792	0.121175	0.38175	0.238651	0.119713	-0.0564565	-0.0695084	0.304552	0.230066	0.180287	0.691448	0.721917	0.161205	0.120141	0.0875837	190.891	128	154.715	123.411	69.125	0.0200531	0.0851739	0.700044	0.592235	0.549469
1	1	15	31	282	116.023	239.229	3.00185	52.2218	244.898	0.431948	0.418344	0.612793	0.895223	0.4085	7.65699	7.72472	5.13979	7.57452	7.71502	0.00534505	0.00496015	0.0384405	0.0057361	0.00502764	0.120134	0.102867	0.538434	0.201531	0.0960734	-0.00902961	-0.0178151	0.312687	0.236232	0.182725	0.714628	0.731658	0.146891	0.10865	0.0835086	135.607	114.938	81.8536	64.4677	48.1875	0.261214	0.372588	0.776803	0.656867	0.623052
1	1	17	31	4732	368.948	245.21	70.7295	89.0027	239.919	0.48822	0.562798	0.906207	0.810772	0.566613	11.2133	10.436	8.1985	10.3917	10.9069	0.000539896	0.00110259	0.00830337	0.000975102	0.000679001	0.0816915	0.134191	0.327991	0.169727	0.106087	-0.0554384	-0.0729243	0.531781	0.419673	0.342169	0.759329	0.804857	0.162332	0.127144	0.0897841	387.433	185.25	673.784	345.41	114.438	-0.298483	-0.382762	0.752403	0.622451	0.562219
1	1	18	31	6504	314.432	254.44	34.6798	76.8651	207.917	0.478958	0.571361	0.88026	0.868941	0.59114	11.3041	10.8795	7.83123	10.4811	11.0311	0.000529393	0.000761104	0.0112864	0.000964555	0.000644143	0.091063	0.118488	0.371405	0.205383	0.10859	-0.00948268	-0.00826074	0.489537	0.381844	0.304779	0.712568	0.750326	0.167354	0.131576	0.100649	309.178	166.125	446.058	254.229	95.625	-0.149477	-0.246903	0.804178	0.695029	0.662685
1	1	19	31	4693	309.844	275.056	17.781	73.0336	208.293	0.45671	0.545707	0.802086	0.862748	0.571247	11.0293	10.9019	7.33843	10.2755	10.842	0.000615143	0.000668535	0.0138281	0.00106605	0.000685592	0.0865101	0.101939	0.388765	0.201272	0.102684	0.00425146	0.00446429	0.478755	0.37277	0.296931	0.682487	0.712604	0.168129	0.132754	0.105302	238.141	154.125	245.694	163.028	80.5	0.0903546	0.101167	0.763489	0.645124	0.624212
1	1	20	31	2968	217.291	225.493	24.3048	52.6938	160.841	0.496788	0.562312	0.819935	0.896431	0.572418	10.4234	10.3881	7.82816	9.71954	10.3303	0.000945745	0.000995634	0.0106588	0.00188576	0.0010066	0.112549	0.123516	0.355196	0.253875	0.12402	-0.021093	-0.0168893	0.425032	0.322096	0.248584	0.67381	0.709513	0.159618	0.126393	0.0968352	286.991	165.375	308.389	220.067	92.375	0.335147	0.470281	0.755535	0.636701	0.571567
1	1	21	31	351	230.841	301.768	5.84823	48.5688	271.09	0.370414	0.632107	0.739007	0.895718	0.657385	7.69513	7.82613	5.16884	7.59626	7.77905	0.00516218	0.00452489	0.0400251	0.00567771	0.0047447	0.100864	0.076552	0.500483	0.195061	0.0737765	-0.0912645	-0.10767	0.360392	0.269414	0.211426	0.646051	0.638726	0.176582	0.14566	0.131154	133.232	100.75	111.567	71.2401	38.25	0.0740284	0.27079	0.743571	0.636073	0.502071
1	1	22	31	1753	239.551	402.932	3.1322	86.7307	265.898	0.416058	0.521086	0.601734	0.8058	0.543284	10.031	10.2715	5.07495	9.76438	10.1579	0.00110016	0.000893626	0.0477687	0.00137938	0.000994673	0.0885009	0.0743802	0.550625	0.170549	0.0856763	-0.063028	-0.0712401	0.396715	0.314972	0.257049	0.613553	0.634913	0.187802	0.151415	0.126065	111.892	89.75	75.502	56.1329	36.375	-0.0245732	-0.0544413	0.714082	0.590576	0.519633
1	1	23	31	2756	136.589	183.061	18.605	39.9721	145.637	0.58499	0.642845	0.864804	0.926844	0.673815	10.0541	10.3714	7.92169	9.78707	10.3484	0.00129384	0.00098246	0.00936634	0.00152403	0.00100174	0.143467	0.125215	0.366884	0.263138	0.127425	-0.0364803	-0.0405914	0.37785	0.285103	0.216706	0.682163	0.709441	0.161031	0.125804	0.0981083	304.828	164.5	326.66	248.728	108.188	-0.124062	-0.153762	0.78823	0.677629	0.686196
1	1	24	31	27	273.146	158.01	1.10417	186.229	186.25	0.396142	-0.00329315	0.557473	0.619277	-0.0152137	3.64706	3.62622	2.93872	3.62622	3.68872	0.0815972	0.0820312	0.144531	0.0820312	0.078125	0.0815679	0.129174	0.597917	0.163187	0.0482506	0.244628	0.16078	0.434514	0.340095	0.290957	0.800095	0.824789	0.0847906	0.0647508	0.0477991	115.713	102.125	47.3583	36.9098	25.375	0.392446	0.437552	0.801372	0.673073	0.648744
1	1	25	31	2911	281.244	196.532	97.525	75.3065	183.128	0.5192	0.637128	0.866017	0.859452	0.681465	10.689	10.3237	8.29656	10.083	10.5733	0.000753207	0.00100844	0.00928948	0.00123129	0.000815272	0.0979733	0.138668	0.318656	0.203393	0.117528	0.00854522	0.00477327	0.498921	0.387026	0.304384	0.743024	0.770344	0.162321	0.126502	0.10031	438.97	182.5	678.193	418.341	107.5	0.239701	0.363439	0.788744	0.666208	0.597024
1	1	26	31	10998	275.135	229.145	34.3115	61.4424	187.294	0.493973	0.602725	0.884114	0.895794	0.630712	11.3354	11.0192	8.40004	10.3835	11.1546	0.000568926	0.000705017	0.00747444	0.00115876	0.000625114	0.100891	0.125116	0.338016	0.233447	0.115403	-0.0475999	-0.0354055	0.472301	0.364124	0.284159	0.711067	0.745315	0.166819	0.128706	0.0954838	366.369	213.062	450.996	288.739	132.062	0.0497409	0.0144709	0.804063	0.693858	0.695077
1	1	27	31	7782	330.654	297.234	32.7058	83.6258	203.427	0.481452	0.58924	0.860716	0.821153	0.629994	11.4713	11.3234	8.16451	10.5261	11.1808	0.000468168	0.000527196	0.00841878	0.000918041	0.000586145	0.0823106	0.102002	0.336935	0.192323	0.104736	-0.0175944	-0.0158113	0.501401	0.391849	0.311842	0.656305	0.686169	0.176439	0.140288	0.112041	339.964	195.25	410.905	264.052	116.062	0.0621759	0.00814376	0.731011	0.614041	0.574348
1	1	28	31	3476	270.958	310.865	13.9055	74.9145	252.461	0.495094	0.508821	0.837572	0.887326	0.535765	10.6688	10.5989	7.24166	10.1073	10.6699	0.000760657	0.000799229	0.0125118	0.00123301	0.00074005	0.0862918	0.0993358	0.386975	0.193994	0.0930716	-0.0492951	-0.0482231	0.472917	0.369871	0.296445	0.685682	0.725908	0.178415	0.142042	0.109036	222.316	150.625	230.375	149.96	80.625	0.060362	0.0713074	0.834689	0.729624	0.761069
1	1	29	31	2663	297.164	287.104	35.7087	77.9195	245.41	0.493392	0.6127	0.847079	0.878279	0.65029	10.5223	10.4822	7.74748	10.0142	10.5376	0.000806324	0.000831626	0.0118915	0.00120376	0.000798701	0.0841254	0.111207	0.359749	0.190893	0.0959347	-0.0702075	-0.0647482	0.475081	0.371232	0.306113	0.681082	0.707569	0.188108	0.149473	0.120586	277.991	142.5	366.524	234.197	82	-0.0136025	0.0300903	0.817748	0.718351	0.727748
1	1	30	31	3532	291.658	321.888	29.9464	103.956	261.105	0.438053	0.610196	0.789967	0.809349	0.625127	10.8402	10.8306	7.59263	10.3391	10.9265	0.000685822	0.00070351	0.0143638	0.00100669	0.000625983	0.088624	0.0964972	0.378585	0.174406	0.0915305	-0.0661732	-0.0788958	0.440503	0.346729	0.281187	0.680459	0.716729	0.189084	0.152144	0.124671	261.053	141.688	310.957	208.937	80.4375	0.166034	0.19853	0.766967	0.663107	0.654535
1	1	31	31	16603	211.405	242.284	31.1237	66.7646	191.396	0.496689	0.601698	0.843883	0.869912	0.63051	11.1698	11.3929	7.88636	10.5425	11.3314	0.000707995	0.000551974	0.0107917	0.000950989	0.000591112	0.116269	0.110608	0.374136	0.220818	0.11228	-0.105101	-0.0909091	0.40412	0.308557	0.236634	0.688779	0.713501	0.162315	0.125264	0.0956998	303.388	180.75	379.776	231.988	103.625	-0.149111	-0.205607	0.742442	0.634305	0.610736
1	1	32	31	2093	80.9968	94.2926	122.698	20.7724	97.4697	0.559258	0.67742	0.916617	0.91667	0.703989	9.3846	9.70535	9.31548	8.87979	9.72241	0.00243285	0.00170125	0.00349435	0.00353592	0.0018388	0.196606	0.19862	0.248589	0.334641	0.195692	-0.00735049	-0.0220525	0.288814	0.211066	0.147924	0.738736	0.735144	0.119482	0.0912964	0.0761358	816.455	347.625	1079.4	773.751	247.375	-0.367943	-0.431208	0.560933	0.428849	0.32086
1	1	33	31	1782	368.346	302.023	3.77258	104.05	252.116	0.494813	0.576772	0.815414	0.825412	0.566639	9.98686	9.86141	5.67797	9.65534	9.92744	0.00108901	0.00122416	0.0351498	0.00145077	0.0011429	0.0721144	0.0919626	0.545877	0.173765	0.0836855	-0.0314274	-0.0287108	0.503596	0.398202	0.323711	0.684951	0.723812	0.178036	0.143274	0.116858	144.208	103.375	118.757	86.8599	50	0.0853188	0.144665	0.789025	0.668286	0.639088
1	1	34	31	10019	246.042	219.99	28.3658	60.9892	166.653	0.521625	0.59918	0.895119	0.883164	0.61814	11.2092	11.0179	7.95352	10.383	10.9375	0.000633675	0.000727676	0.0106233	0.00101656	0.000767572	0.104792	0.121029	0.384297	0.227226	0.122869	-0.0566237	-0.0465116	0.45735	0.348307	0.264935	0.688206	0.719202	0.159322	0.122911	0.0903655	329.944	189.125	423.788	261.507	110.25	-0.162302	-0.193256	0.767338	0.666477	0.668283
1	1	35	31	5979	388.544	334.553	24.917	86.7221	247.781	0.404138	0.527335	0.783152	0.775746	0.5643	11.3756	11.2189	7.68059	10.4097	11.1744	0.000486264	0.000544739	0.010839	0.00101494	0.000559679	0.0759585	0.0889725	0.354401	0.184526	0.0921082	0.0173658	0.0200036	0.505656	0.395354	0.317814	0.678964	0.710824	0.172082	0.136599	0.107171	272.232	175.875	284.274	188.286	92.375	0.0258701	0.0813278	0.679681	0.555692	0.479784
1	1	36	31	3625	335.338	270.491	22.3117	112.757	252.46	0.558364	0.613521	0.850228	0.823208	0.643841	11.0274	10.5851	8.06575	10.3995	10.8958	0.000581591	0.000879407	0.00779815	0.00106878	0.000639594	0.0810857	0.113778	0.331918	0.168298	0.0955742	-0.0827171	-0.105411	0.547001	0.428831	0.346818	0.732725	0.780356	0.183268	0.14566	0.108705	320.456	210.125	322.141	229.401	125.625	-0.260196	-0.323848	0.828525	0.713561	0.702665
1	1	37	31	18558	310.699	254.382	93.5217	76.6773	207.252	0.49843	0.633651	0.885422	0.852722	0.660904	11.7589	11.4177	9.23446	10.7346	11.54	0.000426621	0.00057558	0.00526943	0.000787664	0.000499447	0.0858958	0.117795	0.282106	0.191533	0.109163	-0.0230577	-0.0164597	0.490738	0.381737	0.305541	0.705741	0.743198	0.173599	0.136779	0.10417	526.868	257.938	793.671	464.171	168.625	0.0803828	0.151808	0.755889	0.644986	0.60726
1	1	38	31	22287	331.142	269.522	63.392	91.7332	232.987	0.438788	0.584017	0.826175	0.841067	0.594628	11.785	11.4778	8.76528	10.8643	11.6044	0.000422594	0.000538529	0.00641992	0.000733477	0.000472296	0.0862785	0.106682	0.302099	0.182976	0.098184	-0.0477734	-0.0423453	0.48091	0.375347	0.301799	0.71462	0.748688	0.167375	0.130699	0.0989098	404.314	227.875	511.454	320.466	136.625	-0.12144	-0.158192	0.790336	0.678139	0.663094
1	1	39	31	19746	314.879	313.796	43.4853	98.0532	240.38	0.439659	0.59131	0.821872	0.803649	0.615439	11.7435	11.7659	7.93462	10.9041	11.6828	0.000421618	0.000415365	0.0116366	0.000684717	0.00043255	0.0855458	0.0952842	0.35872	0.167689	0.0948087	-0.0703767	-0.05993	0.461307	0.361454	0.293011	0.676386	0.705364	0.174806	0.138618	0.11036	314.778	175.875	423.391	250.818	100.188	-0.171596	-0.217195	0.73392	0.618749	0.581545
1	1	40	31	6945	273.428	291.541	40.4367	89.8344	227.492	0.421258	0.574787	0.80514	0.829079	0.587925	11.1227	11.2396	7.20049	10.6295	11.2031	0.000611718	0.000562498	0.0158511	0.000827808	0.000574689	0.0935962	0.0956614	0.394273	0.173944	0.0944692	-0.075223	-0.0747185	0.42118	0.326623	0.260677	0.687773	0.719577	0.169189	0.132608	0.101759	241.604	147.625	364.057	175.826	77	0.0482476	0.0936995	0.761207	0.651961	0.629348
1	1	41	31	861	295.84	235.578	7.31835	84.7589	197.997	0.472789	0.578615	0.802642	0.857144	0.572199	9.19787	9.09132	6.51443	8.95733	9.14307	0.00184879	0.00202137	0.0189744	0.00230249	0.00192814	0.0858817	0.10237	0.452405	0.194884	0.0934184	0.0344347	0.0508954	0.479347	0.377953	0.304612	0.697346	0.735322	0.168156	0.131855	0.0944149	188.802	120.75	165.967	127.672	69.625	0.145205	0.232727	0.809194	0.694496	0.674856
1	1	42	31	12476	266.312	190.318	36.4741	63.0965	184.808	0.513186	0.676974	0.905351	0.868093	0.708421	11.5042	10.8753	8.84634	10.4158	11.4225	0.000489486	0.000864909	0.00613881	0.00104051	0.000504839	0.0923853	0.143756	0.321215	0.206353	0.111229	-0.0394527	-0.0353455	0.467609	0.365244	0.295248	0.755924	0.795128	0.167275	0.129895	0.0958133	469.077	258.688	544.51	385.804	176	-0.371524	-0.470419	0.734372	0.624272	0.591842
1	1	43	31	4597	419.37	324.561	69.459	107.605	266.424	0.499179	0.508491	0.849051	0.812836	0.535522	11.2421	10.8765	7.60809	10.4302	10.9273	0.000493027	0.000676203	0.0128962	0.000999634	0.000637308	0.0755962	0.0968743	0.370329	0.172753	0.0908131	0.0249989	0.0364406	0.566463	0.454354	0.380385	0.693777	0.727807	0.176969	0.140824	0.110319	287.801	151.375	489.348	238.071	81.125	0.114984	0.198561	0.791438	0.674502	0.638679
1	1	44	31	11191	347.273	237.958	74.9767	85.4242	243.495	0.515563	0.62426	0.858427	0.876041	0.646893	11.7739	11.1385	9.24828	10.7471	11.5626	0.000392485	0.000662339	0.00452934	0.000797388	0.000453504	0.0823508	0.118062	0.268605	0.186017	0.0952473	-0.0262648	-0.0263081	0.529901	0.41496	0.335574	0.746107	0.783202	0.171118	0.133531	0.100127	512.907	294	625.506	415.919	194.75	-0.021067	-0.00450744	0.856744	0.747022	0.76925
1	1	45	31	15210	296.106	239.302	91.5946	74.7721	224.24	0.480696	0.626911	0.919862	0.867698	0.652001	11.6149	11.2375	9.1409	10.6689	11.5429	0.00045054	0.000627654	0.00586377	0.00082414	0.000475133	0.0872788	0.118554	0.30181	0.197666	0.102156	-0.0454846	-0.0468967	0.475269	0.373224	0.304602	0.723755	0.759391	0.174792	0.136279	0.10495	530.366	222.75	920.466	507.744	142.125	-0.161913	-0.21693	0.792242	0.678827	0.657122
1	1	46	31	21283	255.416	189.057	171.011	64.4496	199.444	0.49373	0.615214	0.917283	0.889231	0.640299	11.5053	11.0023	10.0048	10.6376	11.4266	0.000537064	0.000763411	0.00369748	0.000848591	0.000554351	0.0986886	0.134306	0.256372	0.213175	0.112874	-0.00689665	0.00189573	0.45026	0.346272	0.270266	0.753639	0.78498	0.156499	0.118874	0.0870201	794.113	306.5	1285.08	784.691	216.375	-0.0976216	-0.131291	0.794265	0.679538	0.663714
1	1	47	31	6716	197.086	165.059	132.976	54.0167	179.773	0.505469	0.573341	0.888581	0.884442	0.588202	10.8749	10.3853	9.64773	10.1396	10.8881	0.000783171	0.00113115	0.00364431	0.00136648	0.000761404	0.118705	0.148904	0.248638	0.231582	0.120044	0.000493165	0.0112086	0.404698	0.30888	0.240636	0.776361	0.807753	0.140852	0.103765	0.0702668	693.818	322.312	981.609	629.721	231.688	0.339717	0.462471	0.719389	0.601569	0.531853
1	1	48	31	16509	227.826	181.771	73.5917	78.6581	235.945	0.475806	0.618529	0.845305	0.875275	0.631077	11.2556	10.813	9.32736	10.7587	11.5838	0.000652347	0.000903258	0.00411446	0.000791462	0.000473572	0.104885	0.136809	0.259055	0.196209	0.102004	0.00170726	0	0.415508	0.313769	0.237968	0.794238	0.828872	0.147599	0.111172	0.0784673	526.385	312	617.162	413.626	203.875	0.0568691	0.101734	0.830494	0.716655	0.707548
1	1	50	31	4865	310.426	211.375	20.6614	83.2341	238.215	0.578689	0.692843	0.850688	0.863313	0.698509	11.2692	10.5626	7.73059	10.503	11.1557	0.000505328	0.000989761	0.0106258	0.000872432	0.000549925	0.084207	0.129802	0.378423	0.179842	0.0946903	-0.16521	-0.168148	0.534009	0.422384	0.35082	0.752676	0.802229	0.184313	0.145247	0.105545	284.763	174.125	312.632	215.116	110	-0.200191	-0.26943	0.806519	0.695365	0.679039
1	1	51	31	706	170.282	178.287	33.4639	55.9179	214.007	0.601501	0.635477	0.836735	0.888734	0.681447	9.06329	8.91042	7.88178	8.83045	9.23395	0.00209424	0.0024607	0.00674431	0.00258227	0.0017914	0.113846	0.138518	0.296661	0.212608	0.102704	-0.114839	-0.070873	0.418053	0.317549	0.230285	0.763162	0.796901	0.161292	0.129683	0.109303	360.284	204.75	374.21	278.934	125.625	-0.311125	-0.382668	0.727518	0.615098	0.573665
1	1	52	31	13676	273.644	236.325	34.7792	67.1208	206.528	0.479577	0.665409	0.912546	0.862112	0.687204	11.5168	11.2772	8.66647	10.6198	11.4927	0.000486777	0.00062815	0.00701278	0.000850122	0.000520406	0.0927654	0.121552	0.33634	0.199055	0.108634	-0.0162232	-0.0158694	0.452028	0.352461	0.283566	0.720104	0.759136	0.175003	0.135557	0.0979087	457.355	253.312	551.439	372.991	162.562	-0.00318409	0.0369014	0.737981	0.617109	0.568218
1	1	53	31	2250	287.483	300.655	6.22069	73.1038	267.959	0.468075	0.549914	0.791362	0.857725	0.572853	10.3319	10.3328	6.23469	9.9134	10.3586	0.000906309	0.000901678	0.0240814	0.00127546	0.000875174	0.083232	0.089758	0.488095	0.180722	0.0901553	-0.0322574	-0.0271515	0.444725	0.346327	0.272942	0.673153	0.704184	0.179191	0.144196	0.11577	163.74	115.25	148.441	102.827	60.1875	0.0372032	0.0650358	0.745715	0.636862	0.616543
1	1	54	31	16785	273.73	240.521	31.3391	63.9432	213.623	0.486033	0.597149	0.852457	0.866048	0.603874	11.5403	11.2682	8.15052	10.5871	11.3797	0.000503807	0.000630894	0.00918738	0.000884792	0.000580811	0.0949073	0.112422	0.364563	0.209803	0.105709	-0.0914036	-0.0716064	0.45628	0.354495	0.283312	0.720057	0.753689	0.163355	0.124435	0.088712	347.429	210.5	397.874	261.567	124.875	-0.0616062	-0.0468506	0.733416	0.612749	0.559767
1	1	55	31	13474	270.901	198.289	21.5477	73.2405	265.282	0.499342	0.565159	0.829659	0.876656	0.569302	11.5339	10.8183	7.98646	10.6322	11.5585	0.000469112	0.000854738	0.00809677	0.000887653	0.000460616	0.0882012	0.121538	0.351686	0.1887	0.0881832	0.101737	0.110976	0.463785	0.363654	0.296328	0.785723	0.823723	0.1553	0.117829	0.0826035	308.982	211.375	310.127	213.228	126	-0.259456	-0.373766	0.805193	0.688216	0.649659
1	1	59	31	9055	450.998	252.068	83.0762	123.287	300.974	0.495542	0.616954	0.851284	0.81474	0.625677	11.9971	10.9723	8.96418	10.8828	11.7043	0.000316844	0.000806557	0.00697681	0.000768189	0.000397107	0.0710719	0.11963	0.290925	0.156314	0.0831081	-0.0766883	-0.0820773	0.566273	0.44918	0.372669	0.768215	0.819334	0.179567	0.14175	0.0994048	483.891	237.5	651.291	428.585	169.625	-0.223107	-0.33559	0.834317	0.725413	0.710347
1	1	60	31	8270	321.884	299.391	51.8177	81.5394	285.121	0.480878	0.620776	0.849443	0.817175	0.65845	11.4643	11.332	7.85102	10.5546	11.5807	0.000479591	0.000536134	0.013445	0.000876657	0.000428992	0.087017	0.106286	0.365405	0.181777	0.0889574	-0.0646468	-0.0562505	0.478894	0.374635	0.303937	0.710328	0.746976	0.185694	0.147956	0.116655	307.29	148.625	467.127	270.508	86.9375	-0.185466	-0.207633	0.70465	0.587398	0.536475
1	1	61	31	6172	273.938	249.69	84.2365	77.9731	253.938	0.457415	0.615963	0.876983	0.865431	0.622982	11.091	10.9512	8.31022	10.5032	11.2194	0.000634561	0.000703955	0.0116283	0.00092505	0.000568011	0.0942859	0.116246	0.349894	0.201225	0.0990599	-0.00335185	0.0056659	0.448212	0.34584	0.270533	0.713823	0.756546	0.181853	0.143891	0.107797	392.4	152.5	664.542	388.275	100.125	-0.0853438	-0.146561	0.782569	0.675726	0.661937
1	1	62	31	5441	277.251	265.255	25.9823	76.8671	322.302	0.513405	0.54926	0.753526	0.841543	0.563767	11.0431	10.8227	7.25228	10.4214	11.1999	0.0006172	0.000724318	0.0165262	0.000930191	0.000526171	0.0869988	0.104028	0.40717	0.182447	0.0831047	-0.00209841	0.00164813	0.472758	0.36679	0.289784	0.735568	0.775014	0.181164	0.14297	0.109537	211.846	124.25	251.618	160.36	69	-0.151305	-0.187311	0.742783	0.618482	0.562484
1	1	3	32	47	230.144	256.563	1.24015	76.6795	244.919	0.287571	0.213206	0.570074	0.651555	0.289843	4.2803	4.23258	2.92384	4.22475	4.2553	0.0516414	0.0539245	0.171364	0.0547278	0.0528914	0.0607736	0.126272	0.69053	0.132699	0.10419	-0.0203297	-0.0866774	0.300279	0.225419	0.149543	0.685766	0.703654	0.153179	0.117274	0.0977334	88.766	85.875	46.0858	33.3208	28.875	0.637392	0.784471	0.573536	0.451313	0.346464
1	1	4	32	1469	248.985	129.432	56.7852	83.124	140.068	0.67275	0.593514	0.757677	0.839876	0.619231	10.2821	9.53212	8.35352	9.50781	9.93733	0.000919997	0.00180577	0.00565909	0.00189649	0.001212	0.0881548	0.145941	0.263882	0.208127	0.117988	-0.114998	-0.114675	0.530526	0.409242	0.317091	0.786608	0.815487	0.126142	0.0980975	0.074267	409.298	261.625	418.536	299.119	148.875	0.504919	0.714428	0.733369	0.580564	0.420288
1	1	5	32	55	51.6605	125.059	5.61514	9.3956	113.7	0.374444	0.0795824	0.299307	0.90366	0.133066	5.30693	5.33448	4.46175	5.04756	5.34226	0.0262922	0.0254922	0.0527099	0.0330974	0.0254099	0.142221	0.111748	0.41548	0.317316	0.127473	-0.0606009	-0.0716418	0.213065	0.171087	0.131633	0.738198	0.751914	0.108598	0.0764999	0.054124	167.393	158.75	91.102	76.675	74.25	-0.418147	-0.655022	0.774338	0.558456	0.242423
1	1	11	32	2922	198.398	174.321	101.371	60.8839	162.631	0.637102	0.587578	0.854022	0.872881	0.603457	10.6144	10.0795	8.81804	9.62478	10.3686	0.000820333	0.00128659	0.00492898	0.00241575	0.000966417	0.113084	0.150073	0.271759	0.245962	0.130023	0.00463491	-0.0129418	0.457793	0.348626	0.272521	0.749389	0.783628	0.147697	0.11146	0.0798914	478.651	243.812	684.072	413.527	161.062	0.458399	0.64429	0.742799	0.615321	0.489381
1	1	12	32	3129	216.153	167.418	56.5481	65.0158	154.348	0.656366	0.583827	0.790714	0.866971	0.639346	10.8026	10.2364	8.79342	9.99643	10.5808	0.000733898	0.00113617	0.00445958	0.00137921	0.000825028	0.106112	0.142059	0.258442	0.211464	0.119063	-0.0207951	0.00599161	0.497288	0.375187	0.278778	0.764205	0.794816	0.14018	0.107069	0.0790113	450.062	289.75	461.843	331.224	185.875	0.339183	0.499789	0.741449	0.600237	0.479614
1	1	18	32	158	193.557	395.438	3.27177	111.611	366.128	0.403695	0.524434	0.703163	0.781561	0.518826	6.70403	6.83812	4.80173	6.82484	6.82774	0.010159	0.00891511	0.0506762	0.00899862	0.00898351	0.0974002	0.0735728	0.580608	0.105771	0.0684176	0.0437635	-0.00598415	0.35724	0.280931	0.20958	0.665333	0.720172	0.208758	0.168347	0.135391	123.604	96.5625	91.5104	70.1821	47	0.077334	0.177035	0.777763	0.669071	0.615527
1	1	19	32	1228	160.304	185.047	387.913	54.2768	151.771	0.55241	0.51922	0.871672	0.814711	0.544882	9.45745	9.41665	8.9197	8.55607	9.5031	0.00199403	0.00192476	0.00439832	0.00427519	0.0018677	0.155979	0.174089	0.224028	0.297103	0.153284	0.0236104	-0.0168823	0.399759	0.300814	0.223358	0.725436	0.75466	0.149202	0.110092	0.0760262	873.822	262	1454.6	963.082	190.75	0.641706	0.835925	0.667454	0.504484	0.319128
1	1	20	32	5812	238.352	128.7	448.615	50.1626	123.489	0.657869	0.637084	0.91749	0.875705	0.687287	11.1974	10.2461	10.4347	9.3102	10.5116	0.000679377	0.00125104	0.00518198	0.00399079	0.00109937	0.122883	0.189724	0.222035	0.304125	0.173547	-0.03713	-0.0307043	0.527296	0.393635	0.286758	0.760677	0.778036	0.128552	0.0954921	0.0723983	1962.59	665.125	3450.58	2079.76	508.75	0.618361	0.892604	0.710174	0.569309	0.308833
1	1	21	32	1492	224.713	204.11	28.9459	61.6875	192.656	0.643464	0.579613	0.720447	0.882149	0.624528	10.2128	9.87421	7.92241	9.51905	10.0732	0.000971432	0.00129886	0.00714594	0.00183692	0.00108441	0.101572	0.129868	0.313201	0.218306	0.108127	0.0802068	0.0590839	0.495379	0.389698	0.309692	0.745861	0.779985	0.160211	0.123965	0.0948615	323.697	231.375	283.062	212.112	137	0.318417	0.428614	0.75127	0.605909	0.529461
1	1	22	32	275	105.78	104.891	47.5704	13.2179	96.1165	0.467042	0.615515	0.716952	0.91475	0.661647	7.81902	8.00323	6.99846	7.38536	8.04416	0.00520454	0.00436577	0.0117198	0.00731599	0.00418449	0.171364	0.155657	0.320031	0.344392	0.147764	-0.0158368	-0.0399404	0.310676	0.219323	0.163212	0.717949	0.737717	0.119327	0.0917576	0.0730138	336.047	208.375	348.193	245.089	111.375	0.0401865	0.0696845	0.506166	0.410096	0.353942
1	1	23	32	135	95.3344	225.035	1.15464	27.5745	168.867	0.621122	0.46698	0.418842	0.915726	0.508849	6.46282	6.43178	3.74034	6.32533	6.41466	0.0116537	0.0119844	0.0908005	0.0133681	0.0122999	0.097038	0.0943796	0.634759	0.226487	0.0969144	-0.0660176	-0.0726577	0.329501	0.262726	0.23436	0.652875	0.672764	0.139382	0.111479	0.0916926	102.475	101.75	43.4192	36.5981	34.75	0.130425	0.0449704	0.727842	0.582306	0.472488
1	1	27	32	6738	303.651	173.661	180.803	76.5031	168.029	0.669177	0.592917	0.806382	0.862089	0.644838	11.5706	10.7769	9.87708	10.2213	10.9635	0.000457288	0.000784238	0.00256107	0.00156698	0.000698388	0.100598	0.132037	0.204197	0.229968	0.119414	0.0214664	-0.0154145	0.589529	0.459476	0.365383	0.75558	0.770857	0.136026	0.103817	0.0829002	713.345	399	856.978	577.581	247.562	0.349607	0.556608	0.772565	0.647767	0.512302
1	1	28	32	480	220.582	186.632	78.2408	112.444	201.737	0.552058	0.666354	0.722154	0.77692	0.708385	8.6027	8.47727	7.34187	8.56397	8.63272	0.00282351	0.00316836	0.00877285	0.00287876	0.00274285	0.113323	0.143576	0.303699	0.169136	0.099642	-0.0872301	-0.0853519	0.459603	0.364565	0.312371	0.776036	0.833666	0.177023	0.137981	0.0934335	358.362	231	430.369	257.43	147.875	0.131696	0.152632	0.77056	0.653569	0.61093
1	1	29	32	909	302.419	236.883	55.9297	76.2658	246.299	0.56081	0.57274	0.880757	0.89526	0.607655	9.49672	9.26871	7.98771	9.16567	9.48614	0.00151994	0.0018627	0.00742866	0.00205385	0.00153134	0.0892355	0.128346	0.283763	0.21448	0.100269	-0.0108003	-0.0449285	0.504216	0.391292	0.311716	0.74519	0.783804	0.161871	0.128218	0.0929299	412.731	185.5	550.823	373.836	114.625	0.180043	0.315632	0.891604	0.785128	0.747754
1	1	31	32	215	162.917	169.093	6.88019	24.0162	161.729	0.376396	0.561035	0.669243	0.97304	0.594755	7.49806	7.54192	5.78262	6.93562	7.55784	0.0058423	0.00562595	0.0239723	0.0100594	0.00551876	0.102954	0.124841	0.433054	0.327914	0.113491	-0.0394675	-0.055336	0.317718	0.246337	0.185002	0.703311	0.740079	0.172261	0.135524	0.109155	186.721	156.125	137.792	105.521	83.5	0.463315	0.934109	0.938023	0.844832	0.375616
1	1	32	32	23	1159.85	437.712	0.5875	197.363	311.225	-0.272866	0.263496	-0.394444	0.171513	0.327184	3.24145	3.24145	1.49402	3.19145	3.19145	0.10625	0.10625	0.405938	0.11125	0.11125	0.00485165	0.0406136	0.70625	0.0980519	0.0723412	-0.0124402	0.0390977	0.595036	0.492208	0.381772	0.610734	0.605144	0.150851	0.130732	0.13006	60.4239	63.125	19.242	16.112	16.75	-0.198899	-0.0434153	0.701263	0.636172	0.638636
1	1	35	32	10559	206.413	147.303	359.684	52.0282	141.299	0.710472	0.664073	0.814111	0.876338	0.728775	11.3503	10.7159	10.8914	9.7836	10.9982	0.000617323	0.000868276	0.00144738	0.0027389	0.000759441	0.121583	0.159007	0.17232	0.278745	0.144619	-0.00181253	0.00535319	0.526979	0.39675	0.292087	0.757162	0.769168	0.138113	0.107317	0.0885943	1040.18	559.125	1243.44	885.328	401.75	0.50384	0.726382	0.689134	0.55934	0.376031
1	1	36	32	2658	238.515	274.045	116.737	84.0157	257.154	0.661254	0.532372	0.835978	0.863622	0.552955	10.61	10.4291	8.55434	9.88667	10.5426	0.000792765	0.000898791	0.00649235	0.0017261	0.000820933	0.100956	0.112338	0.290705	0.218272	0.100568	-0.0139029	0.0231352	0.517965	0.406584	0.319564	0.7218	0.760331	0.174328	0.137368	0.103805	427.111	193.812	654.922	394.953	119.938	-0.0717157	-0.060463	0.840599	0.729435	0.764399
1	1	37	32	494	266.757	255.964	36.3649	77.6372	295.391	0.622286	0.585412	0.753929	0.781225	0.590686	8.2643	8.10567	7.19358	7.7597	8.3256	0.00339848	0.00394378	0.0105002	0.00547746	0.00327141	0.0927828	0.120538	0.273682	0.207391	0.0847413	-0.0442943	-0.0555236	0.500164	0.385696	0.3125	0.744573	0.808514	0.196862	0.160801	0.11719	273.34	142.938	311.976	226.868	84.4375	0.654509	0.880138	0.701157	0.552425	0.349268
1	1	38	32	1768	244.178	122.591	79.8377	67.6191	180.755	0.715478	0.620817	0.752641	0.885424	0.655648	10.5367	9.78396	9.00623	9.2314	10.3109	0.000802044	0.00146155	0.00301266	0.00310735	0.000961127	0.103358	0.157908	0.241343	0.233206	0.114507	-0.0314917	-0.0997732	0.558616	0.439614	0.346046	0.821042	0.839141	0.122756	0.0923321	0.0743921	593.607	459.062	525.203	375.483	264.25	0.514919	0.816819	0.803601	0.664189	0.407736
1	1	39	32	18	288.958	264.111	10.8056	106.181	244.667	0.192543	0.251534	0.339024	-0.204968	0.354734	3.64787	3.6062	3.37009	3.25898	3.68954	0.0833333	0.0844907	0.11034	0.113426	0.0798611	0.0768178	0.146615	0.281493	0.134934	0.0713036	0.0877154	0.0217332	0.402867	0.298068	0.216182	0.811229	0.867825	0.168288	0.117571	0.0630092	190.319	153.938	137.759	120.515	103.625	1.06473	1.28295	0.415362	0.317229	0.127263
1	1	42	32	737	346.18	336.917	27.5629	123.068	298.104	0.686678	0.589399	0.796428	0.763863	0.615757	9.28111	9.26637	7.0182	9.00923	9.28825	0.00173135	0.00175809	0.016205	0.00231975	0.0017055	0.0951036	0.0920549	0.380235	0.169377	0.0802248	-0.121655	-0.217895	0.638877	0.528412	0.43725	0.682061	0.708341	0.188913	0.154573	0.137291	256.31	149.5	293.055	197.36	76.375	0.162712	0.282852	0.749511	0.618644	0.537347
1	1	43	32	15215	313.568	214.278	428.43	89.2051	210.834	0.689293	0.660193	0.882922	0.810445	0.714804	11.9378	11.2132	10.326	10.5295	11.5734	0.000405185	0.000644848	0.00340742	0.00121809	0.000511867	0.108805	0.139609	0.233236	0.209885	0.122	-0.00334106	0.00398109	0.616021	0.482236	0.389277	0.743025	0.767056	0.164587	0.128159	0.102456	1138.63	370.25	2063.63	1209.04	268.625	0.355705	0.518223	0.715632	0.600783	0.50197
1	1	44	32	5005	369.526	301.652	47.1744	103.454	281.358	0.614249	0.570009	0.819997	0.832852	0.597056	11.4905	10.9509	8.29225	10.4895	11.2194	0.000434785	0.000689819	0.00828084	0.00102615	0.000525857	0.0787928	0.101535	0.314026	0.168764	0.0893446	0.0157879	0.00524882	0.589889	0.467694	0.391892	0.724595	0.763669	0.177561	0.140596	0.108757	352.32	197.25	425.414	278.525	118.625	0.259233	0.42258	0.809413	0.700608	0.638331
1	1	45	32	9607	330.54	197.212	218.321	87.1462	229.93	0.623287	0.576511	0.889432	0.840709	0.61497	11.8156	10.8286	9.79019	10.5129	11.3917	0.000387152	0.000827395	0.00348233	0.00113401	0.000526273	0.0897867	0.133366	0.24288	0.198824	0.10555	0.0378696	0.0405422	0.572033	0.445963	0.347801	0.784627	0.814013	0.143001	0.109181	0.0811016	894.637	361.875	1924.09	878.57	242	0.339752	0.541	0.76843	0.647161	0.523534
1	1	46	32	625	270.873	136.149	77.4244	59.1033	265.793	0.632453	0.507072	0.818274	0.822945	0.560453	9.31447	8.78789	8.13991	8.80037	9.24731	0.00169448	0.00266553	0.00509164	0.00267248	0.00177883	0.0757728	0.143314	0.262935	0.195464	0.0840615	0.195546	0.146286	0.529039	0.420147	0.336503	0.856881	0.88952	0.126153	0.0899864	0.0569255	519.906	339.5	555.535	378.64	202.75	-0.0549693	-0.0935143	0.652136	0.523609	0.437124
1	1	47	32	2715	347.71	110.611	229.874	86.9294	254.853	0.534402	0.622418	0.872297	0.833256	0.608498	11.0526	9.33152	9.94865	10.1046	10.8027	0.000583215	0.00267211	0.00209542	0.00130178	0.000717594	0.0890428	0.199557	0.185516	0.189291	0.100036	-0.0711926	-0.0402098	0.535905	0.41751	0.323198	0.874474	0.914699	0.127065	0.0907861	0.0507756	981.552	483.625	1223.56	871.519	349.5	0.427714	0.625648	0.767546	0.633195	0.490892
1	1	48	32	632	478.111	209.443	15.4735	114.062	305.483	0.620325	0.498821	0.748203	0.815799	0.510116	9.19507	8.90629	7.03221	8.9074	9.1069	0.00178634	0.0023143	0.0122745	0.00238744	0.00192635	0.076406	0.113658	0.327596	0.159385	0.0776226	-0.0775646	-0.0755899	0.661468	0.522687	0.434726	0.794642	0.819879	0.139667	0.107305	0.0838534	249.13	169.5	213.242	160.98	85.8125	0.301879	0.4429	0.787835	0.65807	0.588488
1	1	50	32	10583	352.785	231.346	90.1275	117.74	263.515	0.575836	0.603234	0.848165	0.817442	0.632611	11.8628	10.9788	8.85425	10.9644	11.6031	0.000352199	0.000761039	0.00718594	0.000651906	0.000423781	0.0786522	0.118093	0.29603	0.160365	0.088478	0.00416932	0.00636943	0.553453	0.440334	0.368821	0.761839	0.803804	0.170541	0.133904	0.100041	430.849	202.625	639.81	385.795	135.25	0.12313	0.214425	0.816914	0.698063	0.66231
1	1	51	32	11140	292.236	225.547	274.48	88.621	214.116	0.633816	0.656231	0.916542	0.829797	0.687174	11.7504	11.0814	10.0484	10.5428	11.506	0.000412599	0.000732411	0.00455573	0.00107975	0.000484705	0.0938131	0.130483	0.252715	0.188014	0.105423	0.017114	0.0106844	0.53779	0.418284	0.330685	0.738409	0.779744	0.175781	0.13735	0.101191	1017.01	308.562	1699.02	1092.95	239.688	0.347816	0.53713	0.736816	0.607814	0.475762
1	1	52	32	155	74.0566	139.621	323.03	15.0314	432.752	0.433432	0.337478	0.577536	0.937519	0.318595	7.3129	7.42293	7.50685	6.67034	7.59038	0.00691699	0.00635901	0.00594814	0.0125372	0.0054469	0.165452	0.126769	0.1054	0.334429	0.0912153	-0.0348933	-0.0203039	0.236004	0.173357	0.123482	0.846498	0.859123	0.127714	0.0889481	0.0619267	785.374	493.875	799.302	636.667	373.875	0.319378	0.328622	0.573634	0.524436	0.516584
1	1	53	32	1151	275.635	192.479	139.718	94.2062	309.516	0.526548	0.559746	0.733678	0.822652	0.580162	9.91892	9.26036	8.70963	9.42636	10.0367	0.00117066	0.00219242	0.00442521	0.00186447	0.00104981	0.0926217	0.154098	0.213985	0.17872	0.0859264	-0.00406143	0	0.487927	0.377703	0.305455	0.829393	0.879831	0.157198	0.119195	0.0760952	508.779	267.625	611.053	426.701	184.25	0.414381	0.600209	0.784942	0.645159	0.522186
1	1	54	32	30	96.2351	756.179	2.42262	56.5997	362.985	0.358419	-0.177365	-0.230548	0.184378	-0.155146	3.76772	3.83022	2.64643	3.57129	3.83022	0.0850872	0.0772747	0.185365	0.0941486	0.0772747	0.171579	0.0337645	0.51369	0.250664	0.0433002	-0.163555	-0.19592	0.343356	0.251128	0.166131	0.580051	0.628999	0.148092	0.1193	0.077532	88.8208	80.0625	32.8417	27.8147	23.5	0.550345	0.756381	0.555793	0.398626	0.151612
1	1	55	32	303	232.087	209.885	10.4401	67.7887	261.508	0.589079	0.542993	0.596206	0.825993	0.596534	7.92512	7.947	6.50013	7.78726	8.00993	0.0043814	0.00427439	0.0138285	0.00500503	0.00404879	0.114588	0.104491	0.345636	0.182295	0.0929277	-0.0546841	-0.0620525	0.47305	0.360299	0.251108	0.78166	0.808464	0.141099	0.109196	0.0916247	215.763	168.75	151.313	122.353	90.75	0.00812854	0.0366972	0.695616	0.575315	0.497032
1	1	59	32	4514	350.772	271.331	61.0955	112.185	297.903	0.542917	0.671118	0.804781	0.844489	0.682263	11.3094	10.8331	8.05852	10.5956	11.353	0.000485195	0.00076558	0.0126534	0.000875163	0.000464134	0.0809269	0.110734	0.348426	0.163068	0.0812588	0.0223445	0.0089899	0.524404	0.413046	0.33652	0.736898	0.788812	0.196024	0.158561	0.118801	332.7	156.812	460.971	295.5	101.688	0.0631229	0.110589	0.859801	0.747469	0.751052
1	1	60	32	210	188.8	189.579	18.8645	84.8798	285.018	0.492157	0.616506	0.831316	0.803321	0.611807	7.61529	7.57193	6.45905	7.46491	7.7003	0.00536881	0.00567394	0.0164639	0.00679548	0.00491831	0.108784	0.123469	0.358566	0.180107	0.09131	-0.0166826	-0.0238445	0.377526	0.282605	0.219021	0.810173	0.845535	0.151697	0.114626	0.0834434	315.015	187.438	288.894	229.035	101.375	0.407363	0.445543	0.729407	0.600991	0.516168
1	1	61	32	714	272.909	212.362	146.515	97.9096	291.279	0.58168	0.778527	0.770652	0.759861	0.739514	9.12407	9.01036	7.65542	8.36663	9.25731	0.0019944	0.00223388	0.00812168	0.00465475	0.00174507	0.115727	0.127088	0.296313	0.231823	0.0933471	-0.0626996	-0.0368797	0.46862	0.355552	0.267463	0.744914	0.788389	0.195355	0.152758	0.11724	389.377	211.438	606.059	330.508	134.562	0.655794	0.872857	0.634183	0.488186	0.287715
1	1	3	36	6140	108.335	193.229	15.7575	38.5109	161.951	0.535134	0.514841	0.673002	0.893364	0.549638	10.057	10.5777	7.36349	9.77286	10.5148	0.00136317	0.000902491	0.0108908	0.00164936	0.000971329	0.144888	0.117354	0.369349	0.265525	0.118973	-0.0512882	-0.048403	0.330575	0.249705	0.191949	0.701125	0.723977	0.149403	0.112393	0.0830319	217.052	157.75	187.977	138.427	86.75	-0.0130783	0.0336262	0.683725	0.560103	0.504241
1	1	4	36	4203	128.388	233.635	21.2081	50.7134	207.76	0.527828	0.463714	0.688872	0.891876	0.490527	10.1199	10.4856	7.23699	9.9351	10.5197	0.00118475	0.000874513	0.0137645	0.00132727	0.000858386	0.126768	0.105027	0.377582	0.233381	0.0978101	-0.0716539	-0.0779221	0.3539	0.272766	0.220102	0.715888	0.743617	0.154087	0.118714	0.0911931	199.73	131.125	203.246	136.856	68.625	-0.132396	-0.197087	0.776357	0.662785	0.634607
1	1	5	36	4499	163.345	199.952	75.6383	57.2134	179.884	0.578453	0.564255	0.755852	0.885166	0.592371	10.4466	10.4587	7.39982	10.0256	10.5834	0.00092932	0.000894574	0.0129954	0.00124218	0.000816931	0.109427	0.11119	0.377549	0.218255	0.104742	-0.0724066	-0.0728555	0.394137	0.305829	0.242237	0.718669	0.74253	0.152572	0.116783	0.090416	244.571	142.375	387.614	188.043	72.75	-0.210943	-0.278758	0.749335	0.633415	0.592228
1	1	6	36	5189	210.265	199.849	21.2781	49.6706	189.967	0.562358	0.572324	0.744426	0.914254	0.592667	10.8019	10.5349	7.6856	9.95493	10.7722	0.000731701	0.000912474	0.00951489	0.00152238	0.000745776	0.104232	0.122289	0.355647	0.236657	0.108306	-0.0916357	-0.109735	0.435042	0.336134	0.267888	0.744716	0.774892	0.14757	0.112939	0.0845654	255.397	176.75	239.806	167.825	94.375	-0.258447	-0.402457	0.807757	0.694843	0.642396
1	1	10	36	6007	136.952	183.547	126.101	45.0855	157.977	0.623333	0.693097	0.915344	0.91321	0.744732	10.4553	10.6165	8.99067	9.91594	10.8959	0.00104602	0.000942339	0.00656188	0.00160929	0.000703329	0.150434	0.161808	0.295557	0.27512	0.141472	0.0305093	0.055505	0.395224	0.30575	0.242322	0.714012	0.736558	0.168858	0.133343	0.113337	535.452	184.75	939.238	558.902	118.625	0.218391	0.267226	0.763815	0.637289	0.575611
1	1	11	36	10216	142.18	230.207	37.412	48.9168	171.633	0.563507	0.56798	0.781841	0.871338	0.593999	10.5846	10.9945	8.24573	9.99683	10.855	0.000993574	0.000718139	0.00853022	0.00144923	0.00081716	0.129575	0.113994	0.324348	0.24568	0.118539	-0.0657203	-0.0863534	0.370503	0.280587	0.215231	0.679943	0.706152	0.154793	0.118378	0.0865208	297.03	170.375	338.594	231.218	99.875	-0.340891	-0.442398	0.675027	0.544472	0.452567
1	1	12	36	7641	210.041	312.035	21.3862	69.2785	275.727	0.507341	0.54046	0.745947	0.845543	0.568039	10.8849	11.0964	7.13974	10.182	11.234	0.000715272	0.000606779	0.0170281	0.00126079	0.000529949	0.102341	0.0975209	0.392998	0.209928	0.0905419	-0.105525	-0.112688	0.414577	0.32166	0.257682	0.706669	0.739601	0.174794	0.137618	0.107394	200.616	125.125	222.665	141.333	64.625	-0.418384	-0.551065	0.731213	0.612921	0.538578
1	1	13	36	10268	194.859	287.042	32.6176	67.9909	212.552	0.510153	0.568106	0.78939	0.851209	0.584035	10.9746	11.3072	7.30706	10.4404	11.2016	0.000724593	0.00055555	0.0153308	0.000975156	0.000591557	0.112743	0.103676	0.38496	0.21758	0.104869	-0.0821199	-0.0783325	0.398702	0.308996	0.244482	0.676667	0.706135	0.169002	0.132044	0.101911	234.467	139.312	319.309	174.862	71.4375	-0.107377	-0.124333	0.735284	0.618855	0.568102
1	1	14	36	7777	181.313	205.8	21.1954	42.1715	195.788	0.531412	0.548594	0.727353	0.887833	0.583764	10.7866	10.8706	7.30014	9.93154	10.9688	0.000790439	0.000701869	0.0129959	0.00143936	0.000673625	0.110793	0.109617	0.38166	0.239628	0.104916	-0.0914333	-0.111111	0.401357	0.308516	0.243124	0.724428	0.743148	0.14954	0.115746	0.0923001	221.832	151.125	221.026	144.32	77.125	-0.324514	-0.431482	0.686798	0.550428	0.446165
1	1	15	36	4981	206.116	231.021	8.00803	43.1496	206.242	0.510304	0.499618	0.801123	0.898875	0.519631	10.7015	10.6569	6.43613	9.96906	10.7174	0.000765369	0.000797418	0.0223175	0.00126399	0.000755435	0.0977404	0.10124	0.45361	0.226518	0.0989141	-0.0441909	-0.0416667	0.426478	0.332499	0.265882	0.718976	0.747186	0.152213	0.117788	0.0897913	173.852	128	159.043	102.782	58.25	0.0654659	0.107352	0.731306	0.613648	0.569904
1	1	17	36	5013	151.514	210.365	9.87875	51.7102	192.472	0.546498	0.542313	0.734652	0.89805	0.557818	10.3337	10.5254	6.90521	9.87496	10.5862	0.00101153	0.000862102	0.0150771	0.00153673	0.000813873	0.119811	0.114111	0.412574	0.234177	0.108377	-0.0604235	-0.0572312	0.378595	0.292844	0.237641	0.705317	0.730786	0.156916	0.122812	0.0979273	186.14	136	157.628	114.291	68.25	-0.278331	-0.37381	0.785119	0.671277	0.648513
1	1	18	36	6570	146.974	203.309	57.3232	46.9642	183.272	0.561061	0.599615	0.851279	0.895551	0.625136	10.5072	10.6721	8.2632	9.9282	10.8387	0.000953895	0.000868464	0.00822356	0.00153132	0.000755108	0.130655	0.124064	0.322987	0.258027	0.111976	-0.055173	-0.0634702	0.365923	0.280849	0.220729	0.714378	0.74414	0.155919	0.119934	0.0888428	338.943	178.125	480.326	285.107	105.125	-0.152725	-0.197991	0.711305	0.570769	0.473658
1	1	19	36	7712	165.875	264.545	29.6596	49.0652	207.398	0.515416	0.513788	0.797864	0.837925	0.555731	10.5957	10.9259	7.49812	9.8077	10.8262	0.000902244	0.000690338	0.0141131	0.00160905	0.000786251	0.112465	0.108465	0.384494	0.243255	0.112176	-0.081238	-0.094876	0.376546	0.289304	0.226975	0.679179	0.702049	0.160936	0.123245	0.0924434	248.117	145.562	301.587	186.663	73.9375	-0.404504	-0.488035	0.617124	0.496587	0.416373
1	1	20	36	7763	162.353	239.573	31.3316	53.2894	199.872	0.541751	0.531464	0.766499	0.864266	0.54449	10.5831	10.8521	7.9827	9.95715	10.7829	0.000917286	0.000751514	0.00916566	0.00155813	0.000799312	0.120274	0.104347	0.333027	0.243604	0.109119	-0.0731827	-0.0790678	0.389706	0.296858	0.231369	0.691437	0.719268	0.158074	0.120452	0.0879777	270.204	169	292.059	193.911	90	-0.359767	-0.480078	0.697613	0.584397	0.516888
1	1	21	36	12417	174.278	228.463	63.3476	53.3592	189.671	0.547187	0.558606	0.744009	0.888621	0.596969	10.9395	11.1155	8.46407	10.2539	11.0882	0.000734477	0.000638674	0.00759546	0.00119447	0.000684663	0.115669	0.112625	0.310405	0.245692	0.11172	-0.0822021	-0.0949114	0.410061	0.31807	0.2558	0.700545	0.724569	0.158487	0.121513	0.0924836	326.601	186.625	396.943	254.092	107.75	-0.161646	-0.254985	0.753349	0.631489	0.585001
1	1	22	36	21275	201.955	172.69	82.9797	44.8931	154.315	0.579382	0.580955	0.83651	0.907705	0.619677	11.3302	10.9456	9.09574	10.247	11.0161	0.000595682	0.000788313	0.00470742	0.00117179	0.000777406	0.113652	0.133766	0.276835	0.255938	0.129087	-0.049284	-0.0516605	0.440966	0.338994	0.267148	0.72993	0.748035	0.137854	0.103504	0.0782398	465.902	277	599.985	361.454	168.875	-0.0962033	-0.114315	0.74613	0.639285	0.638895
1	1	23	36	14920	188.148	154.385	49.4602	42.3608	168.388	0.601654	0.655085	0.849233	0.933962	0.694707	11.1912	10.8668	8.66868	10.2611	11.2514	0.000648757	0.00077605	0.00594914	0.00114199	0.000588457	0.112148	0.141262	0.308835	0.268254	0.120832	-0.00417146	-0.00662317	0.44288	0.338003	0.262273	0.758774	0.778965	0.142962	0.110585	0.0885719	394.662	239	477.6	298.127	137.875	-0.0408521	-0.0696162	0.846205	0.736414	0.751698
1	1	24	36	4392	190.113	169.092	34.4845	32.2005	174.578	0.540087	0.594619	0.798028	0.946694	0.637241	10.6544	10.5283	7.81722	9.75775	10.6292	0.000807801	0.000873094	0.0108593	0.00161013	0.000848667	0.112122	0.124512	0.368852	0.270019	0.115587	-0.013779	-0.00945068	0.418883	0.326788	0.264862	0.735811	0.749139	0.139202	0.106505	0.084627	292.297	177.5	330.584	212.58	89.625	-0.0193985	0.0447373	0.812212	0.710383	0.73482
1	1	25	36	8707	169.064	189.626	34.5897	48.99	150.595	0.535664	0.653823	0.807348	0.905327	0.688984	10.7177	10.9406	8.06729	10.1311	10.9318	0.000842229	0.000691071	0.00974345	0.00131328	0.000690553	0.119362	0.125621	0.347784	0.25261	0.122727	-0.0403584	-0.0436596	0.387494	0.29613	0.234227	0.688738	0.709287	0.158315	0.123523	0.0989799	280.211	159.875	333.694	216.369	91.5	-0.237244	-0.28877	0.752637	0.637018	0.610413
1	1	26	36	8774	150.12	190.576	55.0625	43.6618	164.603	0.509507	0.569259	0.806241	0.84625	0.585181	10.4665	10.7443	8.17405	9.74991	10.8001	0.00110659	0.000830648	0.00801403	0.00181086	0.000802573	0.132086	0.125469	0.334303	0.260173	0.124297	-0.0591639	-0.0630765	0.358215	0.266279	0.198249	0.718372	0.742669	0.145761	0.109608	0.081212	337.768	204.375	435.057	254.424	117.75	-0.256996	-0.271896	0.596354	0.476874	0.395814
1	1	27	36	8438	194.063	231.73	55.3447	73.3427	225.635	0.609896	0.543864	0.740003	0.832477	0.570577	10.9094	10.8806	8.56267	10.2738	11.0792	0.000754914	0.000734584	0.00601434	0.00114724	0.000616802	0.112487	0.114065	0.283506	0.209883	0.101094	-0.0802829	-0.121827	0.46628	0.356818	0.271557	0.732704	0.763688	0.156263	0.121281	0.0920126	331.197	200.562	369.401	247.883	115.812	-0.290502	-0.393805	0.728781	0.603095	0.529956
1	1	28	36	6079	187.661	252.959	36.8268	69.5307	205.583	0.575609	0.532928	0.787337	0.84149	0.5474	10.7206	10.8111	7.932	10.2622	10.7981	0.000788689	0.000733457	0.00992581	0.00105199	0.00073547	0.106395	0.104217	0.340331	0.200555	0.103056	-0.0237763	-0.0338101	0.431429	0.33528	0.265215	0.691525	0.71914	0.16213	0.126428	0.098517	269.839	160.5	319.005	202.043	83.5	-0.0390113	-0.0727969	0.744284	0.632281	0.606195
1	1	29	36	8404	187.943	321.345	18.1909	59.8321	240.297	0.516364	0.515797	0.726287	0.847458	0.545464	10.7511	11.1949	7.25998	10.1622	11.0712	0.00080603	0.000559337	0.0138874	0.0012107	0.000626054	0.107578	0.0892558	0.386723	0.214491	0.0964394	-0.0861247	-0.0932683	0.399148	0.306382	0.237609	0.667877	0.698308	0.170745	0.134049	0.102759	213.074	144.875	206.896	140.024	74.5	-0.246485	-0.321097	0.681871	0.562399	0.496167
1	1	30	36	11635	179.549	188.841	141.377	45.547	170.262	0.56851	0.601881	0.849127	0.916745	0.645826	10.9554	10.8936	9.26217	10.1414	10.9271	0.000761563	0.00077774	0.00471734	0.00126856	0.00082529	0.117152	0.139489	0.264343	0.27347	0.138302	-0.03177	-0.0343415	0.408982	0.312711	0.24467	0.712714	0.727548	0.150182	0.113288	0.0860332	490.082	233.5	760.334	436.143	145.625	-0.00274166	0.0305144	0.780745	0.668741	0.669331
1	1	31	36	10227	211.629	200.536	43.2365	46.4221	199.371	0.509375	0.586264	0.812194	0.890457	0.615637	11.0142	10.8912	8.26918	10.0168	11.0912	0.000715035	0.000788691	0.00905235	0.00150318	0.000679748	0.108377	0.125891	0.337167	0.250523	0.115151	-0.0745519	-0.0915344	0.417716	0.318858	0.248395	0.734316	0.763133	0.15214	0.115524	0.0840561	324.582	179.375	395.522	257.767	102.375	-0.284171	-0.414414	0.713453	0.593677	0.511171
1	1	32	36	6158	228.775	224.592	8.97755	52.3392	212.121	0.512952	0.587482	0.803254	0.898947	0.586277	10.9277	10.8239	6.55328	10.1216	10.9211	0.000662965	0.000721217	0.0208077	0.00119118	0.000663318	0.0943708	0.1034	0.471748	0.233975	0.0992767	-0.07887	-0.081905	0.43867	0.341243	0.272441	0.718262	0.746799	0.157516	0.121564	0.0925076	190.25	140.75	171.403	111.812	64.625	0.00388351	0.0185181	0.783354	0.668042	0.656639
1	1	33	36	10030	167.975	174.177	66.818	47.1607	135.255	0.524726	0.63163	0.827946	0.911259	0.646947	10.6433	10.9207	8.59953	9.69974	10.698	0.00101312	0.000714637	0.00804064	0.00290862	0.000910685	0.14127	0.136767	0.331349	0.291332	0.147451	0.0279313	0.0605689	0.383682	0.292265	0.221276	0.675085	0.68412	0.146428	0.114365	0.094662	383.362	194.312	500.62	329.694	113.938	0.342567	0.567846	0.770019	0.64637	0.476102
1	1	34	36	15044	171.753	181.763	102.344	53.6793	148.193	0.590527	0.631481	0.81611	0.878769	0.666174	11.0578	11.1014	9.25531	10.3317	11.0016	0.000703093	0.000645248	0.00453471	0.00110606	0.000730261	0.117977	0.129715	0.261074	0.233954	0.135626	-0.012049	-0.0209802	0.418914	0.322317	0.252696	0.694627	0.709257	0.148327	0.11626	0.0942953	461.787	247.75	614.444	384.032	158.25	-0.147016	-0.202199	0.712077	0.589113	0.529549
1	1	35	36	16821	155.495	158.174	152.853	42.5806	168.519	0.684966	0.592742	0.810737	0.884824	0.61693	11.1194	10.7944	9.50228	10.0273	11.0722	0.000703664	0.000818272	0.00348649	0.00146287	0.000685157	0.12746	0.13677	0.248211	0.25716	0.125916	-0.111723	-0.135381	0.459998	0.351136	0.270195	0.754277	0.774935	0.13761	0.105065	0.0818926	533.725	303	731.185	428.314	182.375	-0.428343	-0.525424	0.652454	0.534592	0.464642
1	1	36	36	9415	228.637	265.482	52.88	85.8457	227.041	0.628756	0.576987	0.774354	0.814067	0.611242	11.298	11.2189	8.17636	10.5755	11.197	0.000526166	0.000564482	0.00927091	0.000864706	0.00058684	0.0971449	0.104253	0.32755	0.183485	0.102716	-0.0192829	-0.0280255	0.478013	0.373278	0.298833	0.694974	0.720096	0.16543	0.129171	0.101121	302.963	174.75	377.49	231.847	93.625	-0.024326	-0.0653281	0.736923	0.618029	0.569637
1	1	37	36	10591	179.963	261.703	38.9371	61.9994	237.888	0.568867	0.554617	0.770293	0.850547	0.595765	10.9802	11.1528	8.34898	10.3587	11.2587	0.000684393	0.000611656	0.00735354	0.00100668	0.000573532	0.113322	0.111416	0.309153	0.211255	0.10241	-0.0250128	-0.0225873	0.40995	0.319707	0.258782	0.707912	0.732931	0.164726	0.12721	0.0987927	309.063	188.75	333.311	227.647	107.625	-0.0152892	-0.0301834	0.707328	0.595273	0.557386
1	1	38	36	6303	174.958	273.337	22.776	56.5409	253.897	0.505888	0.522868	0.768718	0.87196	0.576772	10.549	10.8841	7.56206	10.0765	10.9781	0.000885016	0.000664758	0.0108731	0.00121511	0.000627155	0.11097	0.0973169	0.348137	0.22551	0.0893352	-0.0737269	-0.0764456	0.39512	0.307427	0.24795	0.711371	0.736907	0.166992	0.130565	0.103114	228.506	148.875	240.495	156.231	78.75	-0.216885	-0.286443	0.707041	0.587581	0.537708
1	1	39	36	10361	234.71	237.821	53.3587	66.3221	294.973	0.5652	0.644404	0.82626	0.880879	0.706213	11.2423	11.1199	8.3525	10.392	11.6697	0.000571899	0.000628508	0.00833636	0.0010639	0.000408214	0.0952222	0.119504	0.313239	0.22347	0.0914593	-0.0764233	-0.0874036	0.456642	0.352798	0.27946	0.754023	0.77381	0.171244	0.134727	0.112604	323.626	172.75	434.071	265.927	101.875	-0.22131	-0.328989	0.776691	0.647068	0.566212
1	1	40	36	7783	201.807	201.737	15.2505	44.6222	186.965	0.489743	0.518397	0.782416	0.887184	0.541045	10.8304	10.7296	7.2886	9.98743	10.7476	0.000753105	0.000814143	0.0138828	0.00137386	0.000819018	0.103616	0.113284	0.398474	0.243454	0.112551	-0.0583731	-0.056655	0.404316	0.313094	0.247991	0.714466	0.734971	0.143638	0.10895	0.081738	226.141	154.875	213.396	147.189	76.875	0.110456	0.128721	0.681899	0.561304	0.512653
1	1	41	36	11457	183.79	175.864	26.406	59.5016	158.783	0.623014	0.608169	0.84412	0.894689	0.619752	11.209	10.9159	7.91467	10.5323	10.9982	0.00057733	0.000725814	0.00926461	0.000868985	0.000662923	0.110663	0.12175	0.345273	0.206224	0.116766	-0.0615943	-0.0568116	0.43417	0.345212	0.289094	0.71618	0.740265	0.144226	0.112867	0.0901772	283.728	180.375	334.448	202.711	101.5	-0.115204	-0.162162	0.804164	0.692447	0.681012
1	1	42	36	17321	212.982	207.642	49.0086	64.9385	170.919	0.639886	0.598975	0.850946	0.8682	0.621518	11.4811	11.1765	8.60769	10.5526	11.1438	0.000519595	0.000664269	0.00708898	0.000915874	0.000672169	0.109653	0.121909	0.319108	0.217493	0.122521	0.025719	0.036249	0.488042	0.380468	0.305443	0.699368	0.726949	0.153273	0.119394	0.0921003	374.104	209.75	473.495	298.343	128.25	0.0662126	0.0884521	0.743149	0.623542	0.58147
1	1	43	36	9388	218.455	251.523	45.9376	68.2363	215.104	0.567553	0.54506	0.775583	0.871856	0.574125	11.1497	11.0434	8.25282	10.4784	11.084	0.000586824	0.000647514	0.00794069	0.000900916	0.000630799	0.0996012	0.107819	0.315858	0.199541	0.103844	0.0095161	0.0167307	0.451248	0.356069	0.293534	0.699928	0.727875	0.163397	0.127283	0.0985125	294.667	176.25	348.607	224.157	101.375	0.0506885	0.0784467	0.779323	0.67164	0.671089
1	1	44	36	8109	216.351	251.002	204.782	68.1376	223.629	0.556116	0.537563	0.752448	0.87361	0.579444	11.0198	10.9941	8.85064	10.3512	11.0135	0.000670765	0.000674427	0.00606389	0.00107355	0.000688672	0.111661	0.114999	0.276366	0.222353	0.113754	-0.00949433	-0.0151611	0.449484	0.350061	0.282559	0.707491	0.730412	0.157196	0.120995	0.0927922	435.639	206.375	718.362	388.719	125	0.024368	0.0916667	0.79201	0.685097	0.688698
1	1	45	36	11131	181.72	243.41	90.1241	66.466	250.067	0.550136	0.587144	0.759237	0.882806	0.625815	10.9095	11.1052	8.84762	10.4633	11.3614	0.000771246	0.000619495	0.00555315	0.000964756	0.000523641	0.114235	0.115847	0.277731	0.222005	0.10124	-0.000552729	-0.0108923	0.41424	0.31788	0.248038	0.726654	0.751765	0.165545	0.129028	0.101959	373.142	212.5	477.197	294.156	123.75	0.0732041	0.145435	0.805704	0.696446	0.696366
1	1	46	36	12404	168.739	204.061	73.2597	55.6255	232.794	0.56748	0.618226	0.734457	0.888436	0.650709	10.9218	11.0623	8.97078	10.3213	11.3355	0.000758565	0.000650439	0.00484821	0.00108602	0.000564828	0.12014	0.120506	0.267426	0.237273	0.105017	0.0159796	0.0299135	0.401389	0.308933	0.241837	0.742612	0.761176	0.154142	0.117794	0.0917615	402.263	246.625	442.375	301.558	146.75	0.175109	0.260133	0.767127	0.646975	0.597858
1	1	47	36	17761	224.492	216.542	53.6428	58.1637	272.998	0.552539	0.60996	0.787342	0.902652	0.637138	11.4101	11.1957	8.29572	10.4767	11.725	0.000531546	0.000622363	0.00864052	0.000986259	0.000418389	0.102079	0.11871	0.329887	0.230299	0.0974115	0.0128088	0.0188877	0.443848	0.347129	0.281997	0.761305	0.786682	0.157508	0.122556	0.0970828	325.386	189.625	408.413	249.426	108.5	0.128886	0.150454	0.804158	0.690329	0.692521
1	1	48	36	4818	219.745	229.315	9.31529	54.6899	205.419	0.483019	0.571473	0.805474	0.853959	0.578826	10.689	10.6633	6.93831	9.88416	10.653	0.000759391	0.000768583	0.0168662	0.00140722	0.000784637	0.0976524	0.103497	0.439528	0.227042	0.102776	-0.0613058	-0.0646533	0.404052	0.317693	0.263667	0.691945	0.711887	0.154727	0.118881	0.0916177	195.112	130.125	176.915	127.605	64.5625	0.164475	0.230568	0.665068	0.542004	0.456398
1	1	50	36	15785	164.15	179.137	154.017	44.8391	144.26	0.581503	0.623513	0.865349	0.891016	0.658212	11.0047	11.0458	9.1078	10.2375	10.9374	0.000752444	0.000718217	0.0066051	0.0012159	0.00083218	0.126397	0.134929	0.302878	0.247758	0.139165	0.028921	0.0345066	0.404224	0.311523	0.24576	0.687663	0.707912	0.153465	0.116725	0.0884097	513.469	209	982.784	498.509	141.5	0.00459494	-0.0122168	0.703848	0.580627	0.520827
1	1	51	36	15466	209.524	239.59	51.3405	56.3097	198.642	0.537502	0.5714	0.803607	0.864551	0.599034	11.2525	11.312	7.91026	10.3863	11.2572	0.000598639	0.000570705	0.0104576	0.00101601	0.000606445	0.105296	0.109795	0.357583	0.217879	0.110024	-0.0101945	-0.00322755	0.425949	0.331315	0.266545	0.685468	0.711762	0.16187	0.125927	0.0974683	283.783	167.938	404.06	216.662	96.75	-0.07683	-0.0492513	0.705844	0.595246	0.550833
1	1	52	36	14472	246.48	289.539	59.9125	79.9038	256.959	0.493863	0.594943	0.791736	0.847866	0.620473	11.345	11.49	8.12074	10.6825	11.5653	0.00055173	0.000496448	0.00955456	0.000823313	0.000469469	0.0956539	0.101516	0.340686	0.196186	0.0940485	0.000434929	0.00814572	0.43426	0.337752	0.271593	0.697797	0.728678	0.175147	0.137186	0.106628	312.307	181.25	422.452	242.736	103.625	0.0585554	0.0794247	0.768468	0.646847	0.612873
1	1	53	36	12557	214.776	278.486	33.8633	72.0459	253.039	0.545963	0.604106	0.786415	0.872746	0.638089	11.1934	11.3468	7.95147	10.5252	11.4925	0.000600802	0.000532749	0.00998088	0.000921003	0.000481806	0.10217	0.104898	0.347352	0.211835	0.0975096	-0.0301548	-0.0370072	0.428893	0.333442	0.269243	0.706549	0.734225	0.174636	0.136865	0.107994	276.827	169.125	316.202	203.979	95	-0.0754316	-0.095037	0.791485	0.68503	0.686668
1	1	54	36	11405	214.219	267.222	55.9641	63.1649	294.424	0.499416	0.556318	0.861169	0.891124	0.585119	11.0546	11.2377	8.23985	10.4256	11.4936	0.000692538	0.000574477	0.0103986	0.000994171	0.000487505	0.109893	0.110304	0.33925	0.228516	0.0984444	-0.0190397	-0.0127974	0.418972	0.322286	0.255793	0.721411	0.747731	0.171807	0.13434	0.107514	329.392	158.875	491.362	291.28	92.375	-0.0648562	-0.0806142	0.788633	0.683125	0.685139
1	1	55	36	6851	243.704	292.334	11.4437	71.8758	275.386	0.484297	0.553807	0.813912	0.839209	0.585314	10.931	11.0376	6.58439	10.2635	11.0991	0.000671858	0.000619278	0.0202028	0.00110451	0.000621256	0.0934371	0.0909272	0.454357	0.203286	0.095101	-0.0470324	-0.0650299	0.430407	0.334159	0.267451	0.699725	0.730833	0.172251	0.13611	0.107481	174.444	120.25	183.738	112.137	60.75	-0.12433	-0.195482	0.722899	0.60009	0.537614
1	1	59	36	11996	211.001	235.749	20.1634	63.0945	184.529	0.509192	0.600646	0.75709	0.87289	0.629637	11.1855	11.3506	7.32646	10.4774	11.1795	0.000598449	0.000517979	0.0136098	0.000936317	0.0005978	0.100051	0.104776	0.386052	0.210213	0.109178	0.0223434	0.0303316	0.4078	0.318814	0.26107	0.665716	0.685675	0.161931	0.127591	0.104704	224.409	149.25	236.011	154.78	84	0.0170863	0.0789268	0.753234	0.641941	0.607597
1	1	60	36	11442	235.136	315.092	19.9771	82.6946	297.756	0.484883	0.607007	0.776231	0.849993	0.621205	11.2221	11.4999	7.16452	10.5583	11.6518	0.000566958	0.000464309	0.017871	0.000950166	0.000402638	0.0927728	0.0925532	0.404865	0.192215	0.0846538	-0.0470401	-0.0527981	0.428502	0.338633	0.279884	0.686893	0.716003	0.187803	0.15128	0.125807	200.499	121.312	231.494	147.089	66.0625	-0.238664	-0.359185	0.783579	0.668842	0.614386
1	1	61	36	12506	227.197	286.671	22.8267	74.0791	274.12	0.528491	0.628508	0.775331	0.854025	0.637103	11.2824	11.4748	7.33847	10.6071	11.5794	0.000554955	0.000479834	0.0160875	0.000841109	0.0004509	0.0984129	0.0982752	0.404346	0.196313	0.0932113	0.0190597	0.0175617	0.432281	0.33986	0.27815	0.693041	0.721599	0.182193	0.143643	0.114636	220.451	132.75	253.446	162.844	74.375	0.0489423	0.0656874	0.75982	0.645002	0.62565
1	1	62	36	9456	301.77	311.767	23.9067	88.6053	287.978	0.487148	0.60006	0.843017	0.835798	0.634614	11.4214	11.4196	7.19003	10.6628	11.516	0.000486138	0.000481695	0.0179665	0.000796253	0.000453773	0.0862158	0.0956452	0.414667	0.183532	0.0885297	0.00300548	0.00552737	0.473675	0.371095	0.301555	0.692973	0.721323	0.182082	0.144674	0.116277	218.615	123.125	296.477	170.625	65.75	-0.0476255	-0.0607377	0.771623	0.656428	0.638964
2	2	3	14	525	61.8021	76.5505	29.3001	7.31385	60.3498	0.59811	0.588332	0.72698	0.979478	0.643445	8.41322	8.28401	7.63403	6.64991	8.13945	0.00340232	0.00382012	0.0067829	0.0151548	0.00439047	0.161904	0.179682	0.260102	0.425554	0.179025	-0.0703453	-0.0811317	0.269775	0.207196	0.16212	0.695516	0.694273	0.0973929	0.0694661	0.0470942	376.987	263	291.022	232.733	134.75	0.677225	0.890707	0.637915	0.418246	0.116897
2	2	4	14	888	157.693	117.733	16.4394	22.912	114.697	0.575807	0.538913	0.812713	0.938492	0.586757	9.26464	9.18776	7.4286	8.57621	9.25311	0.00189704	0.00200713	0.00962434	0.00342164	0.00185451	0.121141	0.137362	0.357686	0.318445	0.123527	-0.118103	-0.149048	0.381188	0.292278	0.227376	0.749123	0.757536	0.108347	0.0854935	0.0710508	315.355	225.812	256.98	191.628	107.5	0.183865	0.327242	0.670406	0.552245	0.421245
2	2	5	14	300	92.6908	75.2293	22.2628	7.29854	68.6111	0.622664	0.475207	0.797305	0.992229	0.509182	7.94891	7.78087	6.93318	6.95704	7.86022	0.0044416	0.00520448	0.0106829	0.00992049	0.00481691	0.153138	0.163812	0.314024	0.418942	0.141354	-0.0592419	-0.0338577	0.347654	0.27478	0.222369	0.733868	0.748953	0.0928794	0.0681765	0.049155	335.888	258	276.711	190.162	118.375	-0.207324	-0.792715	1.03086	1.00443	0.626355
2	2	6	14	1655	193.867	151.759	5.80201	28.6226	114.013	0.574798	0.515063	0.747216	0.913305	0.558088	9.90939	9.72463	6.20013	9.10962	9.51184	0.00121221	0.00138749	0.0234448	0.0022777	0.00168593	0.108509	0.112167	0.469894	0.255842	0.125346	-0.114698	-0.125092	0.439015	0.335467	0.255898	0.68779	0.698783	0.123888	0.093911	0.0727283	185.391	152.875	125.323	89.8313	56.875	0.255538	0.413572	0.649958	0.536555	0.434333
2	2	10	14	126	83.1944	181.514	17.5073	27.4772	203.735	0.496573	0.233496	0.620071	0.851129	0.221427	5.3586	5.34724	5.03266	4.98936	5.28944	0.0257147	0.0264677	0.0332662	0.0360342	0.0286569	0.138494	0.117422	0.290491	0.357104	0.141924	-0.106725	-0.0926396	0.272234	0.198895	0.13646	0.70418	0.697302	0.120772	0.0860594	0.0557364	244.144	185.375	189.281	146.317	102.875	0.659574	0.713084	0.63758	0.446035	0.332944
2	2	11	14	1644	148.788	102.016	16.634	23.6494	106.151	0.584209	0.619593	0.713467	0.941322	0.656814	9.70084	9.57482	7.52186	8.82373	9.63338	0.00148816	0.0015951	0.00781185	0.00323166	0.00155903	0.124275	0.148245	0.342179	0.332164	0.139121	-0.0006222	-0.0408958	0.395241	0.292335	0.208532	0.755969	0.761808	0.11424	0.0863523	0.067489	314.745	256.75	229.232	168.58	123.562	0.439918	0.605156	0.676851	0.558088	0.447666
2	2	12	14	822	158.881	127.622	22.3298	17.6786	116.147	0.437458	0.55362	0.76672	0.941748	0.612782	8.67579	8.90321	7.02136	7.70706	8.87258	0.00293837	0.00241194	0.0123958	0.00722428	0.00248612	0.164827	0.143602	0.384168	0.385997	0.149745	-0.0932317	-0.104406	0.355271	0.24743	0.167816	0.737715	0.737594	0.117467	0.0909771	0.073267	313.624	227.875	298.47	197.796	114.625	0.701259	0.983463	0.606787	0.51201	0.286227
2	2	13	14	552	165.943	119.989	19.4728	21.0312	158.968	0.515972	0.621879	0.873759	0.871231	0.579341	8.2724	8.07345	7.22316	6.88093	8.37905	0.00356705	0.00435424	0.00929473	0.0120709	0.00324709	0.143967	0.168784	0.33708	0.418318	0.12315	-0.0885458	-0.116937	0.415228	0.290102	0.190405	0.819556	0.849465	0.121821	0.0861822	0.0570429	346.786	254.125	327.988	226.15	142.812	1.00466	1.13612	0.440828	0.317286	0.203237
2	2	14	14	2961	166.413	133.662	19.3607	17.3339	98.7476	0.536771	0.523441	0.737592	0.937885	0.549791	10.3961	10.1461	7.6067	8.78663	9.81351	0.000955203	0.00115311	0.00942251	0.00393669	0.00154794	0.115519	0.132801	0.344259	0.321348	0.149587	-0.0388993	-0.0430769	0.395223	0.309335	0.248205	0.685113	0.686035	0.112906	0.0875826	0.0723447	282.771	202.75	239.038	176.071	107.25	0.228568	0.40457	0.602076	0.475448	0.278136
2	2	15	14	2913	99.1084	82.3097	6.36791	13.4251	89.1494	0.669792	0.539985	0.84607	0.953289	0.547055	9.95531	9.63589	6.99974	8.62861	9.71093	0.00138188	0.00175076	0.011986	0.00404637	0.00167816	0.146255	0.152144	0.433367	0.36236	0.150238	-0.00601625	-0.0123735	0.375034	0.278894	0.211219	0.746128	0.756547	0.0991284	0.0727021	0.0535396	277.154	232.375	188.752	144.088	108.5	-0.472276	-0.525564	0.601861	0.441802	0.313308
2	2	17	14	452	135.315	133.411	28.2609	31.2519	162.494	0.713649	0.567275	0.721624	0.897585	0.598309	8.15305	7.94859	6.80183	7.7717	8.16614	0.00372861	0.00451471	0.0127271	0.0053191	0.00367812	0.116266	0.13039	0.36474	0.275386	0.0938489	-0.115766	-0.116283	0.399855	0.307519	0.250729	0.784364	0.812508	0.12502	0.096655	0.0727091	275.173	198.25	258.858	171.394	95.4375	0.470959	0.488423	0.595317	0.48994	0.458624
2	2	18	14	842	114.22	122.276	81.1447	20.469	132.935	0.604523	0.537769	0.807557	0.94198	0.540432	8.93994	8.84984	7.34561	8.51425	8.99444	0.00238066	0.00256815	0.00986296	0.00337766	0.00228715	0.138742	0.150088	0.347293	0.301137	0.131198	-0.106913	-0.110266	0.353001	0.267884	0.205863	0.770085	0.795617	0.127378	0.0937889	0.0702741	352.811	213.938	476.648	264.258	105.812	0.0222396	0.0380031	0.686244	0.567289	0.481437
2	2	19	14	342	153.327	140.355	6.01038	24.9535	139.445	0.581376	0.607764	0.620857	0.968641	0.652638	6.90333	6.94514	5.69504	6.57648	6.94476	0.008739	0.00843673	0.0237175	0.0119827	0.00838704	0.115781	0.111821	0.428991	0.30497	0.101715	-0.0111362	-0.00920633	0.394717	0.295689	0.225252	0.719161	0.724736	0.135344	0.105794	0.0885027	209.705	182.062	118.518	90.7419	67.3125	0.157131	0.407516	0.925255	0.857025	0.788155
2	2	20	14	1033	84.5248	54.2165	107.783	12.2495	75.9616	0.692602	0.78476	0.908219	0.953706	0.773996	9.16228	8.71784	8.60902	7.94645	9.17457	0.00213973	0.0032801	0.00387003	0.00693757	0.0021356	0.14259	0.216932	0.25927	0.391219	0.168632	-0.0714421	-0.070002	0.357543	0.265192	0.206651	0.80784	0.83089	0.105377	0.0826028	0.0588086	696.924	380.625	854.639	554.713	205.875	0.803796	0.940072	0.573613	0.438802	0.299116
2	2	21	14	2771	203.848	98.4164	78.9428	27.9303	101.12	0.602536	0.793836	0.878331	0.939542	0.817605	10.2637	9.8663	9.17302	8.26193	10.3133	0.00113268	0.0016891	0.00351814	0.00763324	0.000990907	0.140726	0.184293	0.251596	0.390198	0.148922	-0.00508737	-0.0508906	0.463651	0.345608	0.251455	0.788391	0.819635	0.136833	0.111275	0.0901871	651.296	384	699.281	503.97	242.5	0.716042	1.09702	0.711078	0.63593	0.287015
2	2	22	14	1688	98.6542	86.9583	77.7456	15.9897	62.6881	0.667719	0.645617	0.822722	0.908094	0.66199	9.73158	9.55331	8.87291	8.16884	9.27684	0.00156284	0.00175491	0.00411916	0.00558646	0.00222725	0.146801	0.16802	0.259534	0.383002	0.18886	0.0650675	0.0573945	0.361539	0.268331	0.201832	0.677887	0.681749	0.107306	0.0794713	0.061726	556.973	341.938	587.564	425.165	216.062	-0.678534	-0.812812	0.47681	0.378881	0.264777
2	2	23	14	452	78.4517	63.5674	34.1253	7.62918	56.1574	0.696856	0.760922	0.776426	0.904515	0.766277	8.64332	8.67692	7.65808	7.31427	8.58409	0.00290349	0.00285575	0.00830233	0.0083646	0.0031036	0.164508	0.164197	0.275095	0.420788	0.193392	0.0138134	0.0331245	0.360485	0.266033	0.185794	0.695342	0.682557	0.106621	0.08614	0.0738691	447.962	310.562	361.01	285.013	158.25	-0.765192	-0.825955	0.372714	0.270703	0.215067
2	2	24	14	706	62.787	67.4619	6.95003	5.96691	74.739	0.642461	0.528221	0.876017	0.991656	0.562231	8.64466	8.53815	7.01906	6.94736	8.70586	0.00309702	0.00331107	0.0104978	0.0143566	0.0028451	0.164867	0.171361	0.399906	0.490478	0.156223	-0.0126515	-0.0385983	0.315936	0.229628	0.165641	0.758774	0.77174	0.0978323	0.0703887	0.0497752	341.333	258.375	228.79	197.402	144.688	0.41938	1.04253	0.963915	0.887899	0.238339
2	2	25	14	3632	119.744	136.882	143.48	27.5906	96.3808	0.53359	0.60804	0.907139	0.897206	0.646728	9.72144	9.8992	8.77467	9.1559	9.64266	0.00211302	0.00173649	0.00521279	0.00310635	0.00225167	0.184099	0.167472	0.29361	0.327162	0.186316	-0.0145622	-0.0174464	0.339719	0.241956	0.168841	0.686991	0.697822	0.123857	0.0871588	0.0576199	608.372	277.688	967.44	566.865	157.688	-0.0311045	0.0506639	0.605103	0.496568	0.392673
2	2	26	14	505	251.015	139.304	12.2507	51.1884	152.921	0.537602	0.446655	0.681324	0.83756	0.476011	8.19426	7.97494	6.64228	7.8208	8.05286	0.00356014	0.00432695	0.0135077	0.00500537	0.00407314	0.109726	0.118647	0.353733	0.203611	0.0911124	-0.0550704	-0.0913355	0.458332	0.350941	0.273746	0.778397	0.807211	0.128737	0.0991798	0.0731932	225.517	182.125	158.201	118.275	80.375	0.0792914	0.108231	0.700652	0.583196	0.498878
2	2	27	14	2415	149.95	99.9608	184.347	32.3299	92.1799	0.678202	0.68558	0.950137	0.895576	0.736714	10.1059	9.47965	9.95199	8.95471	9.68275	0.00128634	0.00221981	0.00200088	0.00346494	0.00206272	0.145685	0.213946	0.195576	0.325676	0.198225	0.0610655	0.0256141	0.463162	0.347107	0.250277	0.757117	0.771157	0.130883	0.0935458	0.0656704	1158.61	403	1651.17	1184.05	264.875	-0.0832458	0.0384244	0.632182	0.514985	0.398068
2	2	28	14	1792	145.932	107.153	216.726	22.4279	104.597	0.65152	0.620897	0.880608	0.843196	0.672796	9.789	9.5034	8.62759	8.40673	9.55655	0.00146245	0.00190931	0.00492208	0.0046889	0.00180958	0.142016	0.164535	0.258337	0.338432	0.158484	-0.0206028	-0.0374704	0.420017	0.312854	0.231885	0.743155	0.759795	0.119507	0.0889197	0.0638963	579.891	254.062	994.835	547.478	133.375	-0.171029	-0.147489	0.478219	0.366375	0.274337
2	2	29	14	4422	105.133	62.1461	55.9535	11.9878	71.882	0.64357	0.693548	0.891772	0.955391	0.684647	10.1715	9.6244	9.03235	8.89451	9.90393	0.00120622	0.0017939	0.0035945	0.00292865	0.00148521	0.147962	0.192442	0.289854	0.379276	0.171037	-0.0229173	-0.0237277	0.358232	0.269195	0.208281	0.777502	0.790574	0.101389	0.0748812	0.057266	595.6	402.062	615.017	409.37	218.625	-0.0151899	-0.0586875	0.576929	0.478255	0.435205
2	2	30	14	4302	193.514	121.607	62.7002	30.6263	114.446	0.604097	0.785491	0.865964	0.94521	0.799633	10.7147	10.1579	9.63263	9.45979	10.6537	0.000853547	0.00146554	0.00213183	0.00222677	0.000835069	0.128367	0.174144	0.223687	0.341445	0.144036	0.0515987	0.0409649	0.436347	0.326213	0.242826	0.79327	0.841562	0.143514	0.114061	0.0734396	717.579	525.062	618.567	457.959	290.562	0.352084	0.53683	0.796424	0.675614	0.611534
2	2	31	14	4363	132.69	58.5103	42.0866	17.4122	98.4422	0.649558	0.62078	0.945317	0.938374	0.618575	10.2899	9.17344	9.34306	8.523	10.0996	0.00127153	0.00292016	0.00324431	0.00642576	0.00134547	0.151555	0.217041	0.27266	0.40798	0.155921	0.0587153	0.0278207	0.396897	0.285391	0.196086	0.849333	0.867295	0.0875432	0.0624997	0.0419291	740.554	444.375	784.589	563.203	263.5	0.725044	0.788675	0.552714	0.454649	0.425522
2	2	32	14	3458	107.736	57.9855	72.3209	13.9802	122.228	0.709949	0.712215	0.928019	0.984043	0.72919	10.3424	9.36178	9.63936	8.97199	10.4022	0.00102749	0.00216573	0.00233322	0.00407217	0.00097985	0.142222	0.210445	0.23625	0.40583	0.135492	0.0755348	0.0774365	0.392799	0.305945	0.248138	0.854096	0.869873	0.0965792	0.0698585	0.0507946	796.971	481.688	868.371	613.019	308.812	-0.202616	-0.359117	1.01505	0.91918	0.922838
2	2	33	14	1622	64.8448	91.2657	44.0804	18.2925	77.8096	0.629351	0.656116	0.840763	0.901652	0.706467	8.9973	9.3105	8.75338	8.46025	9.05325	0.00278557	0.00220334	0.00407582	0.00448133	0.00287385	0.180701	0.170634	0.275927	0.345866	0.187719	0.00157427	0.0131648	0.28901	0.206521	0.140966	0.700902	0.689651	0.106506	0.0790089	0.0535009	534.218	344.062	469.056	385.221	226.125	0.16766	0.12274	0.500596	0.376269	0.252467
2	2	34	14	1913	179.35	144.913	27.2777	27.0297	117.759	0.543247	0.558488	0.611813	0.918644	0.589218	9.78238	9.79034	8.02537	9.14006	9.72766	0.00142475	0.00136602	0.00579895	0.00231878	0.00147505	0.132027	0.130714	0.293188	0.268976	0.132399	0.0407083	0.00515907	0.408672	0.309407	0.233877	0.717351	0.728379	0.120603	0.0911051	0.0708499	328.967	268.25	231.974	178.068	127.25	-0.24225	-0.248863	0.661873	0.540052	0.502966
2	2	35	14	1642	158.929	112.121	34.8075	24.2367	91.5554	0.54763	0.615052	0.906236	0.885863	0.628578	9.4838	9.2385	8.60656	7.69717	8.93547	0.00174622	0.00227496	0.00410584	0.00869316	0.00300427	0.144072	0.170751	0.274584	0.392734	0.195176	0.0903298	0.102045	0.390758	0.291207	0.217132	0.679526	0.676115	0.111137	0.081545	0.0583624	527.779	310.625	504.475	390.431	179.312	-0.653181	-0.831512	0.511712	0.393563	0.202006
2	2	36	14	2164	159.563	98.8972	158.836	27.8208	101.749	0.648379	0.712431	0.886996	0.915536	0.712321	10.0289	9.53887	9.57893	9.01733	9.71822	0.00134134	0.00194694	0.00229774	0.00298553	0.00172664	0.146976	0.192843	0.204413	0.32907	0.177793	-0.00488192	-0.0277544	0.457371	0.337844	0.249462	0.764145	0.779609	0.128685	0.0918913	0.0648797	782.579	392.438	991.513	673.873	248.438	0.0845984	0.131519	0.707549	0.571788	0.463898
2	2	37	14	2178	145.338	110.119	57.6285	21.4163	127.118	0.624492	0.619882	0.775587	0.937651	0.654007	10.0012	9.73944	8.64912	8.90152	9.97815	0.00120544	0.0014535	0.00438672	0.0030875	0.0012429	0.130042	0.152049	0.266518	0.32329	0.130201	-1.57553e-05	-0.00419916	0.42255	0.323308	0.261143	0.783122	0.790645	0.114161	0.0866234	0.0682233	492.029	328.75	469.444	332.82	170.875	0.413488	0.450992	0.651836	0.547565	0.52464
2	2	38	14	806	109.969	62.3047	14.4133	10.7826	117.174	0.651477	0.697195	0.776134	0.984009	0.677187	8.99411	8.66982	7.61752	8.19837	8.99993	0.00227283	0.00302654	0.00663789	0.00458418	0.00222291	0.126739	0.159545	0.318062	0.390408	0.132329	0.160774	0.159483	0.39687	0.302401	0.24163	0.812654	0.829284	0.108326	0.0829678	0.0651786	379.892	325.375	247.317	195.332	153.062	-0.223112	-0.380572	0.866397	0.761006	0.791789
2	2	39	14	3148	175.913	95.9521	64.9988	31.8332	108.002	0.614899	0.699088	0.918531	0.930448	0.727386	10.3329	10.0329	8.80628	9.42486	10.1845	0.00113203	0.00132053	0.00436188	0.00210857	0.00129844	0.136637	0.177024	0.278586	0.326048	0.162105	0.120012	0.123346	0.428097	0.310236	0.223444	0.768505	0.77324	0.1189	0.0924571	0.0756402	577.855	340.125	744.39	445.619	176.5	-0.0534606	-0.105205	0.719817	0.611023	0.587421
2	2	40	14	574	137.303	99.6939	5.95241	23.6396	129.298	0.680188	0.668523	0.755623	0.94058	0.631336	8.84122	8.7292	6.55167	7.97566	8.8544	0.00239273	0.00262786	0.0138674	0.00497152	0.00237747	0.111614	0.123073	0.419125	0.30571	0.102618	0.0857997	0.116465	0.41272	0.311445	0.23795	0.767668	0.788147	0.117702	0.0928493	0.0728393	261.485	234.938	155.778	125.868	112.688	-0.496623	-0.707453	0.751996	0.581191	0.326916
2	2	41	14	464	119.238	95.3907	75.3889	31.7486	143.679	0.502068	0.701617	0.683902	0.871407	0.726026	8.2615	8.50008	7.66584	8.1621	8.57643	0.00401064	0.0031609	0.00675835	0.00426539	0.00300636	0.166305	0.128112	0.239263	0.27394	0.122594	-0.0663998	-0.109887	0.33469	0.238816	0.172997	0.78127	0.775369	0.112153	0.0884939	0.0733761	412.05	271.688	398.625	276.249	134	0.60009	0.720377	0.541135	0.44178	0.34713
2	2	42	14	855	97.5205	72.7183	62.8083	35.6753	101.265	0.555848	0.686322	0.690079	0.901487	0.716162	8.56476	8.69949	8.10659	8.22933	8.85285	0.00329791	0.00286678	0.00487792	0.0044325	0.00259394	0.180708	0.174676	0.247419	0.341432	0.154833	-0.0418252	-0.0641892	0.337102	0.236668	0.154814	0.787996	0.79223	0.108545	0.0776537	0.0560912	436.677	340.875	387.162	263.918	180.125	0.351534	0.50765	0.678763	0.567104	0.49614
2	2	43	14	1023	115.171	89.8158	63.1791	20.1596	114.316	0.737971	0.653364	0.764379	0.910262	0.684467	9.30243	8.99391	8.58107	8.4062	9.241	0.00180593	0.00232003	0.00366339	0.0038432	0.00192246	0.124925	0.168901	0.237046	0.306402	0.14545	-0.0779278	-0.0896152	0.423251	0.318803	0.246451	0.795279	0.811762	0.114254	0.086533	0.0705063	502.343	347.375	452.75	334.386	202.125	0.344552	0.370392	0.584265	0.481722	0.43628
2	2	44	14	1481	305.193	180.056	65.8701	29.6131	138.824	0.604482	0.805761	0.886693	0.938226	0.812109	9.88443	9.6525	8.87362	8.7395	9.86457	0.00136102	0.00157622	0.00314413	0.00462802	0.00129514	0.145777	0.153241	0.219232	0.328492	0.131961	-0.0136423	-0.0173578	0.498114	0.376979	0.288427	0.750152	0.791458	0.168445	0.125537	0.082732	600.269	398.125	641.031	422.081	227.875	0.413	0.574925	0.74674	0.665435	0.625075
2	2	45	14	1773	167.57	82.0215	129.639	15.9928	113.051	0.593798	0.435221	0.763485	0.935504	0.443201	9.98198	9.15765	8.89664	8.75393	9.50775	0.00125611	0.00240981	0.00376569	0.00313675	0.00186615	0.126695	0.168815	0.234625	0.310271	0.136301	0.0759296	0.0801603	0.416261	0.311744	0.225378	0.822453	0.833001	0.0848274	0.0615936	0.0445995	540.334	338.25	610.449	388.061	176.625	-0.538582	-0.669587	0.590182	0.456665	0.348229
2	2	46	14	1441	129.97	73.2603	34.986	20.4918	116.598	0.627611	0.562139	0.83069	0.954648	0.632854	9.42274	9.03453	8.22335	8.36282	9.43614	0.0018175	0.0023969	0.00479364	0.00497401	0.00174197	0.140283	0.172665	0.283934	0.360799	0.139171	0.166828	0.179986	0.389331	0.290163	0.218246	0.824156	0.831315	0.0906506	0.0686238	0.0556569	445.439	338.125	363.453	260.817	173.875	-0.171309	-0.0475231	0.744801	0.609393	0.463481
2	2	47	14	258	203.397	115.999	21.3549	30.7806	227.506	0.516299	0.263006	0.844306	0.927174	0.404423	7.26396	7.1523	6.37868	7.12886	7.24881	0.0068777	0.00767072	0.0168875	0.00814173	0.00703973	0.114749	0.155364	0.331919	0.269093	0.107757	0.154641	0.116746	0.48954	0.371293	0.280575	0.836759	0.852452	0.109343	0.0822837	0.0625188	282.07	188.438	277.774	184.088	92.5	-0.196783	-0.287449	0.791402	0.658237	0.56587
2	2	48	14	294	97.8705	92.9947	7.49423	11.1306	130.444	0.691372	0.524911	0.753657	0.936462	0.462981	7.79965	7.7969	6.32307	6.58346	7.76631	0.00495052	0.00488723	0.0166491	0.0151617	0.0050594	0.15652	0.136898	0.408042	0.402231	0.127923	0.125989	0.194681	0.387048	0.300447	0.211875	0.756813	0.758793	0.106795	0.0800481	0.0589477	221.881	181.125	151.202	115.771	78.5	-0.704753	-0.904226	0.518645	0.412584	0.234319
2	2	50	14	226	123.738	152.61	5.98734	30.3828	190.283	0.429345	0.506471	0.738484	0.923981	0.573393	7.06406	7.01862	5.99971	6.83031	7.17368	0.00800955	0.00845279	0.0188064	0.0100924	0.00728057	0.153199	0.148214	0.401737	0.260472	0.117322	-0.0560207	-0.102116	0.330254	0.249317	0.18706	0.783478	0.806264	0.144313	0.10573	0.0693199	209.492	167.25	136.562	112.744	79.5	0.339546	0.598788	0.763476	0.629662	0.406975
2	2	51	14	837	162.564	127.197	19.9315	30.1181	165.814	0.497364	0.502139	0.670784	0.867193	0.513342	8.94741	8.89628	7.46321	8.23733	9.07431	0.00231965	0.00242913	0.00875141	0.00409821	0.0020788	0.122081	0.126868	0.31698	0.293772	0.103805	-0.137072	-0.134629	0.378935	0.281054	0.212968	0.79726	0.810163	0.108579	0.0833428	0.06594	313.797	240.75	223.351	176.889	112.125	0.567883	0.631721	0.558634	0.407261	0.30856
2	2	52	14	1304	167.99	90.6336	40.1399	27.1584	170.228	0.601014	0.572434	0.790401	0.912205	0.638949	9.6954	9.05775	8.48492	8.18823	9.73414	0.00141405	0.00240235	0.00426291	0.00611773	0.00135933	0.118848	0.181356	0.252206	0.31947	0.110528	-0.0263328	-0.046504	0.413372	0.322833	0.258468	0.849639	0.864802	0.110588	0.0795577	0.0646818	448.925	329.875	377.12	284.923	185.375	0.854497	1.06925	0.572821	0.43472	0.210114
2	2	53	14	1324	302.804	208.281	16.57	39.0892	208.533	0.504391	0.714071	0.776603	0.907458	0.707342	9.67303	9.51167	7.38507	8.77815	9.70296	0.0014539	0.00164314	0.010471	0.00312421	0.00138546	0.112011	0.135497	0.370857	0.280839	0.116796	0.0946615	0.0659155	0.464785	0.352127	0.271292	0.762894	0.787757	0.159479	0.118295	0.0883341	287.58	217.438	227.47	171.702	112.188	-0.417844	-0.521213	0.716872	0.599051	0.512947
2	2	54	14	613	214.674	140.376	11.1081	37.2414	202.104	0.605569	0.484473	0.75957	0.842655	0.550404	8.88893	8.74921	6.59695	7.97172	8.82119	0.00232011	0.00257572	0.0169335	0.00529504	0.00243085	0.110187	0.10989	0.401089	0.272743	0.0964601	0.0827818	0.0898588	0.474544	0.368953	0.292224	0.753267	0.768921	0.130816	0.0974858	0.0759967	214.138	154.5	179.307	128.471	68.75	-0.0343795	-0.0501636	0.597585	0.445459	0.27689
2	2	55	14	3306	231.183	111.874	27.9256	28.3157	163.075	0.547435	0.637447	0.885246	0.959551	0.656729	10.5636	9.91714	8.36682	9.55125	10.4825	0.000875308	0.00142848	0.00612703	0.00189094	0.000917345	0.120311	0.164081	0.316684	0.292471	0.122111	0.0728036	0.0686825	0.464796	0.351599	0.265482	0.80921	0.830222	0.121523	0.0918789	0.0702299	401.111	249.5	418.633	291.492	141.688	-0.0113225	0.117967	0.902043	0.809731	0.827582
2	2	59	14	1996	193.576	124.602	35.7805	43.8441	161.635	0.561953	0.623101	0.747197	0.907201	0.628327	9.97516	9.83746	8.11215	9.44091	10.1288	0.00134321	0.00137426	0.00724307	0.00203587	0.00109023	0.136273	0.149226	0.309513	0.28245	0.124192	-0.0292431	-0.0739806	0.424114	0.316153	0.230088	0.787739	0.803504	0.122585	0.0958188	0.0774679	350.993	237.5	318.052	230.955	117.688	0.085367	0.218807	0.760443	0.641152	0.549153
2	2	60	14	321	227.59	151.291	28.1097	31.5104	171.161	0.48026	0.528423	0.758207	0.848104	0.526082	7.86838	7.6904	6.63724	7.10757	7.85354	0.00457391	0.00536628	0.014243	0.00919715	0.00466443	0.127196	0.128254	0.357986	0.294173	0.0947047	-0.175152	-0.175055	0.443157	0.326928	0.232905	0.777101	0.817269	0.148374	0.111652	0.0677752	263.379	179.875	283.187	184.719	103.25	0.733822	0.954381	0.577214	0.446485	0.236696
2	2	61	14	512	226.423	211.367	8.70097	34.2621	278.034	0.517819	0.610784	0.688671	0.894498	0.523694	8.08635	8.04683	6.06101	7.80862	8.10648	0.00388115	0.00406811	0.0226491	0.00505199	0.00386257	0.107241	0.116298	0.424735	0.234048	0.0966634	0.107117	0.10818	0.440108	0.348476	0.293272	0.739243	0.773929	0.163789	0.128262	0.100737	156.649	112.625	130.607	95.5568	55.6875	0.404517	0.462917	0.606365	0.503821	0.492168
2	2	62	14	942	260.599	155.476	32.6987	56.3246	234.566	0.532002	0.779066	0.788443	0.897132	0.772039	9.12476	9.03785	7.36646	8.68107	9.20947	0.00197843	0.00215568	0.0100859	0.00314678	0.00184072	0.113561	0.139347	0.346999	0.270749	0.100724	0.0027699	-0.0114432	0.47748	0.372187	0.300137	0.785315	0.802871	0.15453	0.118692	0.0975553	314.719	198.188	325.504	225.365	104.875	0.363241	0.574606	0.764643	0.647494	0.519615
2	2	4	38	76	180.615	188.417	1.27999	49.9533	190.527	0.423826	0.649573	0.721191	0.760275	0.584447	4.30358	4.26191	2.78788	4.16406	4.2758	0.0512942	0.0530303	0.174269	0.0578377	0.0528374	0.0628863	0.112136	0.718362	0.232873	0.107623	0.0816076	0.0919926	0.353689	0.276654	0.244779	0.688717	0.719364	0.16421	0.133543	0.119883	85.7467	68.1875	50.1539	34.7295	22.25	0.583899	0.592584	0.607192	0.466227	0.383353
2	2	5	38	70	149.568	349.414	1.22321	48.3839	321.33	0.602015	0.0863435	0.324852	0.909984	0.119863	3.88961	3.9283	2.90747	3.69318	3.9283	0.0810126	0.0795068	0.153894	0.10174	0.0795068	0.0731213	0.0415238	0.638393	0.259388	0.054962	-0.0414068	-0.151578	0.42703	0.356425	0.33909	0.695424	0.720953	0.164857	0.129159	0.0943671	81.5768	70.0625	40.4645	32.2064	23.3125	-0.254523	-0.590308	0.839799	0.706458	0.419219
2	2	13	38	43	153.958	400.24	1.57292	22.0729	570.802	0.516326	-0.129771	-0.0962982	0.913	-0.085181	3.35539	3.43872	2.43576	3.37622	3.43872	0.112847	0.0989583	0.202908	0.102865	0.0989583	0.179442	0.0190894	0.588542	0.162327	0.0222081	0.0697917	0.0218182	0.36473	0.27037	0.224861	0.696351	0.665999	0.139766	0.111801	0.101368	82.6657	68.875	37.738	31.4251	18.75	0.314058	0.17052	0.683297	0.586955	0.513685
2	2	15	38	46	114.744	84.0373	5.98879	11.7418	231.084	-0.0704976	0.164147	0.754147	0.736196	0.0409981	4.87713	4.83538	4.47297	4.36334	4.84634	0.0354934	0.036658	0.0495846	0.058535	0.0364304	0.115784	0.124723	0.442009	0.428513	0.0852275	0.109951	0.122076	0.299757	0.220659	0.162927	0.856288	0.868038	0.0775568	0.0583568	0.0401307	238.304	196.875	148.716	125.431	98.4375	-0.320747	-0.258193	0.507226	0.319088	0.138801
2	2	21	38	144	274.042	161.75	13.0167	77.9454	233.954	0.406001	0.51581	0.581925	0.911076	0.457691	6.19658	6.08824	5.49033	5.94175	6.17817	0.0137321	0.0153533	0.0270241	0.0174828	0.0139575	0.0776586	0.115716	0.360365	0.229835	0.0630566	-0.0232696	-0.0151942	0.465752	0.37395	0.324577	0.801192	0.845533	0.141081	0.102871	0.0605032	210.826	164.125	147.39	119.497	88.875	0.0481401	0.223775	0.988462	0.887963	0.941339
2	2	22	38	65	98.7736	153.956	4.54269	78.2944	211.294	0.706423	0.281317	0.51589	0.837594	0.248163	5.12019	5.18684	4.42747	5.16511	5.1683	0.0299521	0.028107	0.0537397	0.0285796	0.0287358	0.169229	0.0525425	0.441304	0.142841	0.0466466	-0.36775	-0.398782	0.415417	0.344305	0.306203	0.753218	0.783129	0.152193	0.112901	0.0712524	146.212	118.375	89.4703	73.5358	60.625	-0.141362	-0.223989	0.864686	0.747078	0.733865
2	2	23	38	92	162.904	202.894	0.463401	17.4689	165.29	0.317435	0.2454	0.514892	0.908719	0.225323	5.06488	5.05752	2.60223	4.81551	5.03222	0.0308643	0.0308913	0.202016	0.0430272	0.0320243	0.0996619	0.0981089	0.788299	0.303044	0.096935	0.0291659	0.0254329	0.354406	0.272479	0.218053	0.676521	0.696266	0.126877	0.097918	0.0788235	87.587	86.8125	32.3432	26.9739	27.375	0.716932	1.01622	0.654532	0.516583	0.252993
2	2	25	38	109	68.0387	136.638	3.66667	31.9286	154.491	0.659377	0.423031	0.744243	0.927799	0.478387	5.59145	5.5077	4.75868	5.38121	5.55723	0.0210592	0.0231275	0.0440893	0.0256032	0.0218254	0.133368	0.111378	0.516115	0.257047	0.116156	0.0143717	0.00613027	0.365466	0.269693	0.201562	0.773095	0.786759	0.105524	0.0813466	0.0616762	183.921	164.5	114.411	96.9106	91.875	-0.462588	-0.585534	0.801772	0.653146	0.574423
2	2	30	38	39	69.5104	699.604	0.760417	13.6354	644.438	0.462387	-0.325095	0.193782	0.806664	-0.2734	3.04207	3.07332	1.77104	2.95874	3.14624	0.141493	0.135634	0.343533	0.144531	0.130208	0.150739	0.0984408	0.732292	0.283893	0.0262258	0.066267	0.00585938	0.361971	0.312107	0.272168	0.738445	0.763527	0.153084	0.124116	0.09063	97.0577	83.125	48.9519	36.9295	21.5	0.885103	1.00666	0.436321	0.292923	0.13769
2	2	33	38	92	227.652	163.242	6.06925	79.464	193.861	0.526945	0.36376	0.576855	0.843791	0.397114	5.78972	5.7379	5.04024	5.76951	5.70261	0.0186963	0.0198285	0.0347927	0.0188779	0.0199954	0.0868419	0.124886	0.403009	0.155204	0.163559	0.0138263	0.0870307	0.389686	0.316157	0.261344	0.772757	0.790785	0.117776	0.0902416	0.0598275	204.77	177.5	117.33	93.5421	74	0.132513	0.17488	0.829176	0.719486	0.763315
2	2	38	38	13	64.2083	94.4167	0.458333	72.25	109.25	-0.529385	-0.460075	0.114943	-0.289804	-0.458974	2.04248	2.04248	1.50081	1.95915	2.04248	0.270833	0.270833	0.371528	0.284722	0.270833	0.0309425	0.0583349	0.770833	0.165146	0.0288671	0.0855088	0.0835443	0.152237	0.126414	0.140846	0.817206	0.838953	0.0644907	0.0526406	0.0394175	146.183	145.625	51.7946	39.216	43.125	0.469382	0.865535	0.861174	0.679793	0.123492
2	2	43	38	25	51.6667	90.75	5.16667	41.4167	187.667	-0.429889	0.118515	0.0220436	0.272169	0.0570323	2.18872	2.18872	2.10539	2.18872	2.18872	0.25	0.25	0.263889	0.25	0.25	0.0868252	0.0884758	0.293137	0.136315	0.012772	-0.146674	-0.208644	0.327201	0.219116	0.0873357	0.809772	0.905466	0.197549	0.149234	0.0706279	186.375	155.125	120.769	101.6	82.125	-0.197609	-0.312178	0.68198	0.546964	0.453855
2	2	45	38	48	68.576	26.4501	19.0483	22.4016	159.039	0.552265	0.208242	0.50176	0.847388	0.176016	5.49453	5.4299	5.12263	5.28815	5.51711	0.0235857	0.0250171	0.0352451	0.0314093	0.0227377	0.16393	0.221595	0.274041	0.309345	0.105065	0.265794	0.24722	0.286408	0.213563	0.16868	0.905233	0.920068	0.0622717	0.0400731	0.0245816	522.664	541.375	254.213	188.796	106.75	0.924455	1.02139	0.436738	0.385157	0.345182
2	2	46	38	26	265.837	130.116	19.7937	52.2153	479.319	0.413008	-0.360704	0.381628	0.466405	-0.219167	3.72754	3.66851	3.67198	3.71365	3.72754	0.0788194	0.0823158	0.0819059	0.0784336	0.0788194	0.0681491	0.204777	0.227964	0.113464	0.0927942	0.188349	0.158316	0.406692	0.329237	0.270517	0.889957	0.886115	0.0756205	0.0534864	0.044868	320.351	295	190.293	156.193	122	0.599783	0.519014	0.543363	0.452472	0.473569
2	2	47	38	38	139.825	215.387	1.3375	30.475	542.325	0.471509	-0.415638	0.190741	0.814625	-0.494902	2.78963	2.77296	2.32296	2.78963	2.87296	0.153472	0.149583	0.22125	0.153472	0.139583	0.127697	0.0565765	0.63125	0.195674	0.0501631	-0.304464	-0.328601	0.415926	0.347976	0.324454	0.823995	0.84144	0.109458	0.0862994	0.0678837	117.599	106.938	53.723	43.7722	41.125	-0.488126	-0.566243	0.719122	0.602512	0.630883
2	2	48	38	38	51.6385	64.5131	9.60731	5.40044	146.742	0.486125	0.32109	0.185492	0.448366	0.246896	5.10693	5.09352	4.84543	4.37449	5.15386	0.0301905	0.0302219	0.0369563	0.0553308	0.0287401	0.135479	0.220361	0.29339	0.456626	0.150353	-0.0634008	-0.0258455	0.252994	0.201352	0.166384	0.877201	0.887715	0.0682175	0.0514542	0.0417955	231.484	238.25	113.306	95.537	91.375	-1.1336	-1.16936	0.244664	0.132192	0.0854561
2	2	51	38	47	238	795.833	2	87.5278	570.639	0.249029	0.172535	0.453252	0.708449	0.19294	3.69035	3.69035	2.92619	3.71813	3.71813	0.087963	0.087963	0.16821	0.0864198	0.0864198	0.127416	0.106466	0.633333	0.137309	0.100886	-0.0635028	-0.00985222	0.450824	0.353417	0.249407	0.729522	0.770084	0.155231	0.126041	0.107139	109.088	87.75	64.0414	53.062	37.375	0.430055	0.575561	0.671637	0.541903	0.390209
2	2	52	38	805	219.281	150.168	21.3021	59.8255	254.622	0.651733	0.526143	0.720363	0.719496	0.493888	9.55233	9.1801	7.60424	8.7507	9.55743	0.00151169	0.00207781	0.00765126	0.00300746	0.00148437	0.105349	0.131839	0.288105	0.201762	0.0923337	-0.177035	-0.167502	0.505013	0.389678	0.295221	0.830844	0.850418	0.117774	0.0844567	0.0622004	354.017	278	256.026	193.574	127.625	-0.727097	-0.857923	0.564495	0.424725	0.288219
2	2	53	38	579	153.187	61.9924	50.6605	47.8992	209.166	0.685767	0.595968	0.736053	0.938018	0.548278	8.93638	8.56957	8.18722	8.44627	8.92956	0.00230231	0.00308565	0.00476175	0.00368847	0.00231054	0.132931	0.171146	0.246755	0.283025	0.123994	0.101878	0.12987	0.41927	0.325151	0.265184	0.873315	0.883621	0.0828315	0.063615	0.0514055	522.658	387.375	388.156	303.36	186.25	0.160446	0.160382	0.903936	0.745745	0.815811
2	2	54	38	358	153.024	70.1067	21.4912	36.7116	230.995	0.512326	0.450223	0.778529	0.698337	0.316225	8.1294	7.5909	7.31956	7.52983	8.13037	0.00380573	0.00623868	0.0077627	0.00644533	0.00383608	0.101934	0.164583	0.30304	0.219049	0.0921669	0.166614	0.210133	0.407571	0.309961	0.246874	0.873853	0.902154	0.110832	0.076549	0.0451291	334.071	246.25	274.969	212.813	141.75	0.253723	0.188827	0.488141	0.368873	0.259926
2	2	55	38	131	223.806	183.974	5.4711	46.7163	250.409	0.547966	0.475438	0.677086	0.737103	0.406842	6.17319	6.12112	4.7513	6.06956	6.11907	0.0140872	0.0147644	0.0466368	0.0155949	0.0150029	0.0973825	0.0907535	0.498617	0.185208	0.0959347	-0.025185	-0.0123839	0.451176	0.35879	0.302931	0.794497	0.837665	0.150337	0.111517	0.0761365	148.686	129.75	107.333	73.0172	48.75	0.568951	0.790858	0.682251	0.53136	0.323252
2	2	59	38	159	143.861	142.224	6.88347	25.95	171.966	0.721389	0.513449	0.688596	0.857694	0.528819	6.36772	6.3929	4.56653	6.26674	6.40637	0.0126625	0.0123698	0.0589577	0.0138464	0.012237	0.122198	0.109226	0.585085	0.264363	0.0690931	0.108368	0.16879	0.408593	0.321755	0.259996	0.767201	0.798038	0.145627	0.113801	0.0901485	147.527	115.25	135.43	78.6092	41.5	0.317335	0.323077	0.543558	0.4414	0.394505
2	2	60	38	914	217.408	234.527	11.2658	32.5619	202.293	0.530324	0.562655	0.645809	0.873423	0.610144	9.36045	9.44952	6.36082	8.66709	9.41609	0.00170965	0.00158405	0.0185215	0.00304894	0.00165729	0.105321	0.100944	0.405796	0.22636	0.0963991	0.0721472	0.0898725	0.41548	0.321367	0.255739	0.718362	0.733318	0.150446	0.119593	0.100453	184.861	144.5	147.536	104.474	72.625	0.105226	0.180775	0.593228	0.447768	0.324913
2	2	62	38	62	154.901	274.317	2.10764	28.1826	565.024	0.29204	0.412502	0.473027	0.767636	0.377725	3.91544	3.91544	2.327	3.80642	3.88767	0.0684028	0.0684028	0.229154	0.0768991	0.069946	0.0934088	0.0578896	0.666181	0.226684	0.0611671	-0.182886	-0.176951	0.342844	0.251051	0.180204	0.803462	0.809667	0.141201	0.104121	0.0866243	115.478	96.9375	68.9843	49.5406	32.6875	-0.406029	-0.519451	0.626129	0.435039	0.206987
2	2	3	41	774	74.8918	166.051	8.79414	13.6998	152.792	0.563751	0.418249	0.822825	0.846549	0.408653	8.53072	8.74648	6.77418	7.54216	8.88649	0.00322116	0.00275906	0.0152051	0.00757048	0.00242641	0.155065	0.133428	0.414513	0.336684	0.108036	-0.222252	-0.229701	0.310859	0.239925	0.187235	0.738557	0.769739	0.134406	0.102326	0.0718786	197.538	118.188	184.022	140.799	64.75	-0.409318	-0.396978	0.433214	0.313497	0.212745
2	2	4	41	314	77.2425	181.786	2.51354	47.466	180.1	0.44428	0.519431	0.702866	0.871983	0.466765	7.09129	7.23426	5.11201	6.88402	7.2667	0.00807326	0.00713359	0.0388222	0.0107575	0.00696897	0.142725	0.131099	0.547813	0.253451	0.122429	-0.218917	-0.242522	0.272381	0.207525	0.155286	0.741189	0.769292	0.135069	0.102874	0.075809	123.688	99.8125	76.7437	60.4944	40.875	-0.646814	-0.819167	0.632644	0.525008	0.416544
2	2	5	41	923	144.087	198.371	5.25786	77.0321	172.423	0.596331	0.57238	0.726239	0.88465	0.56954	9.12638	9.1578	5.45835	8.68065	9.10181	0.00199113	0.00193572	0.0328016	0.00334666	0.00203833	0.120379	0.100864	0.52579	0.231567	0.104043	-0.179891	-0.184783	0.361575	0.287655	0.245076	0.712518	0.73121	0.144272	0.112193	0.090415	155.136	133.125	115.615	73.9937	53.75	0.28956	0.568396	0.852742	0.748168	0.590749
2	2	6	41	191	108.516	356.693	1.39796	30.1497	314.456	0.391232	0.156868	0.38772	0.834733	0.143386	6.54275	6.62224	3.61419	6.3111	6.60293	0.0113301	0.0105662	0.111536	0.0141875	0.0108156	0.140689	0.0805596	0.654445	0.255516	0.0892061	-0.136719	-0.116505	0.275532	0.217545	0.179335	0.678771	0.707695	0.152814	0.120153	0.0919103	87.3743	83.375	40.0574	31.2152	22.5	-0.409765	-0.476393	0.6337	0.48883	0.373607
2	2	10	41	772	59.5139	119.303	7.44634	14.2792	143.883	0.676291	0.444907	0.738623	0.890959	0.469485	8.75247	8.92409	6.66066	7.86816	9.02875	0.00273449	0.00238767	0.0138039	0.00615496	0.00220639	0.16093	0.131743	0.406653	0.327274	0.125401	-0.285257	-0.274317	0.2778	0.21747	0.182385	0.764779	0.777325	0.111299	0.0825457	0.0646295	234.906	198.188	154.204	122.791	93.0625	-0.158852	-0.14814	0.429564	0.312177	0.216504
2	2	11	41	39	80.7321	246.396	2.91518	38.067	248.249	0.116365	0.226657	0.535547	0.814321	0.279009	3.65557	3.76867	3.20004	3.66153	3.71658	0.0827	0.0741257	0.129637	0.0817788	0.0791171	0.111456	0.0956621	0.532109	0.240799	0.0584713	-0.194093	-0.181818	0.230709	0.165343	0.123224	0.720467	0.788365	0.206789	0.149895	0.0913739	141.244	111.25	83.2503	71.2998	56.625	-0.159726	-0.199776	0.545625	0.457384	0.409449
2	2	12	41	456	99.9849	228.932	2.9863	17.2439	219.844	0.442502	0.36495	0.578127	0.862848	0.362814	7.99238	8.09393	5.00922	7.4198	8.08678	0.00427798	0.00391861	0.0429203	0.00697243	0.00396076	0.122106	0.0845846	0.539119	0.267576	0.087356	-0.0536398	-0.044759	0.284211	0.221488	0.18327	0.714875	0.731599	0.136848	0.10605	0.0822204	126.05	110.938	73.4721	57.2403	47.625	-0.0905091	-0.0546507	0.446617	0.339416	0.254138
2	2	13	41	1105	91.697	167.892	21.8742	17.6841	131.941	0.627723	0.573457	0.820663	0.918295	0.609681	9.07448	9.24559	7.21492	7.68007	9.20873	0.00222548	0.00192082	0.0131306	0.00838604	0.00200237	0.156961	0.129092	0.349442	0.331267	0.134016	-0.110614	-0.0956848	0.311617	0.241544	0.19073	0.682672	0.697393	0.135682	0.102407	0.0772269	270.149	168.625	278.811	192.738	86.125	0.854333	1.04275	0.492589	0.361902	0.148109
2	2	14	41	158	124.433	271.836	8.94056	35.3737	267.126	0.484592	0.258536	0.865784	0.929607	0.276421	6.2592	6.29878	5.25135	6.18817	6.27307	0.0136673	0.013084	0.0411778	0.0146893	0.0135545	0.127429	0.0903752	0.439902	0.186672	0.104167	-0.118137	-0.125186	0.316154	0.254681	0.221677	0.72418	0.745662	0.143364	0.107557	0.0840285	168.4	93.75	194.556	127.255	32.875	0.292602	0.438868	0.828922	0.711034	0.669032
2	2	15	41	24	103.304	221.908	2.57083	14.1417	180.521	0.088899	0.154727	-0.0225957	0.906153	0.194581	2.87296	2.82296	2.52713	2.78963	2.87296	0.139583	0.144583	0.191285	0.153472	0.139583	0.122936	0.127787	0.499583	0.19657	0.116798	-0.0549104	-0.115882	0.297656	0.252357	0.250813	0.708591	0.730291	0.162996	0.141986	0.128881	99.3906	81.8125	54.3254	48.0286	37.125	0.487788	0.486428	0.47742	0.377349	0.297483
2	2	17	41	1588	87.4565	110.045	5.07389	19.1971	139.761	0.554278	0.552361	0.788182	0.92404	0.551056	9.28741	9.43133	6.4345	8.68066	9.5828	0.00202466	0.00176432	0.0172839	0.00334982	0.00158033	0.14165	0.13362	0.448879	0.310452	0.11858	-0.0422312	-0.0250504	0.288893	0.221093	0.173556	0.772477	0.788155	0.116241	0.0857412	0.0651974	219.492	187.938	139.527	106.231	78.625	0.603543	0.731246	0.602184	0.485051	0.399079
2	2	18	41	147	172.471	351.189	1.5506	22.3162	344.616	0.607732	0.308413	0.361134	0.944538	0.256991	5.66419	5.68454	3.59819	5.43858	5.64496	0.0205645	0.0205437	0.10595	0.0254175	0.0209343	0.0780082	0.0974967	0.630078	0.321514	0.0599777	-0.0361137	0.00930233	0.418918	0.329404	0.259873	0.729833	0.750785	0.147301	0.113914	0.0855519	92.4813	86.5	42.5792	34.0316	30.75	0.0584956	0.231226	0.802574	0.676101	0.511406
2	2	19	41	661	75.5016	96.7828	40.3135	5.03568	109.185	0.59515	0.475889	0.783509	0.944886	0.506112	8.34103	8.46092	7.23861	6.80776	8.58806	0.00364795	0.00328525	0.00998923	0.0145239	0.0029123	0.161827	0.148859	0.307943	0.478811	0.135857	-0.210574	-0.207317	0.294569	0.221361	0.174772	0.785262	0.800902	0.0998371	0.0774057	0.0609131	341.882	229	329.35	219.725	101.625	-0.99262	-1.08063	0.405471	0.30218	0.232608
2	2	20	41	60	74.4199	176.149	3.10859	10.6223	212.269	0.610373	0.146555	0.580429	0.944348	0.154288	4.28734	4.47169	3.82812	4.24367	4.44391	0.0562765	0.0464944	0.0766788	0.0564762	0.0480376	0.258662	0.0476916	0.507089	0.352353	0.0549967	-0.103159	-0.120105	0.285275	0.208687	0.151764	0.789381	0.805164	0.10784	0.0842969	0.0664626	197.531	189.25	90.9371	70.225	57.75	-0.207445	-0.366404	0.671084	0.524023	0.315677
2	2	21	41	145	87.8858	236.586	0.971674	20.5872	254.305	0.6283	0.229055	0.724032	0.962682	0.187513	5.69052	5.76713	3.55064	5.49003	5.70204	0.0200656	0.0187538	0.110981	0.0247728	0.0201963	0.153512	0.0770605	0.686096	0.318693	0.0702512	-0.0561952	-0.0656455	0.316667	0.253448	0.213982	0.719864	0.744403	0.13173	0.101769	0.0748017	113.063	95.5	61.5421	50.2996	39.375	0.325665	0.529412	0.809921	0.723955	0.652448
2	2	22	41	53	137.103	195.804	1.26786	31.558	204.415	0.432553	0.00800618	0.282299	0.896828	-0.0956869	3.63934	3.67059	3.06664	3.70184	3.63041	0.0881696	0.0823103	0.123764	0.0803571	0.0854592	0.126938	0.112929	0.564286	0.117497	0.15135	0.0165261	-0.0143885	0.376482	0.320059	0.296101	0.702402	0.732282	0.172719	0.126706	0.0763912	78.7783	73.125	36.4337	29.5934	26.125	-0.178566	-0.299904	0.697406	0.618609	0.583978
2	2	25	41	782	88.9718	111.437	18.7732	22.2081	135.008	0.776691	0.546707	0.858229	0.9622	0.520634	8.67222	8.43202	7.11709	7.87207	8.68922	0.00291351	0.00352417	0.0131929	0.00658657	0.00281979	0.16031	0.163502	0.395049	0.336026	0.134558	-0.101916	-0.159949	0.43448	0.342604	0.26895	0.779129	0.822916	0.140164	0.10324	0.0600352	261.756	164.375	275.064	188.534	92.3125	0.470133	0.752583	0.833203	0.723888	0.530827
2	2	26	41	314	168.299	227.203	2.18237	55.1149	290.815	0.64529	0.520918	0.80931	0.917536	0.496236	6.76978	6.7557	4.8675	6.58516	6.8182	0.00946364	0.00963869	0.0444023	0.0114326	0.00903003	0.0972411	0.11326	0.579141	0.219121	0.0937665	-0.143469	-0.193183	0.453733	0.365175	0.300998	0.741345	0.776022	0.157358	0.126951	0.100141	131.941	113	90.0501	66.3104	48.375	-0.436324	-0.677293	0.882691	0.744602	0.56687
2	2	27	41	93	44.1087	43.7404	34.3242	11.8056	147.999	0.37307	0.569962	0.680813	0.938817	0.536771	5.34742	5.47612	5.337	5.11937	5.46841	0.0258561	0.0232805	0.0260732	0.0334955	0.0233905	0.180342	0.190743	0.226743	0.326406	0.152253	-0.110285	-0.142063	0.325096	0.242755	0.183268	0.844542	0.843706	0.0799213	0.0605966	0.0527611	388.384	308.375	304.001	238.971	185.25	-0.100576	-0.337365	0.777075	0.643175	0.378591
2	2	28	41	23	65.6667	399.75	3.89583	227.229	341	0.654823	0.333343	0.233067	0.427898	0.415399	3.06291	3.14624	2.68791	3.08374	3.14624	0.121528	0.114583	0.184028	0.122396	0.114583	0.0661941	0.0422478	0.484436	0.158834	0.0151905	-0.315794	-0.39428	0.35073	0.274372	0.194107	0.789583	0.816725	0.172114	0.124888	0.0812699	145.761	113.125	81.9055	73.0548	64.125	-0.129662	-0.292292	0.731574	0.594648	0.430153
2	2	29	41	4098	96.2269	118.344	163.937	13.5821	78.1145	0.769458	0.651947	0.851967	0.867907	0.699541	10.3597	10.1432	10.1401	8.37325	9.92398	0.00112675	0.00135314	0.00190121	0.00435057	0.00155014	0.167698	0.170177	0.182476	0.354718	0.18351	0.0972364	0.0860917	0.387304	0.292196	0.220613	0.690747	0.709558	0.118269	0.0890892	0.0670133	889.598	528.688	945.524	702.692	369.438	0.675533	0.727006	0.334242	0.267927	0.213266
2	2	30	41	91	63.2771	146.323	20.5612	13.8965	309.107	0.655303	0.654501	0.675368	0.986226	0.564785	4.89949	4.86751	4.4571	4.62686	4.91163	0.0340752	0.0351243	0.0579667	0.044443	0.0338268	0.151721	0.150085	0.365987	0.418142	0.0963777	-0.225435	-0.196869	0.332014	0.27375	0.240347	0.788879	0.815166	0.18126	0.146452	0.122934	215.699	144.125	185.617	143.898	83.25	-0.095664	-0.401094	1.01591	0.907268	0.816475
2	2	32	41	45	69.5021	280.323	1.89062	8.42812	334.958	0.129348	0.3868	0.443304	0.724851	0.305852	4.76323	4.83302	3.65405	4.38606	4.81739	0.0379188	0.0354514	0.0964996	0.0568815	0.0359397	0.16194	0.0790132	0.608437	0.360758	0.0724632	-0.0574401	-0.0107079	0.260184	0.194397	0.10834	0.737569	0.75238	0.152286	0.113424	0.0936441	100.114	84	54.8277	42.8973	32.625	-0.745255	-0.789766	0.370812	0.252982	0.156651
2	2	33	41	1253	100.869	139.579	11.9681	20.762	167.94	0.767216	0.539267	0.778008	0.939269	0.56228	9.3085	9.23844	7.0533	8.59322	9.43056	0.00187997	0.00198461	0.0122625	0.00348269	0.00166797	0.166035	0.139185	0.384214	0.300489	0.119738	-0.097595	-0.107486	0.444984	0.360229	0.317397	0.759184	0.788445	0.141552	0.108281	0.0799059	221.99	159.125	192.16	143.828	87.625	-0.529579	-0.559936	0.665308	0.554943	0.530267
2	2	34	41	910	95.1143	137.299	9.02701	27.3666	175.357	0.750163	0.647914	0.852935	0.960171	0.639451	8.86165	8.72089	7.07441	8.45994	9.05513	0.00242074	0.00280013	0.0108305	0.00344281	0.00205597	0.141456	0.139418	0.39949	0.269778	0.108541	0.0155949	0.0495246	0.384578	0.307055	0.25253	0.768877	0.795616	0.151284	0.115436	0.0924561	253.561	191.75	209.564	160.851	106.062	0.261612	0.578727	0.912118	0.790429	0.568424
2	2	35	41	470	60.5647	74.0873	13.6927	18.0217	152.878	0.716878	0.541437	0.734297	0.924459	0.481209	8.13588	7.9979	7.27893	7.43324	8.35089	0.00405938	0.00461269	0.00797757	0.00832821	0.00334278	0.174897	0.163368	0.297535	0.340761	0.114624	-0.00261809	-0.0267755	0.301371	0.233452	0.188972	0.840322	0.855894	0.0867529	0.0658141	0.0484125	362.067	323.062	204.724	164.664	136.5	0.765414	1.01741	0.626936	0.518447	0.327177
2	2	36	41	101	179.53	219.68	3.23112	19.3746	189.45	0.269214	-0.0207348	0.498357	0.853735	0.0166733	5.30295	5.22997	4.06436	5.07058	5.22891	0.0286803	0.0294231	0.0710317	0.0346975	0.0294043	0.0997123	0.0606521	0.529301	0.226885	0.0743154	0.110632	0.113761	0.353907	0.284431	0.271889	0.763954	0.78259	0.118704	0.0848426	0.0558322	148.213	136.25	76.9842	62.7979	55.625	-0.117186	-0.0354707	0.616044	0.464069	0.283983
2	2	37	41	1641	110.777	126.257	21.6043	11.562	105.907	0.643424	0.517081	0.687803	0.703347	0.588914	9.57638	9.67914	7.67561	7.4403	9.56494	0.00167398	0.00149771	0.00754809	0.00811087	0.00164964	0.159993	0.13072	0.29991	0.347803	0.132661	0.0724868	0.0624314	0.342445	0.259344	0.204286	0.711695	0.716478	0.10818	0.0818616	0.0641365	327.937	260.375	242.322	183.109	130.375	0.849641	0.869081	0.244796	0.177325	0.137941
2	2	38	41	56	129.649	403.476	2.08929	22.4702	503.125	0.273365	-0.033721	0.469041	0.748618	-0.0532979	3.35485	3.39056	2.90842	3.34889	3.34889	0.103741	0.10119	0.147038	0.104663	0.104663	0.129079	0.0390699	0.536029	0.197526	0.0678442	-0.231487	-0.234253	0.370726	0.277892	0.200676	0.760669	0.788712	0.151338	0.117051	0.083996	121.013	105.5	60.6643	47.5019	38.1875	0.280226	0.318066	0.610443	0.477134	0.399623
2	2	39	41	74	80.5988	228.087	2.38819	25.0856	163.159	0.558583	0.249182	0.570791	0.531652	0.263964	4.77573	4.83106	3.66915	4.73846	4.83314	0.0414396	0.0385468	0.0955419	0.0406044	0.0393888	0.147268	0.0907839	0.534469	0.197571	0.115468	-0.07743	-0.133321	0.308966	0.246005	0.207252	0.710724	0.746997	0.141	0.109499	0.080308	120.686	110.812	63.3193	50.3038	46.25	0.901578	0.99505	0.345115	0.261032	0.171378
2	2	41	41	3119	123.599	190.148	7.60359	31.9186	183.922	0.63254	0.515513	0.862085	0.88526	0.494441	10.0378	10.1336	6.4428	9.26508	10.2555	0.00129592	0.00118647	0.0221153	0.00270953	0.00107404	0.14387	0.117176	0.488671	0.276043	0.108372	-0.012907	-0.0399579	0.378287	0.293025	0.234356	0.730028	0.760747	0.141564	0.107911	0.0766332	186.339	131.125	182.312	118.029	64.375	-0.0864408	-0.0495007	0.629673	0.497425	0.390071
2	2	42	41	2174	79.3978	108.15	6.51147	24.0801	145.836	0.59259	0.56301	0.858898	0.931719	0.548039	9.3875	9.52985	6.95198	9.18151	9.89034	0.00193845	0.00173332	0.0131418	0.00216738	0.00128086	0.154898	0.138892	0.460391	0.285585	0.112701	0.0966355	0.118074	0.306551	0.234726	0.183815	0.786261	0.81091	0.122706	0.0898247	0.0630529	271.21	213.875	202.248	158.646	115.625	0.305439	0.324469	0.721768	0.605899	0.57235
2	2	43	41	277	101.585	199.711	6.38098	14.8235	288.891	0.696145	0.418369	0.699699	0.964267	0.345197	6.95385	6.92786	5.52476	6.62069	6.99825	0.00844614	0.00866487	0.0302267	0.0119381	0.00809634	0.114718	0.101161	0.483998	0.331447	0.0840362	0.0724828	0.0661578	0.366101	0.293979	0.257832	0.758869	0.787006	0.147073	0.111161	0.0788672	166.586	124.875	119.834	93.8213	58.5	-0.330848	-0.349381	0.676963	0.558452	0.549186
2	2	44	41	370	113.112	199.32	7.00113	31.9586	217.249	0.553495	0.504964	0.624082	0.907703	0.51168	7.1473	7.22386	5.73328	7.00201	7.23092	0.00758578	0.00706885	0.0249059	0.00851537	0.0069461	0.12237	0.124424	0.444617	0.272324	0.111475	-0.0434815	-0.077543	0.348909	0.258308	0.190936	0.765671	0.78944	0.139164	0.105085	0.081495	180.147	146.188	115.926	89.6807	57.8125	-0.190472	-0.283901	0.68143	0.542976	0.448974
2	2	45	41	119	201.506	357.93	2.48684	51.4953	377.984	0.617289	0.398938	0.673721	0.9063	0.417339	4.85077	4.9175	3.81587	4.8113	4.9175	0.0356242	0.0333647	0.0922961	0.036663	0.0333647	0.095115	0.0475296	0.577683	0.208897	0.035134	0.0010441	0.0624327	0.456427	0.357356	0.284927	0.770054	0.815854	0.174501	0.132708	0.0893997	138.504	114.125	88.2333	66.1358	40.625	-0.246665	-0.32381	0.803255	0.694877	0.754279
2	2	46	41	204	123.511	317.968	6.10704	24.1905	590.742	0.395332	0.385246	0.572919	0.905667	0.350605	6.21893	6.3352	4.98817	6.18891	6.34768	0.0151313	0.013871	0.0385695	0.014953	0.0134842	0.114958	0.058819	0.442134	0.229649	0.053818	-0.0862309	-0.105125	0.31776	0.243023	0.191501	0.770833	0.811574	0.162303	0.12562	0.0856826	136.338	116.5	92.299	68.1954	52.5625	-0.295091	-0.352498	0.581843	0.480472	0.439207
2	2	47	41	150	131.5	127.997	2.95423	35.3446	213.878	0.673636	0.500301	0.638145	0.949008	0.554553	6.39856	6.32707	4.8227	6.11923	6.44158	0.0123006	0.013197	0.0451117	0.0160457	0.0118292	0.12626	0.144115	0.5152	0.305958	0.0980908	-0.135343	-0.121585	0.353824	0.290342	0.256321	0.833506	0.874266	0.140508	0.107713	0.0792465	188.899	186.25	109.178	93.4048	98.625	0.490171	0.974193	0.982825	0.863089	0.386633
2	2	50	41	3209	92.691	152.529	14.8699	31.1873	137.855	0.671018	0.608297	0.854279	0.894246	0.63209	9.96053	10.1976	7.3977	9.33968	10.2395	0.00137659	0.00110308	0.0122542	0.00222556	0.00112404	0.149613	0.133343	0.418163	0.270601	0.128921	-0.00888366	-0.017726	0.347267	0.265244	0.206397	0.727769	0.746642	0.140276	0.10273	0.0753047	265.3	176	265.515	184.114	97.875	0.362392	0.361342	0.612923	0.484196	0.402079
2	2	51	41	762	163.329	318.243	5.0287	53.9517	271.729	0.518162	0.488553	0.740957	0.908391	0.525458	8.3025	8.40741	4.80649	8.18125	8.38461	0.00340338	0.00308671	0.0602714	0.0038591	0.0031635	0.105879	0.0952523	0.587469	0.200802	0.0901618	0.0243464	0.00632918	0.359887	0.282407	0.229423	0.68242	0.719626	0.179024	0.143896	0.112776	108.987	80	98.4822	62.2302	35.125	0.0296237	0.0837004	0.795965	0.663122	0.611502
2	2	52	41	720	110.934	170.663	8.78965	29.8761	232.54	0.617563	0.590126	0.815364	0.927193	0.585395	8.32806	8.39868	6.26806	7.90742	8.54273	0.00348679	0.00326895	0.0198442	0.00513046	0.00285449	0.135623	0.120978	0.460238	0.275711	0.0976866	-0.0386311	-0.0394775	0.346907	0.270668	0.210389	0.751768	0.788036	0.158011	0.121945	0.0914082	170.979	119.438	158.944	108.164	57.375	-0.342537	-0.274117	0.730528	0.622127	0.602835
2	2	53	41	798	107.306	166.915	18.8071	26.914	250.438	0.507602	0.541011	0.723519	0.935215	0.494172	8.32796	8.42544	7.0967	7.90146	8.66966	0.00358772	0.00326156	0.0107874	0.0057552	0.0025964	0.141379	0.124916	0.352662	0.272519	0.0867398	-0.0433024	-0.0480138	0.336443	0.253406	0.200247	0.777199	0.807524	0.148034	0.109471	0.0762445	235.833	157.812	208.525	155.19	81	0.346021	0.645359	0.812002	0.68938	0.470109
2	2	54	41	827	107.52	171.506	4.31617	28.2615	362.884	0.639444	0.507719	0.73667	0.939143	0.42919	8.66079	8.60749	5.91697	8.32588	8.837	0.00273699	0.00287615	0.0220873	0.00369484	0.00234393	0.123599	0.110026	0.491753	0.256682	0.0745258	-0.102987	-0.107266	0.360863	0.286775	0.238653	0.78306	0.820238	0.158928	0.123959	0.0925109	150.382	110.75	110.193	87.746	52.125	-0.294508	-0.300101	0.796064	0.683143	0.625722
2	2	55	41	225	184.557	241.245	3.34413	60.7665	457.207	0.473767	0.506425	0.801675	0.885582	0.537749	6.72158	6.682	4.93558	6.64514	6.78522	0.00996173	0.010434	0.0450834	0.0107989	0.0093809	0.0937553	0.136131	0.536154	0.20972	0.0931766	-0.264501	-0.283133	0.37665	0.29177	0.221491	0.810545	0.839612	0.156306	0.121076	0.0948363	152.155	123.75	115.948	85.4486	57.25	-0.0018946	-0.140174	0.772521	0.649564	0.507457
2	2	59	41	473	135.792	285.828	1.0206	37.4363	267.984	0.545298	0.526554	0.621167	0.929313	0.496357	7.1893	7.29192	3.7074	7.12071	7.30896	0.00733679	0.00660761	0.100022	0.00787289	0.00648588	0.122828	0.0783054	0.691926	0.22686	0.0713003	-0.0396622	-0.0606061	0.343837	0.272298	0.218155	0.649164	0.679654	0.183506	0.147055	0.121923	76.9506	63.375	44.9178	34.5241	23.125	-0.155544	-0.180851	0.806906	0.68215	0.678616
2	2	60	41	856	111.898	362.544	1.16939	47.3378	296.938	0.527055	0.468422	0.759288	0.868229	0.449181	8.17636	8.3516	4.0295	8.04143	8.3685	0.00380328	0.00321935	0.100156	0.00431536	0.00315672	0.115929	0.084266	0.704104	0.215724	0.0817071	0.0155713	0.01619	0.324505	0.259431	0.224273	0.653674	0.681296	0.179943	0.144167	0.116684	79.7109	61.5	52.9631	39.0538	22.5	-0.203923	-0.248843	0.681607	0.570335	0.507714
2	2	61	41	735	168.918	362.301	2.84458	42.1682	299.345	0.505091	0.371405	0.576869	0.882723	0.371372	8.633	8.66253	4.95789	8.22269	8.68853	0.00275817	0.00268595	0.0449995	0.00408554	0.00262637	0.101841	0.0862891	0.563053	0.250023	0.0891822	0.0265152	0.0411392	0.375162	0.298683	0.245942	0.685332	0.730131	0.178292	0.141722	0.105471	109.422	87.125	71.2872	55.9193	39.375	0.447961	0.567111	0.667244	0.571433	0.545707
2	2	62	41	981	132.434	218.706	18.2347	24.1457	283.431	0.621524	0.546829	0.807068	0.921517	0.529561	9.16431	9.2741	6.80151	8.30602	9.42556	0.00199585	0.00185307	0.0201024	0.00430993	0.0015824	0.115817	0.111371	0.417348	0.289546	0.0868315	-0.154377	-0.159378	0.369941	0.290474	0.233294	0.754339	0.792416	0.170395	0.132518	0.102691	215.589	123.875	243.517	167.001	70.5	-0.605604	-0.782115	0.634371	0.523927	0.407529
2	2	3	42	1228	83.3802	116.889	4.80787	7.40039	94.7407	0.644562	0.459009	0.820078	0.774378	0.472499	9.33009	9.17301	6.37299	6.95682	9.11521	0.00187325	0.00211465	0.0182931	0.0113712	0.00222251	0.142141	0.130995	0.481446	0.417394	0.136273	-0.0429956	-0.0526778	0.331142	0.257609	0.214165	0.713253	0.733687	0.115403	0.0821041	0.0570704	220.032	172.688	153.301	126.754	92.5625	-1.03414	-1.07332	0.2199	0.165171	0.124057
2	2	4	42	3582	109.791	118.152	6.61098	13.588	104.592	0.669577	0.484944	0.861671	0.873467	0.499219	10.2295	9.88442	6.80098	8.16135	9.88908	0.00106831	0.00146327	0.0169423	0.00541871	0.00146023	0.133663	0.137793	0.473511	0.367	0.138958	-0.0581572	-0.0625191	0.370122	0.287569	0.236199	0.723232	0.740754	0.116503	0.0853951	0.061182	238.655	182.5	189.868	139.546	86.4375	-0.788346	-0.839127	0.35847	0.271927	0.218705
2	2	5	42	2415	93.4592	101.443	1.82528	11.967	114.412	0.602013	0.437686	0.90177	0.961209	0.390387	9.80754	9.34378	5.77788	7.97313	9.58749	0.0014425	0.0020763	0.0259559	0.0061155	0.00172549	0.132359	0.136003	0.601867	0.391166	0.125507	-0.048618	-0.055205	0.342849	0.261159	0.204161	0.75821	0.786055	0.12543	0.0880653	0.0545483	198.659	170.625	130.118	103.788	83.625	-0.515345	-0.772697	0.614398	0.549164	0.379276
2	2	6	42	728	97.3077	101.813	14.978	14.0597	132.577	0.693184	0.466146	0.853939	0.948869	0.436625	8.95765	8.5607	6.86608	7.67159	8.79752	0.00229724	0.00333811	0.0175368	0.00770263	0.00271039	0.13751	0.151635	0.429923	0.357207	0.122719	-0.115705	-0.140969	0.376003	0.302196	0.261078	0.776666	0.808334	0.122562	0.0911346	0.0597303	253.886	147.375	259.526	188.645	80.0625	-0.759111	-0.974223	0.587033	0.449997	0.246377
2	2	10	42	93	107.878	397.542	1.50595	9.67857	309.036	0.602494	0.0245686	0.459398	0.678469	-0.0173258	5.3608	5.31913	3.32963	5.05793	5.30276	0.0258911	0.0271932	0.129938	0.033088	0.0274545	0.117316	0.104775	0.620553	0.325873	0.12686	0.1673	0.158675	0.355616	0.278565	0.201488	0.709753	0.7289	0.134966	0.0972558	0.061741	102.078	87.5	47.6743	36.6184	25.375	0.925208	0.936709	0.226493	0.1818	0.173345
2	2	11	42	270	148.664	224.792	3.30465	15.1029	268.955	0.554323	0.345504	0.545926	0.966209	0.299658	7.6353	7.65878	5.14446	7.26955	7.64473	0.00537183	0.00519643	0.0355053	0.00749259	0.00537688	0.109883	0.0950497	0.50199	0.310841	0.0934577	-0.0522276	-0.0624258	0.375429	0.296082	0.243682	0.738226	0.766855	0.133933	0.103255	0.0692511	135.24	110.125	79.6569	67.19	48.0625	0.122087	0.10775	0.722817	0.601143	0.651371
2	2	12	42	855	166.203	174.063	3.17804	8.46521	148.637	0.580174	0.447409	0.808223	0.715841	0.416878	8.87214	8.6994	5.49073	6.46958	8.70208	0.00233952	0.00274074	0.0376064	0.0182062	0.00272868	0.113623	0.122181	0.57165	0.394376	0.122702	-0.112355	-0.0972973	0.406104	0.319737	0.261391	0.704836	0.730483	0.134302	0.103029	0.0778949	149.326	119.75	104.651	76.6864	50.125	-1.10782	-1.16547	0.245418	0.166312	0.0971795
2	2	13	42	892	150.979	176.475	3.08448	15.4686	147.62	0.502991	0.391073	0.881927	0.969126	0.390086	8.77316	8.68785	5.16146	7.46428	8.68032	0.0025326	0.00278131	0.066989	0.00948036	0.00272317	0.110949	0.123794	0.641539	0.342489	0.113829	-0.107029	-0.108688	0.391833	0.303183	0.232777	0.685009	0.711906	0.141606	0.107406	0.0787818	139.083	96.375	119.792	84.3828	39.75	0.537726	0.979976	0.821846	0.715659	0.315638
2	2	14	42	1147	114.836	174.431	1.43633	15.9462	176.137	0.736561	0.388313	0.837341	0.904681	0.372166	9.30331	9.16767	4.9363	8.31959	9.1997	0.00180257	0.00205107	0.050553	0.00381494	0.00197811	0.12036	0.11686	0.640445	0.287519	0.114309	-0.00135874	-0.0114286	0.406784	0.319567	0.267353	0.71508	0.732058	0.1245	0.0938699	0.071197	148.024	127.375	84.6557	64.3411	44.625	0.680862	0.747883	0.461906	0.395233	0.368613
2	2	15	42	234	176.93	170.327	2.76602	21.6092	213.751	0.512383	0.357274	0.732429	0.957141	0.382125	6.86863	6.82438	5.0591	6.71379	6.93653	0.00889356	0.00936958	0.0392037	0.0103132	0.00838038	0.13501	0.12216	0.54116	0.254642	0.102188	0.00899905	-0.00589182	0.425048	0.337079	0.296715	0.775011	0.794024	0.119061	0.0905824	0.0750025	139.716	122.562	80.2206	61.8941	44.5	0.382671	0.737534	0.902831	0.786732	0.567944
2	2	18	42	113	70.7743	106.302	2.59944	6.4478	114.025	0.219083	0.490618	0.79448	0.925015	0.456864	5.82986	5.94475	4.70177	5.11104	5.98911	0.0189619	0.0169132	0.0572987	0.0381009	0.0162571	0.207426	0.127349	0.555544	0.444005	0.106168	-0.0278797	-0.0200938	0.217283	0.161487	0.118901	0.724842	0.769515	0.143092	0.111069	0.0734185	176.895	145.625	120.374	103.129	89	0.762723	0.979723	0.490849	0.395411	0.176453
2	2	19	42	56	92.6793	117.563	2.78692	14.2521	189.422	0.324949	0.134927	0.477251	0.644857	0.0957828	4.84874	4.8037	4.12384	4.61842	4.79782	0.0352949	0.0366483	0.0624795	0.0440412	0.0370174	0.104668	0.112705	0.503196	0.248883	0.0775966	-0.0874706	-0.115109	0.24672	0.196647	0.170076	0.823972	0.825171	0.0850411	0.0615408	0.0486848	189.321	169.562	82.9286	65.7844	55.9375	-0.124056	-0.153498	0.344508	0.245065	0.146804
2	2	20	42	292	119.852	145.671	3.10928	14.3098	189.451	0.61978	0.204244	0.658272	0.919641	0.164775	7.08249	6.92415	5.14578	6.66716	7.12778	0.00784267	0.00896483	0.0363627	0.0111993	0.00750107	0.134061	0.118268	0.52805	0.336159	0.0826578	-0.0175602	0.00946183	0.406363	0.328598	0.270655	0.789534	0.81589	0.118054	0.090775	0.0665214	164.858	144.812	94.9245	76.1152	63	-0.206973	-0.159885	0.507366	0.398954	0.329477
2	2	21	42	215	191.354	138.892	5.38758	19.0396	180.944	0.685917	0.454762	0.684978	0.923376	0.390995	6.90603	6.86076	5.46265	6.70348	6.87097	0.00872981	0.00900894	0.0279769	0.0104701	0.00903982	0.104181	0.111123	0.47091	0.228717	0.094461	-0.0559663	-0.0935412	0.499887	0.413492	0.355057	0.758159	0.779193	0.128316	0.0964667	0.0698209	166.473	133	114.442	91.8278	65.375	-0.182354	-0.225681	0.62979	0.497651	0.430658
2	2	22	42	912	88.1694	98.8326	11.224	7.47683	81.9905	0.684769	0.510228	0.928284	0.938481	0.54013	9.17108	8.8707	7.53986	7.37686	8.88427	0.0020957	0.00266877	0.00983749	0.0100932	0.00268003	0.154008	0.165655	0.377366	0.41357	0.163288	0.103102	0.131729	0.375133	0.288575	0.227643	0.72781	0.750813	0.11573	0.0823675	0.0549123	343.003	196.25	343.771	266.716	113.125	0.814084	0.910293	0.379504	0.299426	0.218154
2	2	25	42	772	121.105	231.381	2.24859	19.6088	179.685	0.5475	0.43456	0.642789	0.889004	0.392603	8.53037	8.54202	4.77694	7.76342	8.54408	0.00299472	0.00298283	0.0523573	0.00596801	0.00296954	0.123347	0.0840787	0.589022	0.277347	0.0866489	-0.145766	-0.15112	0.338946	0.260086	0.206232	0.682422	0.726244	0.161512	0.123556	0.083037	103.923	86.75	63.8763	49.012	34.625	-0.102379	-0.124448	0.552535	0.41764	0.296163
2	2	26	42	454	165.309	204.584	3.84845	18.3145	263.85	0.570336	0.394906	0.575389	0.932067	0.38461	7.68985	7.68447	5.23533	7.3377	7.7623	0.00523225	0.00525594	0.0331247	0.00716529	0.00487024	0.123003	0.101382	0.485185	0.28823	0.0914273	-0.0885662	-0.0487709	0.389564	0.30329	0.239889	0.763787	0.796223	0.145247	0.111648	0.0861093	142.65	123.75	85.4858	69.6455	59.0625	0.0617101	-0.071655	0.618883	0.516882	0.444934
2	2	27	42	584	103.11	122.383	10.2333	6.72571	194.561	0.515568	0.323623	0.750884	0.928355	0.292186	8.32705	8.34063	5.98557	7.29719	8.43444	0.00351322	0.00348795	0.0254569	0.00803422	0.00324466	0.121499	0.135162	0.454305	0.405902	0.116459	-0.0744381	-0.0612641	0.338905	0.246598	0.181546	0.805088	0.821796	0.105487	0.0762351	0.0556852	229.303	198.125	162.824	105.172	69.5	0.107327	0.114702	0.379646	0.302519	0.256844
2	2	28	42	1930	96.6471	91.6903	11.5891	6.34164	98.887	0.639979	0.524114	0.824247	0.887472	0.533115	9.73534	9.52336	7.50595	7.42624	9.62841	0.0014815	0.001749	0.00901664	0.00826621	0.00158183	0.135282	0.142353	0.390686	0.414407	0.139262	-0.178309	-0.153617	0.345845	0.265579	0.205685	0.761	0.773967	0.0989058	0.0759684	0.0591384	329.628	251.25	232.145	186.977	122.875	0.149347	0.150093	0.298938	0.229778	0.187128
2	2	29	42	59	213.706	147.197	1.4512	12.632	201.93	0.215547	0.385161	0.576211	0.838534	0.375067	4.66508	4.56676	3.55452	4.47613	4.62662	0.0400316	0.0439888	0.0979436	0.048227	0.0415108	0.0912231	0.181522	0.609303	0.277613	0.160032	0.0693329	0.0670194	0.430071	0.327208	0.244661	0.772894	0.781341	0.114589	0.0853292	0.0652464	134.25	121	70.8049	52.1568	42.25	-0.0168951	-0.147147	0.594446	0.472786	0.316833
2	2	30	42	46	106.393	111.617	1.526	9.92154	200.983	0.38856	0.272432	0.233676	0.619721	0.314362	5.23393	5.23666	3.33053	4.73623	5.28746	0.0276284	0.0274675	0.119669	0.0432516	0.026154	0.120896	0.134608	0.580751	0.306113	0.0917604	0.227826	0.243821	0.264231	0.214378	0.174212	0.804277	0.813292	0.0865354	0.0643253	0.0511171	136.524	143.938	41.1619	33.8158	31.625	0.780844	0.726693	0.20492	0.151065	0.0989268
2	2	32	42	66	56.8218	72.1323	1.82563	4.77744	92.2819	0.492488	0.289264	0.788219	0.949321	0.313062	5.39425	5.40562	3.99112	4.5835	5.47768	0.0251557	0.0244248	0.0751361	0.0499094	0.0229323	0.173231	0.153426	0.531272	0.465382	0.131944	-0.222583	-0.226763	0.265098	0.211817	0.180094	0.733822	0.789219	0.160297	0.120511	0.060744	193.491	201.062	131.617	121.854	136.062	0.701024	1.06474	0.586827	0.524012	0.179841
2	2	33	42	892	126.281	290.35	1.58658	25.064	213.505	0.492695	0.446169	0.667977	0.807007	0.449447	8.66838	8.82351	4.26536	7.93315	8.79041	0.00270698	0.00235935	0.0799686	0.00527513	0.00244236	0.109902	0.082709	0.643768	0.253929	0.0834064	0.000692817	0.00574945	0.328307	0.253818	0.203941	0.662937	0.685001	0.158234	0.124253	0.0995894	90.3648	76.25	52.1627	38.5153	25.4375	0.0806737	0.102177	0.491369	0.377483	0.285103
2	2	34	42	147	123.419	115.419	9.51503	22.942	140.943	0.430588	0.345958	0.498157	0.547448	0.29088	6.67132	6.48715	5.56838	5.92301	6.59489	0.0105297	0.0123217	0.024976	0.0198254	0.0110591	0.088683	0.148852	0.379779	0.287975	0.150937	0.10789	0.128744	0.324159	0.252926	0.206137	0.734085	0.781692	0.139645	0.107031	0.0574415	174.781	133.25	129.786	107.309	73.875	0.182701	0.131387	0.506531	0.345227	0.170305
2	2	35	42	91	185.851	197.745	5.61268	9.99389	219.317	0.406932	0.0382727	0.337445	0.757535	0.0682448	5.51947	5.43165	4.68154	4.98743	5.48697	0.023024	0.0248871	0.0438721	0.037367	0.023546	0.0599847	0.104591	0.40505	0.310411	0.106558	-0.00384605	-0.0349608	0.361419	0.285297	0.232144	0.768972	0.77947	0.108005	0.0806936	0.0660682	165.474	145.125	86.9181	72.429	62.125	0.284015	0.536095	0.598091	0.449472	0.204441
2	2	36	42	239	133.076	102.382	14.5239	7.41993	166.613	0.59677	0.345587	0.715473	0.90086	0.370927	7.65212	7.56021	6.69481	6.12021	7.67306	0.00538264	0.00579162	0.0125915	0.0203689	0.00540569	0.129918	0.139356	0.320772	0.410381	0.117746	-0.137476	-0.0986842	0.45368	0.333002	0.22847	0.811352	0.824686	0.113551	0.0783112	0.0553906	336.887	290.125	217.981	171.448	126.75	-0.983347	-1.19033	0.608004	0.407928	0.123783
2	2	37	42	19	53.2917	101.667	4.54167	5.16667	107.125	-0.322899	0.139188	-0.4809	0.430853	0.144369	2.14624	2.14624	2.14624	1.93791	2.02124	0.229167	0.229167	0.229167	0.274306	0.260417	0.109235	0.131258	0.317402	0.458974	0.20416	-0.114709	-0.145329	0.324488	0.234279	0.159273	0.749652	0.742469	0.0972312	0.0731657	0.0815056	163.829	187.625	77.5508	69.1011	71.5	0.068573	0.08	0.410759	0.365594	0.353387
2	2	40	42	10	390.125	397.75	0.416667	39.1667	313.625	-0.382531	-0.00658283	-0.266667	-0.192936	-0.0141495	2.29248	2.29248	1.37581	2.12581	2.29248	0.208333	0.208333	0.4375	0.236111	0.208333	0.0173221	0.00965244	0.791667	0.30877	0.0117485	-0.458772	-0.402879	0.406349	0.317542	0.349007	0.67804	0.714764	0.134072	0.113082	0.0991623	82.7125	82.6875	22.0308	15.8625	10.625	-0.523034	-0.932658	0.916039	0.758607	0.2784
2	2	41	42	422	109.882	184.608	2.42483	29.0719	217.516	0.600011	0.440097	0.782869	0.882626	0.421873	7.75724	7.64877	4.87876	7.45718	7.7259	0.00499837	0.00553751	0.0554887	0.00644725	0.00516878	0.11694	0.096574	0.604441	0.221975	0.0946808	0.062677	0.0533966	0.346377	0.268324	0.217132	0.704587	0.745297	0.171215	0.132982	0.0961902	117.226	98.9375	84.7633	61.2914	44.625	0.302385	0.345149	0.588245	0.474493	0.401408
2	2	42	42	937	152.74	240.536	2.71871	22.5724	180.976	0.527631	0.559634	0.834671	0.778318	0.553698	8.49058	8.52657	5.38753	7.58355	8.55196	0.0030176	0.00292955	0.0388786	0.00659945	0.00291032	0.110688	0.0957464	0.578839	0.300114	0.0988417	0.0970869	0.105386	0.390309	0.303226	0.245514	0.663921	0.711837	0.175791	0.142132	0.108426	137.992	94.25	109.391	86.088	47.75	0.723128	0.813861	0.410487	0.311332	0.220198
2	2	43	42	482	126.465	91.345	6.2007	7.47226	148.44	0.593681	0.496842	0.786201	0.909784	0.494328	8.55673	8.24481	6.60686	7.20143	8.57023	0.00295537	0.0038829	0.0131373	0.00909867	0.00290252	0.117554	0.149067	0.414295	0.370735	0.113133	-0.129899	-0.116268	0.397373	0.308183	0.251818	0.830021	0.853597	0.106115	0.0774654	0.0552498	289.981	253.625	171.916	140.17	115.938	0.43813	0.47118	0.380627	0.271696	0.183018
2	2	44	42	48	44.2331	79.8552	18.6403	12.494	149.164	0.522331	0.397593	0.528438	0.768853	0.341835	4.75872	4.51255	4.54128	3.95607	4.68059	0.0375806	0.0478345	0.0449757	0.0760909	0.040022	0.133854	0.0954465	0.281333	0.487025	0.0631038	-0.100985	-0.0901997	0.327436	0.241586	0.194194	0.84421	0.862835	0.116503	0.079051	0.0428194	323.115	281.562	222.757	191.837	193.812	0.804569	1.07949	0.678487	0.512137	0.120675
2	2	48	42	40	136.287	80.6339	0.747619	19.6518	326.16	0.504786	0.646721	0.920358	0.949905	0.582421	3.42856	3.42856	2.54089	3.2857	3.42856	0.0949405	0.0949405	0.197423	0.110247	0.0949405	0.0306171	0.0689395	0.729048	0.328661	0.0357346	-0.121063	-0.161865	0.373631	0.306488	0.273569	0.782567	0.815732	0.161628	0.115894	0.081806	110.941	82.3125	78.1196	59.4073	27.375	0.11842	0.0564748	0.67967	0.542861	0.484161
2	2	50	42	533	193.302	312.361	2.52493	32.2156	275.343	0.583136	0.354662	0.727202	0.856436	0.318399	7.3847	7.34838	4.7853	6.7776	7.38911	0.00616315	0.00645019	0.0555646	0.011221	0.0061734	0.0953697	0.0718301	0.592158	0.268391	0.076023	0.0601412	0.0896445	0.433667	0.340209	0.266141	0.654903	0.682002	0.162762	0.133479	0.115567	99.1602	70.875	76.4831	56.5326	27.75	0.683985	0.918095	0.625026	0.492439	0.283534
2	2	51	42	322	341.787	343.271	0.826237	87.8249	281.584	0.452362	0.576064	0.802504	0.885342	0.576209	6.6758	6.71504	3.58435	6.58825	6.72332	0.0100596	0.00967196	0.109184	0.0110552	0.00960539	0.0822827	0.0829376	0.709958	0.21526	0.0800982	0.0463558	0.0426831	0.516409	0.41605	0.359602	0.700641	0.752776	0.177507	0.143968	0.103863	94.3273	77.375	59.0691	43.3784	28.3125	0.35767	0.596692	0.84069	0.734325	0.582958
2	2	52	42	37	304.438	162.625	1.33333	51.9583	129.333	-0.618704	-0.000507358	0.268817	0.198261	-0.000348023	2.29248	2.29248	1.56331	2.29248	2.16748	0.239583	0.239583	0.363715	0.239583	0.255208	0.0115429	0.0165149	0.708333	0.114424	0.0126053	-0.135222	-0.119626	0.351123	0.269856	0.248961	0.773209	0.802143	0.17078	0.129562	0.100731	113.497	113.25	60.0803	47.6452	45.875	0.31516	0.431758	0.758927	0.592226	0.418271
2	2	53	42	105	300.307	128.203	11.0523	67.2503	386.111	0.605793	0.5739	0.846914	0.904509	0.471456	5.77201	5.78712	5.5055	5.1897	5.86387	0.0189094	0.0186819	0.0242373	0.0366236	0.0173623	0.154806	0.13283	0.326446	0.366477	0.0543996	0.0257889	0.0521554	0.553997	0.432669	0.360456	0.86341	0.916749	0.139532	0.111579	0.0652108	280.569	192.25	242.952	191.29	121.875	-0.527336	-0.694168	0.84083	0.737301	0.687747
2	2	54	42	50	302.06	48.4568	8.47784	40.8377	214.989	0.533098	0.350848	0.703088	0.938516	0.242117	4.18227	3.99186	4.04824	4.15259	4.15259	0.0564639	0.0670824	0.0637103	0.0583168	0.0583168	0.0309717	0.173633	0.323644	0.2252	0.10661	-0.0131579	-0.0666266	0.572742	0.447803	0.35263	0.833524	0.904704	0.174415	0.128551	0.0678494	259.077	214.625	195.505	165.407	144.375	0.362108	0.410251	0.943946	0.857009	0.957854
2	2	55	42	418	181.343	265.175	5.52448	24.215	181.122	0.614331	0.435919	0.936583	0.91224	0.442089	7.46446	7.42887	5.23065	6.88371	7.42498	0.00599753	0.00615396	0.0485997	0.0108673	0.00610689	0.113502	0.0937205	0.5452	0.32108	0.100174	-0.0383045	-0.090563	0.437401	0.349605	0.300453	0.640162	0.682176	0.179169	0.143862	0.111857	153.001	79.3125	195.483	127.454	31.75	0.665865	0.817328	0.545099	0.447259	0.353085
2	2	60	42	1204	268.382	369.64	1.2581	70.6838	364.139	0.589521	0.546605	0.839726	0.901051	0.53894	8.75697	8.76262	3.8723	8.50592	8.77732	0.00242332	0.00241935	0.120519	0.00314135	0.00239343	0.0871442	0.0648412	0.72391	0.205054	0.0699995	-0.0152018	-0.0325444	0.483191	0.385077	0.329416	0.665535	0.689607	0.188381	0.153565	0.131476	82.4942	64	64.9987	40.2966	21	-0.0820566	-0.0726251	0.850836	0.731787	0.739035
2	2	61	42	588	251.018	229.105	2.3584	53.7419	326.192	0.586787	0.553111	0.853833	0.870771	0.568714	8.1003	7.9967	5.08866	7.73966	8.13209	0.00378862	0.00415447	0.0429449	0.00539889	0.00366526	0.0629419	0.111281	0.581573	0.237348	0.0720696	-0.111323	-0.165643	0.509727	0.402356	0.33166	0.757652	0.788854	0.17539	0.137416	0.108287	132.581	95.5625	107.25	79.3676	45.375	-0.531882	-0.719446	0.729376	0.61748	0.543058
2	3	3	10	292	112.165	173.708	2.16048	29.1433	144.636	0.734633	0.634845	0.67894	0.931352	0.676196	6.85436	6.88128	4.85499	6.64955	6.89702	0.00896795	0.00883283	0.0447381	0.0108181	0.00874156	0.150691	0.107373	0.564571	0.293003	0.108618	-0.0681162	-0.109471	0.406303	0.310019	0.24913	0.706342	0.719026	0.140665	0.111371	0.0953133	135.494	119.125	73.6631	58.6721	45.5	0.162029	0.227376	0.712524	0.562978	0.462714
2	3	4	10	64	141.097	255.997	0.380556	16.9722	272.361	0.223932	0.410677	0.852785	0.829754	0.438518	3.72835	3.81169	2.26999	3.70057	3.78391	0.0805556	0.0736111	0.24017	0.0820988	0.0751543	0.108918	0.0466292	0.809722	0.225277	0.0693871	-0.128039	-0.14758	0.370826	0.300613	0.256576	0.683402	0.720875	0.169235	0.137204	0.10613	99.3691	80.75	58.2456	47.0463	31.8125	0.88005	1.07724	0.550823	0.45225	0.275106
2	3	5	10	233	159.836	111.755	2.70935	30.0239	122.103	0.65238	0.433725	0.684393	0.956014	0.472722	7.2972	7.32493	5.21976	7.16128	7.36409	0.00689228	0.00668909	0.0344445	0.00773502	0.00643543	0.140707	0.106908	0.537208	0.270027	0.120311	-0.0629834	-0.0664011	0.451231	0.327385	0.20791	0.724202	0.740044	0.118261	0.0866547	0.0609848	171.886	155.75	94.7306	80.0107	75.75	0.344906	0.593707	0.842708	0.710979	0.483797
2	3	6	10	101	61.5243	115.939	15.0054	16.6726	52.5008	0.708944	0.948757	0.509417	0.979364	0.975735	5.62699	5.64648	5.34297	5.62434	1.99587	0.0214412	0.0208032	0.0276839	0.0212841	0.515661	0.189099	0.141301	0.311197	0.251746	0.736122	0.0786237	0.068745	0.404297	0.292772	0.187706	0.594594	0.70636	0.278231	0.249843	0.159066	171.821	128.375	135.992	101.422	59	-0.172064	-0.49591	1.01248	0.913778	0.779655
2	3	10	10	580	110.146	128.274	5.02468	14.172	105.364	0.687533	0.676819	0.785521	0.951867	0.729058	8.50337	8.44008	6.23605	7.5552	8.46728	0.00304676	0.00319844	0.0172831	0.00775055	0.00311186	0.13048	0.145869	0.442542	0.373515	0.134973	-0.188167	-0.183831	0.402456	0.306802	0.238725	0.709524	0.727188	0.139405	0.107961	0.0878291	225.021	189.5	141.003	114.088	89.3125	0.668272	0.771849	0.544135	0.435724	0.363914
2	3	11	10	1125	120.703	148.078	13.553	10.6224	105.988	0.556995	0.356057	0.552076	0.954406	0.354884	9.21266	9.03152	6.4823	8.14076	8.90423	0.00196451	0.00232009	0.0178511	0.00460331	0.00252528	0.129816	0.122006	0.403987	0.33423	0.136912	-0.114599	-0.115364	0.336921	0.257967	0.20832	0.682662	0.703848	0.118061	0.0863595	0.0610248	197.608	159.125	148.028	102.988	68.75	0.575639	0.69526	0.517747	0.400767	0.297482
2	3	12	10	105	222.984	167.919	2.67413	26.8848	152.195	0.378325	0.463486	0.729224	0.963682	0.468046	5.74856	5.75342	4.57848	5.53565	5.78298	0.0189607	0.0193211	0.0547572	0.0230454	0.0183701	0.111615	0.124897	0.522776	0.265945	0.0938025	-0.0764562	-0.0841924	0.457464	0.337833	0.242532	0.733426	0.772084	0.163748	0.128081	0.100038	152.957	137.25	96.0677	74.9884	51.25	0.430407	0.804025	0.885536	0.782877	0.52689
2	3	13	10	76	225.917	277.328	1.73554	57.6946	225.686	0.592314	0.200354	0.711878	0.91464	0.252293	5.52496	5.49968	4.24291	5.50906	5.51466	0.0222717	0.0229462	0.0628531	0.0227472	0.022482	0.0768256	0.0806858	0.596298	0.15188	0.0996043	0.0708036	0.0746188	0.498779	0.407815	0.35665	0.727029	0.747876	0.130613	0.0996491	0.0758133	133.997	127.125	76.0091	64.7039	61.75	-0.345342	-0.675072	0.845893	0.750489	0.547556
2	3	14	10	94	230.752	319.603	0.898504	27.4332	165.755	0.592392	0.337096	0.523732	0.895299	0.441227	4.86625	4.83313	2.99903	4.82618	4.87319	0.0355286	0.0366541	0.162083	0.0365576	0.0350464	0.0817263	0.113303	0.700748	0.190692	0.10281	-0.0464894	-0.0279705	0.50603	0.406103	0.362962	0.619499	0.632831	0.149988	0.116202	0.0767832	86.2407	77.8125	43.9008	33.582	25.625	0.177325	0.177792	0.707426	0.604982	0.581419
2	3	15	10	228	73.3724	44.6257	10.2757	30.3326	105.491	0.65185	0.729772	0.793835	0.863913	0.609755	7.31883	6.88511	6.29606	7.22745	7.38813	0.00688204	0.0101836	0.016765	0.00731629	0.00629642	0.159476	0.193618	0.39003	0.207038	0.121474	-0.16933	-0.210375	0.32838	0.266854	0.223161	0.821648	0.876548	0.138128	0.111175	0.0571902	273.441	235.375	221.663	170.308	146.312	0.141369	0.135533	0.596877	0.473899	0.381617
2	3	17	10	112	220.578	185.116	2.07389	32.9327	181.019	0.749529	0.275078	0.519633	0.837986	0.328006	5.32657	5.32734	3.79183	5.04683	5.32147	0.0261703	0.0265099	0.0852303	0.0359626	0.0271162	0.0668153	0.0843642	0.568146	0.255221	0.114658	-0.0875393	-0.0911969	0.50395	0.391133	0.346176	0.739925	0.767315	0.126062	0.0938379	0.0673377	121.165	111.5	60.3843	45.9864	39.1875	-0.116014	-0.0675267	0.681876	0.547602	0.456519
2	3	18	10	613	200.939	172.586	5.69169	25.1303	150.584	0.509756	0.50575	0.791955	0.869452	0.4708	8.13825	8.09743	5.40837	7.73657	8.10607	0.00381622	0.00394907	0.0378925	0.00544251	0.00392899	0.109577	0.115082	0.555944	0.257565	0.121289	-0.130854	-0.104184	0.407231	0.319812	0.261917	0.703448	0.726898	0.131579	0.102319	0.0757642	151.319	118.5	116.061	77.9229	46	-0.175593	-0.190661	0.555743	0.440094	0.349067
2	3	19	10	1038	148.896	172.246	22.5246	14.412	141.834	0.579423	0.531555	0.5888	0.919958	0.534707	8.95374	8.95412	6.6996	8.01248	8.94068	0.00227139	0.00229699	0.0167207	0.00528034	0.00231737	0.11688	0.119429	0.39762	0.308815	0.119935	-0.0658423	-0.0701266	0.375748	0.28613	0.225189	0.696728	0.722722	0.137805	0.105755	0.0786279	197.786	147.438	169.518	115.8	68.6875	0.441653	0.517696	0.509972	0.42349	0.377751
2	3	20	10	72	48.7147	97.9102	15.8849	11.1606	314.627	0.79367	0.404842	0.552381	0.93747	0.362034	4.83579	4.9646	4.64527	4.6791	4.99693	0.0372669	0.0342809	0.0433718	0.0442074	0.0324103	0.212462	0.121677	0.303442	0.326873	0.10803	-0.0507502	-0.103966	0.381355	0.286663	0.220373	0.822255	0.837351	0.121795	0.0903569	0.073875	288.262	254.25	186.656	138.337	91.9375	0.127626	0.224665	0.715733	0.584986	0.496821
2	3	21	10	91	223.088	195.832	1.96938	33.8502	146.691	0.826333	0.477361	0.682725	0.93948	0.554357	4.80017	4.80017	4.06787	4.71759	4.75522	0.0365217	0.0365217	0.066205	0.0392986	0.0384312	0.106625	0.104609	0.506983	0.240595	0.108415	-0.0824895	-0.166265	0.666643	0.523414	0.404089	0.713928	0.737582	0.143885	0.118842	0.098798	135.077	119.5	77.2204	63.9565	50.125	0.241397	0.632546	0.827818	0.718333	0.430861
2	3	22	10	823	134.596	106.714	4.11654	12.3543	104.501	0.662608	0.409538	0.733161	0.891224	0.407426	9.203	8.92587	6.03708	7.82106	8.85146	0.00193439	0.00241313	0.0206923	0.00602125	0.0026606	0.118078	0.13463	0.47683	0.322705	0.138798	-0.0649219	-0.109611	0.432759	0.337	0.270496	0.731818	0.746296	0.115703	0.0828816	0.0596575	201.348	166.5	124.462	103.626	84.25	0.142251	0.114797	0.462511	0.34619	0.233318
2	3	23	10	614	223.249	240.793	1.6682	27.6439	200.997	0.603229	0.375704	0.727378	0.940617	0.435016	8.24051	8.23225	4.6685	7.91771	8.18513	0.0034929	0.00350475	0.0569223	0.00462953	0.00365804	0.09437	0.0908127	0.615177	0.241809	0.0882906	-0.0380647	-0.036956	0.474724	0.373181	0.305238	0.699109	0.713997	0.139057	0.110071	0.0922298	122.115	105.438	71.5936	53.4086	38.8125	-0.26777	-0.375915	0.741798	0.641208	0.617276
2	3	24	10	592	138.997	159.455	2.64645	18.0942	142.637	0.670817	0.574085	0.76561	0.948208	0.56749	8.67082	8.59504	5.42994	7.71127	8.60001	0.00266158	0.00284507	0.0315191	0.00648077	0.00285536	0.119334	0.107098	0.576579	0.348906	0.117945	-0.064624	-0.0496399	0.428199	0.332001	0.259063	0.700288	0.715187	0.134562	0.104093	0.0810609	167.585	143.125	102.489	81.0991	64.9375	-0.596924	-0.839336	0.684705	0.53501	0.285904
2	3	25	10	911	87.5647	99.3602	9.22263	17.5141	88.0144	0.6644	0.454826	0.735977	0.942429	0.500341	8.84294	8.76088	6.65191	8.31001	8.78349	0.002561	0.00271128	0.0143066	0.00415151	0.00268574	0.148656	0.139039	0.396509	0.305044	0.148798	-0.0419272	-0.0514259	0.334729	0.257515	0.20906	0.736527	0.746834	0.101399	0.0766024	0.060017	234.385	200.125	156.482	116.584	91.125	0.0760368	0.0186366	0.602926	0.474937	0.37867
2	3	26	10	519	202.562	157.372	4.28792	19.5044	139.409	0.611344	0.619936	0.777159	0.926088	0.561071	8.1268	7.98375	6.0478	7.57029	8.02782	0.00381073	0.00434458	0.0201817	0.00640615	0.00422368	0.106404	0.111664	0.480137	0.301027	0.112368	0.0716203	0.0474845	0.460174	0.352374	0.278414	0.729763	0.759522	0.141262	0.103583	0.0683877	216.586	187.25	134.267	112.406	99.5	-0.122554	-0.120368	0.610839	0.471826	0.353874
2	3	27	10	178	162.356	74.9118	4.35458	20.3357	103.115	0.559461	0.439371	0.594982	0.903016	0.392228	6.46828	6.34897	5.24176	6.18919	6.37726	0.0117493	0.0131191	0.031004	0.014845	0.0127668	0.0962656	0.148752	0.449532	0.23235	0.123305	-0.00333887	0.0652299	0.415105	0.335201	0.283975	0.787723	0.801879	0.0852453	0.0661574	0.0516884	225.226	222.5	101.322	82.3885	79	0.309712	0.31204	0.589748	0.432606	0.316137
2	3	28	10	122	258.136	202.429	4.90369	26.0357	190.326	0.389159	0.398524	0.165435	0.911208	0.324722	5.8731	5.81325	4.60659	5.53474	5.83751	0.0172921	0.0183377	0.0478984	0.0249287	0.0179346	0.067829	0.0821523	0.399075	0.272602	0.0825411	-0.104568	-0.0628227	0.466321	0.368865	0.312359	0.717277	0.740002	0.130072	0.105023	0.0948971	127.814	112.812	64.4433	49.1293	34.5625	-0.231426	-0.489011	0.838843	0.738112	0.610045
2	3	29	10	64	308.914	155.695	7.7678	41.9698	151.932	0.459	0.652942	0.668176	0.757614	0.64449	5.50326	5.47548	5.13429	5.39576	5.49384	0.022554	0.0230684	0.0309988	0.0255207	0.0230191	0.0612108	0.130937	0.367213	0.178988	0.0675902	-0.0653538	-0.0587604	0.541928	0.382532	0.219396	0.776206	0.813221	0.142532	0.103356	0.0659626	210.107	178.188	131.994	103.342	71.25	-0.31241	-0.429691	0.711917	0.55758	0.407558
2	3	30	10	85	216.388	61.1676	1.15682	56.2371	55.8466	0.278699	0.765244	0.890382	0.912296	0.802307	4.19342	4.24342	3.35512	4.20927	4.14142	0.0657089	0.0607089	0.128056	0.0592808	0.0649186	0.0702292	0.159907	0.666396	0.225651	0.197145	-0.141021	-0.15427	0.400579	0.316983	0.274442	0.73102	0.752002	0.160689	0.124349	0.107671	117.593	90.75	77.735	57.3721	30.125	0.354866	0.605619	0.814169	0.679752	0.46856
2	3	31	10	448	219.667	192.698	4.75717	18.4168	205.619	0.572181	0.470524	0.81754	0.880767	0.423015	8.02569	7.96975	5.8555	7.0728	7.96806	0.004049	0.0042722	0.0258738	0.00978377	0.00424108	0.106171	0.106953	0.502195	0.338449	0.100669	-0.172826	-0.19771	0.442461	0.348301	0.295884	0.734117	0.763238	0.141489	0.102954	0.0727774	201.016	163.5	144.842	110.239	75.625	0.840238	1.01646	0.522119	0.380537	0.215614
2	3	32	10	1826	136.888	119.626	7.14399	17.4091	107.603	0.63163	0.555582	0.803193	0.937872	0.585277	9.84955	9.69774	6.6631	8.94634	9.57799	0.0013536	0.0015028	0.0170675	0.00261834	0.00169601	0.125403	0.126658	0.454248	0.305535	0.134856	-0.0224216	-0.0554403	0.395082	0.304585	0.233278	0.705827	0.717006	0.120949	0.0902158	0.0686095	230.925	181.5	169.557	126.693	83.8125	-0.232242	-0.274996	0.596742	0.487685	0.428946
2	3	33	10	345	139.751	193.132	3.5057	28.302	171.55	0.557988	0.295215	0.543485	0.916134	0.336229	7.32533	7.30415	4.82979	7.2159	7.25637	0.00659392	0.00673362	0.0513389	0.00731874	0.00703631	0.120662	0.0998478	0.549038	0.22433	0.109297	0.0274402	0.0155697	0.360862	0.276918	0.23435	0.721099	0.736759	0.130282	0.0985922	0.0811437	130.579	114.5	75.3418	55.8896	40.5	0.0930829	0.151844	0.664793	0.556929	0.47766
2	3	34	10	675	190.617	135.357	14.76	37.1384	135.486	0.608193	0.640307	0.780306	0.898295	0.636449	8.78216	8.56759	6.83082	8.29778	8.69131	0.00247362	0.00300777	0.0138008	0.0037749	0.00267505	0.105561	0.131913	0.378671	0.24814	0.118511	-0.0367683	-0.0276498	0.436168	0.330939	0.262182	0.774193	0.790587	0.118422	0.0865822	0.0604019	276.334	211	207.081	146.762	86.625	0.448711	0.560306	0.674297	0.566731	0.520502
2	3	35	10	180	76.152	49.9191	85.9849	10.1745	161.438	0.588873	0.60593	0.840968	0.922518	0.592193	6.81318	6.645	6.93696	6.42031	7.0654	0.0102047	0.0111373	0.00909771	0.015604	0.00783543	0.167682	0.227509	0.175282	0.359934	0.12053	0.133162	0.146393	0.414466	0.282773	0.179773	0.864431	0.895007	0.115038	0.0847899	0.05971	627.166	303.375	656.581	537.283	216.75	0.574476	0.649308	0.598689	0.455419	0.385016
2	3	36	10	443	205.172	110.974	10.6118	31.0484	128.281	0.657987	0.497977	0.82089	0.935619	0.484137	7.86988	7.72585	6.41102	7.5918	7.80953	0.00454351	0.00512414	0.0165789	0.00579425	0.0048403	0.113293	0.131508	0.412913	0.243862	0.112669	0.150288	0.162376	0.478877	0.382257	0.304281	0.794819	0.812519	0.115739	0.086307	0.0630667	230.542	185.75	175.087	121.547	75.375	0.059355	0.236669	0.804227	0.685591	0.565298
2	3	37	10	88	243.209	199.419	11.985	29.7615	293.315	0.565583	0.186558	0.607214	0.93805	0.220091	4.69391	4.68425	4.32247	4.54243	4.66368	0.0410931	0.0410155	0.0547213	0.0456798	0.0412333	0.0696516	0.0940132	0.378259	0.233363	0.0834432	0.0685857	0.0661853	0.55543	0.428359	0.32283	0.778658	0.818107	0.160834	0.12524	0.0908113	177.764	130.062	132.725	103.196	67.1875	0.0741556	0.160087	0.84436	0.737253	0.768559
2	3	38	10	418	132.379	67.3415	22.8579	22.6236	102.338	0.771824	0.618403	0.744215	0.901195	0.59038	8.43402	8.17632	7.54291	7.87705	8.3312	0.0031662	0.00389106	0.00641836	0.00510654	0.00344795	0.12271	0.170467	0.262436	0.279975	0.144381	-0.177801	-0.200259	0.49248	0.385031	0.304081	0.813098	0.827553	0.0937874	0.0739152	0.0582526	417.077	363.25	279.337	224.634	189.188	0.30142	0.261648	0.567902	0.454665	0.372872
2	3	39	10	972	127.958	92.5646	27.1068	25.9624	102.147	0.747091	0.598986	0.870401	0.915152	0.663272	9.22277	8.87507	8.05393	8.43829	9.0103	0.0019632	0.00264616	0.00596673	0.00385026	0.00234585	0.134367	0.174714	0.308397	0.296052	0.151268	-0.0684489	-0.116773	0.440428	0.336485	0.263123	0.752897	0.764375	0.114652	0.083941	0.0599189	394.656	264.125	381.392	285.19	174.312	0.539285	0.717197	0.655588	0.513211	0.351422
2	3	40	10	2436	156.029	134.112	6.04269	27.9756	120.478	0.634131	0.572939	0.780029	0.926842	0.610754	10.1492	9.94924	6.61235	9.30052	9.85675	0.00108909	0.00127266	0.0160862	0.00222297	0.0013759	0.113603	0.120757	0.465252	0.27592	0.125171	-0.062032	-0.0634205	0.4456	0.342022	0.267476	0.71666	0.727715	0.127016	0.0953122	0.0737152	223.468	181.25	148.069	115.541	83.6875	0.00794116	-0.0019324	0.69654	0.563296	0.503901
2	3	41	10	359	107.255	89.7926	27.0055	18.9964	105.775	0.513869	0.481771	0.731329	0.883928	0.459721	8.01141	7.89022	6.7334	7.5379	7.95934	0.00425853	0.00490712	0.0161211	0.00634698	0.00454319	0.147257	0.169069	0.380416	0.286124	0.141821	0.0427768	0.0347648	0.330774	0.252152	0.184584	0.758094	0.781996	0.11347	0.0850639	0.062174	256.197	155.125	258.704	184.997	77.375	0.00694436	-0.00573066	0.531503	0.411255	0.304796
2	3	42	10	963	218.489	124.814	41.4315	35.5179	146.715	0.627332	0.513067	0.729981	0.921893	0.541206	9.45088	9.11685	7.4808	9.01712	9.24521	0.00157896	0.00208137	0.0086338	0.00227063	0.00187953	0.10364	0.126242	0.31522	0.228946	0.109601	0.00266527	0.0275962	0.48339	0.37339	0.300431	0.783591	0.79819	0.112478	0.0844648	0.0665373	314.005	222	308.435	194.189	108.25	0.0996271	0.144978	0.743709	0.619152	0.551232
2	3	43	10	560	199.868	138.826	12.6681	34.16	174.977	0.562944	0.641744	0.800046	0.924584	0.603704	8.42463	8.20648	6.94171	7.80777	8.3613	0.00307722	0.00375778	0.0111011	0.00569331	0.00324969	0.0978389	0.146511	0.381026	0.281086	0.110481	0.0501846	0.0512043	0.484552	0.372699	0.29451	0.785815	0.814897	0.142471	0.103591	0.0717285	272.325	209.25	210.336	159.381	105.625	0.450702	0.722856	0.791505	0.650208	0.447531
2	3	44	10	392	210.455	94.0078	10.7521	34.5535	142.022	0.699418	0.526242	0.762169	0.930831	0.54079	7.75027	7.53826	6.40271	7.45195	7.68369	0.00480056	0.00582096	0.0157341	0.00638948	0.00512719	0.086008	0.133182	0.384562	0.279114	0.0956452	0.0204184	0.0312537	0.51862	0.421105	0.358121	0.80224	0.822136	0.121417	0.0892666	0.0671413	266.008	210.875	190.567	146.388	99.125	0.0488012	0.0624832	0.736266	0.629146	0.590986
2	3	45	10	248	253.598	213.395	8.54329	49.7898	243.972	0.535194	0.616367	0.546374	0.813328	0.574987	6.62667	6.54779	5.54072	6.46057	6.64884	0.0104561	0.0114018	0.0267933	0.0124103	0.0102077	0.101671	0.108588	0.438137	0.234948	0.0881168	-0.112591	-0.113452	0.460587	0.353388	0.280136	0.790573	0.817328	0.134637	0.0984587	0.0695522	220.549	182.062	133.144	104.177	76.5	0.472359	0.548567	0.660485	0.505786	0.383447
2	3	46	10	499	208.667	141.125	1.76339	28.5603	184.241	0.607422	0.473187	0.674564	0.941117	0.430266	7.93184	7.80527	4.76212	7.60802	7.88169	0.00430247	0.00488565	0.0477387	0.0058708	0.00450559	0.0987422	0.11412	0.585208	0.27154	0.0966033	0.0242986	0	0.453701	0.346778	0.265421	0.780432	0.798911	0.116669	0.0909186	0.0716521	171.027	164	74.8632	59.8361	47.875	-0.0514405	-0.0307298	0.775979	0.679268	0.68083
2	3	47	10	1117	191.048	206.596	3.47316	36.322	188.775	0.601563	0.596845	0.773571	0.904277	0.597772	9.1618	9.08202	5.14353	8.72776	9.08623	0.0018812	0.00204759	0.0423132	0.00278422	0.00205349	0.101596	0.0974998	0.588106	0.248459	0.105362	0.0397897	0.0352423	0.440986	0.339489	0.268038	0.685467	0.706547	0.152366	0.115142	0.086446	141.638	122.625	96.5777	65.9549	48.375	0.0965238	0.075388	0.65671	0.546129	0.504204
2	3	48	10	1469	280.121	184.44	5.66676	45.3894	171.444	0.612837	0.64903	0.791571	0.918073	0.629877	9.83205	9.61499	6.24229	9.21218	9.64167	0.00122708	0.00149575	0.0236849	0.00217886	0.00143743	0.104059	0.106252	0.492006	0.228681	0.105814	-0.0193778	0.00524934	0.561447	0.440327	0.347007	0.704276	0.729895	0.154549	0.123277	0.0990134	176.557	134.75	132.089	96.7317	56.25	-0.0636927	-0.11504	0.801502	0.702286	0.719552
2	3	50	10	1262	171.955	128.744	14.8586	29.7936	126.493	0.602301	0.640611	0.857796	0.943185	0.608007	9.54592	9.2685	7.499	8.37227	9.4649	0.00160259	0.00203727	0.0101892	0.00509457	0.00168273	0.127142	0.141446	0.386009	0.335197	0.129649	0.158491	0.185666	0.433985	0.330557	0.251153	0.748139	0.783393	0.145247	0.111283	0.0757131	284.108	168.188	280.667	213.275	97.9375	-0.495615	-0.774965	0.801988	0.675065	0.480363
2	3	51	10	1800	220.973	168.134	10.2131	39.4067	170.917	0.648024	0.620656	0.77861	0.907531	0.615485	9.93472	9.56261	6.63856	9.30046	9.72826	0.00114614	0.00161022	0.0174936	0.0019627	0.00139882	0.099742	0.125766	0.472731	0.22676	0.112416	0.0164772	0.0326172	0.483255	0.385664	0.323872	0.757439	0.785588	0.138139	0.104216	0.0749209	221.159	172.562	173.879	121.607	74.5625	0.0702491	0.128062	0.743092	0.625148	0.582083
2	3	52	10	876	206.115	101.728	8.78294	24.111	161.247	0.584482	0.482438	0.826271	0.956909	0.469758	9.19426	8.73838	7.02725	8.65978	9.0116	0.0019056	0.00284287	0.0114827	0.00300113	0.00224464	0.106045	0.144466	0.397007	0.266247	0.118002	0.217561	0.223516	0.479347	0.378445	0.319387	0.804414	0.828898	0.118631	0.0896739	0.0661335	267.311	216.688	195.734	149.96	109.312	-0.275092	-0.390977	0.827828	0.730861	0.715261
2	3	53	10	695	369.308	247.787	3.52299	43.4461	205.21	0.579634	0.442263	0.758383	0.924571	0.428294	8.5901	8.53712	5.54782	8.24111	8.48009	0.00273296	0.00286005	0.0306136	0.00373697	0.00300047	0.0825837	0.0858815	0.528077	0.19874	0.0968642	-0.0163695	0.00630915	0.540503	0.430773	0.354176	0.71046	0.721492	0.134894	0.106249	0.0874256	161.312	135.25	106.769	77.7839	54.25	-0.0854264	-0.0930321	0.79085	0.677062	0.6641
2	3	54	10	1010	174.008	193.185	3.08557	28.7482	187.666	0.606214	0.50917	0.666388	0.866237	0.51218	9.00305	8.93395	5.49835	8.38774	8.94077	0.00213891	0.00227346	0.0284753	0.00354106	0.00229099	0.110389	0.113773	0.511258	0.243028	0.108605	-0.0823847	-0.0877214	0.426277	0.334409	0.27633	0.730886	0.751297	0.14119	0.10657	0.0793499	147.921	126.25	89.2363	72.7323	58.75	0.549683	0.623158	0.523706	0.420733	0.365039
2	3	55	10	1026	228.782	191.71	3.99301	37.9055	228.638	0.595551	0.509488	0.754477	0.887527	0.473	9.00252	8.91223	5.75505	8.58231	9.00479	0.0021264	0.00229762	0.0292332	0.0031198	0.00210778	0.106516	0.111863	0.518683	0.22997	0.0998843	-0.0888956	-0.087303	0.489124	0.383833	0.316111	0.737113	0.762026	0.146091	0.112455	0.0856175	148.609	116.125	104.611	79.1603	49	0.266763	0.351478	0.657713	0.543251	0.465192
2	3	59	10	3441	301.647	236.046	7.84367	54.4297	217.615	0.516451	0.618064	0.832132	0.889619	0.647503	10.5986	10.3899	6.0928	9.80379	10.5431	0.00076653	0.000914652	0.0281736	0.00147543	0.000803809	0.0880517	0.10773	0.51329	0.227773	0.0975075	0.0183095	0.0287293	0.495964	0.388299	0.312753	0.715455	0.745617	0.170907	0.13447	0.105706	163.29	116.625	160.913	98.3204	53.625	-0.19515	-0.28543	0.755291	0.623284	0.552371
2	3	60	10	2654	277.983	288.614	2.74909	46.4036	235.127	0.491327	0.444228	0.72304	0.886908	0.447138	10.2013	10.1289	5.18339	9.54467	10.0875	0.000977702	0.00104417	0.044221	0.0016729	0.00109882	0.0911724	0.0854106	0.574219	0.227323	0.0868893	0.0128277	0.0153062	0.481302	0.379424	0.315748	0.679218	0.701114	0.159787	0.124568	0.0975091	118.793	94.625	81.8808	59.7873	38.375	-0.0602251	-0.120621	0.675981	0.569146	0.527641
2	3	61	10	1577	229.765	193.431	8.43829	51.2618	193.62	0.618954	0.586017	0.832741	0.88777	0.604288	9.7973	9.66836	6.79807	9.25677	9.77503	0.00131072	0.00142496	0.0162139	0.00210059	0.00132189	0.114423	0.120174	0.438795	0.249326	0.104904	-0.0407789	-0.0477164	0.481168	0.370582	0.291688	0.741272	0.76302	0.150688	0.115725	0.0926938	208.511	142.25	182.9	135.695	71	-0.1218	-0.164227	0.707921	0.582112	0.509706
2	3	62	10	3402	194.406	135.94	14.2671	34.3871	173.337	0.603633	0.601367	0.840805	0.93086	0.616307	10.5329	10.0404	7.55842	9.75631	10.4651	0.000844703	0.00123141	0.0098089	0.001543	0.000880874	0.115213	0.137406	0.386479	0.262038	0.110189	-0.0282162	-0.0348047	0.450881	0.346948	0.272527	0.778577	0.802564	0.135665	0.102729	0.0786372	281.754	201.562	252.669	180.932	107.562	0.0284662	0.0763342	0.747895	0.613076	0.548845
2	3	3	17	463	105.686	178.579	4.10707	15.979	136.403	0.603033	0.646788	0.729751	0.892539	0.704925	8.12237	8.11013	5.65612	7.48337	8.19263	0.00390701	0.00399508	0.0294628	0.00671872	0.00364221	0.129346	0.116939	0.494935	0.296573	0.114979	-0.173425	-0.142953	0.334091	0.257144	0.197047	0.696687	0.715623	0.153671	0.122964	0.107915	155.167	129	105.156	79.1804	54.875	-0.882332	-1.04977	0.487297	0.371854	0.231942
2	3	4	17	1582	89.075	191.853	8.50234	18.4545	141.658	0.536409	0.462627	0.773275	0.899987	0.490869	9.27126	9.67671	6.46139	8.5098	9.4787	0.00199348	0.00142909	0.0214754	0.0036885	0.00174162	0.151831	0.12127	0.45303	0.310535	0.135118	-0.11705	-0.118993	0.300247	0.230099	0.179151	0.67111	0.677802	0.131346	0.100452	0.0801164	192.185	134.812	163.883	117.673	61.0625	-0.709582	-0.816104	0.501277	0.406007	0.333519
2	3	5	17	174	96.4133	196.886	1.43294	28.3059	164.18	0.419211	0.32903	0.59456	0.822239	0.308672	6.16435	6.19962	4.02528	6.02305	6.17522	0.0145839	0.0142796	0.0758427	0.0163561	0.0144658	0.116774	0.0963329	0.613389	0.236158	0.0827725	-0.00952282	-0.00499414	0.291474	0.221955	0.183719	0.684846	0.704871	0.150927	0.113667	0.0832314	110.865	101.562	56.265	46.513	40.4375	-0.406666	-0.382418	0.479074	0.387101	0.341525
2	3	6	17	1872	109.12	143.339	6.22968	40.0856	161.547	0.56799	0.634005	0.864301	0.925822	0.630182	9.54306	9.72669	6.7892	9.31173	9.88536	0.00167746	0.00142866	0.0152841	0.00208864	0.001234	0.14266	0.13538	0.464083	0.261332	0.114409	-0.0975869	-0.1	0.346809	0.267405	0.214913	0.745067	0.772241	0.144648	0.11081	0.0854401	210.31	148.25	177.752	132.252	75.75	0.357454	0.498081	0.810644	0.679169	0.602999
2	3	10	17	582	167.907	291.211	1.31501	39.8747	166.654	0.46529	0.614222	0.629056	0.840524	0.627489	8.14043	8.2051	4.26028	7.74777	8.17766	0.00380869	0.00356815	0.0678074	0.00530867	0.00366586	0.102484	0.0806242	0.639184	0.210493	0.0843962	0.0125956	0.0408561	0.35203	0.282948	0.229221	0.58037	0.606624	0.171753	0.135171	0.106308	102.496	91.75	53.1602	42.8047	35.625	-0.542314	-0.628352	0.506183	0.386477	0.300466
2	3	11	17	90	287.215	385.213	0.560814	39.26	398.388	0.346789	0.260034	0.353885	0.706519	0.246463	4.42579	4.42441	2.32716	4.25334	4.3887	0.0484025	0.0485044	0.280626	0.0563225	0.0497799	0.054462	0.10601	0.785527	0.173227	0.102383	-0.0240763	-0.0256436	0.378412	0.291846	0.22119	0.643338	0.65767	0.156698	0.12768	0.113934	77.2458	71.875	32.242	25.6562	18.5625	-0.280236	-0.309533	0.541561	0.426402	0.365971
2	3	12	17	801	104.957	170.836	4.53344	16.7424	157.435	0.544932	0.540816	0.782817	0.858324	0.509778	8.78325	8.90729	5.97637	8.05587	8.91788	0.00261962	0.00234726	0.0236534	0.00446407	0.0023222	0.124114	0.128538	0.484009	0.275576	0.124227	-0.0193079	-0.0383795	0.328681	0.259758	0.212607	0.699858	0.72229	0.14508	0.110883	0.0832566	165.046	131.875	119.143	89.3448	61.875	-0.684797	-0.744565	0.424498	0.336634	0.293387
2	3	13	17	1200	69.1594	120.691	90.3574	17.1835	89.074	0.636798	0.642479	0.906092	0.939499	0.619094	9.05434	9.33489	8.25814	8.40912	9.23997	0.00245155	0.00194168	0.00713617	0.00430386	0.00212164	0.187913	0.173165	0.324857	0.341428	0.176383	-0.0543763	-0.070669	0.302726	0.23391	0.18342	0.692288	0.71448	0.137062	0.102838	0.0758269	530.424	196.625	799.873	520.383	135	-0.627573	-0.738458	0.550214	0.469489	0.426472
2	3	14	17	2352	49.6042	103.973	11.8928	12.3357	80.1369	0.707616	0.703917	0.942608	0.936746	0.709104	9.36422	9.87686	8.02466	8.31511	9.69944	0.00203771	0.0015095	0.00801001	0.0051623	0.0017272	0.194295	0.157321	0.392535	0.354676	0.174395	-0.0144897	-0.0172432	0.27599	0.212285	0.173503	0.672564	0.693861	0.135958	0.102916	0.0737933	386.615	206.438	404.946	312.351	133.812	-0.753134	-0.895098	0.443836	0.342221	0.208021
2	3	17	17	1129	60.7254	75.2847	26.4613	8.04414	96.719	0.654075	0.594769	0.909779	0.904899	0.519644	8.81643	8.67833	7.89017	7.5334	8.86848	0.0030037	0.00335276	0.00776513	0.00771553	0.00290187	0.185369	0.200021	0.344544	0.429414	0.187639	-0.190852	-0.199096	0.315782	0.228596	0.159499	0.752048	0.786375	0.123384	0.0889357	0.0508778	409.782	238.625	454.196	326.592	152.875	-0.746796	-0.816384	0.393212	0.295863	0.232439
2	3	18	17	341	95.5745	180.968	7.5446	12.0919	135.576	0.666554	0.475138	0.8614	0.895823	0.490719	7.34067	7.37804	5.8678	6.35661	7.28192	0.00655545	0.00634301	0.0242073	0.0169861	0.00704978	0.149116	0.124898	0.446537	0.389108	0.135177	-0.0107094	-0.00718622	0.314277	0.239559	0.18448	0.635048	0.648835	0.153558	0.116416	0.0947733	192.75	123.375	191.529	131.779	66.5	-0.876407	-1.01183	0.40475	0.284724	0.147386
2	3	19	17	1239	124.978	167.791	5.26646	25.5954	170.374	0.705189	0.604813	0.895651	0.890958	0.582599	9.2669	9.29588	6.54792	8.21899	9.31435	0.00185628	0.00181803	0.0181582	0.00489964	0.0017767	0.128875	0.117564	0.478927	0.302754	0.114968	-0.0162014	0.00452489	0.422398	0.335289	0.277546	0.702827	0.731656	0.157689	0.121874	0.0911855	208.875	152	185.408	132.357	78.125	-0.703191	-0.875351	0.564418	0.437187	0.266786
2	3	20	17	741	134.795	243.637	3.20789	26.3475	178.904	0.665203	0.540825	0.653253	0.746816	0.570674	8.65884	8.682	5.41661	7.71045	8.65084	0.00267797	0.00261868	0.0336863	0.00622532	0.00269688	0.121076	0.1005	0.520396	0.264393	0.126295	0.0815389	0.0738413	0.395444	0.314217	0.264059	0.652909	0.672153	0.16427	0.126569	0.0982827	148.56	131	88.4411	69.248	55.25	-0.847006	-0.939953	0.44078	0.314441	0.206804
2	3	21	17	4902	73.168	112.074	70.209	13.5137	93.7569	0.574862	0.611602	0.89082	0.908573	0.619286	9.63482	10.1591	8.52688	7.78659	9.9498	0.0019874	0.00121837	0.00658956	0.0085895	0.00150997	0.179948	0.154135	0.340227	0.392963	0.166765	0.0937946	0.0811749	0.2836	0.211997	0.158765	0.686339	0.692478	0.122914	0.0918472	0.071404	463.163	257.312	638.187	378.53	151.875	-0.875902	-1.00651	0.450922	0.303089	0.154432
2	3	22	17	793	34.4294	65.5376	113.062	5.63129	48.6978	0.483938	0.652739	0.689829	0.93668	0.654313	7.99673	8.57143	8.57828	6.13841	8.30067	0.00524802	0.00346437	0.00385198	0.0281766	0.00442171	0.225379	0.178537	0.233562	0.502088	0.20855	0.0787226	0.084139	0.194864	0.140998	0.101866	0.641906	0.647608	0.115692	0.0793747	0.0497405	526.002	363.75	525.14	384.359	243.875	-0.892814	-1.02505	0.368673	0.254969	0.0949384
2	3	23	17	188	121.246	296.043	1.35624	16.3893	175.436	0.323624	0.339016	0.489309	0.925998	0.293065	6.07432	6.17119	3.50597	5.90608	6.07116	0.0156083	0.0142096	0.12523	0.0182803	0.0155262	0.114813	0.0672766	0.654734	0.281431	0.106927	0.0913655	0.0847486	0.280065	0.214937	0.161149	0.582724	0.591419	0.147757	0.116643	0.0993435	82.4561	72.625	43.2719	32.6778	26.3125	-0.672087	-0.81042	0.499113	0.369406	0.214631
2	3	24	17	841	65.7525	155.191	4.26726	14.5982	120.221	0.629974	0.480813	0.71954	0.862353	0.509253	8.72069	9.0492	5.67944	7.79565	8.92267	0.00286888	0.00214797	0.0322608	0.00626771	0.00238988	0.153503	0.119033	0.517137	0.31598	0.13118	0.0473938	0.0371681	0.274261	0.212145	0.173	0.66772	0.675541	0.127561	0.0960348	0.0734097	148.076	116.625	101.988	76.5784	46.875	-0.831758	-0.927676	0.365293	0.294857	0.221175
2	3	25	17	820	59.7506	96.4792	7.32672	9.61758	89.4554	0.489927	0.387283	0.895053	0.92097	0.34463	8.51256	8.56587	6.83234	7.70248	8.52021	0.00335814	0.00324301	0.0142053	0.00649457	0.00337809	0.167005	0.161028	0.451812	0.367733	0.168342	-0.0752912	-0.0647462	0.225998	0.173065	0.131012	0.726267	0.743083	0.100968	0.0721939	0.0459717	276.082	186.875	226.929	178.288	98.625	0.527774	0.559719	0.463527	0.330115	0.23651
2	3	26	17	741	144.257	222.292	2.87294	41.5274	160.332	0.648014	0.594576	0.758919	0.87436	0.612324	8.37042	8.41703	5.23204	8.10255	8.36001	0.00326814	0.0031253	0.0417544	0.00407763	0.00332661	0.110246	0.110538	0.555557	0.221188	0.120895	0.0157207	0.0247788	0.393294	0.305339	0.228131	0.658538	0.679271	0.157147	0.126057	0.104055	139.161	110.125	94.7422	69.1415	43.625	-0.582461	-0.707673	0.630468	0.49254	0.384206
2	3	27	17	2605	151.597	187.567	8.51999	31.9326	189.354	0.619751	0.585272	0.877858	0.924378	0.586468	10.0571	9.92841	6.91848	9.25227	10.1369	0.00112185	0.00125474	0.0161317	0.00228283	0.0010467	0.110734	0.114233	0.454273	0.255143	0.10149	-0.1466	-0.153027	0.416617	0.327707	0.27117	0.738784	0.771425	0.151668	0.11764	0.0869222	227.011	159.25	207.947	144.519	78.75	-0.545476	-0.719234	0.685191	0.548191	0.41484
2	3	28	17	2051	100.257	117.356	26.2293	19.8602	118.324	0.694689	0.635785	0.859768	0.956667	0.680809	9.72309	9.72662	8.22415	8.6744	9.81431	0.00148066	0.00145162	0.00610412	0.00406334	0.00137734	0.150635	0.155339	0.342944	0.390846	0.148424	0.158273	0.168252	0.385537	0.298449	0.236954	0.731836	0.753953	0.14301	0.108259	0.0856771	362.682	222.375	365.983	275.374	140.375	-0.429249	-0.528747	0.717852	0.608527	0.573228
2	3	29	17	308	154.034	356.849	3.7098	52.5939	256.062	0.411073	0.466883	0.744795	0.874304	0.475026	7.15914	7.18684	5.06365	7.14089	7.19605	0.00736086	0.00718922	0.0427433	0.00751211	0.00713856	0.112766	0.0909237	0.513688	0.197068	0.0881983	0.0249026	0.0183059	0.363556	0.278005	0.210451	0.645729	0.677707	0.177803	0.144054	0.121529	114.657	83.875	89.8944	64.3381	34.9375	0.00241496	-0.0530125	0.69491	0.588019	0.565824
2	3	30	17	402	119.677	230.194	2.30299	33.841	237.663	0.384041	0.516794	0.63681	0.95107	0.532109	7.15845	7.31388	4.85131	7.11852	7.31814	0.00752525	0.00646158	0.0453648	0.00773203	0.00639486	0.139128	0.0935626	0.570626	0.242717	0.0793904	-0.0110488	-0.0186836	0.311897	0.2396	0.180751	0.698832	0.732365	0.18082	0.143623	0.112936	111.555	88.375	73.6189	58.417	40.25	-0.0983212	-0.321659	0.882866	0.790266	0.703884
2	3	31	17	682	59.5697	133.04	6.94566	22.3574	117.002	0.390367	0.421511	0.627524	0.872798	0.434061	8.20011	8.63791	6.28584	7.93273	8.513	0.00415651	0.00289537	0.016531	0.00531266	0.0032436	0.158979	0.132869	0.403714	0.306419	0.155883	0.0380729	0.0309229	0.229277	0.170072	0.12775	0.672125	0.683172	0.12231	0.0875148	0.0631862	176.237	143	122.615	99.5253	79.75	-0.501146	-0.645508	0.522554	0.41503	0.280773
2	3	32	17	285	102.404	372.533	0.61498	30.2796	252.976	0.298445	0.350024	0.435591	0.74689	0.408778	6.47639	6.55205	2.66775	6.27935	6.53147	0.0118176	0.0110332	0.210359	0.0143474	0.0112917	0.140341	0.0798797	0.771327	0.217066	0.126967	0.00877239	0	0.268753	0.212065	0.172702	0.572135	0.584229	0.156611	0.125889	0.104009	65.7211	59.625	28.3025	22.7711	19	-0.597165	-0.684073	0.465762	0.34062	0.222177
2	3	33	17	404	90.7794	116.832	2.26885	16.5212	130.999	0.492537	0.602514	0.835108	0.828026	0.545113	7.39611	7.4189	5.30339	6.93799	7.44456	0.00646854	0.00630267	0.0321273	0.00989801	0.00623427	0.136452	0.122972	0.561484	0.34008	0.109713	0.0734554	0.0734323	0.310104	0.234633	0.184397	0.72874	0.766691	0.154945	0.120111	0.088126	158.325	129.188	110.074	89.9539	69.0625	0.436449	0.44052	0.398055	0.306455	0.257253
2	3	34	17	450	289.55	415.049	1.76938	89.0422	293.926	0.468367	0.369516	0.681429	0.773334	0.35452	8.03405	8.06419	4.42189	7.9677	8.0648	0.0040529	0.00390613	0.0757006	0.00430139	0.00389619	0.106118	0.0579489	0.638422	0.155629	0.0718463	0.018987	0.0352484	0.443465	0.355649	0.307841	0.630963	0.651108	0.168009	0.135768	0.109604	102.324	83.6875	63.2974	46.3301	29.3125	0.145788	0.175688	0.714543	0.586523	0.499678
2	3	35	17	527	136.228	192.886	7.27035	30.0807	221.663	0.497827	0.504708	0.857499	0.940981	0.581045	7.93466	7.91829	6.18752	7.63664	8.06208	0.00434203	0.00443648	0.0211453	0.00626233	0.00386176	0.100859	0.127722	0.470057	0.259291	0.0911501	-0.151921	-0.126927	0.3564	0.283171	0.237517	0.764304	0.78793	0.146828	0.114807	0.0950379	211.693	148.125	185.107	133.159	70.75	-0.146168	-0.180437	0.790333	0.665494	0.62862
2	3	36	17	469	136.765	136.066	8.81027	35.8327	184.296	0.493561	0.486264	0.778407	0.924522	0.452327	7.88221	7.83115	6.17703	7.73177	7.92834	0.00463015	0.00478678	0.0212745	0.00524745	0.00437176	0.106956	0.132128	0.440803	0.227992	0.104225	-0.0734983	-0.0813648	0.381255	0.295262	0.226446	0.758564	0.800038	0.151469	0.117083	0.080011	185.344	134.625	163.035	114.625	66.125	-0.232842	-0.40968	0.835753	0.727024	0.673894
[truncated: 502 more rows]
[truncated: 5 more columns]

## Sheet: Raw Data (99th percent removed)
2 Groups	4 Groups	SubimageTag	Core Number	Pixel Density	SHG-CD Contrast	DCP Contrast	SHG Intensity Contrast	SHG-LD Contrast	R-Ratio Contrast	SHG-CD Correlation	DCP Correlation	SHG Intensity Correlation	SHG-LD Correlation	R-Ratio Correlation	SHG-CD Entropy	DCP Entropy	SHG Intensity Entropy	SHG-LD Entropy	R-Ratio Entropy	SHG-CD ASM	DCP ASM	SHG Intensity ASM	SHG-LD ASM	R-Ratio ASM	SHG-CD IDM	DCP IDM	SHG Intensity IDM	SHG-LD IDM	R-Ratio IDM	SHG-CD Mean	SHG-CD Median	SHG-CD Standard Deviation	SHG-CD Mean Absolute Deviation	SHG-CD Median Absolute Deviation	DCP Mean	DCP Median	DCP Standard Deviation	DCP Mean Absolute Deviation	DCP Median Absolute Deviation	SHG Intensity Mean	SHG Intensity Median	SHG Intensity Standard Deviation	SHG Intensity Mean Absolute Deviation	SHG Intensity Median Absolute Deviation	SHG-LD Mean	SHG-LD Median	SHG-LD Standard Deviation	SHG-LD Mean Absolute Deviation	SHG-LD Median Absolute Deviation
[truncated: 1,087 more rows]
[truncated: 5 more columns]

[truncated: 7 more sheets: Group Stats & Mult. Comp., ML Training Data, Normal Test Data, Tumor Test Data, Repeated Classification, Prediction, Subset Classification]
