# Supplementary material for: Machine learning-enabled cancer diagnostics with widefield polarimetric second-harmonic generation microscopy
Source: Sci Rep. 2022 Jun 18;12:10290. doi: 10.1038/s41598-022-13623-1 (PMC9206659; doi:10.1038/s41598-022-13623-1)
Supplement: Supplementary file 3 — Supplementary Information 3. [file 41598_2022_13623_MOESM3_ESM.xlsx]

## Sheet: Subimage Classification Results
		5-Fold Cross-Validation Bootstrapped Mean
			Confusion Matrix				Rates								Performance
	SubImageSize	SubimageNumber	TN	TP	FN	FP	TNR	TPR	FNR	FPR	NPV	PPV	FOR	FDR	Accuracy	F1-score	Brier	AUC		Comp. Time	normal %	tumor %
	4194304	1	8.044	7.009	3.991	3.956	0.670333	0.637182	0.362818	0.329667	0.674827	0.643438	0.325173	0.356562	0.654478	0.633827	0.343305	0.675042		0.500811	0.521739	0.478261
	1048576	4	35.223	60.109	3.891	0.777	0.978417	0.939203	0.0607969	0.0215833	0.901627	0.987345	0.0983731	0.0126553	0.95332	0.962516	0.0456718	0.976377		0.629187	0.36	0.64
	262144	16	166.615	170.314	8.686	6.385	0.963092	0.951475	0.0485251	0.0369075	0.950581	0.963932	0.0494188	0.0360682	0.957185	0.957612	0.0419624	0.977158		0.758971	0.491477	0.508523
	65536	64	565.995	559.052	34.948	44.005	0.927861	0.941165	0.058835	0.0721393	0.941862	0.927041	0.0581385	0.0729589	0.934424	0.934042	0.0502404	0.979722		0.619249	0.506645	0.493355
	16384	256	1759.2	1440.98	153.023	183.801	0.905403	0.904001	0.0959994	0.0945965	0.91998	0.88688	0.0800201	0.11312	0.904771	0.895356	0.0677977	0.968968		0.755125	0.549336	0.450664
	4096	1024	5509.67	2547.15	554.85	500.331	0.91675	0.821132	0.178868	0.0832498	0.908509	0.835823	0.0914906	0.164177	0.884199	0.828411	0.0824451	0.953436		1.16597	0.65957	0.34043
	1024	4096	15874.1	3210.68	1549.32	923.944	0.944997	0.674512	0.325488	0.0550032	0.911078	0.776536	0.088922	0.223464	0.885274	0.721937	0.0821722	0.934555		2.05595	0.7792	0.2208
	256	16384	35903.3	3253.2	2884.8	1152.66	0.968894	0.53001	0.46999	0.0311059	0.925627	0.738381	0.0743732	0.261619	0.906527	0.617079	0.0687678	0.919586		3.95883	0.857897	0.142103
	64	65536	63725.9	2721.25	4506.75	1104.07	0.98297	0.376488	0.623512	0.0170303	0.93395	0.711379	0.0660497	0.288621	0.922135	0.492386	0.058932	0.900067		7.11003	0.899692	0.100308
		Mean	13727.6	1552.19	1077.81	435.548	0.917635	0.752796	0.247204	0.0823647	0.896449	0.830084	0.103551	0.169916	0.889146	0.782574	0.0934771	0.920546
		Sdev	20922.7	1313.3	1524.28	469.049	0.0911767	0.196631	0.196631	0.0911767	0.0797958	0.113289	0.0797958	0.113289	0.0866286	0.162679	0.0894024	0.0907617
		5-Fold Cross-Validation Bootstrapped Sdev
			Confusion Matrix				Rates								Performance
	SubImageSize	SubimageNumber	TN	TP	FN	FP	TNR	TPR	FNR	FPR	NPV	PPV	FOR	FDR	Accuracy	F1-score	Brier	AUC
	4194304	1	1.48333	1.56569	1.56569	1.48333	0.123611	0.142335	0.142335	0.123611	0.0991429	0.104278	0.0991429	0.104278	0.0923819	0.108021	0.0913992	0.0970486
	1048576	4	0.652454	1.40253	1.40253	0.652454	0.0181237	0.0219145	0.0219145	0.0181237	0.0317822	0.0105605	0.0317822	0.0105605	0.0154796	0.0127691	0.0149777	0.00905797
	262144	16	1.57837	2.12083	2.12083	1.57837	0.00912355	0.0118482	0.0118482	0.00912355	0.0115276	0.0086199	0.0115276	0.0086199	0.00767953	0.00769235	0.00746425	0.00601367
	65536	64	2.30049	2.68337	2.68337	2.30049	0.0037713	0.00451746	0.00451746	0.0037713	0.00422449	0.00357438	0.00422449	0.00357438	0.00303993	0.00309301	0.00155252	0.00107154
	16384	256	3.54993	3.78005	3.78005	3.54993	0.00182704	0.00237142	0.00237142	0.00182704	0.00181433	0.00193803	0.00181433	0.00193803	0.00141804	0.00157881	0.000453658	0.000373775
	4096	1024	4.73644	5.16625	5.16625	4.73644	0.000788093	0.00166546	0.00166546	0.000788093	0.000781308	0.00134419	0.000781308	0.00134419	0.000791021	0.00120357	0.000183494	0.000195047
	1024	4096	5.86099	5.92788	5.92788	5.86099	0.00034891	0.00124535	0.00124535	0.00034891	0.000312518	0.00115792	0.000312518	0.00115792	0.000393804	0.00099089	7.84149e-05	0.000124423
	256	16384	5.90262	6.41449	6.41449	5.90262	0.000159289	0.00104505	0.00104505	0.000159289	0.000153297	0.00105388	0.000153297	0.00105388	0.000200075	0.000903941	3.55627e-05	9.45612e-05
	64	65536	6.3102	6.5428	6.5428	6.3102	9.73346e-05	0.000905203	0.000905203	9.73346e-05	8.96925e-05	0.00126765	8.96925e-05	0.00126765	0.000125406	0.000932484	1.87995e-05	8.00091e-05
		Mean	0	0	0	0	0	0	0	0	0	0	0	0	0	0	0	0
		Sdev	2.05473	1.98161	1.98161	2.05473	0.0379197	0.0434504	0.0434504	0.0379197	0.0307317	0.0317859	0.0307317	0.0317859	0.0282933	0.033025	0.0281606	0.0299861

## Sheet: 1 Subimage Training
		SHG Intensity							R-Ratio						Degree of Circular Polarization							SHG-CD						SHG-LD
	2-Group Tag	Mean	MAD	Contrast	Correlation	Entropy	ASM	IDM	Mean	MAD	Contrast	Correlation	Entropy	ASM	Mean	MAD	Contrast	Correlation	Entropy	ASM	IDM	MAD	Contrast	Correlation	Entropy	ASM	IDM	MAD	Contrast	Correlation	Entropy	ASM	IDM	Pixel Density
	1	440.978	350.763	813.942	0.888111	12.455	0.000461041	0.113905	1.94989	0.209497	3655.1	0.675453	15.4132	3.26022e-05	0.741702	0.111089	1230.11	0.648425	13.8886	9.74268e-05	0.05455	0.335943	2943.4	0.540124	14.9301	4.84161e-05	0.0331538	0.678516	228.198	0.894355	12.4882	0.000256391	0.136022	197309
	1	457.554	370.063	709.214	0.882926	12.5928	0.000485502	0.113032	1.91059	0.216812	4183.4	0.657723	15.9263	2.61258e-05	0.717903	0.123949	1622.35	0.63128	14.3148	8.01333e-05	0.0489842	0.395552	4331.47	0.522037	15.7125	2.98971e-05	0.0267287	0.659508	301.44	0.859052	12.6265	0.000268718	0.122533	795899
	1	446.52	362.759	977.387	0.843769	12.6772	0.000455111	0.108252	1.93485	0.208933	4086.21	0.635285	15.7652	2.80255e-05	0.732857	0.116245	1508.48	0.610702	14.1395	8.97116e-05	0.050807	0.360714	3446.93	0.550063	15.3837	3.72469e-05	0.0305234	0.657573	298.015	0.86097	12.7031	0.000219224	0.121006	497769
	1	342.979	258.028	469.182	0.850998	11.9434	0.000684946	0.132014	1.94243	0.218514	4256.8	0.651187	15.8171	2.6185e-05	0.733834	0.122105	1567.05	0.631286	14.1957	8.5383e-05	0.0494978	0.373206	3497.49	0.571141	15.4112	3.61827e-05	0.0303112	0.701781	294.829	0.877798	12.7107	0.000224335	0.122921	408354
	1	261.94	201.278	345.766	0.866309	11.0583	0.00135017	0.172019	1.87496	0.227016	4848.71	0.628953	15.9134	2.29516e-05	0.694162	0.13526	1945.01	0.602552	14.496	6.508e-05	0.0418382	0.397196	4677.12	0.498844	15.6745	2.74208e-05	0.0241683	0.689178	329.395	0.863074	12.8075	0.000203303	0.108297	358829
	1	649.863	614.924	1871.77	0.888045	13.1913	0.00038232	0.103701	1.96037	0.218845	3701.47	0.697888	15.5474	3.0543e-05	0.746846	0.114751	1206.77	0.660891	13.8659	0.000102673	0.0599977	0.326576	2908.24	0.548129	14.9805	4.92509e-05	0.0343345	0.64771	241.826	0.884999	12.4419	0.000290516	0.140301	211747
	1	677.702	584.471	1747.59	0.870713	13.4477	0.000270738	0.0879005	1.94025	0.210827	3449.07	0.709057	15.6087	2.91762e-05	0.737766	0.113633	1272.67	0.667848	14.0343	9.11665e-05	0.0551217	0.3859	3606.75	0.6063	15.4035	4.06092e-05	0.0315549	0.630539	274.84	0.860721	12.5038	0.00028363	0.129506	259122
	1	299.287	218.753	268.185	0.879287	11.3833	0.000933834	0.151372	1.91243	0.206115	4214.5	0.609775	15.4378	3.07252e-05	0.723213	0.118381	1587.05	0.588612	14.029	8.99229e-05	0.0475284	0.368474	4002.58	0.506713	15.2189	3.75739e-05	0.0277313	0.602362	215.328	0.883607	12.3988	0.000265666	0.132702	167745
	1	305.968	225.595	479.871	0.823699	11.6383	0.0007309	0.128099	1.93126	0.227986	4550.15	0.685192	15.2627	3.56848e-05	0.729857	0.122121	1484.55	0.646215	13.9706	8.99388e-05	0.0491339	0.311483	3268.59	0.456159	14.6611	5.35486e-05	0.0296669	0.664123	257.551	0.882603	12.5268	0.000242775	0.127732	90485
	1	409.331	353.82	677.902	0.892189	12.1678	0.000725141	0.132646	1.92907	0.239252	4860.31	0.660767	16.0003	2.22577e-05	0.723754	0.134464	1740.17	0.633379	14.3172	7.75144e-05	0.0477606	0.363987	4013.03	0.490992	15.4659	3.40606e-05	0.0274641	0.677775	312.076	0.866154	12.7958	0.000204855	0.113028	353806
	1	804.651	810.325	2558.59	0.891363	13.2002	0.000497865	0.104733	2.00152	0.242073	4586.99	0.687535	15.5447	2.80734e-05	0.757931	0.124324	1441.45	0.643066	13.8791	0.000100019	0.0571173	0.427335	4039.84	0.641662	15.2522	6.36072e-05	0.0348961	0.653304	336.595	0.850794	12.5325	0.000316006	0.125438	106485
	1	321.189	259.713	675.254	0.832602	11.8797	0.000816475	0.135604	1.89452	0.218371	4500.7	0.63594	15.8564	2.55708e-05	0.709827	0.124664	1627.54	0.602522	14.3153	7.49086e-05	0.046962	0.328537	2739.05	0.563918	15.1418	4.29825e-05	0.0323644	0.651595	232.295	0.888912	12.5527	0.000234214	0.132172	533171
	2	213.951	132.238	119.73	0.842349	10.3923	0.0014676	0.19301	1.93376	0.200243	3548.3	0.640617	14.3405	5.78627e-05	0.735681	0.110297	1165.34	0.625393	13.3482	0.000123604	0.049165	0.358824	2731.8	0.62383	14.1466	6.68349e-05	0.0326262	0.638989	129.771	0.936874	11.988	0.000321976	0.153111	42382
	2	297.99	246.664	346.736	0.924454	11.2082	0.0010707	0.174489	1.86545	0.195394	2999.76	0.66897	14.4199	5.89597e-05	0.701844	0.114903	1110.2	0.66024	13.4362	0.000124229	0.0582803	0.259873	1341.81	0.648876	13.7326	9.9905e-05	0.0472179	0.7181	81.485	0.966132	11.5523	0.000531421	0.203555	50890
	2	212.095	150.613	106.884	0.90065	10.3899	0.00141083	0.194213	1.89138	0.20918	3331.43	0.641678	13.6657	8.58446e-05	0.715568	0.12057	1145.59	0.625703	12.9266	0.000157944	0.0524658	0.236047	1309.11	0.564571	13.0856	0.000139946	0.0418752	0.585243	102.895	0.943355	11.5578	0.000459488	0.165091	19616
	2	284.783	209.032	259.946	0.889038	11.0152	0.00103435	0.171652	1.94546	0.184807	3265.07	0.584268	13.9198	7.52704e-05	0.747088	0.103183	1060.44	0.595013	12.9476	0.000166397	0.0565793	0.272664	2082.86	0.536163	13.5666	0.00010286	0.0376083	0.557019	138.993	0.917874	11.6046	0.000522344	0.164579	29457
	2	327.937	180.81	147.559	0.845452	10.8408	0.000759368	0.141017	2.02202	0.183667	2720.04	0.651741	12.5777	0.000176723	0.786201	0.0864606	707.486	0.662135	12.029	0.000280281	0.0616902	0.298164	1481.79	0.681723	12.454	0.000196758	0.0433348	0.573904	77.913	0.953954	10.9474	0.000738681	0.191507	8294
	2	317.776	223.084	372.625	0.868734	11.5364	0.000719135	0.142181	1.94649	0.185658	3118.04	0.626202	14.7636	4.64211e-05	0.748551	0.0990069	969.961	0.615115	13.4062	0.000128516	0.0551769	0.265424	1427.34	0.636466	13.9942	8.631e-05	0.0438108	0.676023	119.693	0.945801	11.9446	0.000354012	0.175222	77884
	2	297.476	232.831	217.558	0.925408	11.3331	0.0010235	0.1713	1.95151	0.217795	3806.22	0.673145	15.2332	3.54065e-05	0.740064	0.118522	1165.06	0.642142	13.6809	0.000112364	0.0560831	0.321238	1928.66	0.647605	14.5461	5.86769e-05	0.0379271	0.662484	98.5152	0.956768	11.6891	0.000539578	0.189548	133089
	2	531.132	375.06	945.555	0.862456	12.1345	0.000364918	0.101008	2.04912	0.175594	2263.92	0.70232	13.5972	9.3067e-05	0.801289	0.0785031	534.194	0.69581	12.4945	0.000218544	0.0711662	0.266284	1372.5	0.642571	13.1673	0.000135249	0.0484741	0.591529	78.4548	0.953549	11.2829	0.000597667	0.194895	18542
	2	376.097	232.733	371.041	0.82825	10.7358	0.000829751	0.126875	2.00642	0.18094	2139.31	0.706969	12.1025	0.000239907	0.783136	0.084095	552.171	0.700632	11.6727	0.000351423	0.0602288	0.250166	1061.51	0.724335	11.858	0.000301791	0.0514289	0.589777	68.5934	0.956943	10.8398	0.000691911	0.19011	4447
	2	459.516	304.035	199.853	0.905762	10.3237	0.000938723	0.128923	2.01603	0.143893	1584.39	0.6141	10.8678	0.000557225	0.788958	0.068102	424.951	0.56315	10.515	0.000763103	0.0724045	0.238801	809.47	0.741323	10.7704	0.000611378	0.0557131	0.518909	29.5522	0.975508	9.74506	0.00154114	0.260806	1864
	2	353.84	247.91	296.032	0.9034	11.5812	0.000657199	0.139421	2.01858	0.201142	3013.14	0.687313	14.5506	5.02089e-05	0.778076	0.0981133	772.983	0.684907	13.1568	0.000147611	0.0621033	0.315407	1864.77	0.657135	14.094	7.41425e-05	0.0386696	0.700886	116.942	0.950758	11.9735	0.000341292	0.168815	45534

## Sheet: 4 Subimage Training
		SHG Intensity							R-Ratio						Degree of Circular Polarization							SHG-CD						SHG-LD
	2-Group Tag	Mean	MAD	Contrast	Correlation	Entropy	ASM	IDM	Mean	MAD	Contrast	Correlation	Entropy	ASM	Mean	MAD	Contrast	Correlation	Entropy	ASM	IDM	MAD	Contrast	Correlation	Entropy	ASM	IDM	MAD	Contrast	Correlation	Entropy	ASM	IDM	Pixel Density
	1	534.042	420.544	276.798	0.89485	11.2625	0.00088439	0.155681	1.95479	0.190962	1241.66	0.705516	13.4485	0.000111194	0.751004	0.100308	645.206	0.687375	12.7008	0.00019746	0.0732175	0.314697	538.744	0.571807	12.404	0.000263829	0.0705563	0.665249	98.4865	0.930495	11.3565	0.000547481	0.197196	24612
	1	402.067	297.927	211.174	0.876597	10.5519	0.00156943	0.188283	1.95532	0.213921	1968.5	0.661362	14.4204	6.27665e-05	0.743445	0.11471	1085.68	0.633498	13.5015	0.000124133	0.057431	0.371437	908.872	0.513049	13.3129	0.000148062	0.0552433	0.665498	183.06	0.867113	12.0271	0.000346492	0.14342	81473
	1	401.999	334.463	270.777	0.916799	10.466	0.00183759	0.2007	1.94737	0.221539	2085.24	0.666303	14.2678	6.83347e-05	0.736278	0.117244	1088.85	0.642326	13.4335	0.000124673	0.0577026	0.332679	694.496	0.549698	12.929	0.000192269	0.0639082	0.700113	158.636	0.892953	11.9027	0.000354457	0.153572	58913
	1	449.395	357.166	190.265	0.88797	10.9331	0.00146285	0.182844	1.87823	0.207979	1858.53	0.649317	14.6296	6.04667e-05	0.702098	0.124224	1253.19	0.625544	13.8403	0.000108079	0.0555399	0.411068	1062.72	0.540693	13.731	0.000112554	0.0514484	0.689756	190.413	0.874626	12.013	0.000396071	0.155129	188702
	1	384.454	303.28	167.125	0.874311	10.5476	0.00191466	0.199299	1.89871	0.211478	2069.47	0.627078	14.7206	5.36933e-05	0.712624	0.122169	1268.85	0.605178	13.8214	0.000106077	0.0527274	0.377044	959.664	0.517541	13.572	0.000124433	0.0518834	0.657456	194.791	0.859065	11.9678	0.000428961	0.144322	165001
	1	477.088	392.719	275.071	0.887592	11.0052	0.00148969	0.178732	1.9058	0.220321	2074.97	0.667441	14.8859	5.0815e-05	0.715026	0.127329	1333.19	0.63761	13.9764	9.86348e-05	0.0543488	0.413692	1170.9	0.506665	13.8397	0.000102995	0.0476919	0.640233	212.533	0.840938	12.1265	0.000335555	0.134999	240621
	1	466.478	367.877	284.946	0.841832	11.2224	0.00116805	0.162988	1.91705	0.204862	1892.73	0.63078	14.5693	6.32694e-05	0.724046	0.118086	1188.5	0.614036	13.6649	0.000125337	0.0583986	0.368347	820.678	0.562677	13.3951	0.000148754	0.0605479	0.674017	205.044	0.858678	12.1381	0.00031871	0.143284	169164
	1	544.193	460.931	471.039	0.848128	11.4196	0.00113453	0.162021	1.94368	0.19887	1707.21	0.662142	14.4757	6.55351e-05	0.740153	0.106918	964.02	0.629188	13.4814	0.000134454	0.06233	0.338286	687.982	0.587298	13.1748	0.000176478	0.064015	0.647909	159.047	0.886315	11.8745	0.000414097	0.159264	130212
	1	363.035	267.902	190.561	0.791017	10.6251	0.00158025	0.186629	1.97705	0.205194	1895.12	0.628629	14.3599	6.48049e-05	0.757899	0.105549	921.76	0.600244	13.3082	0.000140647	0.0588753	0.311427	613.487	0.547498	12.906	0.000198751	0.0625272	0.637617	122.587	0.905151	11.7578	0.000396072	0.159601	84052
	1	399.259	290.485	189.093	0.839221	10.6924	0.00149788	0.180409	1.92481	0.206859	1772.52	0.662135	14.5182	6.10147e-05	0.726877	0.117409	1142.13	0.632625	13.6599	0.000117352	0.0572211	0.400999	910.057	0.591013	13.5498	0.000127516	0.0572168	0.664353	186.047	0.868595	11.919	0.000421589	0.154919	120793
	1	343.503	259.293	145.956	0.8647	10.2426	0.00218713	0.211265	1.9264	0.204527	1868.18	0.638563	14.4117	6.40397e-05	0.729636	0.115951	1134.17	0.622595	13.5218	0.000127319	0.0573222	0.32765	685.007	0.555043	13.0251	0.000195023	0.0655598	0.707687	178.875	0.891147	11.9732	0.000378088	0.156321	85858
	1	334.792	259.542	161.482	0.86012	10.2739	0.00224547	0.214626	1.95937	0.221604	2146.2	0.643333	14.5566	5.72774e-05	0.741222	0.124179	1227.95	0.62533	13.5713	0.000126154	0.0565513	0.38941	927.529	0.552919	13.4431	0.00013427	0.0553073	0.660193	197.825	0.858804	12.1275	0.000301554	0.13381	93424
	1	286.844	211.695	109.768	0.835509	9.87852	0.00282976	0.234328	1.96019	0.238118	2563.41	0.64158	14.8239	4.70456e-05	0.738549	0.129791	1356.48	0.63218	13.7868	0.000106113	0.0514197	0.361394	812.26	0.563617	13.37	0.000140288	0.0562422	0.686311	210.166	0.86186	12.1616	0.000307365	0.132724	108279
	1	315.496	257.134	160.479	0.871557	9.85958	0.0033654	0.247393	1.87325	0.223751	2316.79	0.62773	14.7932	4.8566e-05	0.691674	0.133671	1492.35	0.603118	14.0277	8.72986e-05	0.0477149	0.423402	1202.22	0.532573	13.8678	9.38497e-05	0.045837	0.689145	240.48	0.846184	12.2904	0.000273648	0.124947	127373
	1	362.132	332.021	379.434	0.874066	10.199	0.00265773	0.220191	1.86725	0.229083	1969.32	0.706183	13.8982	8.0317e-05	0.693864	0.134448	1290.89	0.655659	13.3183	0.000126386	0.0590281	0.340134	829.618	0.499743	12.798	0.000203052	0.0601629	0.650151	184.273	0.868437	11.8156	0.000396438	0.149486	31688
	1	790.057	713.761	887.511	0.85291	11.9723	0.000687372	0.13792	1.96669	0.201017	1467.1	0.715415	13.8939	8.96455e-05	0.755513	0.10293	736.536	0.684615	12.9965	0.000171866	0.0740333	0.286161	477.864	0.612458	12.4296	0.000298791	0.0815811	0.672677	132.01	0.911218	11.6383	0.000467002	0.184061	34751
	1	776.857	777.512	738.837	0.905556	11.7468	0.00112467	0.162889	1.94274	0.208902	1615.6	0.701991	14.3709	6.76991e-05	0.739865	0.113665	937.855	0.661854	13.3923	0.000139841	0.0691292	0.347852	808.28	0.533119	13.2262	0.000166762	0.0614636	0.646569	172.078	0.873512	11.9612	0.000368857	0.156959	80406
	1	400.425	289.398	139.963	0.87642	10.5893	0.00153128	0.194207	1.9574	0.19998	1596.67	0.675053	14.0861	7.88209e-05	0.745753	0.106846	872.406	0.656023	13.2241	0.00014987	0.0623193	0.386557	879.115	0.557229	13.246	0.000152307	0.0577574	0.644509	139.557	0.892846	11.8061	0.000382563	0.158891	57272
	1	661.544	604.112	446.482	0.920499	11.6955	0.000904067	0.159692	2.01124	0.200209	1369.82	0.708706	13.9385	8.74571e-05	0.775115	0.100262	670.802	0.662326	12.8298	0.00020011	0.082159	0.376434	709.763	0.594626	12.9769	0.000194333	0.0673713	0.689539	101.914	0.931486	11.5638	0.000465705	0.198915	52028
	1	554.085	455.882	332.765	0.903739	11.2988	0.00100885	0.167894	2.02936	0.212478	1597.21	0.71343	14.0595	7.96559e-05	0.780792	0.100864	703.273	0.668538	12.9634	0.000175368	0.0743631	0.360664	705.514	0.584627	12.9998	0.000186048	0.0649923	0.675043	102.882	0.928089	11.5876	0.000456452	0.189824	51652
	1	570.585	451.049	417.575	0.845361	11.5405	0.000899837	0.143312	1.90745	0.197567	1606.6	0.673934	14.4129	6.39216e-05	0.724352	0.112781	1054	0.640302	13.5903	0.000119461	0.0576716	0.382777	837.826	0.611122	13.4595	0.000137769	0.0573336	0.608433	200.577	0.831245	11.981	0.000379351	0.137704	97039
	1	247.587	165.536	89.4956	0.765678	9.28777	0.00326405	0.235759	1.9009	0.207274	2023.81	0.606305	13.1426	0.000125687	0.713226	0.118556	1256.5	0.569467	12.7768	0.000170464	0.0492644	0.393585	1068.23	0.529089	12.6659	0.000191532	0.0519936	0.605476	210.193	0.814135	11.5574	0.000451848	0.135144	12833
	1	410.672	316.462	157.835	0.888929	10.4794	0.00168638	0.194118	1.95994	0.207628	1823.64	0.654814	13.8249	8.54574e-05	0.747726	0.110899	1023.89	0.613412	13.0534	0.000156384	0.06057	0.387014	961.807	0.545037	13.085	0.000158957	0.0556374	0.643313	138.715	0.903054	11.6367	0.000460127	0.169606	29502
	1	275.202	204.146	76.659	0.883936	9.54757	0.00348237	0.255057	1.8898	0.214024	2255.83	0.602485	14.3661	6.31418e-05	0.70777	0.127298	1414.64	0.58824	13.6356	0.000112976	0.0508737	0.394301	1076.63	0.512857	13.4698	0.000127108	0.0516237	0.627207	164.232	0.872783	11.8667	0.000388198	0.152261	64996
	1	265.951	171.706	60.7765	0.814924	9.4971	0.00278174	0.235927	1.91569	0.202159	2098.87	0.58854	13.7437	8.83599e-05	0.72804	0.114656	1195.54	0.574656	13.0916	0.000150768	0.052237	0.328234	804.73	0.48592	12.7778	0.000195495	0.0572107	0.551117	117.765	0.877175	11.4131	0.00050723	0.165523	28891
	1	289.791	201.121	123.477	0.805453	9.91945	0.00221204	0.204428	1.93011	0.204828	2012.43	0.602884	13.8538	8.24384e-05	0.733382	0.113779	1125.06	0.584027	13.161	0.000142965	0.0521753	0.322312	833.3	0.451895	12.8015	0.000197241	0.0560885	0.626323	173.377	0.861317	11.8644	0.000355495	0.1399	31689
	1	301.18	219.336	145.222	0.824938	9.95038	0.00232771	0.207658	1.8963	0.225006	2113.45	0.686577	14.0964	7.05494e-05	0.712444	0.125176	1191.9	0.653787	13.4656	0.000113961	0.0526689	0.309749	764.567	0.457634	12.7941	0.000206557	0.0573509	0.673556	161.635	0.889187	11.7979	0.000410871	0.157924	34049
	1	421.448	318.388	233.066	0.830665	10.7889	0.00152718	0.174456	1.88637	0.212904	2088.24	0.637106	14.7642	5.52603e-05	0.705418	0.125486	1431.04	0.609696	14.0062	9.43207e-05	0.0511871	0.416848	1197.9	0.504093	13.8303	0.000102849	0.049229	0.686351	259.295	0.83072	12.3457	0.000268196	0.124241	168009
	1	400.478	298.663	255.093	0.80081	10.6498	0.00160511	0.173756	1.87288	0.191064	1715.05	0.637985	14.3922	6.89021e-05	0.704597	0.109431	1128.42	0.603624	13.6905	0.000112117	0.0556085	0.359044	849.965	0.54938	13.3783	0.000145921	0.0587062	0.692759	181.53	0.880807	12.0332	0.000336626	0.149198	98916
	1	553.209	451.339	500.812	0.805568	11.5409	0.00105838	0.143053	1.96368	0.225785	2293.1	0.66876	14.8935	5.07435e-05	0.743868	0.117477	1248.15	0.628818	13.8682	0.000102514	0.0554306	0.383706	1070.53	0.497191	13.6772	0.00011697	0.0522303	0.62913	221.961	0.833542	12.1374	0.000331557	0.130416	160404
	1	320.276	255.53	136.016	0.877912	10.0055	0.00267597	0.221514	1.89452	0.227565	2144.75	0.63761	14.3874	5.96903e-05	0.707518	0.134544	1392.65	0.605945	13.6058	0.000114293	0.0533585	0.377001	1010.89	0.487458	13.3379	0.000141055	0.052108	0.690249	198.742	0.87262	12.0881	0.000315615	0.13863	53793
	1	392.164	328.28	172.549	0.879123	10.4795	0.00226435	0.211752	1.94293	0.249568	2461.08	0.676217	14.8341	4.62265e-05	0.726914	0.138617	1370.81	0.64496	13.7914	0.000106252	0.0543055	0.391797	1083.11	0.505992	13.6083	0.000118392	0.049984	0.674957	216.411	0.856572	12.1869	0.000323412	0.1307	87816
	1	461.117	408.122	283.465	0.895953	10.8444	0.00188712	0.195121	1.94648	0.238643	2439.22	0.65123	15.006	4.40686e-05	0.733377	0.131806	1324.68	0.631284	13.878	0.000105165	0.0534471	0.356452	942.735	0.480713	13.4933	0.000136912	0.0529417	0.677708	204.871	0.865872	12.2137	0.000286629	0.132025	178967
	1	328.622	260.668	210.77	0.835785	10.2646	0.00236605	0.211115	1.90372	0.206584	1969.77	0.628881	14.5352	6.09075e-05	0.719914	0.117371	1148.92	0.594024	13.6624	0.000114132	0.0548288	0.326082	655.021	0.558071	13.0648	0.000182393	0.0635571	0.654366	128.576	0.90606	11.7917	0.000393643	0.168012	125617
	1	361.019	303.342	299.712	0.832213	10.5119	0.00221414	0.203209	1.87452	0.212353	2008.83	0.634326	14.6668	5.61689e-05	0.69767	0.124477	1226.43	0.608226	13.8781	9.85927e-05	0.0534499	0.341402	665.558	0.586506	13.2027	0.000165969	0.0638481	0.653727	160.23	0.882628	11.9949	0.00033656	0.152981	172777
	1	288.179	224.824	165.636	0.804136	10.0372	0.00282551	0.220475	1.92499	0.241817	2792.93	0.639306	14.9226	4.52332e-05	0.721524	0.13155	1414.18	0.603249	13.9149	9.27143e-05	0.0492305	0.333633	727.962	0.534875	13.1943	0.000163144	0.0591458	0.657993	172.454	0.878401	12.0376	0.000322216	0.14692	138471
	2	565.646	516.356	412.69	0.932181	10.7656	0.00130579	0.177135	1.9295	0.178242	1078.65	0.724031	12.982	0.000155728	0.740689	0.0948716	620.942	0.685607	12.4166	0.000237803	0.0793281	0.28556	439.834	0.628141	11.9564	0.000377609	0.0890181	0.578613	64.783	0.936398	10.87	0.000783977	0.234125	15669
	2	482.049	352.517	226.561	0.87401	10.9234	0.00102679	0.159708	1.97003	0.201391	1341.67	0.748012	13.1977	0.000127508	0.75779	0.102098	655.153	0.735274	12.5735	0.000206906	0.0745317	0.306653	551.303	0.607637	12.13	0.000322961	0.0848981	0.640865	76.5528	0.938199	11.0344	0.000676511	0.220558	16062
	2	424.811	301.308	183.779	0.870535	10.4857	0.00139326	0.183467	2.04983	0.198678	1540.85	0.679087	13.3215	0.000118197	0.79146	0.0928531	614.138	0.672435	12.474	0.000227969	0.0726115	0.329825	619.67	0.593926	12.3967	0.000260881	0.0740189	0.682982	70.9929	0.950829	11.1393	0.000595309	0.216632	17824
	2	138.993	82.1958	22.32	0.75543	6.62107	0.0140262	0.341778	1.95315	0.228221	2771.02	0.452404	7.81624	0.00451154	0.743998	0.122681	1200.06	0.466975	7.76902	0.0047271	0.0414917	0.339182	611.993	0.609501	7.78621	0.00464241	0.0640567	0.779105	134.461	0.920609	7.69882	0.00505425	0.168717	562
	2	247.108	150.885	61.2922	0.737233	8.80486	0.00334579	0.22282	2.02161	0.230626	2450.63	0.629067	10.9697	0.000514333	0.770169	0.115326	1074.78	0.618699	10.8297	0.000588007	0.0542858	0.363916	720.183	0.632303	10.7881	0.000611091	0.0614189	0.629814	123.947	0.896747	10.3011	0.000939742	0.140917	2051
	2	364.535	252.021	131.853	0.778336	9.31469	0.00203387	0.177432	2.20772	0.214003	2457.57	0.484137	10.1917	0.000875081	0.853791	0.0823231	442.761	0.554705	9.92045	0.00112936	0.0782419	0.331407	516.814	0.644376	10.017	0.00103123	0.0678572	0.65512	113.744	0.92607	9.59099	0.00152826	0.180971	1389
	2	210.39	130.198	40.6238	0.836817	8.65644	0.00437621	0.284313	1.97099	0.182478	1663.15	0.504447	11.9931	0.00026844	0.758682	0.0981144	779.18	0.50065	11.6148	0.000374145	0.0586126	0.261449	281.23	0.667881	11.1861	0.000532057	0.0847595	0.674681	49.8853	0.967451	10.5934	0.000853543	0.232052	6577
	2	210.046	141.602	34.1824	0.860145	8.82301	0.00463403	0.308103	1.94471	0.205105	1856.85	0.590724	13.0992	0.000131789	0.741284	0.113299	913.263	0.589668	12.5092	0.00021217	0.0558599	0.281681	333.962	0.674879	11.8878	0.000350659	0.0850486	0.622563	75.6414	0.93464	11.111	0.000630456	0.189745	15625
	2	232.626	161.276	69.261	0.775826	9.20515	0.00317377	0.240982	1.97482	0.229145	2585.87	0.574827	12.2192	0.000224405	0.751385	0.117786	1057.52	0.565163	11.9113	0.000294415	0.0539741	0.280068	385.24	0.645449	11.4374	0.000444715	0.0796856	0.724429	58.0303	0.963636	10.6162	0.000877943	0.204706	6831
	2	223.222	133.788	25.702	0.859515	8.7033	0.00448084	0.314339	1.91131	0.161476	1321.01	0.505135	12.5435	0.000195027	0.733666	0.0920749	721.132	0.497016	12.07	0.000289154	0.0589533	0.280881	366.899	0.646247	11.8017	0.000353116	0.0744124	0.554771	28.7251	0.968034	10.1697	0.00126797	0.263958	10296
	2	207.078	131.293	19.1075	0.918272	8.27911	0.00626936	0.376794	1.92711	0.168791	1371.95	0.487723	12.1436	0.00025102	0.742499	0.0964547	674.738	0.50287	11.7038	0.000362334	0.0604595	0.299554	352.112	0.675103	11.6013	0.000391942	0.0753512	0.762127	32.9089	0.981771	10.185	0.00130034	0.254811	6897
	2	133.7	88.2902	14.7588	0.869582	7.59533	0.0114836	0.399383	1.88338	0.234219	2401.97	0.584898	11.5087	0.000357096	0.699278	0.13968	1276.34	0.590209	11.3174	0.000426867	0.0437712	0.330811	561.761	0.594283	11.1556	0.000491844	0.0624282	0.625688	81.7187	0.943007	10.4016	0.000940165	0.194559	5810
	2	154.794	104.918	14.5654	0.900344	7.46091	0.00890917	0.35485	1.96828	0.259975	2578.05	0.651896	9.76091	0.00117211	0.734386	0.139672	1096.7	0.604686	9.6946	0.00124755	0.0434762	0.371906	663.722	0.64249	9.68313	0.00126342	0.0456309	0.779026	92.1242	0.944524	9.16817	0.00208912	0.20993	1582
	2	197.721	106.54	39.7935	0.681562	8.4525	0.00459032	0.281336	1.87667	0.166595	1312.88	0.578271	11.6975	0.000331067	0.714155	0.0984966	806.762	0.551975	11.4768	0.000401712	0.054483	0.301523	451.995	0.628051	11.2705	0.000478899	0.070494	0.555111	44.308	0.956129	10.3692	0.000972754	0.215834	6066
	2	201.527	116.468	23.9903	0.840328	8.38418	0.00506097	0.314151	1.8944	0.187558	1355.44	0.679067	11.8862	0.000344794	0.719348	0.104969	742.178	0.671904	11.6724	0.000354318	0.0588703	0.337646	505.808	0.650805	11.503	0.00040626	0.0699345	0.619219	52.4948	0.95177	10.5949	0.000814879	0.203211	5627
	2	227.675	142.218	36.9877	0.858254	8.9479	0.0039686	0.285808	1.9551	0.20246	1796.18	0.64163	13.1546	0.000125917	0.744694	0.108788	872.624	0.630311	12.6025	0.000197156	0.0565576	0.365452	665.252	0.632815	12.4515	0.000225698	0.0636815	0.626851	91.4675	0.929969	11.3071	0.000514881	0.175364	16068
	2	236.473	165.402	42.8719	0.898848	9.00918	0.00422903	0.290554	1.87606	0.200543	1537.14	0.638388	12.8774	0.000152539	0.707655	0.117418	875.448	0.629988	12.4408	0.0002214	0.0611197	0.299923	353.339	0.710462	11.9763	0.000318544	0.081532	0.521135	54.1281	0.943232	10.5308	0.00103805	0.229323	13928
	2	357.084	305.301	176.194	0.89749	9.97561	0.00251784	0.247199	1.82686	0.172073	1099.62	0.657893	12.8125	0.00017376	0.683541	0.104398	687.843	0.64732	12.4553	0.000226851	0.0674831	0.224489	238.126	0.628536	11.4197	0.000537053	0.103883	0.539023	45.7551	0.954574	10.1018	0.00185538	0.251944	14021
	2	344.311	319.029	133.964	0.949304	9.6589	0.00343844	0.269657	1.88392	0.198641	1588.39	0.68095	12.9458	0.000169783	0.711722	0.118582	986.514	0.685141	12.4408	0.000254649	0.0725479	0.259939	399.777	0.593789	11.7526	0.000419347	0.0920035	0.498108	60.7317	0.927322	10.4547	0.00132102	0.247057	14489
	2	221.929	154.807	59.3649	0.773482	9.14737	0.0035258	0.259506	1.88036	0.20906	1853.33	0.65621	12.3541	0.000212597	0.705698	0.116658	944.092	0.629308	12.124	0.000256791	0.055054	0.239799	292.212	0.628388	11.3302	0.000500118	0.0904342	0.666845	53.6775	0.960905	10.6649	0.000847269	0.216783	8452
	2	159.677	87.7446	14.1439	0.83575	7.50681	0.00884397	0.357657	1.82432	0.187524	1723.45	0.537659	10.2967	0.000819264	0.681022	0.112923	1024.27	0.543268	10.2163	0.000887692	0.0479719	0.223617	341.208	0.493583	9.93927	0.00113203	0.0781827	0.402988	48.6315	0.908086	9.1959	0.00216565	0.220116	2409
	2	270.656	159.016	31.8142	0.835362	9.05109	0.00292751	0.263149	1.95453	0.174273	1267.19	0.617188	12.404	0.00020828	0.757723	0.0911784	596.717	0.604757	11.9432	0.000302578	0.0632227	0.200473	223.849	0.594642	11.129	0.000583394	0.0948704	0.42735	50.8318	0.910011	10.2937	0.00106907	0.211574	6215
	2	235.985	185.647	49.5103	0.918612	8.9114	0.00466922	0.297192	1.88696	0.222848	1648.17	0.695854	12.431	0.000198372	0.709409	0.129975	1005.17	0.659922	12.0889	0.000268503	0.0591188	0.266965	374.353	0.573175	11.514	0.000428179	0.0749956	0.684966	75.4207	0.949078	10.9664	0.000648715	0.188034	7255
	2	102.11	53.9709	8.87157	0.766158	6.81246	0.0144893	0.412929	1.83818	0.23355	3071.33	0.496988	10.5914	0.00066575	0.679688	0.141339	1629.61	0.523082	10.5306	0.000705508	0.0415962	0.23963	458.881	0.42521	10.2493	0.000910394	0.0680567	0.575609	127.058	0.88734	9.98064	0.00116375	0.14235	3737
	2	233.86	158.117	33.6496	0.888024	8.85775	0.00442865	0.306162	1.92977	0.189387	1765.4	0.547935	12.6744	0.000176491	0.737015	0.109449	960.294	0.56999	12.2046	0.000263274	0.0563128	0.292069	570.356	0.528796	11.9946	0.000310355	0.0649651	0.571998	99.8175	0.914406	10.7618	0.00107007	0.190414	12572
	2	351.795	282.152	159.377	0.886353	9.88653	0.0023518	0.230337	1.94875	0.186216	1459.21	0.640409	12.5852	0.000189042	0.748579	0.100662	744.37	0.636541	12.1334	0.000270477	0.0713768	0.273177	500.641	0.540893	11.7507	0.000394535	0.0792211	0.601242	97.0269	0.916571	10.9766	0.000730037	0.188628	9226
	2	338.262	215.681	52.8453	0.870052	9.33751	0.00243781	0.237897	1.96377	0.147534	1197.44	0.464872	11.1928	0.000464897	0.764569	0.0811972	573.599	0.480888	10.8169	0.000648706	0.0674878	0.237098	274.479	0.607073	10.6769	0.000724386	0.0868596	0.426251	47.6184	0.92485	9.85126	0.00143137	0.228197	2719
	2	259.79	184.205	54.8411	0.866953	9.07517	0.00343981	0.260226	1.96916	0.189436	1791.56	0.5572	11.315	0.000415958	0.760319	0.10237	832.799	0.580219	11.0442	0.000535127	0.0610678	0.235459	482.363	0.466625	10.7887	0.000661275	0.0756057	0.391513	86.3176	0.88122	9.85332	0.00153099	0.201424	4940
	2	309.811	149.475	50.0651	0.770759	7.71632	0.0055641	0.215077	2.00613	0.187883	1494.17	0.714558	8.36093	0.00308076	0.779099	0.0972758	708.122	0.750896	8.3073	0.00324715	0.0683438	0.284578	298.989	0.715656	8.24115	0.0034555	0.0740691	0.568186	43.2911	0.95845	7.95272	0.00456561	0.230107	422
	2	323.905	193.635	56.4472	0.854298	9.4128	0.00225583	0.220641	1.96971	0.172593	1299.37	0.63427	11.6416	0.000343551	0.762556	0.0867977	608.303	0.637904	11.3765	0.000428721	0.0662673	0.272933	382.22	0.602724	11.143	0.000528386	0.0785059	0.553195	58.7455	0.938792	10.3281	0.00108333	0.219266	3987
	2	271.237	115.035	22.6717	0.710593	7.9806	0.0049378	0.248482	2.14108	0.175846	1776.05	0.496176	9.37256	0.00154105	0.840281	0.0721509	500.008	0.46402	9.21113	0.00179911	0.0743938	0.359517	435.215	0.734699	9.25231	0.00174003	0.0714339	0.593064	42.3733	0.970362	8.89611	0.00244383	0.201167	843
	2	351.449	184.13	42.9614	0.829735	9.31296	0.00210377	0.220266	2.0598	0.180198	1215.4	0.615515	10.9529	0.000539165	0.80319	0.0795714	431.842	0.623102	10.6839	0.000686857	0.0753041	0.302933	292.481	0.74364	10.5827	0.000751747	0.101911	0.539969	40.8412	0.964476	9.58008	0.00195709	0.251661	3042
	2	294.035	179.91	70.4743	0.785699	9.7386	0.00213116	0.221001	1.91767	0.161265	1272.46	0.574456	13.1951	0.000134549	0.738379	0.0894681	692.584	0.566421	12.5744	0.000213708	0.0612396	0.251755	294.582	0.648307	11.8809	0.000371689	0.0879368	0.548519	65.9345	0.931194	11.0284	0.000688673	0.202076	21195
	2	292.419	190.442	80.5779	0.8201	9.74549	0.0023473	0.224208	1.96147	0.188811	1540.32	0.623671	13.4062	0.000110988	0.756418	0.0982887	729.688	0.614501	12.6904	0.000193131	0.0609908	0.258141	360.692	0.593058	11.9228	0.000369141	0.0805671	0.679161	97.806	0.931106	11.3484	0.000516858	0.190336	20442
	2	318.843	214.115	104.393	0.814942	9.85673	0.00217118	0.225151	1.9756	0.195018	1681.85	0.634848	13.3342	0.000116187	0.759722	0.102213	800.152	0.635441	12.6269	0.000204623	0.0620522	0.298494	389.684	0.680295	12.1365	0.00030774	0.0838045	0.699339	83.7959	0.945287	11.1976	0.000604719	0.209274	19389
	2	377.143	334.952	270.652	0.899725	10.1621	0.00234293	0.226291	1.93106	0.196956	1633.93	0.638407	13.1673	0.000130885	0.738951	0.106449	791.565	0.625145	12.5484	0.000214412	0.0659085	0.249958	330.218	0.590461	11.7295	0.000425234	0.0926231	0.738965	64.4556	0.965092	10.8458	0.000863461	0.234101	16858
	2	260.536	183.45	52.0335	0.888806	9.45699	0.00295257	0.262492	1.93855	0.197042	1662.87	0.574093	13.4215	0.00011053	0.738334	0.11194	862.445	0.571442	12.6587	0.000205334	0.0611493	0.322219	468.664	0.640765	12.411	0.000246369	0.0718008	0.743966	62.5592	0.965731	10.953	0.00094633	0.225862	24989
	2	190.997	118.264	28.1637	0.847132	8.53077	0.00528533	0.312181	1.89941	0.19917	1928.88	0.563062	13.4792	0.000107212	0.720464	0.116059	1044.98	0.547252	12.86	0.000177118	0.0513764	0.266017	389.247	0.554428	12.0236	0.000338802	0.0774905	0.436052	59.1596	0.900193	10.3247	0.00128632	0.215782	24928
	2	344.855	289.425	88.7368	0.939515	9.99961	0.00294066	0.263961	1.90829	0.199986	1529.85	0.644971	13.8414	9.02597e-05	0.719837	0.116595	865.79	0.640033	13.0598	0.000168718	0.0649802	0.327467	469.81	0.64692	12.6104	0.000237407	0.075236	0.686496	59.7337	0.964087	10.9061	0.00111641	0.240872	47726
	2	334.609	262.945	87.9092	0.907777	10.1229	0.00228447	0.229996	2.0555	0.253274	2378.51	0.690737	14.1158	6.84825e-05	0.782301	0.120971	878.321	0.667016	12.8961	0.000185824	0.0667981	0.340601	494.176	0.667154	12.647	0.00021741	0.073672	0.665248	75.3103	0.945274	11.2554	0.000589957	0.204769	35446
	2	458.913	300.042	128.993	0.86552	9.95936	0.00156903	0.18468	2.06523	0.161814	1283.14	0.588084	11.62	0.000347761	0.808491	0.0715435	487.759	0.58427	11.151	0.000518384	0.072677	0.308305	470.432	0.62467	11.1874	0.000507721	0.0802755	0.610492	81.9237	0.933374	10.185	0.00133446	0.219934	4329
	2	520.376	310.784	194.924	0.808776	10.4376	0.00102879	0.151644	2.05346	0.147144	935.33	0.634957	11.8308	0.000308678	0.807348	0.0649237	333.322	0.635491	11.2993	0.00047588	0.082746	0.223443	218.15	0.662513	10.9732	0.000624666	0.10056	0.53616	44.964	0.953361	10.1603	0.0012904	0.237426	4575
	2	348.205	197.895	77.9329	0.820803	9.52741	0.00216488	0.214471	2.04117	0.179061	1308.45	0.637335	11.9028	0.000284723	0.798113	0.0832084	543.158	0.629923	11.4561	0.000417998	0.0675621	0.287408	476.551	0.548388	11.3017	0.000483949	0.0735751	0.475438	52.8067	0.923113	10.3078	0.00107375	0.203525	4947
	2	801.178	647.138	780.816	0.847138	11.2068	0.00061616	0.107359	2.03839	0.211141	957.52	0.817728	11.8946	0.000303888	0.792083	0.0918321	317.929	0.821128	11.4767	0.000418658	0.095101	0.222942	205.524	0.691046	10.847	0.000734785	0.120069	0.42801	34.2534	0.948862	9.87779	0.00160168	0.255795	4691
	2	289.011	116.778	34.025	0.476791	3.63678	0.0838889	0.197716	1.94256	0.186306	1578.15	0.647827	3.70345	0.0791667	0.746507	0.0868787	858.717	0.568904	3.70345	0.0791667	0.0130351	0.187946	186.825	0.518903	3.65345	0.0816667	0.0899187	0.671223	13.8667	0.987254	3.53678	0.0913889	0.371023	45
	2	379.679	241.749	144.9	0.830432	9.34008	0.00247052	0.204725	1.98713	0.15649	885.23	0.669327	11.4162	0.000400383	0.780044	0.0744221	402.086	0.646563	11.1018	0.000526751	0.0709874	0.21577	192.928	0.719132	10.6096	0.000816519	0.108279	0.579393	37.2431	0.964472	10.199	0.00108129	0.232677	2739
	2	488.237	244.94	76.2985	0.798149	9.06166	0.00223123	0.172084	1.9229	0.162213	821.691	0.726953	9.71171	0.00122903	0.739005	0.0832964	446.879	0.701482	9.64667	0.00130686	0.0648638	0.345783	510.864	0.71869	9.57922	0.00139229	0.078202	0.39913	72.9654	0.868524	9.09137	0.0021453	0.19974	774
	2	271.832	155.909	59.1849	0.792344	8.06051	0.0051281	0.267328	2.14178	0.219197	2201.98	0.54719	9.27308	0.00164238	0.83294	0.0919634	515.447	0.616742	9.14776	0.00185199	0.0646465	0.257039	223.991	0.68758	9.05205	0.00202627	0.0939331	0.636705	48.422	0.95928	8.83822	0.00247643	0.2092	889
	2	233.519	159.524	40.3636	0.796536	7.04805	0.00964687	0.244802	1.97018	0.179162	1376.41	0.487767	7.75305	0.00470167	0.764019	0.09543	706.624	0.478005	7.70969	0.00490051	0.0714203	0.219386	200.177	0.573255	7.63762	0.00524489	0.0936077	0.523142	23.1183	0.96215	7.41841	0.00652933	0.256976	283
	2	256.487	134.831	25.6708	0.776349	6.91493	0.00972289	0.255702	2.09244	0.176575	1303.05	0.509217	7.54392	0.00546389	0.823851	0.0780778	416.038	0.488996	7.47715	0.00581379	0.0830433	0.221378	253.05	0.470157	7.46942	0.00587186	0.083482	0.458116	63.6989	0.878445	7.24321	0.00737426	0.200342	281
	2	349.92	212.556	60.1561	0.846967	7.1525	0.00798865	0.246412	1.9441	0.128556	970.695	0.359255	7.65587	0.00504239	0.753745	0.0673011	468.105	0.345111	7.61355	0.00525809	0.0597194	0.236054	163.484	0.736483	7.55837	0.00562079	0.1317	0.591021	13.604	0.984961	7.19714	0.00817076	0.319532	315
	2	158.387	76.9594	10.1396	0.775875	7.07195	0.0107318	0.372669	1.8981	0.163752	1411.6	0.433881	9.77011	0.00118041	0.722194	0.0926827	811.957	0.39831	9.68504	0.00127779	0.0530288	0.297298	339.359	0.656856	9.57277	0.00142429	0.0745758	0.550625	38.0169	0.954616	8.95037	0.00266117	0.234614	1566
	2	276.79	170.155	69.2043	0.81333	9.34111	0.00299733	0.238984	1.92039	0.173735	1158.62	0.674787	12.6996	0.000175295	0.735262	0.0910887	579.245	0.653994	12.2942	0.000241465	0.0633023	0.251357	329.405	0.595101	11.6098	0.000425928	0.0841504	0.593845	52.6346	0.951812	10.8531	0.000711415	0.213676	10124
	2	396.777	279.097	109.225	0.909998	10.3432	0.00160935	0.208369	2.05052	0.196563	1533.65	0.657225	13.7012	9.49037e-05	0.792776	0.0937688	587.896	0.66495	12.598	0.000224751	0.0732851	0.329562	485.302	0.659905	12.5749	0.000232966	0.0747807	0.736321	85.958	0.949478	11.4455	0.000501584	0.195105	30127
	2	197.835	101.539	13.6877	0.821062	7.86626	0.00609019	0.335742	1.92201	0.151912	1167.94	0.46515	10.8648	0.000571706	0.738125	0.0866455	684.73	0.444409	10.6367	0.000704683	0.0594753	0.267907	346.652	0.646159	10.4533	0.000835029	0.0798991	0.49038	32.333	0.954249	9.6912	0.00153702	0.231391	1992
	2	281.987	218.071	96.1403	0.899562	8.58141	0.00498628	0.278455	1.92062	0.174781	1442.18	0.592204	11.1487	0.00046955	0.733122	0.0964454	846.168	0.518082	10.9633	0.000557724	0.0649075	0.304613	440.426	0.652987	10.8155	0.000634307	0.0826599	0.439328	48.982	0.925888	9.75249	0.00154524	0.228485	2916
	2	235.462	126.801	31.7328	0.732914	8.1037	0.00468731	0.253875	2.03562	0.18579	1803.58	0.55158	9.4261	0.00149548	0.789175	0.0899604	681.909	0.540575	9.33711	0.0016234	0.0587624	0.3114	322.904	0.745476	9.22446	0.00181043	0.0895458	0.772326	32.0902	0.984244	8.8918	0.0025053	0.237438	1058
	2	251.834	175.285	71.6948	0.839213	9.12723	0.00352712	0.253542	1.98548	0.193429	1802.97	0.580811	11.9259	0.00027921	0.764048	0.100581	841.936	0.570813	11.5672	0.000384928	0.0618015	0.309874	439.632	0.674331	11.4516	0.000425709	0.0764081	0.630878	72.9804	0.94015	10.4164	0.00106599	0.210123	5113
	2	340.107	244.203	96.6548	0.865615	10.0702	0.00190958	0.211287	2.02961	0.206205	1784.61	0.625614	13.0665	0.000134052	0.780976	0.101541	757.111	0.611358	12.354	0.00024128	0.0631101	0.356498	572.058	0.668384	12.3853	0.000233601	0.0667653	0.785072	105.527	0.948704	11.1683	0.000690549	0.195637	14360
	2	226.769	146.41	61.5985	0.776517	9.11755	0.00322131	0.248867	1.95574	0.21898	1971.79	0.645075	12.2947	0.000216056	0.745277	0.11407	953.117	0.627993	11.9997	0.000279579	0.0543151	0.295855	489.209	0.570098	11.6265	0.00038347	0.067307	0.70077	96.899	0.938334	10.9642	0.000655184	0.189188	7351
	2	294.498	223.094	100.079	0.881481	9.58392	0.00269414	0.225924	2.06207	0.258428	2874.75	0.652356	12.4296	0.000192631	0.785265	0.120166	1031.53	0.645334	11.9465	0.000295847	0.0577918	0.355096	715.963	0.591194	11.8835	0.000313822	0.0631982	0.739566	144.887	0.922742	10.9979	0.000698769	0.170234	7590
	2	336.441	217.658	49.069	0.89566	9.4295	0.00245254	0.240469	2.00398	0.165766	1140.38	0.592519	11.749	0.000320401	0.784424	0.0814397	517.728	0.56024	11.3161	0.000461072	0.0700243	0.346078	408.791	0.724914	11.4361	0.000420037	0.0718808	0.686897	35.4458	0.97584	9.8872	0.00158515	0.249455	4101
	2	215.857	135.979	19.8677	0.900321	7.14285	0.00894139	0.323202	2.01611	0.22372	1692.37	0.661225	8.18618	0.00346675	0.771855	0.111845	545.295	0.687241	8.15547	0.00356609	0.0568361	0.355079	379.869	0.759382	8.10396	0.00374342	0.0834253	0.780155	47.813	0.977615	7.92658	0.00449993	0.250224	538
	2	458.228	289.358	81.003	0.862857	9.7675	0.00158225	0.206174	2.16777	0.22952	1795.45	0.709626	11.2007	0.000443001	0.839697	0.0910819	409.471	0.727157	10.8109	0.000632712	0.0804351	0.378717	496.138	0.725205	10.9048	0.000583692	0.0752675	0.635121	67.8788	0.944865	10.0597	0.0012554	0.220894	2297

## Sheet: 16 Subimage Training
		SHG Intensity							R-Ratio						Degree of Circular Polarization							SHG-CD						SHG-LD
	2-Group Tag	Mean	MAD	Contrast	Correlation	Entropy	ASM	IDM	Mean	MAD	Contrast	Correlation	Entropy	ASM	Mean	MAD	Contrast	Correlation	Entropy	ASM	IDM	MAD	Contrast	Correlation	Entropy	ASM	IDM	MAD	Contrast	Correlation	Entropy	ASM	IDM	Pixel Density
	1	303.394	195.344	40.2137	0.777519	8.78658	0.00435426	0.276154	1.96133	0.213094	383.038	0.657	11.6599	0.00037772	0.747205	0.114626	226.194	0.637566	10.9512	0.000666051	0.109871	0.370966	363.25	0.520763	11.4219	0.000467478	0.078484	0.649695	85.7197	0.861535	10.5588	0.000905886	0.192601	8179
	1	682.077	572.235	157.139	0.919982	10.4306	0.00152957	0.195277	1.98104	0.183238	231.1	0.701494	11.2931	0.000524294	0.765902	0.0943342	120.486	0.702377	10.434	0.00100884	0.157463	0.309477	192.332	0.608884	10.9366	0.000733239	0.116207	0.681157	35.4066	0.953541	9.95806	0.00159359	0.288224	8160
	1	515.468	397.543	155.887	0.832917	10.122	0.00194364	0.196293	1.95992	0.199255	265.267	0.707084	11.5302	0.000468771	0.750957	0.0998561	138.277	0.676611	10.7789	0.000761754	0.140437	0.264034	161.513	0.533527	10.6913	0.000924846	0.126609	0.599229	47.2017	0.906162	10.241	0.00122758	0.235659	10283
	1	326.768	235.28	89.998	0.782157	8.96595	0.00462987	0.268075	1.91626	0.201271	355.064	0.674908	11.8068	0.000366144	0.724886	0.107461	219.012	0.62271	11.1284	0.000598412	0.116165	0.291317	202.211	0.586115	11.1422	0.00061167	0.098897	0.601551	60.5322	0.881491	10.4417	0.001001	0.208924	10451
	1	345.141	230.408	75.7622	0.804495	9.03812	0.00397661	0.26345	1.94216	0.205887	380.665	0.641976	12.2578	0.000289531	0.738906	0.112552	236.17	0.615203	11.4309	0.000531135	0.110867	0.370967	387.252	0.493945	12.0267	0.000354243	0.0802101	0.657155	90.2751	0.857655	10.9966	0.000662835	0.181221	29861
	1	561.447	461.639	188.537	0.904905	10.1076	0.00215692	0.216738	1.99941	0.22068	377.775	0.695781	12.1934	0.000302637	0.764465	0.110739	199.74	0.668692	11.1425	0.000649502	0.132624	0.36127	297.782	0.570204	11.7332	0.000440209	0.0947863	0.686296	70.6074	0.899659	10.7838	0.000782931	0.214979	22601
	1	353.796	262.489	90.0953	0.774624	9.34247	0.00390147	0.256357	1.93756	0.205769	373.795	0.654516	12.0642	0.000329269	0.733959	0.109511	219.169	0.616341	11.2785	0.000578719	0.115086	0.317786	243.159	0.591048	11.4546	0.000531441	0.101068	0.655876	68.227	0.890824	10.7616	0.000757333	0.20438	18155
	1	343.029	225.959	44.7014	0.844079	8.80692	0.00437364	0.278055	1.92284	0.199641	373.757	0.624201	11.77	0.000378672	0.730501	0.112431	248.988	0.599647	11.1358	0.000621662	0.110154	0.368982	372.16	0.483728	11.6113	0.000428672	0.0780707	0.598114	89.3061	0.844749	10.703	0.000816798	0.182967	8850
	1	333.628	234.397	56.1624	0.818083	9.01205	0.00451995	0.279308	1.93964	0.221122	456.021	0.644598	12.2902	0.00028678	0.732289	0.121794	288.095	0.621524	11.5249	0.000502633	0.107754	0.384588	411.132	0.499247	12.0086	0.000353937	0.0795124	0.664719	105.6	0.845615	11.0381	0.000659644	0.184797	20161
	1	267.195	178.76	31.5843	0.842032	8.46845	0.00615453	0.31039	1.92152	0.238726	518.04	0.668689	12.2931	0.000261582	0.718466	0.133732	321.129	0.658181	11.5846	0.000459641	0.0976042	0.363349	369.913	0.516904	11.7733	0.000389153	0.0834543	0.702082	104.456	0.861129	10.9532	0.000674328	0.181207	15788
	1	320.847	225.927	57.9705	0.778202	8.94835	0.00446536	0.27645	1.98033	0.238388	472.433	0.661399	11.8932	0.000333834	0.748873	0.120412	247.551	0.642435	11.1526	0.000574785	0.108046	0.335313	290.364	0.501982	11.2707	0.000553	0.0946413	0.687442	78.2317	0.887594	10.6622	0.000818749	0.203968	8851
	1	586.976	451.705	104.58	0.895235	10.2179	0.00172932	0.208651	1.90804	0.189535	237.65	0.711895	11.5135	0.000514955	0.725695	0.104033	152.435	0.685135	10.8596	0.000767504	0.146053	0.336526	268.569	0.545529	11.3803	0.00057685	0.104183	0.603437	45.9489	0.913611	9.99986	0.0017446	0.27218	12237
	1	456.193	368.179	77.8456	0.895393	9.72842	0.00330399	0.251137	1.90213	0.201708	386.41	0.610577	12.3343	0.000293482	0.715158	0.119932	273.836	0.594991	11.5485	0.000554463	0.112934	0.412815	466.492	0.510632	12.4684	0.000256649	0.0722925	0.764787	100.241	0.885312	10.9289	0.000907671	0.206217	46840
	1	347.831	258.486	58.2977	0.851451	9.04698	0.00485924	0.287072	1.8788	0.206982	423.642	0.60013	12.4272	0.000263413	0.70394	0.123809	299.993	0.595155	11.7128	0.000470558	0.102061	0.36601	400.255	0.47924	12.1952	0.000322936	0.0783728	0.70123	101.491	0.865552	11.0805	0.000705874	0.185836	42797
	1	254.57	165.522	31.869	0.777247	8.2048	0.00685436	0.312448	1.88191	0.197802	425.742	0.554189	11.6401	0.000385777	0.705956	0.114766	277.201	0.53875	11.1339	0.000570721	0.0948885	0.340035	305.041	0.523588	11.3186	0.000497479	0.0835386	0.698381	94.7042	0.866346	10.6085	0.000946577	0.182753	6428
	1	366.5	265.5	48.6806	0.880484	9.16752	0.00419397	0.274234	1.91425	0.21773	396.728	0.663101	12.5072	0.000255196	0.719879	0.126459	278.694	0.6375	11.6691	0.000496833	0.108983	0.405551	425.035	0.529156	12.3614	0.000282004	0.0741002	0.599666	88.8939	0.844021	10.9844	0.000724067	0.186253	48730
	1	474.582	386.257	106.438	0.88096	9.91567	0.00315389	0.243045	1.83819	0.203828	382.661	0.633063	12.4258	0.000290505	0.680255	0.125959	303.537	0.609234	11.8729	0.0004435	0.106931	0.422408	437.735	0.560384	12.5055	0.000262384	0.0785016	0.682944	97.1223	0.863434	10.9378	0.000928804	0.205379	80895
	1	424.68	336.865	88.1489	0.872945	9.64386	0.00353592	0.252362	1.89018	0.211325	401.102	0.642934	12.5479	0.000259189	0.708174	0.122371	276.728	0.614576	11.7438	0.000470293	0.109208	0.381399	393.969	0.520017	12.3099	0.000300645	0.0778593	0.606811	84.8638	0.853464	10.7379	0.00103602	0.202565	74709
	1	369.769	304.635	69.0524	0.890313	9.23093	0.00488222	0.28237	1.93762	0.215972	448.486	0.615375	12.5199	0.000248336	0.730813	0.119987	274.793	0.58887	11.5767	0.000514069	0.107714	0.382734	374.437	0.539325	12.2058	0.000311971	0.080596	0.663562	104.917	0.844557	11.0742	0.000676231	0.17886	41067
	1	295.698	201.793	39.0946	0.829586	8.7125	0.00553053	0.295569	1.90448	0.2169	455.532	0.609601	12.6036	0.000229804	0.714642	0.127163	317.253	0.594266	11.8244	0.000433353	0.097228	0.420457	498.978	0.480371	12.5281	0.000241903	0.0676358	0.684062	108.369	0.85043	11.2048	0.00056667	0.169146	54491
	1	498.493	377.279	113.016	0.848943	10.1203	0.00227309	0.219106	1.9555	0.219728	416.711	0.659338	12.6172	0.00024455	0.739479	0.11867	251.176	0.635635	11.6004	0.000527452	0.114971	0.390304	413.978	0.511845	12.3489	0.000295464	0.0777138	0.603505	93.4041	0.838801	10.8132	0.000963852	0.195025	74930
	1	497.567	399.301	99.8323	0.877338	9.87289	0.00266176	0.231924	1.92433	0.177393	303.069	0.596068	11.726	0.000449114	0.737583	0.0988768	191.75	0.577399	10.9647	0.000789623	0.128609	0.355402	325.491	0.50368	11.7704	0.000413694	0.0857501	0.541547	58.7833	0.871091	10.2492	0.0013634	0.232248	17338
	1	569.556	490.747	158.344	0.897875	10.1746	0.00280711	0.229377	1.91984	0.218797	407.267	0.672139	12.6315	0.000246876	0.723274	0.123777	278.45	0.63936	11.7688	0.000473868	0.114561	0.389744	445.585	0.490136	12.415	0.000287391	0.0751673	0.612551	100.034	0.832609	11.0777	0.000668413	0.182591	74024
	1	605.062	544.143	207.761	0.886527	10.493	0.00241944	0.213091	1.97528	0.217794	422.223	0.654384	12.504	0.000270078	0.751349	0.114043	242.102	0.622116	11.478	0.000569267	0.124313	0.37095	382.972	0.523993	12.1712	0.000349526	0.0842786	0.684309	90.7023	0.871371	10.9601	0.000767859	0.205595	49173
	1	332.229	235.189	43.4774	0.808672	8.93609	0.0047963	0.270628	1.96537	0.252547	530.898	0.675992	12.4241	0.000236967	0.73979	0.135236	325.511	0.650088	11.5861	0.000471331	0.103838	0.371939	437.124	0.451953	11.9105	0.000364941	0.0752996	0.641807	112.82	0.823281	11.064	0.000610212	0.167129	12810
	1	421.193	328.635	134.983	0.810336	9.60302	0.00307396	0.233251	1.93355	0.206758	348.525	0.662244	11.8777	0.00035543	0.733282	0.11564	240.333	0.634883	11.1269	0.000655393	0.122523	0.340742	298.154	0.522949	11.4858	0.000501535	0.0926046	0.674402	84.1912	0.877929	10.7899	0.000788291	0.201908	11684
	1	598.545	462.975	154.793	0.858405	10.5311	0.00162994	0.202654	1.9524	0.176628	264.388	0.639252	11.8975	0.000410008	0.748442	0.0972304	164.804	0.622525	10.9582	0.00083121	0.141547	0.325429	202.076	0.655968	11.5965	0.000517369	0.111762	0.708017	60.7	0.919097	10.7189	0.000917419	0.231759	52788
	1	405.351	338.015	150.411	0.852453	9.44959	0.00410412	0.248194	1.88636	0.195255	390.718	0.601104	12.2396	0.000310825	0.709352	0.114277	281.046	0.579726	11.5663	0.000521771	0.109138	0.334333	318.846	0.519796	11.8229	0.000445969	0.0929717	0.652071	107.286	0.839504	11.0258	0.00072565	0.185241	29592
	1	472.46	337.691	61.9311	0.858101	9.59073	0.00243947	0.250993	2.00629	0.188153	321.479	0.631335	11.5972	0.000415746	0.769483	0.0950902	174.163	0.605518	10.7468	0.000818768	0.130072	0.40291	342.256	0.639415	11.688	0.000393916	0.0824542	0.686662	71.4278	0.898475	10.6157	0.000864815	0.199692	6683
	1	314.488	235.286	68.9522	0.821949	9.0375	0.00507046	0.274693	1.88307	0.223296	487.125	0.612052	12.5453	0.000233628	0.701381	0.133167	354.586	0.59448	11.8769	0.000400097	0.094521	0.395182	448.448	0.482238	12.2591	0.000300098	0.0760366	0.644273	133.354	0.791898	11.2894	0.000537249	0.156298	35020
	1	450.406	344.899	128.536	0.812207	9.95822	0.00276564	0.220486	1.90457	0.213587	445.063	0.62175	12.5988	0.000249783	0.715406	0.124385	312.904	0.601819	11.8235	0.000458134	0.104446	0.391842	395.398	0.548099	12.3406	0.000299832	0.082095	0.659599	119.631	0.824815	11.2628	0.000557745	0.171478	69672
	1	646.909	546.575	273.525	0.838372	10.7791	0.00178376	0.192101	1.95196	0.205069	341.868	0.684743	12.3823	0.000297714	0.744283	0.109379	211.207	0.648644	11.3815	0.000606879	0.130094	0.33392	267.467	0.595544	11.8685	0.000444703	0.0999835	0.642787	76.1686	0.887916	10.8397	0.000857253	0.212924	64821
	1	473.095	390.122	192.027	0.85287	9.6405	0.0034593	0.258187	1.96913	0.185772	311.488	0.639182	11.9874	0.000367293	0.755531	0.0935255	163.027	0.602217	11.0481	0.00069685	0.128539	0.334434	245.758	0.610113	11.6658	0.000483597	0.0978028	0.635261	50.4706	0.922071	10.4901	0.00108058	0.241205	29116
	1	443.558	373.817	169.894	0.840616	9.81796	0.00362936	0.233802	1.90697	0.224935	505.738	0.610062	12.7826	0.000209024	0.713157	0.129602	349.782	0.580805	12.0071	0.000377462	0.0960575	0.414313	472.551	0.511086	12.5348	0.000246769	0.0738289	0.632569	135.423	0.784744	11.3645	0.000498481	0.151241	68345
	1	377.77	267.227	88.933	0.755464	9.53079	0.00307121	0.2406	1.94697	0.19412	361.292	0.607686	12.1128	0.000331921	0.745329	0.10474	220.014	0.574508	11.2155	0.000637864	0.116905	0.297931	221.531	0.563138	11.4405	0.000558359	0.103866	0.575321	56.311	0.894908	10.5086	0.00102696	0.219754	29704
	1	379.768	287.003	76.678	0.825463	9.47695	0.00360075	0.26057	1.98054	0.205461	350.936	0.660937	12.2112	0.000300759	0.759361	0.104349	182.478	0.633087	11.1923	0.00061995	0.121742	0.326731	263.693	0.556044	11.7005	0.000446823	0.09035	0.614253	61.3217	0.893165	10.7303	0.00080652	0.20699	29449
	1	282.978	209.705	54.0358	0.821833	8.61968	0.00622929	0.298822	1.94542	0.241474	553.454	0.622221	12.4509	0.00023087	0.730319	0.134698	342.7	0.5997	11.6084	0.000460012	0.0992324	0.375581	427.525	0.469475	11.9777	0.000341812	0.072963	0.665037	118.36	0.833109	11.1271	0.000581743	0.166169	16477
	1	309.923	230.124	84.9988	0.760391	9.03461	0.0045156	0.263789	1.99505	0.213948	456.556	0.572966	12.1603	0.000290905	0.765569	0.108702	223.798	0.557108	11.116	0.000642233	0.112039	0.300649	255.175	0.486992	11.385	0.000538936	0.0935525	0.647582	58.8742	0.905356	10.609	0.000860868	0.211949	18910
	1	375.369	279.829	95.4017	0.808155	9.12941	0.00380438	0.256069	2.05226	0.217261	448.636	0.620242	11.5616	0.00040738	0.788831	0.100756	186.234	0.600869	10.648	0.000832169	0.124089	0.33018	276.086	0.555512	11.0705	0.000614531	0.0929529	0.710219	66.5732	0.918682	10.0256	0.00175293	0.244708	5989
	1	248.362	157.252	28.4265	0.764876	8.19407	0.00631527	0.29486	1.91084	0.21191	398.456	0.626164	11.1795	0.000510795	0.71747	0.122969	299.16	0.588928	10.8059	0.000695328	0.10018	0.380868	353.893	0.531769	11.0193	0.000588545	0.0798581	0.600861	86.1405	0.842789	10.2263	0.00111869	0.192588	4079
	1	370.01	281.539	79.7161	0.85143	9.2432	0.00429577	0.261825	1.88025	0.203833	366.838	0.644841	12.2709	0.00029882	0.703778	0.120313	277.597	0.614776	11.6353	0.000485607	0.110085	0.380468	372.913	0.553813	12.1309	0.000339263	0.0864792	0.614645	91.3909	0.846647	10.7609	0.000963233	0.206562	31502
	1	322.825	238.144	41.631	0.885707	8.80191	0.0054809	0.298994	1.92831	0.220218	383.154	0.684691	12.3803	0.000253376	0.726448	0.123341	259.965	0.652351	11.5074	0.000515855	0.113626	0.349912	303.996	0.569996	11.8364	0.000409773	0.0917659	0.771756	95.6036	0.895254	11.0182	0.000702436	0.19458	24815
	1	220.334	165.124	48.1564	0.846196	7.33205	0.0111017	0.358283	1.95455	0.215885	473.557	0.537803	9.95769	0.00109302	0.742487	0.117648	251.976	0.533092	9.63951	0.00144785	0.110086	0.318116	286.701	0.491742	9.80908	0.00124835	0.0932025	0.705529	117.277	0.855978	9.57579	0.0015979	0.164814	1453
	1	355.93	256.297	75.0744	0.828949	9.18426	0.0039825	0.257723	1.93769	0.199368	353.178	0.624145	12.1332	0.000311148	0.735373	0.11313	245.407	0.591874	11.3501	0.000579018	0.114197	0.388597	373.647	0.546777	12.0483	0.000343686	0.0832067	0.606422	80.7439	0.859389	10.7976	0.000807799	0.197682	25202
	1	443.066	312.43	91.9506	0.833563	9.77705	0.00267488	0.233036	1.94375	0.208752	355.274	0.676415	12.4211	0.000273817	0.736075	0.115973	242.012	0.64904	11.5553	0.000538227	0.1182	0.418024	364.495	0.624322	12.3503	0.000290569	0.0868059	0.712813	93.3777	0.879631	10.9413	0.000843757	0.208998	60010
	1	369.795	284.561	80.8426	0.862219	9.29123	0.00435183	0.275062	1.92439	0.200589	380.044	0.618414	12.3169	0.000305121	0.729461	0.114926	255.131	0.611316	11.4793	0.000588214	0.115502	0.328543	279.171	0.547925	11.7731	0.000481225	0.0995761	0.696114	84.8588	0.890132	10.9153	0.000808948	0.210452	50295
	1	275.693	185.935	46.755	0.730769	8.56238	0.00579969	0.296282	1.92778	0.182317	339.61	0.588115	11.6006	0.000430226	0.737081	0.101199	213.571	0.577701	10.9452	0.000698433	0.115149	0.264002	183.58	0.543344	10.7782	0.000881898	0.12127	0.565559	68.4492	0.868653	10.3548	0.00114278	0.229202	9295
	1	355.643	282.509	85.7708	0.855339	9.19632	0.00466653	0.280672	1.96977	0.208724	379.391	0.626677	12.1427	0.00031658	0.749786	0.117849	241.678	0.615688	11.1927	0.000699788	0.122758	0.393517	370.927	0.559228	11.9984	0.000361455	0.0864022	0.667756	83.422	0.880244	10.9187	0.000707594	0.195049	23305
	1	325.093	235.609	55.3938	0.839817	9.03895	0.00463379	0.2849	1.95019	0.215145	445.748	0.602471	12.4098	0.000262128	0.73671	0.123032	289.07	0.594432	11.529	0.000538874	0.106089	0.403832	385.261	0.569332	12.2036	0.000307289	0.0801853	0.651094	102.064	0.844219	11.1113	0.000596968	0.173032	34523
	1	347.636	246.15	59.7759	0.824247	9.20382	0.00397649	0.27103	1.98216	0.231098	492.65	0.64161	12.6952	0.000219318	0.75079	0.124212	284.637	0.63568	11.6172	0.000518046	0.107923	0.377841	336.303	0.595063	12.151	0.0003286	0.0871545	0.685185	101.644	0.861976	11.1553	0.000598339	0.181226	45752
	1	169.297	101.77	14.0705	0.733099	7.1884	0.0138221	0.397169	1.90108	0.242544	583.248	0.612155	12.5068	0.000221223	0.706262	0.138337	368.174	0.601529	11.7934	0.000394313	0.0843134	0.346651	328.945	0.519127	11.7933	0.00038361	0.0809728	0.616072	118.05	0.795199	10.941	0.000731943	0.157343	18367
	1	207.258	137.747	27.5615	0.833392	7.54862	0.011145	0.3749	1.94346	0.225707	514.046	0.581406	11.561	0.000395032	0.731589	0.127517	309.767	0.576261	10.9913	0.000628315	0.0981069	0.386782	409.766	0.485598	11.3451	0.000474086	0.0741903	0.728799	111.024	0.860995	10.729	0.0007456	0.169176	5995
	1	355.515	289.65	84.8237	0.872897	9.18412	0.00491659	0.28492	1.96511	0.23802	446.987	0.693727	12.569	0.000235858	0.741693	0.129401	271.626	0.664588	11.5709	0.000514532	0.115736	0.369619	361.169	0.538452	12.0228	0.000358791	0.0855157	0.649005	96.0702	0.854974	11.0559	0.000636022	0.179775	29601
	1	278.68	213.152	51.2924	0.842516	8.59732	0.00731743	0.32696	1.96113	0.243607	522.971	0.653805	12.7528	0.000201939	0.738075	0.131924	296.051	0.640994	11.7434	0.000449041	0.105245	0.35436	328.149	0.535732	11.9989	0.000363838	0.0853526	0.696933	97.2115	0.870761	11.0489	0.000681477	0.181182	37216
	1	240.976	171.46	36.6255	0.795882	8.20763	0.00738891	0.325211	1.96673	0.223131	509.829	0.589729	11.6858	0.00037404	0.745843	0.119925	286.364	0.572692	10.9913	0.00065879	0.106666	0.326488	260.286	0.554482	11.1513	0.000576621	0.0943968	0.728926	88.1327	0.896291	10.6013	0.00089491	0.198438	6944
	1	156.495	95.9513	10.1523	0.81164	6.71823	0.0169003	0.425968	1.86866	0.214238	495.724	0.560207	10.1842	0.000931392	0.691985	0.129414	332.116	0.544236	9.97491	0.00112423	0.087602	0.40009	449.181	0.478816	10.1489	0.00096877	0.0684912	0.642494	93.1826	0.859944	9.43641	0.00207429	0.182276	1836
	1	186.186	123.583	14.9897	0.807192	7.42113	0.0133507	0.398044	1.87809	0.228459	493.695	0.602643	12.3482	0.000247639	0.695382	0.13902	359.343	0.579222	11.6917	0.000434548	0.0922689	0.400107	463.928	0.469807	12.1314	0.000291283	0.0671934	0.737816	99.1635	0.88161	10.9454	0.000737161	0.173319	17338
	1	169.279	104.094	11.6149	0.790734	7.10763	0.0144661	0.422024	1.81929	0.214929	426.47	0.62281	12.1559	0.000287894	0.667218	0.134868	334.766	0.588445	11.7063	0.000405006	0.0898805	0.353021	370.674	0.465602	11.7938	0.000382472	0.0786023	0.654154	81.2118	0.891786	10.6257	0.00109025	0.199487	16650
	1	149.591	84.56	7.5991	0.749396	6.61297	0.0163786	0.424433	1.93581	0.242971	584.987	0.555552	10.5341	0.000733003	0.72756	0.137466	346.489	0.55357	10.1777	0.0010098	0.0858951	0.3416	354.784	0.454716	10.3352	0.000877052	0.0768266	0.667085	102.33	0.858206	10.0007	0.00115449	0.158376	2104
	1	275.045	187.542	36.1458	0.816851	8.5604	0.00605741	0.309793	1.91552	0.211189	435.206	0.590747	12.323	0.000266464	0.720228	0.122652	294.946	0.567838	11.5656	0.00049441	0.100782	0.406501	447.215	0.504107	12.2399	0.000288769	0.074062	0.731663	94.1483	0.887743	11.0068	0.000686299	0.186219	28102
	1	237.137	166.058	29.491	0.814263	8.17041	0.00860675	0.343847	1.83958	0.216501	446.634	0.609489	12.4374	0.000255464	0.678333	0.133578	344.649	0.58169	11.8883	0.000391935	0.0911865	0.378193	423.284	0.46945	12.1701	0.000312883	0.0754177	0.619126	91.2861	0.852861	10.9966	0.000659275	0.173955	32121
	1	256.141	189.889	35.9807	0.849778	8.34979	0.00755087	0.333479	1.93952	0.224999	463.341	0.617338	12.3534	0.000260163	0.732553	0.126375	282.615	0.593402	11.4695	0.00052658	0.107312	0.352286	352.97	0.477447	11.8432	0.000391536	0.0837331	0.67639	82.9685	0.88615	10.8089	0.000863896	0.195376	21483
	1	409.374	333.869	134.448	0.867553	9.41239	0.0041925	0.269163	1.91842	0.226772	448.488	0.656206	12.6417	0.000225844	0.718203	0.127927	291.893	0.628681	11.7887	0.000438125	0.108201	0.416485	467.401	0.530397	12.4983	0.000248268	0.0728915	0.713507	106.56	0.864847	11.1605	0.000614627	0.181775	50300
	1	281.953	212.472	60.1242	0.839294	8.59364	0.00705533	0.321777	1.9028	0.233988	496.878	0.646169	12.647	0.000218767	0.707854	0.13414	323.543	0.615086	11.8532	0.000402092	0.0959011	0.405728	479.288	0.492764	12.3857	0.000259989	0.069012	0.713727	110.094	0.865282	11.1576	0.000630645	0.171053	37913
	1	169.751	107.824	9.42427	0.811318	7.03524	0.0146949	0.424578	1.80824	0.200328	394.908	0.561675	11.51	0.000420839	0.657653	0.130359	307.66	0.560895	11.1697	0.000559696	0.0865948	0.373265	344.021	0.54199	11.3752	0.000466611	0.0799668	0.680708	77.2221	0.886819	10.4558	0.000988631	0.194461	6063
	1	271.131	228.765	95.0094	0.878494	8.21058	0.0103883	0.358155	1.86447	0.23577	507.883	0.628074	12.6176	0.000220649	0.686679	0.142201	353.546	0.606727	11.934	0.000381167	0.0940369	0.386145	454.842	0.469125	12.278	0.000278718	0.0691234	0.664624	101.265	0.854472	11.116	0.000596615	0.164363	30555
	1	225.08	150.244	16.1532	0.847923	7.75716	0.00976565	0.375373	1.85939	0.230256	461.573	0.674885	11.714	0.000361707	0.689285	0.135533	308.07	0.633847	11.2068	0.000544571	0.0995641	0.350662	408.877	0.416026	11.4268	0.000452337	0.068329	0.576298	82.9889	0.852501	10.3834	0.00111463	0.183367	6013
	1	404.948	301.058	80.8289	0.818012	9.23261	0.00280394	0.213501	2.11002	0.229055	394.395	0.63327	10.919	0.000597767	0.806088	0.11283	179.859	0.625975	9.91152	0.00143072	0.148046	0.419313	442.416	0.586915	10.8656	0.000639645	0.0770322	0.668202	117.331	0.826092	10.2549	0.00104922	0.165306	2842
	1	217.468	151.277	28.4443	0.791293	7.93426	0.00785556	0.327179	1.84847	0.200803	382.334	0.583922	10.9846	0.000584562	0.690951	0.119941	274.842	0.55137	10.6834	0.000735255	0.10214	0.267603	213.258	0.442775	10.3493	0.00101376	0.108909	0.589297	78.6534	0.836167	10.1018	0.00120344	0.194981	3822
	1	342.357	294.227	107.246	0.859362	8.8686	0.00604635	0.306912	1.87605	0.221706	360.491	0.724708	11.9692	0.000324661	0.701582	0.129039	262.979	0.662727	11.2952	0.000546778	0.122233	0.323596	300.053	0.478435	11.359	0.000549163	0.0932153	0.629199	74.9565	0.887407	10.554	0.00102779	0.21126	11867
	1	444.559	437.448	302.759	0.872238	9.40661	0.00476852	0.261916	1.82491	0.215108	399.843	0.664902	11.9587	0.000348418	0.672903	0.132943	306.44	0.628254	11.4861	0.000496546	0.116075	0.338803	326.741	0.506236	11.4603	0.000527057	0.0965254	0.644964	88.5004	0.868712	10.757	0.000795078	0.207519	12982
	1	710.974	555.514	218.927	0.83501	10.7692	0.00137646	0.183086	2.00369	0.195884	299.301	0.704537	11.9428	0.00039469	0.77515	0.0945309	149.263	0.676868	10.8844	0.0008003	0.146933	0.296514	197.773	0.631728	11.2893	0.000672255	0.117902	0.694602	65.7521	0.913362	10.6767	0.000894074	0.239326	18755
	1	440.371	364.924	145.73	0.869433	9.54475	0.00380005	0.255109	1.94389	0.211333	371.392	0.65627	12.4094	0.000259147	0.739134	0.117954	243.578	0.631691	11.4665	0.000561988	0.114977	0.371871	404.434	0.490816	12.1977	0.000320002	0.0768268	0.668419	106.745	0.849428	11.2144	0.00055433	0.167489	37005
	1	782.53	728.965	270.265	0.904408	10.9018	0.00177307	0.194237	1.87104	0.173592	269.429	0.630344	11.5214	0.000590796	0.708217	0.102695	192.11	0.601805	10.9295	0.000874109	0.146124	0.317124	241.509	0.568687	11.3831	0.000618668	0.114753	0.544653	59.6053	0.872739	10.3881	0.00118627	0.247044	18978
	1	692.13	625.352	277.346	0.880834	10.3941	0.00201204	0.198315	1.97976	0.200891	323.147	0.679437	11.812	0.000375392	0.763987	0.100991	168.797	0.643927	10.8804	0.000746324	0.137844	0.266466	185.077	0.539352	10.8994	0.000805578	0.120927	0.558387	40.8475	0.923308	10.1555	0.00124772	0.253344	10805
	1	479.052	438.845	104.951	0.895815	9.48492	0.00344506	0.247473	2.04061	0.216972	362.494	0.630334	11.3889	0.000451062	0.784516	0.111357	183.333	0.610352	10.2838	0.00119168	0.14197	0.368182	332.72	0.54763	11.2558	0.000500404	0.0793286	0.711713	78.0905	0.89792	10.3864	0.00107238	0.190673	4654
	1	664.39	523.132	222.378	0.862593	10.549	0.00152503	0.19073	2.00645	0.195443	340.768	0.65721	11.9919	0.000360905	0.77723	0.0942688	164.483	0.619151	10.8914	0.000778269	0.136729	0.284608	224.392	0.540925	11.3177	0.000612583	0.108641	0.590044	56.2819	0.897098	10.4218	0.00110035	0.237121	18853
	1	359.001	238.012	39.4035	0.876981	8.95236	0.0042757	0.288709	1.97054	0.178035	272.858	0.628212	11.6079	0.000441295	0.758439	0.0926941	152.225	0.610123	10.769	0.000802671	0.129822	0.366753	302.071	0.572078	11.6246	0.000450787	0.0888068	0.620683	58.1866	0.899285	10.5602	0.000922681	0.219825	14378
	1	373.886	243.913	53.349	0.798837	9.12173	0.00336155	0.246755	2.01888	0.211151	333.589	0.690569	11.4921	0.000424306	0.773021	0.10231	174.26	0.63489	10.6615	0.000807438	0.129163	0.388843	375.708	0.542106	11.3554	0.000483071	0.0854756	0.615236	60.2528	0.897777	10.335	0.00102584	0.213103	5575
	1	453.306	313.11	59.2465	0.897368	9.29191	0.00308133	0.263349	2.01565	0.179909	237.709	0.668007	11.1766	0.000542016	0.784426	0.0889568	120.706	0.64535	10.245	0.00111328	0.149559	0.336853	224.534	0.635468	11.0105	0.000630187	0.103382	0.619708	32.3027	0.949869	9.8698	0.00157184	0.274225	6648
	1	267.834	151.668	14.7646	0.841741	6.88018	0.0100986	0.313644	2.05118	0.177416	285.531	0.530817	7.54058	0.0056531	0.794255	0.0907167	133.735	0.508488	7.43529	0.00623301	0.132687	0.401867	391.866	0.538737	7.55169	0.00555831	0.0820711	0.73019	80.8494	0.836123	7.5003	0.00584534	0.178008	345
	1	257.6	163.039	27.1692	0.838804	8.1698	0.00673292	0.341787	1.91427	0.210445	395.795	0.619927	11.5844	0.000416411	0.719563	0.119832	261.212	0.600319	11.0576	0.000634494	0.105108	0.413027	435.375	0.512498	11.5885	0.000419355	0.0811151	0.665123	82.6646	0.877253	10.5478	0.000906758	0.207964	8568
	1	468.85	351.772	80.5141	0.878233	9.80649	0.0027099	0.241847	1.95176	0.204316	326.769	0.69105	12.1397	0.00033401	0.741926	0.110101	200.605	0.676069	11.3034	0.000620952	0.126897	0.387437	359.621	0.562634	12.0458	0.000359453	0.0876629	0.649384	70.0207	0.891147	10.8156	0.000758913	0.211448	28751
	1	656.152	589.732	142.89	0.932119	10.3887	0.00211386	0.226226	1.98624	0.181033	251.602	0.659221	11.6334	0.000457225	0.76628	0.0952748	144.414	0.626583	10.6769	0.00093611	0.15949	0.377441	282.013	0.605134	11.628	0.000489693	0.103549	0.694662	48.3327	0.930083	10.4331	0.00102801	0.264366	17440
	1	306.043	227.867	44.5233	0.888129	8.80975	0.00505072	0.30085	1.94784	0.20305	382.391	0.580508	11.5824	0.000417388	0.739886	0.11315	234.578	0.544959	10.8806	0.000723926	0.115571	0.416761	379.492	0.552133	11.5498	0.000424908	0.0847818	0.570997	60.9224	0.886586	10.2289	0.00122672	0.223855	10108
	1	375.965	267.739	52.5739	0.874653	9.42741	0.0030166	0.257239	1.9856	0.193137	338.69	0.594315	11.7245	0.000422238	0.762366	0.1005	175.768	0.576215	10.7962	0.000824549	0.132543	0.355535	270.933	0.570777	11.5069	0.000499749	0.0964254	0.663918	40.4223	0.93663	10.2868	0.00113106	0.261573	16366
	1	503.229	387.032	95.3027	0.898936	9.84744	0.0026877	0.247133	1.99731	0.199949	310.191	0.678047	11.9714	0.000371339	0.767975	0.0997883	163.801	0.656049	11.0003	0.000731156	0.140602	0.360499	299.972	0.571688	11.7719	0.000447325	0.0981453	0.649706	56.2964	0.914996	10.5928	0.000940389	0.245419	22774
	1	785.875	642.482	218.785	0.886046	10.5468	0.00148066	0.186608	2.04515	0.184806	205.479	0.750554	11.3536	0.000520839	0.798822	0.0868056	104.241	0.731217	10.2516	0.00120408	0.177118	0.321646	205.289	0.629499	11.0578	0.000675527	0.109283	0.590361	33.0681	0.933983	9.96032	0.00145156	0.276843	6782
	1	822.253	764.696	328.402	0.916348	10.8636	0.00155398	0.190982	2.0591	0.217367	295.207	0.747189	11.9428	0.000365638	0.794856	0.0993176	140.85	0.695918	10.6911	0.00089273	0.172616	0.3728	297.447	0.588599	11.6425	0.000495595	0.102517	0.706146	53.7967	0.931518	10.4918	0.00105525	0.264465	17698
	1	777.36	644.365	196.553	0.902489	10.0629	0.00140871	0.162176	2.17928	0.244057	337.137	0.757994	10.6757	0.000738483	0.841653	0.0848718	93.4156	0.710216	9.83924	0.00134746	0.174591	0.358322	225.676	0.645756	10.4869	0.00086139	0.1122	0.630691	35.2849	0.938194	9.79781	0.00141748	0.23852	2369
	1	372.931	270.199	77.4084	0.772355	9.32513	0.00340817	0.2405	1.91099	0.206363	356.648	0.660911	11.8103	0.000356712	0.722696	0.116921	248.773	0.621192	11.1836	0.00058233	0.113392	0.356219	320.316	0.583259	11.5148	0.000489668	0.0893239	0.600713	95.938	0.825757	10.6718	0.000874414	0.194372	8475
	1	229.513	149.481	29.0462	0.762974	8.02307	0.00793185	0.324431	1.87768	0.199027	394.743	0.579579	11.7144	0.000379711	0.701259	0.118601	289.639	0.54852	11.2416	0.00055082	0.0989155	0.395807	456.191	0.501272	11.7202	0.000385936	0.0748679	0.617664	107.861	0.808118	10.6204	0.000921255	0.180079	8647
	1	506.227	382.462	153.519	0.836444	10.122	0.00228643	0.204088	1.93793	0.194837	347.378	0.633317	12.3402	0.000281357	0.740212	0.110125	238.441	0.609342	11.4606	0.000567833	0.113503	0.377345	354.989	0.571666	12.2208	0.00032678	0.081636	0.650547	109.489	0.82965	11.1477	0.000635705	0.166259	57246
	1	336.728	239.684	92.7831	0.744231	8.64302	0.00440652	0.246314	1.93468	0.225113	441.656	0.633033	10.8211	0.000625975	0.728718	0.120663	285.349	0.577705	10.5124	0.000806607	0.0959155	0.386126	406.398	0.566284	10.7307	0.000682913	0.0836618	0.594916	110.81	0.796083	10.161	0.00107057	0.167219	2378
	1	225.827	134.457	15.1506	0.80641	7.37756	0.0100988	0.366337	1.94834	0.214554	408.872	0.648196	10.2967	0.000873438	0.74191	0.110875	210.354	0.630502	9.97946	0.00114856	0.108256	0.389846	342.098	0.617904	10.1664	0.000999275	0.0868735	0.528863	56.9171	0.871315	9.46245	0.00180787	0.220933	1497
	1	483.871	372.064	136.964	0.807231	10.0577	0.00242861	0.212279	1.91322	0.212177	336.951	0.702405	12.3677	0.000270256	0.723245	0.119196	236.527	0.668133	11.5647	0.000495757	0.114657	0.368995	342.715	0.574699	12.0916	0.000356861	0.0859938	0.612598	102.013	0.832134	10.8413	0.000934785	0.194141	36353
	1	841.466	724.061	382.923	0.850155	11.2691	0.00126987	0.167173	1.89291	0.197597	323.401	0.690895	12.2597	0.000323938	0.715352	0.112523	236.717	0.647028	11.5762	0.000518149	0.123203	0.397648	363.329	0.624768	12.2767	0.000318936	0.0884253	0.654252	80.5244	0.880963	10.7445	0.00102557	0.220015	41818
	1	452.749	358.902	105.741	0.887031	9.44573	0.0034443	0.25884	2.08384	0.246117	484.74	0.685975	12.3465	0.000250087	0.792677	0.109879	202.074	0.649524	11.1687	0.00060232	0.124297	0.453673	479.389	0.581586	12.1548	0.000321938	0.0801125	0.667622	85.6753	0.87122	10.7708	0.000867024	0.204522	14022
	1	476.199	380.565	115.496	0.851744	9.25415	0.00280243	0.210955	2.1096	0.207832	383.848	0.636276	10.7436	0.00066758	0.815691	0.0976171	172.254	0.616672	9.78993	0.00152427	0.148964	0.341388	323.934	0.535203	10.5059	0.000824346	0.0880347	0.724728	83.9208	0.890548	10.0697	0.00119619	0.183794	2125
	1	889.296	749.738	312.193	0.868221	10.8903	0.00125534	0.161031	2.00733	0.214627	381.264	0.700544	11.9074	0.000362539	0.773714	0.102824	182.807	0.672441	10.9174	0.000757323	0.141247	0.345815	324.601	0.567609	11.62	0.000452717	0.0892617	0.542163	60.7351	0.876704	10.1844	0.00146072	0.240166	9156
	1	228.817	133.302	13.4182	0.798498	7.44146	0.00917009	0.352723	1.88432	0.176006	340	0.544892	9.78944	0.00126891	0.713764	0.103029	221.79	0.521632	9.54319	0.00157025	0.100098	0.317941	313.333	0.48746	9.74448	0.00131975	0.0940014	0.521296	39.6982	0.913491	8.94623	0.00270311	0.272575	1205
	1	237.871	140.292	17.6609	0.761461	7.78097	0.00754177	0.337758	1.90564	0.181995	359.639	0.565834	11.0127	0.000590618	0.72359	0.105817	247.545	0.551537	10.5904	0.000821226	0.107263	0.35006	370.688	0.514949	10.9699	0.000609082	0.0810819	0.538148	53.4437	0.88271	9.97844	0.00134783	0.226359	3775
	1	261.318	173.593	23.2467	0.843739	8.2084	0.00737466	0.335602	1.9147	0.188787	365.796	0.584055	11.9663	0.000342219	0.72902	0.108557	241.985	0.566865	11.2262	0.000605914	0.106995	0.347803	359.836	0.473757	11.8325	0.000374721	0.0770062	0.595147	61.4971	0.889617	10.6426	0.000825679	0.202289	16024
	1	249.802	190.56	22.9778	0.894051	7.97733	0.00936189	0.351793	1.89434	0.187962	411.248	0.535612	10.8304	0.000679013	0.715443	0.105535	238.67	0.510623	10.4659	0.000916034	0.112617	0.32958	300.775	0.508676	10.8056	0.000677998	0.0807736	0.61541	53.9631	0.916814	9.83704	0.00192938	0.231595	3418
	1	448.003	319.959	48.1228	0.892713	9.45152	0.00278854	0.246814	2.08169	0.224556	385.947	0.656775	11.8081	0.000351265	0.79914	0.108438	191.141	0.632246	10.5763	0.00100759	0.13466	0.433232	455.493	0.557326	11.8016	0.000357606	0.0764908	0.771377	86.8255	0.907012	10.6389	0.000991212	0.214798	8152
	1	445.316	360.837	97.0454	0.885163	9.55498	0.00355383	0.25075	1.9174	0.188457	362.579	0.594647	11.8716	0.000384644	0.730189	0.107204	241.447	0.568166	11.1771	0.000640763	0.120413	0.371738	364.154	0.529243	11.8057	0.000406542	0.0876461	0.539426	61.7659	0.872914	10.3778	0.00116783	0.224679	16370
	1	313.367	223.502	41.1045	0.857415	8.77876	0.00546194	0.295911	1.92212	0.197518	386.362	0.590803	12.129	0.000312159	0.731245	0.112859	252.137	0.570161	11.3094	0.000593732	0.1111	0.347367	370.038	0.471201	11.8732	0.00039012	0.0810011	0.530233	60.3953	0.869055	10.508	0.000956895	0.211819	22831
	1	274.046	198.508	29.3841	0.883193	8.26724	0.00754998	0.332606	1.93669	0.207373	417.267	0.579005	11.7941	0.000364241	0.733136	0.118523	273.037	0.548767	11.0735	0.000658445	0.104791	0.411676	432.951	0.545566	11.8021	0.000367082	0.0789158	0.577895	78.1399	0.851379	10.6612	0.000830823	0.193928	9424
	1	358.451	276.098	56.5711	0.883182	9.13179	0.00454419	0.283168	1.89383	0.193908	368.773	0.594157	12.0152	0.000362819	0.717179	0.113068	250.181	0.5645	11.2835	0.000623181	0.119999	0.347223	328.37	0.506287	11.7633	0.000434336	0.0915241	0.575404	55.2707	0.894997	10.355	0.00123425	0.244739	25295
	1	290.589	184.833	30.815	0.812499	8.55837	0.00517895	0.30321	1.91512	0.189903	389.306	0.563047	11.9306	0.00034667	0.730506	0.108014	246.589	0.552136	11.2044	0.000612247	0.109009	0.322843	314.209	0.483282	11.5697	0.000473172	0.0875669	0.55034	54.1199	0.88454	10.3677	0.00104939	0.230397	17233
	1	250.948	160.557	27.5381	0.756151	8.05128	0.00725461	0.317067	1.93934	0.204409	448.541	0.586156	11.149	0.000518899	0.739741	0.11107	257.589	0.585697	10.6168	0.000806803	0.11051	0.319261	329.019	0.476906	10.8443	0.000678061	0.0877337	0.541057	64.478	0.857328	10.0026	0.00128429	0.22173	3905
	1	193.694	141.063	20.1672	0.900302	7.23377	0.0139394	0.405791	1.88491	0.22911	480.96	0.620171	11.2013	0.000485642	0.702504	0.136976	323.982	0.60671	10.7448	0.000716763	0.093778	0.407823	410.025	0.537092	11.1083	0.00052222	0.0680393	0.55093	61.7933	0.858384	9.97576	0.00131953	0.193522	3658
	1	207.705	133.954	16.3727	0.830008	7.64941	0.0109766	0.381546	1.87004	0.231551	548.847	0.604135	12.6093	0.000214651	0.690573	0.140853	387.225	0.596348	11.9747	0.000363908	0.0855843	0.430665	539.162	0.503336	12.4584	0.000241006	0.0665163	0.680949	105.019	0.856769	11.0874	0.000621995	0.173508	26619
	1	215.61	137.513	16.781	0.837362	7.71619	0.00929916	0.356008	1.90312	0.228291	489.516	0.62659	11.7429	0.000354896	0.71557	0.131598	315.307	0.603677	11.1274	0.000587206	0.0970918	0.343895	345.996	0.494128	11.3016	0.000513064	0.0830605	0.553577	58.9619	0.868297	10.2461	0.00111355	0.211808	7605
	1	362.443	277.195	101.323	0.832031	8.83425	0.00445034	0.266664	1.96142	0.183963	351.598	0.551568	11.048	0.000566572	0.756943	0.0974382	194.492	0.536138	10.4342	0.00092054	0.119277	0.287292	261.047	0.423812	10.7041	0.000770589	0.095296	0.661029	62.2385	0.902591	10.2239	0.00107629	0.212864	4165
	1	304.556	203.399	48.5217	0.767355	8.93932	0.00409856	0.256917	1.92657	0.207533	393.701	0.631158	12.0012	0.000315628	0.731801	0.114039	237.347	0.615112	11.2462	0.000560218	0.107004	0.313909	318.41	0.470972	11.5003	0.000488575	0.0865713	0.65676	83.9294	0.875559	10.837	0.000727758	0.191498	13897
	1	249.948	155.32	37.5095	0.704647	8.18643	0.00644518	0.302939	1.81835	0.172601	296.021	0.612245	11.2364	0.000530251	0.681995	0.104255	213.678	0.596242	10.8871	0.000681987	0.103514	0.222874	182.028	0.396741	10.327	0.00112738	0.121339	0.487136	45.8078	0.88392	9.93593	0.00143059	0.239282	6048
	1	164.237	92.2141	11.5876	0.685369	6.84712	0.0137268	0.377394	1.95582	0.22828	601.795	0.528118	9.80961	0.00118005	0.742448	0.119254	274.658	0.534758	9.57064	0.00146464	0.0860413	0.306012	300.321	0.432785	9.61101	0.00142223	0.0782988	0.590361	103.97	0.780897	9.3931	0.00168479	0.153953	1254
	1	243.217	162.207	41.8466	0.826991	8.16693	0.00672386	0.313391	1.93557	0.205181	430.65	0.569766	11.8271	0.000352282	0.734612	0.115447	267.519	0.546968	11.1245	0.000613326	0.101629	0.333934	353.622	0.452108	11.4012	0.00051336	0.0829091	0.554713	81.2306	0.826702	10.5856	0.00091586	0.186399	10349
	1	281.92	206.436	60.5709	0.760883	8.49337	0.00570594	0.27261	1.88812	0.212421	459.867	0.599381	11.0408	0.000539892	0.706259	0.124112	319.226	0.568317	10.665	0.000751679	0.0954693	0.36238	462.085	0.405682	10.9023	0.000616188	0.072125	0.64367	120.207	0.809606	10.391	0.000916196	0.158546	3278
	1	248.288	160.495	41.5816	0.760889	7.76528	0.0081415	0.308418	1.84915	0.216549	531.161	0.633135	10.2888	0.000881776	0.687939	0.127177	389.71	0.593399	10.1361	0.000996086	0.0808395	0.31897	440.836	0.413547	10.1327	0.000997506	0.0726707	0.626264	131.058	0.7786	9.80989	0.00132874	0.165531	1820
	1	165.288	90.3806	19.125	0.502567	6.68507	0.013641	0.359564	1.91567	0.194895	498.205	0.498054	8.47831	0.00294304	0.729266	0.104963	279.439	0.433931	8.39452	0.00317093	0.109615	0.237125	165.853	0.491797	8.26962	0.00355831	0.119066	0.693571	60.6248	0.899678	8.22778	0.00377015	0.19263	557
	1	278.811	186.826	28.9595	0.81543	8.34369	0.00551666	0.300237	1.96038	0.206224	380.064	0.566323	10.9027	0.000600349	0.750153	0.112258	200.388	0.556218	10.2719	0.00103097	0.116267	0.340821	357.41	0.511821	10.7859	0.000671724	0.0792058	0.710992	86.8227	0.886691	10.0193	0.00140982	0.204579	3056
	1	127.339	65.6878	7.13704	0.62132	5.71804	0.0240621	0.430678	1.91568	0.227628	483.391	0.59656	7.43272	0.00599955	0.720301	0.125994	289.768	0.537492	7.3788	0.0062729	0.0928976	0.291595	281.778	0.505331	7.37125	0.00631003	0.09243	0.694377	102.21	0.858482	7.28354	0.00685048	0.182661	378
	1	312.564	206.029	74.1468	0.756517	8.67324	0.00459073	0.264056	1.86557	0.189686	281.845	0.676649	11.4786	0.000469722	0.706486	0.106523	184.929	0.648155	11.0299	0.00061384	0.116646	0.245192	172.104	0.490058	10.6691	0.000894361	0.110353	0.577468	37.7392	0.92879	10.0564	0.0013944	0.259701	7346
	1	308.35	232.104	66.3378	0.842251	8.85895	0.00544938	0.280526	1.90285	0.236973	482.79	0.689518	12.5399	0.00022775	0.712159	0.131197	297.861	0.6547	11.7675	0.000403181	0.102052	0.32558	353.896	0.440158	11.8031	0.000416138	0.080349	0.680522	92.0025	0.871746	10.9009	0.000794868	0.193757	22464
	1	427.992	360.959	139.84	0.829269	9.73632	0.00325462	0.221441	2.09142	0.277193	637.411	0.681408	12.4611	0.0002272	0.794647	0.122539	242.132	0.646491	11.0902	0.00068742	0.124592	0.339978	352.905	0.477174	11.6372	0.000448366	0.0891214	0.662026	96.644	0.857827	10.6568	0.0010273	0.204063	12711
	1	373.615	264.185	50.8208	0.837197	9.14421	0.00394105	0.26091	1.87668	0.214379	382.663	0.676752	12.1926	0.000291522	0.69957	0.126231	296.735	0.643151	11.6489	0.000444071	0.107582	0.390795	442.101	0.500711	12.0453	0.00034203	0.0828679	0.663934	117.733	0.830431	11.1123	0.000606936	0.1787	13879
	1	399.218	302.168	89.7757	0.824299	9.45288	0.00382031	0.244578	1.84645	0.204308	403.961	0.627143	12.4956	0.000263383	0.686178	0.123919	323.312	0.593091	11.9246	0.00040571	0.101514	0.390101	448.527	0.491222	12.4083	0.000281257	0.0768557	0.680837	126.179	0.82746	11.3223	0.000525887	0.167567	54904
	1	355.6	255.65	104.804	0.77448	9.10712	0.00413672	0.247659	1.85326	0.195694	359.467	0.638365	12.1491	0.000313625	0.693213	0.115582	274.077	0.608736	11.6096	0.000463469	0.104515	0.344684	354.18	0.499221	11.8652	0.000405553	0.0863914	0.666268	93.062	0.865289	10.9497	0.00072182	0.18589	18610
	1	354.87	253.857	62.8015	0.83353	9.12614	0.00435255	0.268355	1.90179	0.214148	444.217	0.62514	12.5634	0.000247365	0.712805	0.126681	322.835	0.608221	11.8448	0.000442087	0.0989426	0.43523	519.219	0.508283	12.6067	0.000227077	0.0696	0.714176	123.159	0.847112	11.2882	0.000550917	0.16793	47033
	1	517.547	399.535	168.032	0.824792	10.1944	0.00229469	0.201897	1.91705	0.2153	441.589	0.632253	12.5912	0.000245852	0.720556	0.123464	315.14	0.606745	11.8397	0.000441274	0.104671	0.434267	507.05	0.512409	12.5735	0.000243354	0.0734035	0.667295	129.357	0.81507	11.3104	0.000537828	0.162622	52193
	1	496.764	374.879	156.143	0.806394	9.95814	0.00255426	0.210069	1.89736	0.202394	363.39	0.662778	12.313	0.000291766	0.714961	0.114235	256.066	0.635127	11.6346	0.000476878	0.111836	0.383395	391.603	0.556098	12.1961	0.000328534	0.086592	0.70028	104.171	0.863101	11.0995	0.000637617	0.188193	29173
	1	363.356	265.538	92.3695	0.798977	9.24882	0.00415535	0.252369	1.86698	0.182083	333.031	0.614369	12.1506	0.000352409	0.703267	0.104076	238.423	0.573263	11.5284	0.000533227	0.113744	0.351356	310.958	0.562314	12.0191	0.000375224	0.0921935	0.682544	76.3827	0.891761	10.8805	0.000766004	0.212757	50548
	1	657.787	504.96	265.017	0.786933	10.9232	0.00134041	0.158788	1.97415	0.21714	430.786	0.660047	12.5903	0.000252807	0.751193	0.112343	257.689	0.628479	11.6322	0.000499932	0.113425	0.397716	435.562	0.519089	12.388	0.000286893	0.0809841	0.643821	106.203	0.840154	11.086	0.000694066	0.178324	50750
	1	447.331	355.183	168.505	0.811567	9.67035	0.00326756	0.228149	1.92427	0.199815	398.697	0.614115	12.3146	0.000286943	0.730783	0.111017	264.488	0.584965	11.5388	0.000513446	0.110211	0.351277	371.852	0.488412	12.033	0.000356207	0.0835877	0.614454	99.4306	0.836876	10.9919	0.000705278	0.179217	27136
	1	438.172	333.703	132.035	0.782225	9.6807	0.0030454	0.211643	1.9453	0.213907	433.576	0.64657	12.187	0.000298307	0.737923	0.112288	261.143	0.599309	11.411	0.000528924	0.107009	0.348257	362.312	0.514678	11.8392	0.000390698	0.0854821	0.550673	80.0631	0.851186	10.5451	0.00107584	0.199836	13166
	1	240.608	158.036	22.1702	0.74947	7.85382	0.00646722	0.292755	1.9094	0.215568	425.603	0.576775	9.86672	0.00116227	0.718977	0.126547	307.548	0.535189	9.67308	0.00138313	0.100926	0.349451	372.179	0.429311	9.78378	0.00124926	0.0806594	0.751453	86.8684	0.899604	9.42093	0.00178095	0.193486	1054
	1	280.788	210.457	41.3304	0.832896	8.50581	0.00659127	0.303401	1.95308	0.230251	423.049	0.65385	11.9913	0.000303109	0.737427	0.13035	271.581	0.630551	11.1225	0.000663528	0.1106	0.373935	410.834	0.488003	11.6789	0.000406865	0.0788714	0.711362	109.788	0.862921	10.9869	0.000638642	0.168602	8675
	1	347.458	304.436	70.9583	0.876383	8.78371	0.00552879	0.27074	1.92761	0.222075	357.352	0.654831	11.0599	0.000549883	0.732009	0.123467	230.676	0.60483	10.414	0.000973539	0.130216	0.281613	213.398	0.540632	10.5148	0.000884401	0.109338	0.675137	81.266	0.88012	10.3483	0.000970861	0.186508	3163
	1	363.945	305.854	81.8333	0.888328	9.08204	0.00534184	0.289767	1.92592	0.225286	434.76	0.625724	12.3779	0.000260027	0.724237	0.129933	293.293	0.597775	11.4972	0.000541301	0.115082	0.382259	411.883	0.493465	12.0847	0.00034385	0.0811548	0.697421	92.3937	0.879719	11.0319	0.000657946	0.19062	25145
	1	284.78	213.634	41.3104	0.849085	8.60839	0.00646661	0.306073	1.8251	0.21842	440.411	0.599374	12.2588	0.000275247	0.670943	0.137075	350.905	0.569202	11.755	0.00041805	0.0953812	0.372373	404.998	0.480225	11.9745	0.000355506	0.0774524	0.656104	95.6027	0.859396	10.9509	0.000706594	0.186693	18919
	1	229.575	185.662	42.6679	0.830665	7.97141	0.0120545	0.35596	1.8266	0.250518	554.647	0.63533	12.0746	0.000279174	0.665071	0.153099	406.482	0.607832	11.5953	0.00041781	0.0870064	0.344627	383.975	0.451914	11.5315	0.00043765	0.0751659	0.668251	116.768	0.839026	10.9327	0.000650674	0.160791	8299
	1	353.332	294.789	65.8429	0.894032	8.88658	0.0058973	0.306221	1.8544	0.204838	378.978	0.641923	12.2014	0.000320676	0.692938	0.122138	272.954	0.61331	11.5926	0.000494131	0.111021	0.297236	256.026	0.514738	11.4464	0.000609744	0.112108	0.625376	75.1487	0.881105	10.7807	0.000817428	0.217088	21479
	1	380.995	317.493	52.0483	0.905329	9.11981	0.00536635	0.304235	1.92331	0.230146	390.51	0.699435	12.4348	0.0002531	0.721896	0.131203	258.438	0.66332	11.5141	0.000526748	0.119281	0.361503	358.612	0.514667	11.9822	0.000369406	0.0836788	0.66231	82.7269	0.876498	10.8878	0.000724852	0.194123	25138
	1	388.008	315.464	93.0638	0.858353	9.36658	0.00434432	0.261267	1.9282	0.245739	535.64	0.634849	12.6664	0.000207435	0.718912	0.139762	344.843	0.598672	11.7776	0.000428821	0.0977308	0.420855	496.806	0.498781	12.3847	0.000262562	0.0699986	0.692544	118.619	0.849003	11.2221	0.000564629	0.164698	25392
	1	565.783	525.861	186.561	0.906752	10.1721	0.00318466	0.2376	1.92657	0.230892	464.435	0.64266	12.7603	0.000220412	0.725024	0.130848	296.122	0.620649	11.7842	0.000469297	0.108016	0.368846	405.719	0.477542	12.2841	0.000314436	0.0780418	0.677424	98.8884	0.86508	11.1767	0.000579685	0.178524	77338
	1	425.581	363.271	111.808	0.865033	9.47268	0.00467718	0.263186	1.93897	0.240864	492.842	0.667882	12.8383	0.000197909	0.730399	0.133429	303.915	0.645696	11.8215	0.000452013	0.106375	0.335044	357.202	0.460106	12.0314	0.000381813	0.0848104	0.674478	107.589	0.853539	11.226	0.000555344	0.16959	49916
	1	318.93	262.316	65.0412	0.863405	8.78409	0.00677688	0.32066	1.91899	0.233317	517.324	0.608573	12.5784	0.000240972	0.718112	0.13367	310.49	0.597656	11.7194	0.000460103	0.0997281	0.355548	373.499	0.490062	12.0435	0.000360975	0.0806085	0.630086	88.2577	0.862749	11.0357	0.000636697	0.184497	30648
	1	367.921	272.279	56.3818	0.842447	9.19971	0.00398164	0.26799	2.07737	0.241514	564.393	0.595021	12.5789	0.000222784	0.793315	0.116644	241.228	0.58695	11.1204	0.000723255	0.116579	0.355941	359.424	0.497923	11.9594	0.000363654	0.0818013	0.749334	93.878	0.89333	11.0408	0.000662369	0.18267	21065
	1	450.944	355.994	121.241	0.82788	9.62051	0.00281727	0.220242	1.98551	0.199526	334.486	0.631277	11.6817	0.000390205	0.762346	0.107596	203.615	0.593378	10.7254	0.000873933	0.132783	0.372075	292.615	0.655212	11.5482	0.000459174	0.0916474	0.604628	85.5817	0.865067	10.4535	0.00117682	0.204205	7567
	1	355.117	268.042	64.9308	0.831846	8.83191	0.00434985	0.255397	1.95759	0.227067	427.768	0.631393	10.9891	0.000563056	0.742799	0.12253	252.926	0.586236	10.4345	0.000912829	0.119218	0.375288	318.728	0.611712	10.7833	0.000681394	0.0908874	0.654671	78.0417	0.890503	10.1381	0.00116854	0.209405	2677
	1	147.741	83.9238	8.0731	0.727826	6.00996	0.0230875	0.449685	1.83468	0.221266	369.348	0.610424	8.21138	0.00344438	0.680731	0.12996	241.798	0.586948	8.08756	0.00389259	0.100528	0.268095	234.274	0.391401	8.09104	0.0038412	0.0892332	0.774327	39.1958	0.959526	7.73775	0.00560347	0.271679	376
	1	933.284	933.643	619.139	0.86865	11.1364	0.00180542	0.18711	1.96875	0.236397	430.812	0.693014	12.5639	0.00025243	0.743043	0.123997	257.972	0.638579	11.5501	0.000522302	0.126511	0.446965	378.784	0.682115	12.331	0.000325176	0.0964825	0.630142	100.217	0.84647	10.8102	0.0011231	0.208697	33437
	1	808.728	758.05	369.73	0.887308	10.3924	0.00203052	0.202093	2.07019	0.229544	488.237	0.629631	12.2999	0.000264351	0.791811	0.109086	230.827	0.589485	11.0841	0.000687997	0.124293	0.443343	425.936	0.639183	12.1812	0.000307841	0.0810745	0.655057	106.29	0.851608	10.8054	0.000951997	0.186354	12494
	1	417.347	369.534	142.825	0.842438	9.44705	0.00463934	0.251431	2.01864	0.260833	570.197	0.64539	12.4774	0.000219308	0.759093	0.135551	290.059	0.612938	11.3294	0.000590252	0.106688	0.43905	477.81	0.573146	12.2299	0.000270565	0.0683712	0.700304	152.834	0.815355	11.2978	0.00052082	0.143923	12508
	1	812.736	882.462	400.634	0.915719	10.3504	0.00378441	0.23165	1.97609	0.262646	513.649	0.685662	12.5763	0.000219236	0.73997	0.143069	294.069	0.662391	11.4943	0.000553893	0.113878	0.412686	412.267	0.610039	12.2026	0.000302019	0.0806833	0.660346	120.055	0.837618	11.0394	0.000723592	0.167226	16019
	1	435.225	444.951	173.593	0.914974	9.20853	0.00521636	0.27417	1.88438	0.230748	355.375	0.726583	11.7682	0.000366895	0.706462	0.130119	240.496	0.67333	11.079	0.000657377	0.135707	0.296983	193.614	0.59455	10.9313	0.000744592	0.127265	0.654215	60.378	0.913259	10.4073	0.00106749	0.245446	9050
	1	238.991	174.525	43.4406	0.765921	8.45846	0.00705874	0.30501	1.86499	0.205615	432.519	0.575786	12.212	0.00031062	0.697154	0.122864	302.386	0.546671	11.5905	0.000483026	0.098961	0.284331	203.546	0.540248	11.2316	0.000655047	0.109575	0.607055	66.3843	0.880297	10.6513	0.000879304	0.217736	28200
	1	236.479	167.291	54.8976	0.767495	8.21167	0.00799909	0.321399	1.8862	0.210005	429.793	0.602477	12.3258	0.000272159	0.709606	0.123209	294.35	0.582165	11.6178	0.000465972	0.0993175	0.313617	257.596	0.536716	11.5918	0.000484231	0.0958882	0.6244	71.552	0.881608	10.7603	0.000801817	0.205648	27733
	1	189.072	117.072	16.9985	0.804969	7.45243	0.0115783	0.378219	1.91543	0.202032	429.325	0.563919	11.6975	0.000377796	0.725548	0.115771	263.974	0.534942	11.1051	0.000594723	0.097358	0.344903	294.626	0.530829	11.3383	0.000506278	0.0852415	0.621625	60.674	0.894241	10.4516	0.000925479	0.205441	8456
	1	294.638	228.274	72.2045	0.825335	8.84888	0.00568662	0.29298	1.88063	0.203132	362.927	0.627209	12.1578	0.000313866	0.70634	0.119079	244.335	0.60391	11.432	0.000544925	0.111938	0.283181	210.682	0.535113	11.2644	0.000639088	0.109034	0.580629	60.1506	0.890425	10.5526	0.000987068	0.230721	29064
	1	281.611	210.835	65.0103	0.771545	8.89325	0.00560287	0.28028	1.87479	0.210342	453.512	0.572938	12.2831	0.000286352	0.699913	0.123927	306.613	0.542374	11.615	0.000467048	0.0979688	0.320351	241.299	0.571231	11.5075	0.000528262	0.0987964	0.588827	78.6636	0.851695	10.7125	0.00087572	0.203434	29992
	1	399.401	326.217	139.307	0.835476	9.63579	0.00370126	0.247473	1.88243	0.198698	377.823	0.615272	12.2862	0.000322431	0.709706	0.115663	255.784	0.576769	11.5555	0.000528151	0.113059	0.323992	257.631	0.566716	11.7415	0.000463852	0.0996222	0.638295	62.2737	0.901983	10.7195	0.000842445	0.229708	53731
	1	326.727	250.232	66.8945	0.839322	9.00412	0.00536965	0.29475	1.94663	0.213012	398.052	0.656048	12.3797	0.000274637	0.741953	0.113795	223.872	0.62119	11.4219	0.000549236	0.117595	0.333361	273.21	0.560726	11.7518	0.000446209	0.0949511	0.693166	56.1471	0.923515	10.6654	0.000869491	0.234981	35697
	1	381.096	310.199	103.304	0.835169	9.49215	0.00419188	0.261351	1.8684	0.197918	335.97	0.645232	12.2572	0.000305679	0.697098	0.117094	234.541	0.621562	11.6044	0.000483885	0.114891	0.342039	254.626	0.612903	11.8301	0.000436954	0.102579	0.661295	73.6834	0.892746	10.8995	0.000742158	0.212101	53852
	1	414.541	343.366	204.512	0.796549	9.77969	0.00329165	0.234982	1.91886	0.212862	429.49	0.612562	12.4126	0.000274551	0.721168	0.119899	266.857	0.581901	11.5825	0.000498365	0.109235	0.360582	262.067	0.634856	11.8803	0.000406473	0.0983917	0.644663	77.5905	0.876348	10.8734	0.000759126	0.204843	43733
	1	342.741	261.208	103.779	0.758278	9.43866	0.00383697	0.244625	1.92368	0.230587	522.009	0.624271	12.6013	0.000234955	0.724258	0.125735	298.327	0.582594	11.6977	0.000443591	0.102865	0.315227	239.425	0.558357	11.5963	0.000496615	0.100457	0.652653	77.4074	0.87934	10.8905	0.000717492	0.203505	40429
	1	290.558	221.974	71.2083	0.805692	8.82539	0.00606086	0.294688	1.96455	0.244279	555.623	0.662978	12.7708	0.000206542	0.742294	0.12454	274.594	0.615213	11.6675	0.000445412	0.105619	0.340613	302.22	0.547038	11.9082	0.000386796	0.0868074	0.65653	73.5407	0.896904	10.8866	0.000718335	0.209784	40723
	1	450.546	445.584	259.537	0.861919	9.53104	0.0052115	0.272782	1.8452	0.199035	337.681	0.647647	12.0269	0.000363495	0.683769	0.120199	239.39	0.617729	11.4601	0.000529115	0.117458	0.315737	232.229	0.574693	11.4875	0.000531523	0.106639	0.641702	62.6495	0.900998	10.7012	0.000850203	0.224186	21816
	1	260.32	196.73	66.4028	0.796075	8.48829	0.00744264	0.315065	1.85634	0.228148	495.005	0.622296	12.6976	0.000220271	0.684677	0.135317	331.957	0.596404	12.0084	0.00035938	0.0934982	0.332597	305.625	0.511544	11.9237	0.000388092	0.085917	0.645564	88.765	0.862462	11.0453	0.000634729	0.185392	53376
	1	262.543	208.567	56.7654	0.836115	8.51869	0.00807263	0.320313	1.8978	0.247385	596.307	0.626934	12.8471	0.000195395	0.703766	0.140045	354.647	0.603863	12.0048	0.000360569	0.0929342	0.340615	321.56	0.517725	11.9584	0.00038038	0.0870629	0.669556	94.6722	0.866147	11.0748	0.000624792	0.186842	45924
	1	189.41	134.976	34.7081	0.847538	7.52594	0.0123911	0.38062	1.8978	0.245532	614.324	0.58626	12.1208	0.000292477	0.709164	0.137834	359.479	0.558991	11.4822	0.000462407	0.0859184	0.343838	344.721	0.480321	11.5176	0.000450179	0.0799901	0.616005	99.066	0.831708	10.8034	0.000742481	0.174955	11395
	2	303.887	173.665	28.2295	0.829768	7.7216	0.00693237	0.304004	1.96831	0.168403	204.962	0.628897	8.87037	0.00232283	0.765085	0.0851278	88.3403	0.652738	8.6243	0.00289613	0.148421	0.225919	89.7793	0.659911	8.62366	0.00290664	0.131988	0.575437	16.9535	0.967323	8.2064	0.00441719	0.300162	777
	2	323.071	189.051	32.652	0.787461	8.52889	0.00458312	0.283225	1.93286	0.165057	221.458	0.650807	10.7706	0.00072804	0.742352	0.0871159	132.622	0.605117	10.2824	0.00102399	0.137822	0.273613	189.333	0.576295	10.4123	0.000972735	0.118244	0.558959	25.4007	0.951514	9.33286	0.00243868	0.325347	3879
	2	382.136	265.369	28.1059	0.930363	8.35025	0.00558508	0.327434	1.9695	0.161344	192.021	0.696586	10.7633	0.000743966	0.763226	0.0792794	96.8936	0.660565	10.0443	0.00126042	0.152478	0.27053	123.765	0.676056	10.2313	0.00113826	0.136552	0.564301	16.5856	0.969889	9.24773	0.00254264	0.338291	3456
	2	424.468	277.862	72.507	0.784671	9.40406	0.00260306	0.229508	1.90365	0.170275	223.352	0.711745	10.8749	0.000726915	0.730408	0.090727	135.785	0.667607	10.443	0.000954369	0.139232	0.257898	158.98	0.568917	10.2332	0.00121107	0.141073	0.539061	32.5999	0.92613	9.72896	0.0016933	0.282314	4854
	2	628.052	486.11	156.24	0.888698	10.2502	0.00151946	0.187434	1.94311	0.19588	237.599	0.773884	11.2654	0.000532915	0.743888	0.105601	148.354	0.770819	10.5898	0.000906402	0.158393	0.336632	252.24	0.639443	10.9774	0.000696719	0.127386	0.663056	33.6969	0.945877	9.80199	0.00164788	0.310978	6310
	2	480.433	312.793	119.291	0.780675	9.57691	0.00238085	0.218527	2.07038	0.171536	256.87	0.616535	11.1543	0.000571315	0.807754	0.0767084	109.171	0.590117	10.1535	0.00120178	0.147802	0.315695	196.966	0.631618	10.8917	0.000717945	0.114871	0.672189	23.2285	0.965524	9.76547	0.00157128	0.306169	6198
	2	493.024	374.285	88.979	0.920731	9.14648	0.0032859	0.250892	2.00665	0.191594	250.113	0.705168	11.0761	0.00062073	0.771708	0.092494	120.942	0.689918	10.3851	0.00100713	0.151163	0.313309	229.005	0.621864	10.7385	0.000819916	0.118759	0.635634	37.9924	0.938962	9.78602	0.00162994	0.299856	4274
	2	195.725	113.014	9.97562	0.833709	6.44019	0.0165299	0.398351	1.98472	0.210016	410.516	0.640202	8.22361	0.00343264	0.761972	0.113285	241.449	0.649917	8.06987	0.00398022	0.114426	0.285591	257.165	0.465373	8.09505	0.00385949	0.112885	0.605043	48.9807	0.901217	7.65843	0.00597437	0.23833	440
	2	366.347	239.074	56.7676	0.769119	9.05273	0.0036038	0.246746	2.07896	0.206249	360.31	0.644484	11.2648	0.00048531	0.806867	0.092854	146.407	0.618044	10.3094	0.00104049	0.139308	0.313995	248.687	0.581383	10.7416	0.000788801	0.110286	0.605006	46.0952	0.927208	9.80213	0.0017186	0.269034	4458
	2	262.074	172.897	30.652	0.789804	8.11218	0.00686989	0.321246	2.01338	0.236525	477.042	0.702604	10.9446	0.000582304	0.763811	0.116601	225.06	0.707984	10.4142	0.000895175	0.115779	0.361684	358.453	0.537254	10.6722	0.000746027	0.0980741	0.657465	54.3496	0.919506	9.81567	0.00155282	0.249164	3391
	2	87.4458	34.3128	2.28598	0.649543	3.37115	0.113407	0.663168	1.86277	0.216423	391.686	0.585769	4.39571	0.0480659	0.694873	0.127735	216.522	0.654538	4.3067	0.0520331	0.0903499	0.280954	252.87	0.448349	4.35404	0.049802	0.0881825	0.55999	71.6856	0.755484	4.32942	0.0510001	0.197395	90
	2	211.54	116.484	9.97083	0.746945	4.75619	0.0410615	0.369584	2.15233	0.157927	485.138	0.101764	5.02703	0.0325149	0.846725	0.0655162	97.5042	0.27045	4.93	0.0348696	0.120056	0.263707	164.143	0.319214	5.01572	0.0327693	0.0947481	0.439453	14.3006	0.846319	4.49194	0.0531257	0.412905	59
	2	183.921	96.9106	5.98214	0.742042	5.02589	0.0341465	0.446622	1.99886	0.158677	338.973	0.478749	5.57062	0.0214932	0.773095	0.0813466	169.954	0.426349	5.56764	0.0216084	0.0934063	0.269693	91.9464	0.657823	5.63014	0.0203063	0.0987415	0.653146	40.1488	0.928999	5.37228	0.0257626	0.234928	109
	2	139.207	73.2055	11.7713	0.507799	5.26745	0.0283737	0.332449	2.07148	0.215801	516.093	0.291706	5.6299	0.0205843	0.796089	0.105558	169.268	0.362302	5.61429	0.0211344	0.157903	0.316986	118.208	0.643791	5.6129	0.021062	0.114724	0.725259	17.738	0.960405	5.11429	0.0325533	0.359677	124
	2	250.666	154.478	27.6926	0.736193	7.91684	0.00672068	0.298987	2.02111	0.231459	495.917	0.631708	10.6301	0.000694483	0.769706	0.115999	238.214	0.621934	10.2117	0.00101451	0.106721	0.367283	291.335	0.634171	10.4176	0.000842651	0.0936505	0.624147	58.934	0.897749	9.80078	0.00138241	0.195939	1925
	2	427.419	273.635	66.8911	0.758414	8.73255	0.00318586	0.225267	2.24127	0.205541	485.462	0.495581	9.68951	0.00131718	0.868788	0.0725929	85.876	0.567275	8.97798	0.00241377	0.153872	0.325572	209.774	0.648895	9.55054	0.00147772	0.104542	0.609742	56.396	0.920501	8.97471	0.00252807	0.235084	1006
	2	138.241	68.6089	9.01111	0.686587	5.32335	0.032591	0.436833	2.07546	0.229393	660.099	0.337963	6.27756	0.0133254	0.79062	0.113078	244.831	0.437169	6.27336	0.0131976	0.0711319	0.376745	321.524	0.534987	6.32127	0.0126218	0.0817994	0.655486	82.1153	0.724274	6.19043	0.0142549	0.152506	172
	2	183.587	105.033	10.1037	0.777168	7.02161	0.0121464	0.393157	1.95788	0.17998	349.165	0.450915	9.64809	0.00137637	0.748289	0.0965461	171.667	0.435129	9.36308	0.0017488	0.107471	0.244755	93.7896	0.663251	9.23691	0.00194989	0.136962	0.454938	22.1122	0.917492	8.52569	0.00391069	0.288596	1326
	2	160.91	100.65	10.2625	0.836512	6.98767	0.0139031	0.401205	1.91634	0.181164	378.633	0.428532	9.82755	0.00123795	0.731811	0.105508	232.913	0.433885	9.48888	0.00167862	0.10852	0.23682	110.909	0.575461	9.3376	0.0018582	0.125587	0.409887	25.5955	0.890271	8.62067	0.00352651	0.275241	1583
	2	204.039	135.887	22.1291	0.834977	7.2081	0.0131779	0.385211	1.8558	0.182467	353.588	0.558875	10.3536	0.000873239	0.696707	0.108699	243.274	0.542896	10.1523	0.00104429	0.104799	0.260597	156.769	0.605957	10.0129	0.00116328	0.120418	0.670138	55.5749	0.91953	9.08357	0.00334462	0.257652	2377
	2	214.861	125.751	14.0385	0.854399	7.40507	0.00982405	0.3771	1.98998	0.18525	326.475	0.541881	10.4922	0.00080792	0.768647	0.0975116	153.497	0.550189	9.89999	0.00130798	0.126911	0.280048	128.078	0.664579	10.0026	0.0012119	0.12475	0.65273	28.0304	0.950004	9.2524	0.002462	0.29082	2831
	2	83.1554	38.9635	3.30025	0.405081	4.18676	0.0616263	0.518463	1.88843	0.236989	727.306	0.327635	4.90964	0.0338559	0.699241	0.137201	351.329	0.408736	4.92527	0.0333676	0.0663489	0.245801	114.491	0.204277	4.8499	0.0356417	0.122052	0.550082	20.9176	0.721895	4.576	0.0470229	0.301895	74
	2	244.614	140.773	17.123	0.79407	7.70305	0.0068847	0.326724	2.0417	0.19464	416.694	0.492614	9.3507	0.00163429	0.792788	0.0948999	161.933	0.523298	8.97286	0.00228999	0.125786	0.263811	113.21	0.674689	9.02831	0.00218104	0.125052	0.69017	26.3892	0.963555	8.59234	0.00338433	0.287637	1218
	2	155.79	85.0167	4.32011	0.710694	5.54255	0.0250216	0.465392	2.05127	0.250311	442.464	0.664577	6.91291	0.00852862	0.784245	0.120051	197.965	0.594522	6.8086	0.00935582	0.117931	0.277418	161.54	0.665202	6.83192	0.00924445	0.119203	0.739218	41.3475	0.94165	6.53209	0.0119006	0.254322	255
	2	239.986	163.994	20.6371	0.860421	7.79283	0.00935668	0.382348	1.92676	0.18457	321.515	0.606594	11.0707	0.000577634	0.737159	0.102823	185.221	0.602903	10.5225	0.00086963	0.116763	0.264611	116.711	0.690744	10.3732	0.000996271	0.131762	0.530217	35.7247	0.918946	9.81253	0.00153971	0.250005	4140
	2	110.56	66.9512	7.62006	0.834253	5.9069	0.0329232	0.53174	1.8548	0.240177	573.017	0.569147	10.1503	0.000944135	0.685833	0.143359	346.482	0.557072	9.96022	0.00112379	0.0863198	0.27182	175.757	0.564402	9.7643	0.00133728	0.100546	0.637065	54.3198	0.913094	9.48153	0.0016859	0.210325	2811
	2	180.927	123.81	19.4891	0.804709	7.38981	0.0121149	0.389436	1.98437	0.246788	641.843	0.523829	10.8238	0.000609418	0.751727	0.130115	281.562	0.54014	10.2925	0.000961361	0.100616	0.288048	175.354	0.612153	10.2376	0.00100119	0.105395	0.742116	37.2294	0.957187	9.72747	0.00155938	0.246867	3341
	2	292.712	218.962	53.7274	0.7707	8.19121	0.00548566	0.246808	2.05925	0.227542	672.695	0.454041	9.94173	0.00108688	0.79163	0.107651	249.432	0.454998	9.5276	0.00157252	0.107963	0.236564	126.923	0.551449	9.29509	0.00193082	0.129589	0.45129	27.849	0.904103	8.74011	0.00307281	0.274932	1215
	2	230.705	149.493	11.8108	0.877269	7.06528	0.00986636	0.349313	2.06777	0.182434	360.467	0.472431	8.24904	0.00341536	0.809864	0.0849669	129.83	0.485466	7.98044	0.00439557	0.134355	0.311663	150.047	0.61525	8.0269	0.00426046	0.141597	0.833739	16.994	0.978603	7.45513	0.00766639	0.314938	405
	2	122.525	63.5317	4.52901	0.68987	5.81786	0.0260728	0.482649	1.89588	0.203014	428.992	0.470781	9.41959	0.00157076	0.714311	0.121299	264.364	0.477353	9.22316	0.00186824	0.0878159	0.269405	175.49	0.554821	9.22112	0.00188081	0.114588	0.494531	23.2342	0.93472	8.48367	0.00359498	0.271065	1374
	2	118.877	67.9034	4.47842	0.791493	5.86884	0.0310517	0.529525	1.8244	0.210257	427.092	0.508511	10.0655	0.0010266	0.675013	0.133283	299.354	0.518292	9.82093	0.0012763	0.087307	0.278287	178.794	0.534831	9.76971	0.00132072	0.0950803	0.460403	31.5054	0.897389	9.00635	0.00249999	0.243094	2398
	2	110.164	64.953	4.21456	0.81531	5.80539	0.0295149	0.514963	1.88163	0.233965	576.403	0.532648	8.53986	0.00275938	0.696892	0.136796	298.307	0.52866	8.47361	0.00293705	0.0791886	0.360907	257.323	0.643479	8.49737	0.00287422	0.0872095	0.724211	46.2224	0.95837	8.02928	0.00476874	0.255205	958
	2	158.51	110.273	6.39873	0.90916	6.4473	0.0173344	0.465649	1.86078	0.225445	367.369	0.58494	8.73858	0.00246381	0.690392	0.138492	233.207	0.556235	8.55371	0.00290966	0.0927711	0.339427	202.906	0.654725	8.65298	0.00269647	0.0852703	0.773559	25.8398	0.967151	7.94769	0.00522324	0.302887	691
	2	219.758	116.361	8.12334	0.819403	6.96244	0.0108163	0.382554	1.9045	0.188467	241.761	0.72517	9.06735	0.00200246	0.724735	0.103775	148.905	0.678241	8.90382	0.0023221	0.129586	0.307776	142.249	0.699421	8.97303	0.00218821	0.114458	0.531783	22.3614	0.957728	8.17232	0.00471083	0.325266	915
	2	179.252	93.0848	19.105	0.572775	6.92331	0.0129948	0.374739	1.83059	0.154555	247.828	0.509828	9.63198	0.00145763	0.690412	0.0959384	192.206	0.458798	9.4716	0.00168018	0.110786	0.274522	171.569	0.569943	9.5574	0.00154203	0.112822	0.485132	17.1582	0.955289	8.67746	0.00314395	0.29461	1586
	2	200.586	107.396	11.7744	0.767839	7.14705	0.0106693	0.396343	1.89539	0.155572	252.709	0.506184	9.9259	0.00117248	0.725665	0.0920394	164.588	0.52225	9.60721	0.00155384	0.114884	0.308278	194.251	0.636066	9.85066	0.00125222	0.109891	0.474446	25.7103	0.926947	9.05805	0.00249987	0.262603	2155
	2	199.815	111.092	32.2701	0.598913	7.28439	0.0101591	0.341769	1.88184	0.176668	319.863	0.551145	9.46809	0.00155633	0.716403	0.104483	202.214	0.554684	9.27884	0.00182393	0.102077	0.300017	208.447	0.580097	9.36644	0.0016921	0.101186	0.481862	19.8263	0.938105	8.54221	0.00351471	0.277144	1410
	2	189.505	99.6472	6.87408	0.740938	6.68755	0.0132924	0.408623	1.91514	0.159872	231.702	0.484785	9.39518	0.00169971	0.732895	0.0912357	138.186	0.469606	9.19331	0.0019998	0.122567	0.35414	199.044	0.664414	9.4456	0.00161083	0.100306	0.435344	19.9381	0.902328	8.30158	0.00431665	0.282567	1063
	2	197.101	108.691	8.99578	0.819691	7.06449	0.0130505	0.436925	1.86767	0.169853	288.217	0.555566	10.6525	0.000755573	0.707341	0.0984506	183.079	0.533199	10.3297	0.000974191	0.104975	0.328959	211.116	0.634687	10.5436	0.000833392	0.102247	0.636985	24.0561	0.958198	9.61462	0.00167491	0.281009	3480
	2	267.266	167.397	45.9372	0.753066	8.04367	0.00683883	0.311862	1.97972	0.170797	299.74	0.563542	10.3347	0.000906209	0.767768	0.0891494	160.247	0.552125	9.86742	0.00131411	0.12156	0.328954	249.901	0.611589	10.2624	0.000958512	0.101104	0.580889	42.0587	0.920471	9.62008	0.00159987	0.218812	2342
	2	299.554	195.832	37.4157	0.886987	8.07959	0.00565265	0.301918	2.06861	0.197253	333.197	0.631106	9.71402	0.00129651	0.80142	0.0947173	136.582	0.624239	9.21927	0.00196301	0.137374	0.38076	252.609	0.645406	9.63519	0.00138676	0.0979073	0.66808	37.9981	0.940929	8.95044	0.00263967	0.256805	1575
	2	263.384	152.634	22.3511	0.831901	7.70088	0.00772269	0.339221	2.04351	0.18512	331.103	0.536223	9.43614	0.00155477	0.793212	0.0897503	142.435	0.572448	9.06628	0.00215098	0.124724	0.376182	236.917	0.709923	9.43761	0.00155087	0.0949205	0.597922	35.8313	0.923173	8.86805	0.00256431	0.239774	1253
	2	224.482	139.214	15.2187	0.875939	7.59639	0.00999433	0.393765	1.89281	0.183544	299.225	0.634132	11.1803	0.000542718	0.713688	0.10547	185.673	0.61794	10.7029	0.000793089	0.110656	0.366942	250.373	0.648408	11.0417	0.000604253	0.0981387	0.623659	41.8324	0.929875	10.1062	0.00120679	0.239925	5994
	2	242.574	178.745	20.7423	0.865294	7.86822	0.00847288	0.358	1.94629	0.198582	327.896	0.577778	10.2138	0.000963248	0.745534	0.112959	178.751	0.61457	9.75302	0.00145799	0.122833	0.338788	239.939	0.592604	10.0324	0.00114374	0.107505	0.723655	36.8828	0.951223	8.93642	0.00339797	0.30348	1933
	2	231.727	148.449	18.0697	0.848369	7.88797	0.00819523	0.362985	1.97712	0.20638	393.632	0.613041	11.4877	0.000424407	0.755486	0.109015	204.306	0.599797	10.7093	0.00078054	0.114421	0.359841	289.438	0.607662	11.1849	0.000550222	0.0975866	0.619399	49.0653	0.922032	10.2626	0.00107107	0.228611	6684
	2	203.02	123.493	11.9371	0.812059	7.36489	0.00989702	0.380169	2.00912	0.21531	452.183	0.594913	10.442	0.000794049	0.769457	0.110354	197.264	0.59552	9.917	0.00125261	0.117678	0.370407	275.059	0.616578	10.2623	0.000922307	0.0844698	0.668147	39.9602	0.946737	9.64269	0.00155242	0.23655	2137
	2	163.457	89.8946	4.26161	0.859071	6.48231	0.0157108	0.464521	1.86731	0.238899	310.231	0.72741	9.79762	0.00125616	0.697511	0.143866	188.407	0.754285	9.45487	0.00171456	0.120568	0.271472	113.347	0.667781	9.41359	0.00173961	0.130555	0.387762	20.3713	0.919801	8.2668	0.00459608	0.326023	1325
	2	175.42	102.419	10.8998	0.78299	6.99254	0.0144742	0.409872	1.81781	0.178509	319.203	0.556051	10.5342	0.000792529	0.682135	0.108815	231.643	0.53215	10.3326	0.000923647	0.109323	0.246294	132.841	0.569028	9.97446	0.00125467	0.121339	0.394926	22.8765	0.893804	8.98046	0.00261915	0.272518	2936
	2	349.914	299.81	46.8184	0.924158	8.66457	0.00580181	0.343178	1.85724	0.182986	225.702	0.699092	11.0497	0.000635629	0.701419	0.108988	148.902	0.690186	10.5881	0.000898169	0.139961	0.237608	95.5596	0.645828	10.1518	0.0012208	0.155037	0.672071	26.8717	0.960753	9.64224	0.00201009	0.298321	5598
	2	283.034	216.291	25.8354	0.917232	8.07782	0.00753671	0.357788	1.87069	0.173207	232.23	0.587113	10.3006	0.000995898	0.709049	0.105864	140.893	0.612964	9.78427	0.00152973	0.153127	0.246516	103.5	0.674092	9.82287	0.0014691	0.144188	0.631447	18.0368	0.968778	9.09803	0.00263112	0.342857	3031
	2	256.797	181.078	22.9949	0.885765	8.15244	0.00770115	0.363292	1.90603	0.209819	343.456	0.629482	11.3224	0.000474597	0.720334	0.119056	204.582	0.614145	10.7438	0.000746505	0.115674	0.33782	172.334	0.719689	10.9384	0.000642864	0.111542	0.539893	33.1371	0.934037	9.61169	0.00204921	0.28353	6636
	2	432.116	360.022	120.963	0.877149	9.23375	0.00399047	0.285058	1.81982	0.161336	205.326	0.625765	10.8318	0.000793537	0.679669	0.0973288	143.317	0.615959	10.4883	0.00097978	0.139512	0.208975	96.9171	0.561198	9.98125	0.00158676	0.162077	0.395462	17.7564	0.927154	8.19925	0.00711448	0.367602	6405
	2	164.157	108.658	5.48073	0.927027	6.77159	0.0168462	0.473162	1.89799	0.228397	473.727	0.654179	10.0717	0.000999237	0.711806	0.131258	285.555	0.63407	9.73375	0.00136523	0.103664	0.299035	255.763	0.477987	9.78926	0.00128647	0.101333	0.531071	69.079	0.83616	9.28879	0.0020268	0.205035	2057
	2	177.73	115.082	12.2049	0.850156	7.12839	0.012635	0.410283	1.95706	0.233395	518.159	0.538669	10.1781	0.00093228	0.744038	0.12735	261.457	0.528126	9.75454	0.0013798	0.106393	0.277132	190.015	0.482469	9.72121	0.00138713	0.0954575	0.654473	37.7168	0.949319	9.43327	0.00179476	0.23059	2381
	2	208.152	150.117	30.9795	0.765513	7.77622	0.00965866	0.34579	1.79189	0.176785	327.923	0.561013	10.5261	0.000834321	0.659011	0.109768	241.787	0.524874	10.3474	0.00095343	0.104505	0.194856	104.465	0.462135	9.70822	0.00155895	0.140944	0.389099	22.3743	0.913594	9.02276	0.00270166	0.284033	3305
	2	201.108	136.272	18.8132	0.782715	7.49276	0.0103692	0.370505	1.93344	0.214763	482.608	0.622141	10.2899	0.000865578	0.736095	0.114682	213.834	0.606681	9.95465	0.00116168	0.109494	0.246217	146.055	0.584641	9.69948	0.00146628	0.13113	0.600226	32.5525	0.937423	9.24869	0.00215612	0.248316	2191
	2	216.456	147.577	17.2805	0.834309	7.53722	0.0087295	0.357255	1.92902	0.204046	402.222	0.560264	9.8379	0.00120177	0.73239	0.11152	191.613	0.5647	9.55742	0.0015404	0.109356	0.241712	105.99	0.652834	9.28869	0.00197152	0.13743	0.584077	25.8668	0.950308	8.75621	0.00308804	0.279899	1237
	2	145.182	89.2351	4.98227	0.876575	5.31338	0.0329894	0.516208	1.79489	0.183393	356.34	0.560844	6.80594	0.00923729	0.659966	0.115857	239.442	0.520058	6.775	0.00947589	0.105917	0.221986	156.054	0.492758	6.69156	0.0101973	0.128141	0.402601	44.7649	0.86032	6.41469	0.0137527	0.292246	341
	2	314.202	164.491	15.4104	0.820502	8.08643	0.00566498	0.333877	1.96616	0.165201	231.128	0.631493	11.162	0.000551345	0.765836	0.0850531	117.674	0.626021	10.3687	0.000986505	0.133184	0.199174	88.3743	0.605504	10.0719	0.00129802	0.146252	0.390815	24.6765	0.895165	9.28923	0.00218095	0.285284	4693
	2	206.598	119.455	9.51973	0.828729	7.02512	0.0106301	0.389988	1.8944	0.176159	327.064	0.386038	8.67777	0.0026559	0.721215	0.101405	176.416	0.429087	8.54977	0.00299185	0.113127	0.228928	131.165	0.517814	8.48394	0.00311589	0.134923	0.40621	22.0788	0.912171	8.00003	0.00477398	0.292346	704
	2	153.626	86.8627	7.11265	0.824091	6.22714	0.0192344	0.451733	1.93368	0.193518	397.944	0.53313	8.008	0.00400857	0.74014	0.105183	215.584	0.46165	7.87329	0.00455182	0.112146	0.226407	100.283	0.569624	7.85761	0.00460143	0.145037	0.62604	22.6921	0.960097	7.75087	0.00503882	0.238947	451
	2	120.81	56.7737	3.35422	0.769375	5.47376	0.0366039	0.518399	1.86435	0.185646	389.97	0.452166	8.89935	0.00226932	0.705932	0.107789	249.578	0.398202	8.82349	0.00238548	0.0961449	0.194082	100.86	0.488692	8.58092	0.00295946	0.126019	0.414186	26.5396	0.901356	8.17158	0.00420928	0.252567	829
	2	291.768	236.556	25.1609	0.921538	8.1325	0.00863026	0.371976	1.88765	0.215621	288.871	0.733856	11.3213	0.000482061	0.711868	0.12679	206.345	0.688728	10.6769	0.000820897	0.125822	0.258211	148.281	0.571098	10.497	0.000918776	0.114873	0.687342	35.3497	0.950104	9.98305	0.00134113	0.254243	4535
	2	165.466	93.987	9.7123	0.731671	6.6923	0.0143238	0.410124	1.92948	0.244941	476.424	0.621816	9.22321	0.00176403	0.728051	0.132747	265.601	0.592529	9.10539	0.0019669	0.0961907	0.300047	162.231	0.624385	9.01433	0.00213483	0.110833	0.779138	37.9504	0.958652	8.54714	0.00332309	0.26728	1136
	2	92.3834	43.3097	2.28727	0.681426	4.67276	0.0541586	0.591581	1.81433	0.236093	605.025	0.425116	6.96063	0.00826306	0.668034	0.142879	423.316	0.430729	6.92983	0.00847766	0.0889765	0.233523	204.717	0.354094	6.90003	0.00877389	0.102521	0.45007	62.7677	0.777762	6.76823	0.00977533	0.190509	475
	2	137.126	85.4579	13.6414	0.750817	6.49477	0.017242	0.432406	1.87503	0.225763	465.867	0.522443	9.58625	0.00138336	0.700924	0.13302	264.963	0.527373	9.38091	0.00167368	0.1002	0.260239	151.227	0.532805	9.24987	0.00188135	0.121363	0.545454	37.4151	0.904536	8.91022	0.00252645	0.225543	1307
	2	113.549	64.916	5.24106	0.759765	6.10275	0.022883	0.477602	1.85628	0.232222	594.918	0.499164	9.69462	0.00128266	0.689238	0.138868	323.748	0.525771	9.52278	0.00150705	0.0899873	0.237673	177.13	0.432592	9.30536	0.00183238	0.106541	0.613947	68.7237	0.882304	9.17404	0.00206535	0.194671	2001
	2	119.963	59.7766	3.98649	0.685383	5.4895	0.0291793	0.478339	1.93456	0.200703	460.691	0.332613	7.49986	0.0056413	0.73733	0.114821	253.956	0.321481	7.43557	0.00599716	0.087473	0.279369	186.708	0.585198	7.43411	0.0060496	0.114657	0.558489	41.3043	0.897294	7.32849	0.00661656	0.184247	380
	2	207.246	135.05	11.4698	0.877507	7.41673	0.0118691	0.428303	1.9027	0.185568	351.145	0.525688	11.2869	0.000524052	0.723509	0.111286	223.516	0.562576	10.6836	0.000856143	0.110643	0.286752	236.599	0.494015	10.9655	0.000666299	0.097372	0.532923	47.9546	0.906266	9.56186	0.00291384	0.263999	8504
	2	153.475	83.3439	4.69611	0.857719	6.45562	0.0181108	0.492206	1.92295	0.213612	432.087	0.592714	10.5659	0.000727278	0.726338	0.123543	245.644	0.631801	10.1734	0.00105036	0.102001	0.299518	269.723	0.518159	10.2722	0.000936807	0.0850036	0.634553	67.9671	0.890782	9.93389	0.00122571	0.18462	2521
	2	183.649	96.952	8.5546	0.629153	5.13889	0.0323926	0.417127	1.96845	0.195997	431.549	0.388548	5.79999	0.0182092	0.76072	0.102588	185.993	0.425715	5.67403	0.0205355	0.102768	0.312563	339.144	0.582564	5.78431	0.018451	0.0932256	0.626615	44.1196	0.947837	5.68195	0.020199	0.205054	136
	2	311.683	210.098	23.5717	0.884741	8.29603	0.00567585	0.327178	1.99259	0.191921	357.804	0.55672	10.7264	0.000703612	0.76841	0.1009	185.267	0.556084	10.0979	0.00118065	0.124609	0.30418	214.355	0.593694	10.4405	0.000901874	0.102012	0.587575	49.9472	0.911106	9.81995	0.00154758	0.231932	3552
	2	282.47	186.717	26.3168	0.845278	8.27429	0.00588889	0.313488	1.97554	0.191358	339.059	0.605276	11.1015	0.00054967	0.761527	0.103208	194.192	0.595507	10.4151	0.00094453	0.122828	0.304468	255.686	0.536431	10.7712	0.000732194	0.100997	0.608492	58.0197	0.897164	10.1426	0.00116721	0.213876	4261
	2	535.175	268.891	32.2625	0.836231	8.52445	0.00354664	0.244612	2.06888	0.116634	188.953	0.449072	9.38177	0.00174719	0.822667	0.0505553	66.2652	0.454527	8.75772	0.00290968	0.161761	0.178329	63.803	0.570004	8.89528	0.00258192	0.15855	0.258538	14.6592	0.855387	7.95352	0.00556747	0.317327	674
	2	296.91	181.912	27.6932	0.827732	8.03587	0.00534168	0.287586	2.01815	0.174812	356.058	0.479494	9.46515	0.00156034	0.787306	0.0867385	136.863	0.471281	9.06384	0.0022242	0.126161	0.237994	139.993	0.547219	9.19934	0.00197867	0.112442	0.43576	34.0559	0.89645	8.67925	0.00327924	0.252822	1561
	2	234.898	133.395	13.847	0.790292	7.30473	0.0103748	0.378282	1.93329	0.158844	307.28	0.419137	9.64848	0.00139612	0.748836	0.0923233	183.223	0.444328	9.26221	0.00194926	0.105675	0.238668	149.383	0.498858	9.33481	0.00184173	0.112532	0.338296	33.3325	0.841476	8.654	0.00318702	0.263077	1207
	2	254.917	190.408	24.0644	0.87856	7.89966	0.00940156	0.361791	1.93926	0.190464	338.509	0.585738	10.3143	0.000905063	0.744932	0.108079	202.999	0.597809	9.85196	0.00138183	0.125187	0.235768	223.641	0.440801	9.83549	0.00135032	0.113914	0.340869	45.8197	0.868613	8.67658	0.00375002	0.277803	3060
	2	127.923	65.4126	7.26945	0.700676	5.60429	0.0285768	0.424557	2.0244	0.220397	698.074	0.320312	6.93979	0.00835283	0.779986	0.107303	229.522	0.351002	6.8565	0.00895761	0.0961855	0.220888	166.692	0.355418	6.92817	0.00837771	0.0961124	0.470555	35.4417	0.877772	6.76749	0.00985346	0.196997	303
	2	326.275	164.281	24.4535	0.763985	7.21975	0.00841006	0.274726	1.98803	0.189937	288.392	0.734099	8.09453	0.00380731	0.768981	0.100753	163.561	0.757143	7.9354	0.00441298	0.1365	0.284149	121.918	0.708266	7.94203	0.00438225	0.125432	0.588925	21.9843	0.958812	7.53169	0.00700507	0.308665	348
	2	246.212	61.7308	3.99008	0.299824	3.37699	0.104497	0.373728	2.12276	0.150243	428.528	-0.105888	3.72335	0.079932	0.841819	0.0624793	162.163	-0.0732115	3.70946	0.0795462	0.154965	0.251993	96.2778	0.592315	3.8424	0.0704365	0.0602797	0.516163	16.1587	0.835647	3.51502	0.0957499	0.317366	26
	2	173.625	67.1481	5.64522	0.676532	5.95789	0.0222532	0.438683	1.99946	0.183777	349.778	0.527709	8.28771	0.00336179	0.774395	0.0862394	163.17	0.450224	8.06456	0.00413602	0.103217	0.30202	174.28	0.652894	8.22098	0.00357275	0.102132	0.486938	30.6885	0.913295	7.95408	0.00450724	0.216241	455
	2	224.901	79.1864	3.92163	0.666145	4.06462	0.0710034	0.453257	2.07416	0.167205	420.941	0.232545	4.5924	0.0421627	0.818478	0.0778013	115.141	0.300456	4.53684	0.0452491	0.16078	0.254245	120.22	0.616968	4.55669	0.0434382	0.0896006	0.412826	15.6796	0.854356	4.25708	0.0570122	0.290502	48
	2	234.863	110.439	11.972	0.567968	6.81774	0.0107837	0.322264	1.88151	0.16877	270.338	0.643157	8.58783	0.00275105	0.716067	0.0964397	202.463	0.650393	8.44315	0.00314612	0.108773	0.268264	223.144	0.462869	8.46988	0.00310541	0.102177	0.396944	25.1063	0.869938	7.98115	0.00467618	0.244283	494
	2	307.313	174.614	27.3107	0.806412	8.23607	0.0050818	0.291016	1.99974	0.182449	300.741	0.608187	10.5838	0.000757745	0.778336	0.0891678	146.671	0.607682	10.018	0.00119594	0.128325	0.290838	170.816	0.604095	10.2574	0.000997312	0.106225	0.55456	36.1068	0.920366	9.60004	0.00166319	0.243834	2308
	2	373.854	164.738	20.984	0.758431	8.06036	0.00482753	0.281651	2.03992	0.176163	226.644	0.660848	9.28083	0.00177229	0.7987	0.0779253	95.4875	0.657745	8.98429	0.00226232	0.14291	0.272914	134.44	0.668669	9.18827	0.00191473	0.118126	0.638689	18.6354	0.970817	8.60533	0.00311526	0.317859	1131
	2	332.935	170.875	19.5334	0.769109	7.7522	0.0060737	0.301843	2.11405	0.19378	251.21	0.616493	9.18647	0.00188369	0.823337	0.0816545	74.811	0.676292	8.82034	0.00255477	0.15051	0.327923	120.704	0.763766	9.03429	0.00214521	0.15655	0.400538	17.2501	0.91353	8.10526	0.0046566	0.305364	857
	2	289.377	111.875	8.27871	0.629223	5.84805	0.019546	0.340498	2.0988	0.174282	268.34	0.620271	6.44114	0.0120926	0.830563	0.0683998	79.2657	0.595229	6.4112	0.0125652	0.159818	0.368674	159.447	0.721095	6.492	0.0114865	0.0829372	0.761174	21.3759	0.949085	6.17373	0.0157146	0.25796	104
	2	260.774	124.288	11.5838	0.75546	7.06238	0.00959844	0.338521	2.14449	0.19151	427.056	0.458143	8.3448	0.00322431	0.835932	0.0811441	135.234	0.437846	7.95298	0.00475582	0.157551	0.354827	233.738	0.678261	8.3189	0.00330041	0.0896584	0.399033	21.5981	0.91288	7.5806	0.00657383	0.277114	505
	2	349.312	215.346	16.9574	0.891351	7.98505	0.00521998	0.317732	2.03983	0.165826	258.049	0.51078	9.13683	0.0019735	0.793339	0.0758055	115.272	0.488448	8.74271	0.00279985	0.146053	0.277481	99.0081	0.697031	8.68028	0.00300822	0.178723	0.423822	23.683	0.929533	7.41772	0.00973581	0.369272	1015
	2	164.144	61.6391	2.80357	0.776063	3.28731	0.109105	0.527223	1.9642	0.210008	296.56	0.4984	3.90438	0.0698016	0.747032	0.10461	142.105	0.5283	3.88771	0.0720238	0.173387	0.279769	161.626	-0.0750786	3.89326	0.0691226	0.098779	0.405584	28.0171	0.6587	3.87382	0.071638	0.220596	39
	2	223.157	132.086	18.6818	0.732942	7.7058	0.00749733	0.337262	1.94153	0.169366	276.071	0.535704	9.96516	0.00112882	0.748313	0.096033	152.533	0.526336	9.61442	0.00154199	0.125874	0.263824	104.787	0.69015	9.59565	0.00153666	0.134343	0.615796	22.9847	0.959242	9.15101	0.00226642	0.280621	1669
	2	243.393	154.484	31.8844	0.779655	8.08997	0.00727351	0.317635	1.89811	0.174772	322.527	0.557398	11.2624	0.000529223	0.723978	0.099701	205.94	0.551635	10.7294	0.000798344	0.112397	0.260889	150.269	0.602483	10.5855	0.000907203	0.125361	0.553472	43.8303	0.90714	10.0505	0.00131549	0.244225	6480
	2	237.13	139.363	24.5154	0.766609	7.90345	0.00721801	0.331341	1.89749	0.174601	297.125	0.577591	11.1055	0.00057253	0.726247	0.0965415	173.905	0.565063	10.6192	0.000805705	0.112764	0.25232	143.052	0.570046	10.4337	0.000986437	0.121568	0.602973	44.4623	0.912825	10.0548	0.00124934	0.244212	5103
	2	141.64	73.2897	8.44996	0.781429	6.05756	0.0271898	0.489849	1.89566	0.195543	423.885	0.550257	9.53093	0.00143889	0.717923	0.111237	255.134	0.530037	9.44117	0.00156512	0.0885679	0.295304	226.044	0.448329	9.31527	0.00176904	0.0851678	0.611975	53.1661	0.893224	9.07271	0.00213568	0.20146	1236
	2	292.366	181.49	28.3119	0.815513	8.34978	0.00543062	0.321403	1.91078	0.160681	229.128	0.610891	11.0218	0.000616581	0.735581	0.0899419	134.864	0.593943	10.4415	0.000935495	0.125889	0.250233	117.447	0.638676	10.4419	0.000947975	0.125115	0.631883	32.6899	0.944349	10.0167	0.00128481	0.257067	5985
	2	358.679	195.151	36.3485	0.741451	8.82383	0.00360948	0.258956	1.93584	0.146416	217.48	0.563002	10.9825	0.000676764	0.751619	0.0774583	122.503	0.555673	10.3403	0.00104354	0.13144	0.234366	96.1514	0.676103	10.3787	0.00106814	0.144302	0.421246	22.4898	0.921612	9.39155	0.00232404	0.301087	7061
	2	378.594	232.048	49.4533	0.806834	9.16907	0.00319809	0.250915	2.00475	0.183623	288.527	0.63487	11.5877	0.000425715	0.779108	0.0910935	139.87	0.635756	10.6146	0.000895731	0.134368	0.245753	136.907	0.607067	10.5702	0.00099476	0.12922	0.692677	48.1517	0.934966	10.3074	0.00110168	0.261133	10137
	2	290.192	186.271	27.4115	0.834994	8.34809	0.00510384	0.308857	1.99885	0.189581	292.58	0.62529	10.9088	0.000624067	0.775649	0.0991217	145.917	0.631225	10.1255	0.00119157	0.131102	0.262281	143.98	0.59988	10.2237	0.00112712	0.129028	0.574456	33.0628	0.931826	9.68008	0.00169837	0.268785	3940
	2	341.922	202.495	40.9488	0.791261	8.74092	0.00429609	0.292165	1.97471	0.190356	328.959	0.647354	11.5249	0.000442743	0.758878	0.0993793	169.536	0.664884	10.752	0.000807128	0.123234	0.3091	161.594	0.708673	10.9284	0.000712039	0.123991	0.725855	46.6331	0.941635	10.1218	0.00140264	0.266182	8659
	2	210.866	119.201	19.5622	0.702388	7.60272	0.00835432	0.351364	1.89608	0.196056	403.038	0.539385	10.5559	0.000753724	0.719314	0.112904	235.778	0.575577	10.2154	0.00100749	0.0998337	0.255984	151.637	0.551165	9.97691	0.00122708	0.11322	0.619321	46.5701	0.920909	9.5616	0.00179087	0.241583	3568
	2	259.71	198.969	27.3844	0.889521	8.15307	0.00840098	0.354513	1.90665	0.190521	303.225	0.63887	11.2332	0.000519474	0.729572	0.104567	166.191	0.608448	10.6158	0.000824919	0.125109	0.240781	135.991	0.535054	10.3259	0.00111864	0.132013	0.433318	20.2815	0.934648	9.10439	0.00300763	0.31379	5387
	2	181.444	101.218	12.3126	0.794167	6.87962	0.0148096	0.400898	1.9343	0.188675	331.563	0.536494	10.2963	0.000901383	0.739489	0.103697	210.037	0.508211	9.95947	0.00120352	0.106975	0.307107	146.098	0.674002	9.98757	0.00116597	0.113035	0.521359	31.8414	0.919159	9.20025	0.00222647	0.250344	1846
	2	352.559	285.398	80.363	0.814647	8.84866	0.00518408	0.287432	1.97407	0.20705	391.709	0.62975	11.2721	0.000506554	0.75606	0.107363	201.091	0.60535	10.5879	0.000858692	0.127294	0.275746	162.34	0.608157	10.4775	0.00100698	0.13735	0.735566	39.2729	0.95357	9.80737	0.00184372	0.306089	4944
	2	240.505	157.802	16.7159	0.854913	7.87195	0.00746515	0.36282	1.99249	0.19053	336.461	0.509009	10.9051	0.000628912	0.767581	0.103196	164.779	0.516054	10.1005	0.00123395	0.124928	0.332816	175.471	0.672573	10.6356	0.000784156	0.108089	0.532826	31.0709	0.924517	9.73625	0.00151819	0.243756	3948
	2	223.96	164.067	21.1526	0.881297	8.02866	0.0083078	0.350108	1.9406	0.22235	401.673	0.551597	11.2524	0.000501428	0.735724	0.127463	233.996	0.552204	10.4577	0.0010144	0.115727	0.348975	254.281	0.598106	10.9934	0.000623613	0.0946689	0.749739	39.5992	0.951428	9.49184	0.00286465	0.28132	5711
	2	115.559	59.2371	3.89297	0.758936	5.84693	0.0269568	0.515748	1.84998	0.218813	476.446	0.51195	10.3027	0.000880969	0.684183	0.136264	311.47	0.504777	10.0856	0.00106407	0.0847744	0.315452	237.89	0.506253	10.0046	0.00114516	0.0879407	0.579159	54.7663	0.882107	9.46519	0.0018512	0.224823	2523
	2	304.759	218.883	28.7434	0.900289	8.5168	0.00567394	0.339773	1.91908	0.176004	273.866	0.589877	11.3827	0.00050758	0.730605	0.102109	167.744	0.581465	10.6634	0.000869891	0.12903	0.294965	157.268	0.639628	10.8809	0.000756187	0.121671	0.584475	23.8631	0.958594	9.04314	0.00484945	0.340184	10605
	2	222.226	138.055	17.1345	0.818847	7.87054	0.00748053	0.348449	1.93472	0.212012	411.716	0.566875	11.0359	0.000555298	0.734399	0.119087	221.941	0.563236	10.4565	0.000908292	0.110102	0.317915	201.541	0.580205	10.6298	0.000779556	0.102234	0.540905	34.8778	0.932571	9.67257	0.00178507	0.255423	4725
	2	213.157	126.317	13.2776	0.831247	7.5271	0.0102971	0.393652	1.89887	0.179326	339.061	0.558237	11.6231	0.000448202	0.727045	0.102982	201.23	0.534706	10.9123	0.000768813	0.110898	0.217085	122.003	0.513496	10.4755	0.00103096	0.128497	0.291224	18.8815	0.868444	8.71255	0.00361806	0.310487	14034
	2	363.263	243.521	30.9349	0.914269	8.78083	0.004435	0.302687	1.98066	0.173319	305.453	0.55928	11.2783	0.000537884	0.765487	0.0924485	155.722	0.578705	10.4241	0.00105497	0.12919	0.308728	180.65	0.634783	10.9127	0.000716417	0.111205	0.426754	28.6949	0.906419	8.77495	0.00495433	0.317932	10492
	2	340.444	221.02	34.8781	0.864369	8.94859	0.00375038	0.265117	2.08019	0.208118	419.806	0.585563	11.6666	0.000387961	0.804806	0.0957979	154.631	0.57834	10.4469	0.000997639	0.131628	0.313496	166.585	0.658462	10.9354	0.000689302	0.117743	0.489523	24.9663	0.943193	9.40255	0.00248244	0.306328	9095
	2	174.928	107.637	10.4019	0.777631	7.06362	0.0136673	0.420379	1.90106	0.214459	468.61	0.54976	11.2978	0.000474922	0.718229	0.125976	273.566	0.556972	10.7468	0.000754071	0.0947562	0.267629	194.435	0.479484	10.6011	0.000824211	0.0973405	0.685748	37.4983	0.9489	9.31772	0.00303225	0.277852	5437
	2	326.808	261.049	41.7866	0.917867	8.4478	0.00677257	0.360539	1.87516	0.17366	243.925	0.61322	11.0032	0.00062938	0.70346	0.102366	151.705	0.620426	10.4711	0.000934605	0.140209	0.306213	153.271	0.675179	10.6905	0.000837067	0.12658	0.618089	21.9161	0.966351	9.08234	0.00418622	0.340908	5439
	2	239.667	175.371	18.4791	0.883433	7.98853	0.00847495	0.362631	1.92873	0.227049	394.802	0.682444	11.2685	0.000488837	0.727004	0.126878	227.556	0.664068	10.6978	0.000772491	0.118103	0.305772	238.705	0.53803	10.6984	0.00078995	0.10578	0.604045	49.6511	0.921145	9.98172	0.00147692	0.24181	4528
	2	383.671	231.744	42.0474	0.857562	8.5867	0.0042409	0.270985	2.05267	0.155392	268.187	0.537784	10.3701	0.000905548	0.803405	0.0702737	118.654	0.523136	9.6659	0.00162162	0.139892	0.317331	206.394	0.605721	10.2386	0.00103311	0.119609	0.680692	48.3928	0.932504	9.38985	0.00256314	0.279414	2484
	2	450.268	253.076	71.6885	0.74272	8.85705	0.00304883	0.219839	2.0352	0.130246	184.158	0.500589	9.9534	0.00121402	0.804252	0.0604579	76.5621	0.509163	9.22041	0.00216531	0.163402	0.194383	85.6496	0.562521	9.33353	0.00201853	0.148821	0.494905	18.553	0.950234	8.94926	0.00278204	0.295656	1516
	2	244.109	117.153	12.4748	0.67468	6.20353	0.0173494	0.347301	2.00747	0.156866	190.082	0.609963	7.31503	0.00662221	0.788125	0.070629	93.02	0.557754	7.20733	0.00733067	0.133854	0.217456	141.612	0.466782	7.2799	0.00677939	0.11533	0.388117	19.5149	0.861679	6.75734	0.0106585	0.2711	322
	2	627.414	395.423	89.2136	0.841756	9.17996	0.00234381	0.210477	2.09795	0.168795	250.168	0.638569	9.86979	0.00123498	0.821089	0.0719684	91.6646	0.663705	9.26795	0.00197288	0.165187	0.308813	168.809	0.663378	9.70212	0.00140994	0.126837	0.482215	27.5802	0.922189	8.60956	0.00377543	0.310916	1522
	2	429.828	235.09	42.2975	0.760599	8.49045	0.00357315	0.22304	2.11663	0.165372	266.225	0.567553	9.3744	0.00169239	0.834101	0.0656254	94.5552	0.530039	8.79252	0.00276615	0.163496	0.223344	139.756	0.465291	9.02415	0.00228716	0.125628	0.427914	45.8677	0.878418	8.43169	0.00404817	0.28252	1055
	2	659.089	402.912	125.771	0.813053	9.602	0.00174603	0.188315	2.05094	0.139584	166.908	0.670267	10.0926	0.001109	0.80308	0.061646	62.6503	0.673734	9.46807	0.0017491	0.168922	0.236032	74.9525	0.752469	9.66118	0.0015767	0.164369	0.298603	16.4368	0.889505	8.30858	0.00479987	0.337947	1775
	2	415.14	198.127	24.058	0.772947	8.1142	0.00444245	0.265962	2.15692	0.203837	329.791	0.676799	9.26579	0.00173192	0.842027	0.0813331	103.703	0.685224	8.80206	0.00264024	0.159458	0.322667	309.302	0.488539	9.14856	0.00192791	0.0967806	0.603049	36.1964	0.935287	8.66405	0.00299962	0.26716	1067
	2	342.9	271.557	77.3532	0.845847	8.03023	0.00683161	0.299996	1.90491	0.163401	256.452	0.596668	9.41914	0.00162034	0.729598	0.0951842	180.146	0.599685	9.16676	0.00200121	0.131557	0.279099	254.017	0.419224	9.17008	0.00201459	0.134263	0.387465	27.4271	0.880792	8.47041	0.00365038	0.278117	908
	2	331.238	171.667	25.3157	0.789713	8.25365	0.005448	0.298107	2.03644	0.155167	244.801	0.552329	10.5969	0.000788615	0.801684	0.0717627	106.421	0.546022	9.79764	0.00145384	0.136809	0.27784	150.177	0.604944	10.2909	0.00101755	0.11391	0.428013	22.7642	0.920586	9.24829	0.00223257	0.274119	2851
	2	519.497	308.553	64.0987	0.812929	9.09888	0.00234111	0.188068	2.12608	0.181213	227.517	0.713543	9.85508	0.00120816	0.832717	0.0768414	74.5843	0.741682	9.15236	0.00227722	0.182123	0.216411	82.0614	0.666641	9.05313	0.00244716	0.177029	0.450091	12.6373	0.966637	8.50797	0.00372194	0.326756	1062
	2	476.825	284.532	102.084	0.741028	8.84719	0.00282642	0.179765	2.22976	0.184505	328.454	0.572676	9.68751	0.00133138	0.87222	0.0661893	69.2277	0.619306	8.78954	0.00286587	0.172881	0.232904	88.2111	0.671882	9.19238	0.00202637	0.144719	0.515858	20.4579	0.952861	8.86928	0.00264456	0.262416	1007
	2	326.905	149.479	20.3867	0.737752	7.74226	0.00606598	0.267334	1.89835	0.116963	142.272	0.535895	9.19901	0.00201469	0.740663	0.0636627	83.9745	0.546104	8.93445	0.00250448	0.13993	0.161767	64.0737	0.569841	8.7429	0.00292515	0.16594	0.380803	12.034	0.947305	8.377	0.00382491	0.324207	740
	2	493.588	392.316	147.7	0.815315	8.38999	0.00504189	0.229378	2.00571	0.130176	157.723	0.535265	9.36203	0.00178227	0.795986	0.0608684	74.692	0.53235	8.84041	0.00271092	0.168419	0.188943	65.0431	0.682904	8.78384	0.0029749	0.186454	0.49936	15.5046	0.963841	8.68761	0.00318881	0.308319	794
	2	648.32	391.011	98.0881	0.770143	7.99146	0.00433108	0.195842	1.98781	0.14129	133.505	0.705996	8.16352	0.00371511	0.778495	0.0709502	70.7604	0.709663	7.95792	0.00449229	0.158711	0.246254	164.892	0.499014	8.19233	0.00366187	0.0983871	0.297996	22.0894	0.854604	7.69287	0.00568407	0.267287	258
	2	551.266	239.715	38.0158	0.756961	8.47912	0.00347268	0.221076	1.89117	0.155567	152.026	0.724125	9.17286	0.00191943	0.722658	0.0799465	93.2714	0.692588	8.97409	0.0022493	0.136342	0.340124	152.768	0.774483	9.1689	0.00195057	0.111799	0.360795	32.4789	0.858185	8.42357	0.00364374	0.278019	627
	2	450.485	214.857	26.4619	0.735447	5.69388	0.0212469	0.279024	2.00375	0.177371	129.305	0.674803	5.95235	0.0166207	0.774194	0.0721919	61.9948	0.62076	5.93675	0.0170676	0.148537	0.214457	60.4588	0.531695	5.91089	0.0173792	0.160788	0.432955	9.26015	0.949982	5.54386	0.0251918	0.3894	84
	2	266.621	150.687	28.2168	0.781521	7.30005	0.00912329	0.349397	2.1653	0.20742	476.407	0.474622	8.87493	0.00225184	0.844405	0.0844994	118.989	0.538461	8.47114	0.0032407	0.13316	0.239892	94.9227	0.625652	8.52942	0.00306138	0.146312	0.610181	25.6825	0.951363	8.36498	0.00362182	0.260029	712
	2	273.173	119.743	7.7547	0.793707	6.74704	0.0125748	0.403993	1.97064	0.111446	175.626	0.396439	8.42827	0.00321699	0.777883	0.0581872	88.9206	0.40077	8.20567	0.00388	0.129468	0.264228	134.747	0.650432	8.38866	0.00327076	0.122542	0.308887	11.3561	0.924152	7.69136	0.00589664	0.32514	300
	2	305.167	160.725	26.3227	0.543156	6.13984	0.0155142	0.197296	1.96497	0.137673	127.014	0.607948	6.30998	0.0132456	0.771789	0.0701675	71.7027	0.578102	6.26468	0.0138538	0.15888	0.17238	75.1759	0.427416	6.21756	0.0144987	0.178233	0.477957	11.2893	0.942315	6.10303	0.016224	0.337845	99
	2	288.865	124.068	11.0109	0.718168	6.45408	0.0131747	0.313687	2.15208	0.135837	269.179	0.333817	7.22373	0.00697405	0.855586	0.0504207	88.026	0.310318	7.03684	0.00840015	0.162549	0.197089	105.268	0.421634	7.14927	0.00748345	0.115661	0.363409	30.938	0.830717	6.71943	0.0123187	0.27785	202
	2	109.497	46.2168	1.35	0.49997	2.85623	0.148611	0.565	1.95339	0.184401	555.7	-0.126321	3.33769	0.100833	0.75398	0.0952339	230.533	-0.18598	3.38769	0.0958333	0.11001	0.179931	137.417	0.294087	3.33769	0.100833	0.0796736	0.461464	9.45833	0.783388	3.34602	0.0993056	0.242818	42
	2	151.814	68.8995	3.91338	0.764703	5.87943	0.0255285	0.494759	1.88312	0.144215	256.039	0.344263	9.09872	0.00200439	0.715708	0.0830259	168.898	0.311804	8.89347	0.00240333	0.101928	0.261532	121.532	0.642397	8.88426	0.00244801	0.11975	0.401457	13.7458	0.9452	7.90386	0.00620256	0.328223	971
	2	228.539	129.255	18.0608	0.748724	7.65984	0.00776789	0.341741	1.93345	0.177836	286.604	0.594824	10.1386	0.00100329	0.736722	0.0947228	152.573	0.58082	9.80314	0.00132967	0.120113	0.320956	221.595	0.59578	10.0081	0.00112506	0.0956015	0.682136	40.8519	0.938023	9.55722	0.0015978	0.223643	1756
	2	296.865	198.015	44.0844	0.829069	8.2272	0.00713439	0.316402	1.89887	0.154754	224.567	0.595054	10.7727	0.000711569	0.728504	0.0834636	129.936	0.577613	10.3279	0.000986972	0.119885	0.235702	123.715	0.561061	10.2138	0.00112036	0.126454	0.557355	20.6757	0.95634	9.52926	0.00186156	0.29786	3684
	2	193.337	109.321	10.5608	0.713406	5.89932	0.0199159	0.3673	1.879	0.159291	225.989	0.505798	6.81879	0.00932751	0.720526	0.0922878	143.075	0.479295	6.84879	0.00888714	0.105135	0.289512	142.164	0.602625	6.82952	0.00903883	0.0976151	0.736117	31.5754	0.945634	6.58426	0.011357	0.288605	296
	2	169.382	82.3756	4.96313	0.642306	5.51526	0.0254072	0.407575	1.92155	0.200842	281.205	0.50471	6.61765	0.0104219	0.726659	0.112114	187.422	0.495368	6.56481	0.0109701	0.10444	0.32629	157.353	0.631097	6.57355	0.0109682	0.101184	0.51259	25.3183	0.914836	6.40793	0.0125923	0.24979	222
	2	284.548	166.873	23.8263	0.78845	8.19228	0.00633688	0.319471	1.93296	0.185499	221.094	0.737037	11.0375	0.000595083	0.740696	0.0947541	116.904	0.719508	10.5164	0.000858205	0.13679	0.231868	111.171	0.616649	10.1763	0.00116833	0.137583	0.579732	24.9381	0.951243	9.7519	0.00157097	0.286882	4462
	2	258.589	170.913	35.4991	0.841066	7.37908	0.00851108	0.325384	2.11673	0.2287	473.802	0.510348	8.55355	0.00279047	0.81355	0.1023	153.101	0.551444	8.23281	0.00371607	0.144831	0.391023	208.679	0.73302	8.47608	0.00296392	0.0934662	0.723886	42.0984	0.945571	8.19446	0.0038985	0.236283	779
	2	308.422	180.302	32.4559	0.804522	8.45405	0.00468352	0.277923	2.04177	0.199521	328.373	0.642307	10.9297	0.000593634	0.789526	0.0943077	134.405	0.640589	10.2068	0.00106654	0.128779	0.343594	184.556	0.694974	10.5897	0.000788878	0.110742	0.673692	34.6708	0.949396	9.87543	0.00137785	0.244871	4113
	2	332.705	242.897	44.2368	0.881174	8.31384	0.00566803	0.311435	2.08763	0.225994	378.543	0.669727	10.6136	0.000723182	0.804613	0.10548	151.723	0.685574	9.89709	0.00132599	0.131633	0.335296	198.627	0.653774	10.2763	0.00095985	0.109033	0.613292	32.9633	0.947174	9.46674	0.001904	0.257758	2556
	2	273.726	178.611	32.03	0.867578	8.18918	0.00597033	0.320996	2.03749	0.21658	434.362	0.605268	11.3764	0.000452252	0.780063	0.108027	197.421	0.619319	10.4741	0.000945682	0.119499	0.379545	280.825	0.646436	11.1467	0.000549065	0.0933952	0.718919	57.3889	0.921404	10.2865	0.00106856	0.222132	5557
	2	340.711	204.362	33.3626	0.787962	8.70412	0.0036116	0.263628	2.04267	0.208409	308.394	0.686746	10.8688	0.000625945	0.791664	0.0969076	112.992	0.698645	10.1389	0.00111582	0.145743	0.297974	154.381	0.667572	10.4202	0.000918633	0.123046	0.63902	26.1548	0.960845	9.69584	0.00157692	0.280213	3049
	2	195.426	103.574	4.9445	0.857361	6.73159	0.0134464	0.456121	1.91073	0.146454	228.242	0.454752	10.0533	0.00112045	0.73291	0.0855355	153.466	0.436127	9.60072	0.00163916	0.122232	0.236534	129.166	0.525148	9.64883	0.00159338	0.120496	0.489593	15.8713	0.952803	8.89377	0.00288454	0.308714	1608
	2	148.29	89.2508	4.90284	0.823999	5.92569	0.0242991	0.467438	1.91101	0.206775	275.006	0.587887	7.58774	0.0053845	0.721752	0.123486	176.217	0.566629	7.46002	0.00612441	0.124132	0.375281	251.705	0.606451	7.48795	0.005938	0.117414	0.669178	19.3308	0.967174	7.27834	0.0072624	0.257363	265
	2	154.831	69.3497	3.13182	0.59666	4.76449	0.0417882	0.51195	1.92369	0.205243	350.387	0.552041	5.79105	0.0187488	0.721152	0.114119	198.924	0.499621	5.70608	0.02024	0.100857	0.419523	92.857	0.81576	5.73375	0.0199252	0.140347	0.586666	15.4146	0.966993	5.64347	0.0214271	0.244621	94
	2	226.293	96.978	16.8269	0.444688	6.70083	0.0116225	0.269846	1.98528	0.156084	259.66	0.381599	7.73323	0.00491692	0.773299	0.0799746	120.048	0.352481	7.61232	0.00548	0.105713	0.307669	247.59	0.611928	7.69646	0.00509425	0.11287	0.382396	15.0903	0.901064	7.07078	0.00890678	0.311903	288
	2	211.993	120.233	18.3153	0.763846	7.24889	0.0103102	0.339462	2.03031	0.197925	398.788	0.548712	9.17651	0.0018229	0.781591	0.0961625	188.291	0.495418	8.91475	0.00230261	0.110113	0.384142	183.986	0.756124	9.08351	0.00198558	0.111168	0.72443	31.4556	0.96565	8.69254	0.00284316	0.250515	1025
	2	128.54	35.2847	1.47617	0.407348	3.99703	0.0765158	0.59511	2.02461	0.18899	555.796	0.442829	6.36979	0.0122011	0.792265	0.0862248	196.62	0.510364	6.27423	0.0133492	0.0779282	0.251289	120.501	0.586933	6.23544	0.0137811	0.0942983	0.488702	19.8154	0.945617	6.0874	0.0161152	0.271059	94
	2	141.644	81.6032	9.56058	0.699011	6.24812	0.0242479	0.463463	1.89337	0.193862	447.582	0.521172	10.009	0.001057	0.708092	0.112067	301.293	0.491527	9.80712	0.001265	0.0874999	0.422556	266.98	0.754916	9.94106	0.00113183	0.107559	0.433974	39.5254	0.871742	8.90569	0.00275371	0.247463	1530
	2	190.928	106.281	8.79342	0.801841	6.98948	0.0128345	0.397773	1.89771	0.185584	316.842	0.608049	10.2997	0.000913519	0.718315	0.104502	218.177	0.514984	10.0295	0.00113334	0.10658	0.321757	208.011	0.636072	10.1162	0.00106433	0.110816	0.402521	27.6321	0.883853	8.71296	0.00342631	0.288365	2101
	2	254.004	159.218	22.0105	0.701542	6.2724	0.0157818	0.304851	2.06346	0.172795	367.851	0.54803	6.87605	0.00873302	0.804348	0.081804	137.279	0.568567	6.76932	0.00982174	0.154414	0.393861	169.484	0.7772	6.86889	0.00878432	0.0961587	0.620245	23.9237	0.948828	6.50344	0.0127403	0.299414	177
	2	271.907	125.915	13.8912	0.708839	7.12007	0.00895831	0.315372	2.08042	0.18164	317.968	0.580459	8.50214	0.00292877	0.812476	0.081073	107.983	0.584732	8.29379	0.00349472	0.131224	0.275454	83.9003	0.779207	8.1991	0.00390498	0.16019	0.778622	13.6921	0.986151	7.95368	0.00488259	0.315027	549
	2	234.998	156.534	27.0569	0.798453	5.73103	0.0227877	0.279689	1.98189	0.197992	382.789	0.49908	6.35278	0.0125642	0.765444	0.104586	209.392	0.499033	6.32837	0.0127965	0.120658	0.268049	101.836	0.721639	6.22605	0.0147295	0.163164	0.691941	26.0214	0.949516	6.12672	0.0152689	0.282033	168
	2	206.849	96.4767	11.8693	0.512165	6.05653	0.0178903	0.335984	2.00567	0.174883	464.047	0.346058	6.99701	0.00800237	0.777005	0.0854805	216.469	0.272012	6.92618	0.00858657	0.082223	0.291268	185.406	0.611123	6.88052	0.00895298	0.126914	0.960634	12.1234	0.987971	6.28172	0.014837	0.344087	213
	2	279.016	193.389	35.3407	0.832496	8.32821	0.00648709	0.319888	2.00503	0.18232	348.314	0.561224	10.9804	0.000613398	0.776072	0.0920699	168.911	0.548549	10.2571	0.00109417	0.12674	0.313321	177.575	0.678098	10.6831	0.000783078	0.118293	0.547255	33.904	0.928362	9.41475	0.00233365	0.285542	4029
	2	139.655	70.5554	5.82871	0.719206	6.09301	0.0215737	0.462906	1.91359	0.225515	482.563	0.606094	8.91858	0.00216468	0.717706	0.123558	306.959	0.568611	8.85065	0.00229917	0.0854463	0.29838	187.331	0.624989	8.82937	0.00234255	0.092259	0.578187	49.1223	0.909682	8.44244	0.00330913	0.213172	851
	2	159.913	82.9297	6.56135	0.764588	6.44542	0.0171777	0.44983	1.94914	0.197369	441.168	0.488356	9.35675	0.00162787	0.742218	0.109368	218.927	0.501312	9.1764	0.00191452	0.105346	0.333194	239.131	0.607428	9.30639	0.00171139	0.0986329	0.657222	62.6598	0.91301	8.77942	0.00279073	0.230891	1259
	2	232.423	154.377	32.2168	0.777938	7.97634	0.00716847	0.338108	1.92174	0.187248	329.587	0.599277	10.7606	0.000687212	0.734575	0.104799	193.019	0.584766	10.3012	0.000989229	0.11376	0.286192	186.023	0.576015	10.3471	0.000952268	0.11004	0.686731	40.1319	0.944471	9.84628	0.0014429	0.267084	3033
	2	230.377	159.728	17.7482	0.83656	7.46666	0.00853756	0.335819	1.93739	0.222249	309.033	0.722627	9.15604	0.00189167	0.736793	0.114177	181.292	0.63955	9.01898	0.0021361	0.115891	0.24414	138.414	0.501295	8.89654	0.00235688	0.118395	0.781097	50.3745	0.943616	8.1038	0.00611091	0.307549	832
	2	175.846	101.94	9.25551	0.805441	6.63239	0.0148773	0.424444	1.97108	0.218705	467.419	0.609437	8.85488	0.00224907	0.749798	0.117058	232.315	0.624012	8.70804	0.00258708	0.0962467	0.370776	225.88	0.710401	8.84824	0.00226548	0.0961557	0.692118	55.6535	0.929736	8.52443	0.00310216	0.20707	1003
	2	209.388	138.597	30.1994	0.741639	7.61667	0.00866045	0.325767	2.01749	0.232595	591.328	0.547112	9.76286	0.00121269	0.772796	0.112416	233.368	0.580714	9.50959	0.00153041	0.0973629	0.303335	213.723	0.585087	9.51186	0.0015152	0.0920645	0.629607	54.1223	0.906901	9.05801	0.00232066	0.222516	1359
	2	308.022	179.901	31.7256	0.761244	8.49242	0.00425928	0.262844	2.07254	0.207911	491.189	0.514908	10.7472	0.000659112	0.796378	0.097083	184.62	0.534726	10.1007	0.0011262	0.117482	0.415446	319.235	0.644616	10.6814	0.00069938	0.0888514	0.643532	62.2645	0.906651	9.79804	0.00156404	0.22161	3189
	2	534.867	398.619	86.2568	0.891493	9.19841	0.0022909	0.19743	2.18441	0.238133	469.078	0.665782	10.0132	0.00103831	0.843463	0.0930618	130.008	0.693943	9.26359	0.00201714	0.149983	0.344837	204.289	0.642523	9.7441	0.00135126	0.10053	0.708581	47.5303	0.938666	9.30666	0.00205125	0.230011	1344
	2	213.186	129.894	16.7245	0.819359	7.44297	0.00999051	0.369848	1.97288	0.247583	541.734	0.679581	10.6391	0.000685279	0.74725	0.12515	264.004	0.667411	10.2641	0.000938897	0.101546	0.317595	260.501	0.581639	10.2134	0.00101197	0.100664	0.602951	73.0432	0.873637	9.38931	0.00219754	0.228627	2444
	2	231.316	151.997	25.1527	0.854033	7.5138	0.00943523	0.353875	1.97662	0.200989	365.051	0.61129	10.2931	0.000888587	0.752633	0.106581	198.376	0.598605	9.90688	0.00123941	0.11562	0.357764	260.299	0.612942	10.1319	0.00102789	0.0983887	0.689571	58.0759	0.917557	9.57242	0.00171318	0.217553	1971
	2	226.599	153.734	34.4137	0.792264	7.83591	0.0077558	0.323174	1.96139	0.205639	404.203	0.554613	10.1367	0.000987422	0.74754	0.109276	233.246	0.519328	9.83244	0.00126766	0.102266	0.356427	259.871	0.553722	9.98369	0.00113073	0.0985889	0.585568	44.0218	0.900108	9.37074	0.00189116	0.224096	1782
	2	200.495	141.297	23.3646	0.849197	7.279	0.0116188	0.349368	2.03789	0.247082	736.19	0.527665	9.947	0.00107504	0.772515	0.12078	300.29	0.535009	9.64942	0.00140504	0.104895	0.370727	437.628	0.471756	9.87284	0.00115539	0.0775222	0.756196	114.741	0.8869	9.33909	0.00197892	0.19764	1444
	2	328.326	211.36	18.6427	0.910553	8.30084	0.00571135	0.334085	1.99779	0.161008	232.897	0.564588	10.7103	0.000735249	0.783687	0.0799026	117.111	0.533679	9.92265	0.00135641	0.140627	0.329216	161.043	0.711313	10.67	0.000760656	0.107923	0.457428	16.0216	0.947173	8.7394	0.00375136	0.328086	3297
	2	358.027	235.6	39.7148	0.829585	7.09956	0.00905686	0.313067	2.07251	0.197933	248.569	0.714368	7.7768	0.00476175	0.804372	0.0896364	87.7229	0.698699	7.61198	0.00554126	0.159651	0.396523	253.378	0.652369	7.76566	0.0047853	0.111368	0.922375	25.7825	0.975609	7.04955	0.00992037	0.328086	419
	2	385.647	223.511	21.2555	0.875747	7.86842	0.0055489	0.310118	2.10982	0.17394	238.194	0.581077	8.90341	0.00225149	0.826508	0.0751275	77.5827	0.564007	8.40749	0.00344737	0.164033	0.350442	140.259	0.742752	8.92589	0.00220874	0.103169	0.700178	23.8674	0.959678	8.10437	0.00516289	0.311764	631
	2	377.88	251.123	36.0193	0.892553	8.73436	0.00368927	0.276317	2.09461	0.198232	301.373	0.677536	10.6656	0.000714898	0.810024	0.0904969	120.108	0.663967	9.85327	0.00143806	0.155375	0.426029	243.031	0.720241	10.6119	0.000759076	0.103459	0.65347	42.4815	0.929518	9.79649	0.00143928	0.23208	2503
	2	215.371	106.965	6.04924	0.815103	5.91964	0.0207189	0.403501	2.08424	0.160319	317.494	0.253315	6.83938	0.00899885	0.821576	0.0753285	89.9681	0.333144	6.7038	0.0105751	0.124504	0.336783	118.875	0.726091	6.78713	0.00946913	0.128903	0.391835	20.1471	0.889404	6.54264	0.0121653	0.29542	168
	2	551.636	347.803	62.0476	0.827075	8.35067	0.00380581	0.225285	2.14413	0.207237	346.173	0.687142	8.90761	0.00222871	0.83558	0.0851243	87.352	0.739163	8.53219	0.00310991	0.151001	0.374432	211.311	0.69274	8.84399	0.00238361	0.110342	0.670025	38.4353	0.944618	8.03413	0.00517064	0.360725	601
	2	448.298	271.561	30.1074	0.863764	8.75555	0.00328096	0.278393	2.18315	0.237532	356.837	0.719208	10.464	0.000793166	0.845501	0.0902176	82.0041	0.73445	9.54294	0.00169907	0.162955	0.355209	181.567	0.713799	10.1406	0.0010543	0.115243	0.580894	30.3462	0.941921	9.14585	0.00261658	0.278332	1534
	2	157.206	93.3212	7.97971	0.840188	5.61486	0.0275339	0.430237	1.88178	0.176914	260.079	0.557001	6.78879	0.00935263	0.705199	0.101506	174.958	0.480257	6.72379	0.00983594	0.116834	0.327231	224.457	0.560043	6.76744	0.00964835	0.134365	0.547452	33.9378	0.910021	6.41424	0.0133985	0.308051	277

## Sheet: 64 Subimage Training
		SHG Intensity							R-Ratio						Degree of Circular Polarization							SHG-CD						SHG-LD
	2-Group Tag	Mean	MAD	Contrast	Correlation	Entropy	ASM	IDM	Mean	MAD	Contrast	Correlation	Entropy	ASM	Mean	MAD	Contrast	Correlation	Entropy	ASM	IDM	MAD	Contrast	Correlation	Entropy	ASM	IDM	MAD	Contrast	Correlation	Entropy	ASM	IDM	Pixel Density
	1	474.192	354.278	123.804	0.747026	8.12864	0.0050622	0.25283	2.08653	0.171351	109.53	0.600596	8.82639	0.00255566	0.813342	0.0814872	77.0628	0.601966	8.52116	0.00329312	0.173377	0.291467	112.556	0.63684	8.8004	0.00261741	0.131721	0.61718	38.0686	0.911391	8.59348	0.00308905	0.258417	674
	1	351.27	237.779	42.6248	0.77492	7.76233	0.00724491	0.29728	1.89398	0.191808	133.123	0.669566	9.17126	0.00198028	0.71777	0.104324	144.507	0.647174	9.16325	0.00197384	0.131134	0.244654	131.95	0.431105	9.0176	0.00228542	0.125925	0.646973	28.1588	0.931297	8.24477	0.00525591	0.325237	844
	1	641.916	547.023	218.759	0.800648	8.54264	0.00473454	0.252735	2.02642	0.197764	123.052	0.711228	9.49325	0.00161434	0.785635	0.0962094	103.509	0.698923	9.25843	0.00198686	0.156587	0.280915	162.435	0.557499	9.31676	0.0019171	0.137199	0.676692	65.477	0.876077	9.30534	0.00194741	0.216792	936
	1	602.298	547.906	147.321	0.842427	8.73235	0.00400725	0.235199	1.98803	0.17744	107.032	0.629487	9.30078	0.00186661	0.768775	0.0902107	99.2584	0.593746	9.03077	0.00239458	0.168701	0.304251	116.02	0.60143	9.29382	0.00188559	0.14931	0.556473	29.4606	0.893229	8.508	0.00386567	0.268758	1013
	1	312.23	185.666	20.3354	0.803866	7.55227	0.00941491	0.348393	1.89519	0.192139	111.458	0.738634	9.57633	0.0016039	0.719148	0.103229	107.147	0.740094	9.6662	0.00144891	0.13962	0.228836	78.4577	0.574185	9.22383	0.00212396	0.160738	0.708884	27.1161	0.948118	8.88425	0.00328503	0.303905	1366
	1	320.187	200.049	26.2569	0.791141	7.78761	0.00786948	0.328944	2.00206	0.212766	191.881	0.632455	10.0955	0.00107118	0.766756	0.112189	188.95	0.634972	9.8479	0.00134869	0.117686	0.391372	298.568	0.51062	10.2445	0.000940854	0.0849875	0.649995	74.9754	0.847763	9.79258	0.00134725	0.186109	1946
	1	272.739	179.421	18.2232	0.820817	7.53567	0.0100748	0.354136	1.91245	0.198703	150.522	0.644431	9.72461	0.00140288	0.724722	0.110146	168.2	0.594614	9.72471	0.00138621	0.126648	0.324117	200.256	0.477813	9.74334	0.0013799	0.104163	0.633185	43.1876	0.896676	9.25134	0.00205282	0.238963	1957
	1	965.853	828.659	146.843	0.911335	10.3305	0.00154286	0.196834	1.96725	0.173371	87.1498	0.724992	10.0717	0.00127862	0.763162	0.0924364	82.6238	0.7314	9.83107	0.00153715	0.190984	0.281442	121.93	0.601056	10.1571	0.00125235	0.139826	0.591999	21.6564	0.951008	9.17246	0.00294376	0.342919	3992
	1	433.593	285.453	32.0997	0.854238	8.61395	0.00414803	0.279182	2.00311	0.187657	119.034	0.658235	10.0548	0.001161	0.773811	0.0932961	100.555	0.645603	9.77362	0.0014436	0.154551	0.32998	139.719	0.659214	10.1736	0.00107038	0.124693	0.720007	29.0891	0.958457	9.26724	0.00240025	0.290676	2782
	1	344.586	208.789	38.6189	0.657821	8.29928	0.00494772	0.266606	1.96402	0.200163	147.585	0.643329	10.1749	0.00106073	0.750347	0.102043	127.124	0.629969	10.0549	0.0011512	0.133739	0.281805	138.76	0.480524	9.97731	0.00126508	0.123774	0.584091	34.6696	0.907411	9.29009	0.00228365	0.253023	2770
	1	613.528	526.002	117.842	0.856946	9.46052	0.00329235	0.237086	1.8999	0.174994	103.852	0.667656	10.0954	0.00140693	0.724875	0.0937507	114.833	0.62848	10.1501	0.00122315	0.162017	0.247079	110.792	0.531877	9.92579	0.00160309	0.161333	0.501746	40.8091	0.855924	9.55204	0.00213421	0.260939	4405
	1	186.877	108.86	9.70308	0.71852	6.5047	0.0209677	0.437176	1.8547	0.201454	192.357	0.586945	9.55143	0.00151488	0.693355	0.117625	232.844	0.573838	9.60071	0.00144521	0.106748	0.273618	147.336	0.523848	9.37365	0.00177186	0.1122	0.588924	62.5336	0.852776	9.15923	0.00219855	0.219827	1318
	1	159.632	73.5381	4.39671	0.639523	5.26969	0.0407769	0.461833	1.91699	0.170462	194.057	0.356631	7.53021	0.0056612	0.731384	0.0885	175.284	0.324613	7.53809	0.00562837	0.102517	0.273375	150.042	0.497979	7.52464	0.0057502	0.0783078	0.465962	40.5851	0.810965	7.41201	0.00633291	0.190594	272
	1	283.849	182.116	19.2	0.763322	7.83706	0.00774939	0.341456	1.97591	0.218295	190.077	0.658349	10.4616	0.000845778	0.75382	0.116535	186.106	0.65134	10.192	0.00107632	0.121624	0.380804	300.749	0.495201	10.5927	0.000768419	0.0817263	0.616911	75.7312	0.829406	9.98192	0.00123907	0.192227	3066
	1	375.492	233.102	42.5435	0.713215	8.17746	0.00515895	0.26567	1.93793	0.206357	160.705	0.669702	9.4355	0.00165374	0.73536	0.112258	179.067	0.617817	9.37187	0.00172379	0.125288	0.384819	223.934	0.640109	9.53002	0.00153455	0.107566	0.631171	64.3209	0.867888	8.66294	0.00394253	0.268583	1210
	1	314.914	161.481	11.8187	0.757267	7.36873	0.00826599	0.346127	1.97698	0.215458	173.388	0.712663	9.28671	0.0018667	0.75513	0.10838	153.725	0.704598	9.25906	0.00187683	0.141322	0.369755	259.356	0.494305	9.32416	0.00180493	0.115494	0.597474	59.4389	0.839296	8.96224	0.00251321	0.231391	953
	1	333.756	181.288	23.0755	0.623374	7.48412	0.00753928	0.299	2.04623	0.221668	198.623	0.617662	9.02791	0.00209097	0.787471	0.101734	127.145	0.595809	8.89066	0.00232197	0.113415	0.299517	157.792	0.507599	8.89506	0.00233305	0.101659	0.682521	36.355	0.927959	8.48128	0.0038026	0.237889	831
	1	599.962	430.225	118.866	0.737826	9.4909	0.00223985	0.193772	2.03956	0.209168	120.619	0.73487	10.0985	0.00117703	0.788831	0.0942158	83.1463	0.716632	9.77998	0.00142448	0.167366	0.253053	108.343	0.564817	9.7043	0.0016031	0.144011	0.58887	31.452	0.915398	9.46238	0.00188099	0.259901	2277
	1	408.703	295.059	71.9294	0.768648	8.75449	0.00499822	0.273506	1.93297	0.208244	159.048	0.702133	10.8857	0.000729215	0.732559	0.10759	167.378	0.641306	10.7084	0.000795956	0.134256	0.293555	149.295	0.595151	10.7231	0.000817431	0.11472	0.545972	46.4875	0.865815	9.95475	0.00144207	0.22943	6405
	1	206.671	108.878	10.3348	0.771703	6.7258	0.0176365	0.43481	1.90564	0.183105	171.08	0.584976	9.98566	0.00119167	0.721078	0.102117	177.075	0.572015	9.95826	0.00120038	0.120356	0.296415	147.306	0.570971	9.87398	0.0013121	0.115338	0.716518	43.6597	0.920682	9.52752	0.00174822	0.240591	2456
	1	307.664	197.96	29.4856	0.773093	8.02701	0.00777947	0.331532	1.94354	0.206385	182.277	0.624546	10.9546	0.000667704	0.739355	0.114774	200.248	0.602648	10.7732	0.000778215	0.122465	0.379131	313.712	0.466408	11.2629	0.000529893	0.0858276	0.648665	73.2554	0.848708	10.4008	0.000997851	0.193681	7278
	1	425.24	312.261	107.934	0.820493	8.64175	0.00496182	0.285617	1.89814	0.195294	142.516	0.67594	10.6865	0.000832925	0.720413	0.111161	166.4	0.653804	10.657	0.000837718	0.131166	0.323763	193.64	0.507075	10.7665	0.00079241	0.110753	0.515825	45.8884	0.849995	9.91908	0.00149076	0.22306	6486
	1	538.778	434.355	105.3	0.871046	8.89186	0.0042964	0.268858	2.01831	0.20213	154.508	0.652557	10.4505	0.000935386	0.779902	0.0988457	123.477	0.62642	10.0856	0.00119041	0.154173	0.325189	178.905	0.544718	10.4797	0.000912984	0.112593	0.573826	35.6756	0.905022	9.629	0.00177696	0.267133	4101
	1	537.786	412.269	85.9967	0.83387	9.42323	0.00321948	0.244186	1.98587	0.230943	188.825	0.70768	11.1488	0.00060765	0.754975	0.118017	180.74	0.684583	10.7898	0.000787111	0.1365	0.376731	234.26	0.591376	11.2059	0.000582594	0.104531	0.666411	65.8119	0.87697	10.4347	0.000991515	0.218191	8262
	1	423.814	291.884	55.3547	0.778052	8.90537	0.00422184	0.273126	2.01427	0.228295	168.243	0.715974	10.6208	0.000839408	0.769764	0.106523	134.235	0.671176	10.2966	0.00102044	0.147607	0.313763	146.219	0.616341	10.4397	0.000925123	0.124242	0.728895	41.4481	0.933828	9.96072	0.00132816	0.251747	4513
	1	463.435	337.439	73.4978	0.75698	9.17778	0.00405704	0.255449	1.95431	0.195035	154.159	0.66211	10.9099	0.000750368	0.745003	0.100281	154.86	0.61646	10.7388	0.000820221	0.134874	0.320469	175.729	0.611977	10.962	0.000734695	0.117745	0.628911	46.6568	0.901658	10.2636	0.00107867	0.237996	8866
	1	207.247	109.099	6.70881	0.827936	6.5309	0.0176332	0.444875	1.9474	0.211114	183.986	0.690848	10.0592	0.00110888	0.736327	0.110399	174.223	0.627482	9.99351	0.00116556	0.114845	0.295565	165.065	0.516613	9.87978	0.0012827	0.115487	0.670613	52.3007	0.893078	9.69201	0.00145515	0.206624	2215
	1	340.238	210.076	28.0255	0.747417	8.25007	0.00592695	0.308571	2.02791	0.208204	184.801	0.618199	10.9515	0.000654825	0.779504	0.103035	159.649	0.589461	10.5853	0.000870287	0.1243	0.391938	324.868	0.495286	11.3138	0.000527755	0.0821	0.647163	82.6041	0.828792	10.4668	0.000965566	0.182103	6312
	1	323.084	211.332	26.8778	0.783901	7.9648	0.00786569	0.331434	1.91502	0.200435	189.159	0.607417	11.0229	0.000672978	0.72464	0.113384	220.331	0.578143	10.9852	0.000679847	0.115347	0.381726	297.823	0.506163	11.3625	0.000512507	0.0902123	0.679283	77.0424	0.858283	10.5104	0.000941133	0.202396	9785
	1	518.12	380.629	66.2549	0.863526	9.18451	0.00341122	0.257854	2.01831	0.217116	160.564	0.704686	10.8631	0.000740973	0.775802	0.103906	137.138	0.667732	10.4388	0.000980553	0.152206	0.350169	195.842	0.578719	10.9057	0.000725974	0.111241	0.70634	48.6685	0.912665	10.147	0.00123634	0.239839	7655
	1	233.003	121.884	9.60129	0.717067	7.02613	0.0119338	0.399404	1.90294	0.1934	200.44	0.537801	10.0335	0.00118868	0.720454	0.107522	207.029	0.536614	10.0627	0.00113081	0.108631	0.316366	199.404	0.519434	10.0652	0.00114793	0.10906	0.666041	58.8028	0.87315	9.72046	0.00147112	0.210138	3059
	1	285.984	210.311	43.178	0.751901	8.05452	0.00887472	0.332344	1.88944	0.205246	187.06	0.627158	10.6442	0.000834009	0.710388	0.116614	202.426	0.613988	10.5904	0.000859357	0.119998	0.305773	172.213	0.505562	10.4581	0.000967583	0.115073	0.673863	55.118	0.888155	10.1145	0.00114748	0.215498	4861
	1	210.186	115.542	8.7829	0.714025	6.80414	0.0139017	0.410237	1.96631	0.234882	252.628	0.601593	10.2065	0.00097419	0.739117	0.126282	246.64	0.58581	10.0932	0.00107138	0.106843	0.355583	233.41	0.641446	10.0421	0.00113622	0.106367	0.670326	91.9761	0.817914	9.8842	0.00126035	0.176014	2213
	1	345.487	228.268	27.1198	0.844047	8.16419	0.00707794	0.33219	1.91972	0.198356	170.653	0.626364	10.9635	0.000714501	0.729291	0.112137	196.206	0.603061	10.8737	0.000760554	0.122196	0.366164	271.725	0.480544	11.2849	0.00055183	0.0904309	0.596584	68.9046	0.846377	10.4135	0.00100558	0.201807	8675
	1	332.736	230.072	35.3124	0.828842	8.13247	0.00803933	0.338548	1.94421	0.228079	234.739	0.632324	11.3215	0.000546666	0.732037	0.127265	259.031	0.624073	11.1579	0.000619513	0.110818	0.417612	352.19	0.506881	11.6126	0.0004354	0.0818139	0.669471	98.3715	0.81649	10.7543	0.000771388	0.183253	9847
	1	397.147	271.882	36.5621	0.825368	8.42486	0.00563247	0.303785	1.96288	0.195422	161.294	0.645393	10.3566	0.00102432	0.751967	0.101766	159.252	0.627512	10.2342	0.00108381	0.138843	0.342865	232.681	0.52398	10.5864	0.000839106	0.107263	0.562833	47.0422	0.872267	9.74174	0.00174092	0.233609	3309
	1	269.983	180	17.9816	0.831099	7.71346	0.00926188	0.358474	1.91117	0.225791	208.623	0.67401	10.4087	0.000876384	0.717081	0.128795	226.45	0.652418	10.296	0.00096343	0.102164	0.350144	229.237	0.573194	10.4122	0.000868104	0.0949413	0.736929	73.6484	0.882558	9.9739	0.0012379	0.197556	2766
	1	300.884	200.094	18.718	0.8739	7.87012	0.00878991	0.357736	1.90405	0.219421	196.008	0.691129	10.9964	0.000679498	0.714359	0.126555	219.218	0.69432	10.8854	0.000729814	0.116198	0.343764	226.688	0.556058	10.9673	0.00067689	0.105808	0.710736	65.1612	0.892882	10.2794	0.00110277	0.228125	7464
	1	337.02	242.608	38.8152	0.776314	8.42626	0.00657648	0.320311	1.95824	0.227654	206.896	0.64823	11.0042	0.000674426	0.739671	0.118119	196.863	0.626036	10.8212	0.000732047	0.120413	0.331244	204.943	0.504615	10.8236	0.000768409	0.112112	0.679128	57.3381	0.892979	10.2639	0.00108946	0.233268	7060
	1	212.744	128.47	18.0206	0.728222	6.39144	0.0218712	0.42431	2.0794	0.265973	279.802	0.683306	8.86644	0.00223656	0.784184	0.129115	234.289	0.684312	8.66003	0.00272424	0.114499	0.391939	246.402	0.580776	8.81215	0.00234662	0.0858181	0.640557	89.4896	0.794248	8.60994	0.00286694	0.15596	694
	1	352.827	237.909	31.5601	0.758048	8.39339	0.00542037	0.306133	1.90056	0.185873	149.158	0.621393	10.3331	0.00107365	0.721752	0.106178	176.607	0.5922	10.3522	0.00103522	0.133047	0.328367	210.103	0.481276	10.5826	0.000867949	0.108827	0.727619	57.7445	0.908487	9.99964	0.00138872	0.247109	3870
	1	245.687	179.649	29.5445	0.793171	7.23153	0.0154376	0.388687	1.94901	0.266262	293.738	0.673369	10.8014	0.00064903	0.725316	0.14346	308.975	0.620966	10.5992	0.00078434	0.104581	0.393766	351.721	0.459126	10.7269	0.000694704	0.0788672	0.667598	107.836	0.806236	10.2559	0.00100066	0.161739	3135
	1	189.152	110.04	9.98731	0.726129	6.70039	0.0169633	0.418726	1.901	0.257688	302.949	0.616826	10.8786	0.000625515	0.701964	0.147656	350.865	0.595945	10.7927	0.000679807	0.0884799	0.400842	380.482	0.431136	10.8429	0.000642961	0.0791044	0.652063	112.425	0.782124	10.3063	0.000985283	0.156257	3939
	1	296.989	219.628	42.4116	0.705867	7.89904	0.00814917	0.298683	2.06967	0.278395	363.441	0.614209	10.1757	0.000947308	0.779918	0.131623	285.481	0.599488	9.81712	0.00132547	0.116341	0.383584	318.284	0.490812	10.0562	0.0010552	0.0842531	0.684626	105.216	0.806422	9.72485	0.0014246	0.162659	1619
	1	285.153	167.859	14.9337	0.752644	7.3707	0.00918948	0.356868	2.05982	0.262774	270.251	0.654435	9.66098	0.00134659	0.785752	0.12003	191.621	0.665402	9.37973	0.00172314	0.118067	0.324168	256.641	0.41831	9.48494	0.00158369	0.0990568	0.729581	74.7094	0.874791	9.20325	0.00205472	0.199778	1097
	1	352.76	226.454	20.6214	0.805471	7.41016	0.00968946	0.334247	1.84403	0.240352	221.403	0.680893	9.49024	0.00152593	0.677244	0.148405	306.452	0.666957	9.49624	0.00152198	0.0989303	0.475644	404.461	0.585847	9.50566	0.00159463	0.0866253	0.65049	78.9943	0.847322	9.06105	0.00235862	0.197714	715
	1	589.635	472.741	72.9604	0.868934	9.1329	0.00368792	0.247186	1.92489	0.191882	176.897	0.593816	10.5209	0.000876506	0.725843	0.110791	208.961	0.555607	10.4636	0.000913592	0.118315	0.46655	457.803	0.49348	11.1757	0.000510528	0.0716439	0.644225	97.7926	0.798699	9.83347	0.00186684	0.203138	2738
	1	551.466	463.529	58.2572	0.911526	9.14128	0.00480169	0.283954	1.91916	0.194918	188.88	0.58147	11.1088	0.000664446	0.723911	0.115269	229.667	0.573349	11.034	0.0007354	0.122491	0.428753	403.532	0.479782	11.9356	0.000342933	0.0768553	0.766002	104.701	0.842963	10.6396	0.00125331	0.206803	11424
	1	771.293	555.688	105.96	0.80313	9.99645	0.0018057	0.196726	1.96235	0.150059	105.452	0.577909	10.0808	0.00123793	0.764697	0.077619	104.515	0.549632	9.88723	0.00139402	0.154708	0.263862	149.016	0.517246	10.2941	0.00108717	0.125385	0.548674	39.02	0.894199	9.86676	0.00138549	0.235901	3001
	1	275.549	179.697	12.2731	0.832525	7.1182	0.0107811	0.368921	1.98671	0.18633	156.018	0.508718	8.7814	0.00255777	0.764352	0.10137	151.765	0.484458	8.64888	0.0028692	0.136747	0.370533	266.317	0.501766	8.9485	0.0021924	0.104537	0.592418	55.8255	0.856758	8.62226	0.00303483	0.207415	653
	1	621.094	474.389	67.591	0.893429	9.70279	0.00246995	0.243284	1.90753	0.185372	101.283	0.717316	10.4622	0.00113852	0.72656	0.100647	109.213	0.68666	10.4599	0.00101363	0.165438	0.325817	182.407	0.536344	10.9103	0.000818102	0.121131	0.559976	32.3425	0.910661	9.50096	0.00252025	0.307727	10869
	1	432.631	341.513	42.5916	0.864299	8.96653	0.00505818	0.294423	1.89882	0.203362	168.804	0.622993	11.083	0.000678466	0.712665	0.120065	203.917	0.594982	11.0033	0.000731583	0.129588	0.420547	307.84	0.558502	11.7701	0.000402795	0.0892384	0.63883	64.3969	0.855997	10.1532	0.00153575	0.233414	14769
	1	394.449	306.39	36.4126	0.896228	8.53907	0.00683814	0.329171	1.8905	0.20574	182.54	0.621204	11.204	0.000644398	0.709997	0.124013	227.722	0.61314	11.105	0.000749911	0.124134	0.386377	308.896	0.490658	11.7216	0.000415679	0.0842382	0.788278	66.7006	0.909879	10.4264	0.00125426	0.233424	17909
	1	284.481	190.281	18.8362	0.822262	7.68625	0.0104913	0.377248	1.85964	0.220814	228.697	0.598005	11.5336	0.000483304	0.690151	0.135792	294.108	0.592506	11.5521	0.000519473	0.100266	0.404075	361.118	0.474154	11.9946	0.000339118	0.0769276	0.708619	95.224	0.842612	10.8856	0.000751727	0.18045	22238
	1	334.218	250.91	37.8122	0.865048	8.212	0.0080258	0.339894	1.89075	0.206138	183.176	0.607757	11.2031	0.000593236	0.711198	0.119854	212.001	0.593795	11.1318	0.000643402	0.118708	0.34145	248.832	0.476633	11.3198	0.000571465	0.0992438	0.693747	70.9996	0.877919	10.5592	0.000967807	0.209053	14220
	1	257.24	167.261	19.5552	0.776132	7.56812	0.0107835	0.368112	1.88108	0.197058	196.2	0.554562	10.9376	0.000666935	0.705788	0.114319	221.178	0.539168	10.9024	0.000679268	0.104615	0.338853	221.06	0.528217	11.0114	0.00062922	0.0961749	0.695973	70.7747	0.870365	10.2928	0.00120303	0.205237	6291
	1	529.436	437.938	63.9949	0.885654	9.32903	0.00364199	0.263811	2.05716	0.21951	166.606	0.657498	10.8273	0.000716019	0.789199	0.109756	139.357	0.638835	10.1036	0.00136408	0.160657	0.381698	229.147	0.574475	11.0433	0.000630282	0.100104	0.607896	44.1263	0.90781	10.1064	0.0012575	0.23409	5779
	1	277.387	186.122	22.0919	0.849501	7.73662	0.00963499	0.356588	1.87041	0.193013	177.12	0.552018	10.8443	0.000757163	0.700993	0.118731	229.933	0.536857	10.8763	0.000762344	0.113004	0.373163	286.767	0.474415	11.2882	0.000541308	0.0855557	0.567171	59.7907	0.840129	10.2012	0.0012423	0.211404	8829
	1	309.621	220.187	26.1833	0.870974	7.93906	0.0089248	0.355286	1.8604	0.215309	216.357	0.58332	11.3222	0.000555844	0.688758	0.134468	285.553	0.576289	11.3632	0.000576421	0.101172	0.436768	363.234	0.525036	11.898	0.000350211	0.0771601	0.658575	92.1777	0.820291	10.7652	0.000785955	0.178812	15010
	1	330.779	229.651	31.8598	0.793643	8.26396	0.00733095	0.321656	1.87198	0.21037	193.062	0.638556	11.3565	0.000547472	0.700077	0.125995	242.243	0.630756	11.3355	0.000591951	0.111111	0.373692	302.336	0.468637	11.6733	0.000424007	0.0853379	0.636766	63.7835	0.870135	10.4981	0.000973386	0.209473	17686
	1	531.929	447.015	66.9657	0.887112	9.30616	0.00459258	0.284283	1.89909	0.199932	155.53	0.662636	11.1343	0.000718982	0.716725	0.111705	178.11	0.620826	11.0209	0.000762078	0.13899	0.347285	231.968	0.53362	11.4374	0.00056083	0.103901	0.574941	53.5471	0.865299	9.93309	0.00205965	0.257518	21056
	1	401.793	315.964	34.9176	0.872263	8.77464	0.0057678	0.313606	1.90667	0.191618	164.385	0.591352	11.0232	0.000718845	0.72075	0.111236	184.954	0.583475	10.901	0.000806226	0.127437	0.349592	229.654	0.53476	11.3447	0.000579784	0.105163	0.660724	64.4647	0.870755	10.4889	0.00100735	0.219044	15976
	1	265.872	168.572	21.2105	0.756632	7.59985	0.00977957	0.349031	2.02063	0.207294	230.172	0.514386	10.4972	0.000847678	0.774465	0.103789	200.426	0.489823	10.2037	0.00106864	0.115168	0.358898	237.115	0.559585	10.5488	0.000835359	0.102453	0.771679	83.9585	0.882177	10.1345	0.00119943	0.205313	3240
	1	422.415	315.169	32.5898	0.891398	8.6382	0.00598347	0.317325	1.86825	0.204113	157.135	0.678457	11.0951	0.000696671	0.70001	0.126501	208.793	0.674305	11.1111	0.000725751	0.126626	0.393863	298.307	0.525608	11.6386	0.00044792	0.088316	0.589187	64.8064	0.856667	10.3343	0.00132335	0.22421	13370
	1	323.015	209.697	20.1438	0.833662	8.04783	0.00784263	0.340043	1.92274	0.225321	211.691	0.632358	11.5185	0.000488874	0.721412	0.130008	254.611	0.60269	11.3673	0.000573233	0.108943	0.426267	355.332	0.519023	11.9631	0.000353318	0.079462	0.576385	83.3435	0.800444	10.7087	0.000841073	0.180315	20752
	1	376.474	286.707	45.0792	0.861476	8.50808	0.00733482	0.318595	1.85221	0.209611	212.583	0.577583	11.3818	0.00055752	0.683752	0.129611	284.271	0.553324	11.5269	0.00050439	0.103577	0.451721	394.991	0.515224	12.0925	0.000313878	0.0769166	0.644834	96.373	0.805682	10.8117	0.000777466	0.17928	21094
	1	768.856	629.693	123.391	0.871444	10.4158	0.00203414	0.220513	1.8619	0.175904	115.9	0.669923	10.7162	0.000995884	0.701696	0.105134	155.941	0.639846	10.8648	0.000897226	0.151394	0.384596	203.017	0.669233	11.4933	0.000539321	0.113209	0.639939	39.3742	0.920551	9.62318	0.00317071	0.307681	22183
	1	339.196	244.471	34.9319	0.809366	8.359	0.00746325	0.323958	1.86214	0.218015	215.991	0.592303	11.4326	0.000520936	0.690292	0.132782	279.431	0.579283	11.4658	0.000527431	0.103861	0.400607	352.737	0.457888	11.8567	0.000368872	0.0755821	0.619556	80.2414	0.832443	10.4912	0.00113727	0.195307	18617
	1	481.967	394.832	72.5598	0.877886	9.14743	0.00477315	0.278258	1.92801	0.217996	191.96	0.652962	11.3927	0.000547771	0.725239	0.119386	205.195	0.612514	11.1895	0.000617408	0.120374	0.408506	294.402	0.59059	11.7911	0.000405384	0.0882725	0.562799	71.9119	0.816539	10.2805	0.0013779	0.213138	17350
	1	355.467	309.184	51.3709	0.906361	8.06634	0.0110777	0.362625	1.91948	0.221651	243.171	0.57096	11.5134	0.000479905	0.719291	0.127239	274.214	0.557397	11.3369	0.00057638	0.10745	0.411132	340.354	0.499685	11.8423	0.000367274	0.0805872	0.634932	96.9456	0.803201	10.6418	0.000981582	0.180421	16042
	1	379.142	322.156	43.3824	0.869142	8.52188	0.00704378	0.315409	2.02652	0.252503	227.85	0.685208	11.225	0.000527508	0.765962	0.125356	184.022	0.650152	10.5507	0.000967418	0.130083	0.392221	245.344	0.612611	11.2548	0.000517783	0.0887742	0.611775	91.6405	0.813155	10.5679	0.000840534	0.163988	5809
	1	247.692	156.442	15.9028	0.831582	7.3658	0.0120584	0.391984	1.89278	0.213932	215.064	0.580796	11.1383	0.00059134	0.708097	0.127027	254.859	0.566181	11.067	0.000650561	0.103429	0.428326	391.434	0.461475	11.6409	0.000407538	0.0758081	0.631051	81.4983	0.837018	10.3735	0.00121745	0.196919	9064
	1	333.068	225.557	26.1812	0.801606	8.25757	0.00732446	0.331212	1.89134	0.218885	203.299	0.641374	11.4478	0.000500829	0.70765	0.127702	255.975	0.614246	11.4323	0.000521573	0.107451	0.410885	341.914	0.5062	11.8555	0.000372654	0.0818353	0.627534	77.4562	0.835419	10.6865	0.000811781	0.18563	17209
	1	457.853	391.191	58.0294	0.918399	8.94725	0.00601778	0.299142	1.88851	0.211933	192.18	0.625415	11.2927	0.000573706	0.706684	0.124598	237.84	0.584689	11.2359	0.000610986	0.119472	0.426283	338.457	0.535137	11.8464	0.000377997	0.0826728	0.564992	77.7842	0.811123	10.4141	0.00113427	0.199979	17310
	1	435.098	327.519	72.0424	0.843236	9.01784	0.00431518	0.274706	1.99351	0.216648	204.007	0.608275	11.2666	0.000565194	0.759332	0.111631	179.06	0.581093	10.8375	0.000801182	0.132063	0.363514	270.673	0.462848	11.3904	0.000541838	0.0932881	0.568229	66.6504	0.821706	10.173	0.00147213	0.213836	13874
	1	375.12	272.242	39.5991	0.824472	8.58141	0.00622709	0.306233	1.87312	0.214204	196.735	0.657775	11.3961	0.000554503	0.697996	0.123299	231.581	0.620883	11.3004	0.000592054	0.113685	0.320779	224.172	0.469688	11.2665	0.000606053	0.0981466	0.490955	59.6934	0.805354	9.85586	0.00203923	0.236111	18794
	1	256.741	166.915	22.9634	0.747975	7.62475	0.0106531	0.356783	1.95017	0.226583	241.423	0.60361	11.2641	0.000539642	0.734085	0.123122	242.902	0.591917	11.0366	0.000651085	0.109723	0.372568	265.677	0.534227	11.27	0.000547762	0.0962858	0.689926	102.044	0.821055	10.7422	0.000754487	0.171882	8429
	1	354.076	256.755	36.7069	0.84698	8.42402	0.00664143	0.309099	1.97952	0.199655	185.017	0.584343	11.1118	0.000638072	0.758658	0.107768	188.572	0.567268	10.8143	0.000816241	0.12827	0.395091	323.5	0.473029	11.6164	0.000444226	0.0837934	0.682801	70.0237	0.877351	10.5606	0.000937362	0.204344	12396
	1	236.815	148.68	13.5455	0.786482	7.34647	0.0125543	0.386744	1.86669	0.221674	242.129	0.569778	11.4775	0.000482425	0.691513	0.135896	310.231	0.563893	11.5127	0.000501818	0.0933949	0.445709	421.964	0.467493	12.0284	0.000311227	0.0691937	0.714381	107.353	0.823562	10.8632	0.000751501	0.167144	15822
	1	514.793	388.925	57.6222	0.850631	9.50287	0.00301694	0.253804	1.92051	0.201611	154.947	0.666763	10.9647	0.000799306	0.726212	0.1106	162.084	0.642155	10.8168	0.000842065	0.138831	0.325592	221.677	0.466864	11.1375	0.000677151	0.104235	0.589889	48.6772	0.882771	9.7785	0.00231429	0.262669	14795
	1	505.818	414.75	63.0474	0.878926	9.24436	0.00442692	0.279498	1.92324	0.179219	144.061	0.595633	10.8003	0.000902762	0.736618	0.0998906	157.398	0.576568	10.7012	0.000957712	0.141143	0.36065	245.907	0.504281	11.4207	0.00053502	0.0985055	0.509784	47.1312	0.845764	9.80874	0.0018877	0.254039	16039
	1	608.303	523.145	126.501	0.862826	9.73986	0.00353049	0.245723	1.97478	0.211608	191.544	0.648933	11.3162	0.000629423	0.752982	0.110624	191.859	0.625911	11.0408	0.000757545	0.134255	0.350827	263.685	0.498087	11.4993	0.000550746	0.100382	0.635901	70.9405	0.854888	10.6182	0.0008867	0.216261	19378
	1	333.962	236.592	26.3192	0.808436	8.28148	0.00754741	0.321331	1.96575	0.253144	246.297	0.677211	11.6495	0.000432466	0.740048	0.135532	260.7	0.651423	11.3349	0.000574418	0.114161	0.370719	321.07	0.449552	11.5665	0.000479242	0.087536	0.638025	88.4183	0.821023	10.764	0.000760621	0.184258	12633
	1	283.021	197.294	27.5771	0.621735	7.16692	0.0101663	0.300201	1.87991	0.210536	171.945	0.661515	8.32393	0.00341254	0.704983	0.120755	198.339	0.639688	8.35026	0.0032831	0.122921	0.355643	266.175	0.462015	8.38531	0.00315602	0.08432	0.622092	62.9921	0.870252	8.07108	0.00436732	0.197527	349
	1	274.519	208.754	35.3018	0.827341	7.59135	0.0111507	0.355895	1.91533	0.219879	218.658	0.599033	10.8253	0.000724504	0.718629	0.122525	258.19	0.536475	10.751	0.00074307	0.107648	0.389835	336.033	0.432407	11.0404	0.000593416	0.0798804	0.552862	88.1042	0.766257	10.1721	0.00116899	0.183076	4381
	1	387.226	326.445	68.285	0.810977	8.61432	0.00756664	0.305944	1.93335	0.219668	215.789	0.618638	11.2444	0.000572086	0.728191	0.123123	242.466	0.585805	11.1183	0.000639401	0.117049	0.397568	348.149	0.467106	11.5523	0.000462695	0.0849551	0.636895	82.2911	0.832132	10.5227	0.000991961	0.195813	9367
	1	717.036	693.888	196.705	0.877934	9.81129	0.00380934	0.239642	1.9525	0.218931	183.284	0.667948	11.0788	0.000701962	0.739242	0.114534	184.592	0.623055	10.9012	0.000764959	0.148377	0.362712	271.853	0.524162	11.2744	0.000625604	0.103053	0.563195	70.0434	0.822527	9.65337	0.00289447	0.267898	10044
	1	399.62	321.772	50.7647	0.815036	8.45572	0.00675437	0.302782	2.11764	0.265576	291.438	0.636753	10.8328	0.00063646	0.798998	0.119859	213.198	0.586116	10.2308	0.00110744	0.127956	0.483371	389.386	0.622682	10.9643	0.000586578	0.0848704	0.707063	99.9946	0.836892	10.1664	0.0012923	0.181983	2858
	1	437.968	325.401	85.686	0.810923	8.64743	0.0052173	0.286281	2.04931	0.187895	136.066	0.647481	10.4071	0.000942867	0.793593	0.0912255	115.077	0.633606	9.97315	0.00136177	0.155232	0.332245	158.631	0.628126	10.3987	0.000984365	0.118192	0.615663	54.6662	0.872835	9.98186	0.00131685	0.215715	3381
	1	408.861	283.36	55.2204	0.772196	8.81745	0.00428982	0.259432	1.94879	0.185594	129.795	0.646186	10.5174	0.000900839	0.748873	0.0999982	138.071	0.62052	10.4285	0.000950291	0.143976	0.284573	137.992	0.550348	10.395	0.00106117	0.131196	0.600286	44.0218	0.886543	9.97675	0.00136605	0.236548	5245
	1	733.152	551.917	85.98	0.891921	10.115	0.00182062	0.216292	1.94594	0.157505	96.1692	0.651004	10.2961	0.00131278	0.746445	0.0851293	104.997	0.630597	10.1273	0.00147498	0.1778	0.281561	114.292	0.663677	10.4774	0.00116889	0.14821	0.564581	37.0523	0.909155	9.42137	0.00353489	0.308843	12773
	1	640.4	610.487	196.981	0.865803	9.60626	0.00380249	0.249728	1.90168	0.182399	147.671	0.620854	10.6565	0.000971736	0.720655	0.103518	171.354	0.602304	10.5823	0.00100418	0.14424	0.321424	194.861	0.558133	10.8908	0.000807053	0.119117	0.725623	75.9821	0.880737	10.3332	0.00130821	0.235893	7814
	1	233.991	151.376	16.8848	0.721891	7.32656	0.0118722	0.361516	1.92231	0.210279	227.553	0.533403	10.5714	0.0007977	0.723048	0.123562	280.478	0.515875	10.4408	0.000920746	0.100907	0.392744	331.97	0.50912	10.8262	0.000651599	0.0760552	0.724275	113.899	0.815264	10.3584	0.000923557	0.15767	2872
	1	255.783	176.869	24.0243	0.815185	7.33259	0.0105599	0.354605	1.91194	0.222118	219.228	0.568847	9.77487	0.00129369	0.714187	0.129314	254.8	0.568084	9.73721	0.00133319	0.105472	0.400699	349.343	0.445829	9.87873	0.00120311	0.0782326	0.639573	106.874	0.779565	9.60969	0.00153622	0.170722	1548
	1	450.703	358.831	87.642	0.805964	9.03026	0.00464029	0.265941	1.88056	0.199128	165.078	0.635717	10.8091	0.00078368	0.707471	0.117812	220.532	0.605323	10.796	0.000819166	0.130201	0.330416	227.604	0.487101	10.9809	0.000695675	0.105362	0.703892	65.026	0.890647	10.3571	0.00108167	0.232395	6755
	1	564.924	458.55	153.297	0.835581	9.49783	0.00334616	0.253706	1.96535	0.186721	136.311	0.635146	10.8348	0.000781337	0.754542	0.100169	135.447	0.619412	10.5648	0.000986872	0.149509	0.318488	164.004	0.591947	10.9823	0.000765444	0.117545	0.632163	50.3679	0.890396	10.2751	0.00117009	0.233703	13677
	1	586.001	440.586	64.5986	0.85541	9.63233	0.00285739	0.25646	1.9488	0.179335	129.378	0.630288	10.8208	0.000861712	0.745589	0.101994	145.736	0.617685	10.6022	0.00107344	0.148911	0.347005	163.195	0.668912	11.2425	0.000628827	0.122193	0.716572	53.0635	0.911902	10.4527	0.00103114	0.236775	21093
	1	355.736	263.531	54.5229	0.785186	8.52403	0.00672536	0.296241	1.8614	0.190148	173.402	0.597515	11.1038	0.000675884	0.697283	0.114465	226.902	0.574524	11.1967	0.000646811	0.117472	0.310093	203.736	0.514573	11.1174	0.000710568	0.111192	0.574915	67.4911	0.838313	10.4034	0.0011029	0.209552	14729
	1	258.413	172.544	24.8164	0.739385	7.52074	0.0119575	0.354418	1.92095	0.219501	248.349	0.592587	10.9813	0.000623366	0.721348	0.124023	291.576	0.577067	10.8943	0.000675692	0.0977959	0.400833	367.067	0.488874	11.1833	0.000538439	0.0831691	0.694143	140.868	0.752393	10.7073	0.000749384	0.153277	4177
	1	467.4	343.777	41.5039	0.853689	8.98632	0.00401772	0.293765	2.01669	0.191324	158.345	0.623688	10.7804	0.000767418	0.772675	0.0963513	146.834	0.602397	10.4407	0.00102192	0.143006	0.410077	258.381	0.64377	11.3455	0.000502104	0.0940509	0.714387	61.5106	0.8975	10.3547	0.00105068	0.21089	5667
	1	508.518	298.978	18.5613	0.889845	8.15665	0.00509134	0.341753	1.95004	0.162939	104.288	0.641554	9.65963	0.00151397	0.753187	0.0852281	103.578	0.612275	9.54624	0.00163486	0.139196	0.359005	225.644	0.597877	10.0255	0.00110117	0.0901	0.52933	28.3409	0.913222	9.01572	0.00246814	0.24531	998
	1	270.87	180.238	22.7868	0.797319	7.857	0.00911585	0.343469	1.9141	0.222826	227.94	0.614031	10.9804	0.000629379	0.717545	0.129424	264.124	0.599187	10.874	0.00069901	0.105526	0.384347	291.015	0.497961	11.0925	0.000587599	0.0886829	0.671492	103.258	0.7966	10.5328	0.000893672	0.171695	6182
	1	409.358	319.188	57.2029	0.818482	8.9006	0.00555294	0.28645	1.87615	0.22359	204.194	0.644883	11.3971	0.000523731	0.698769	0.133801	266.245	0.617044	11.3807	0.000554685	0.113853	0.387644	301.509	0.507442	11.6241	0.000465994	0.0938127	0.632127	94.5	0.808467	10.7873	0.000780179	0.186846	14903
	1	386.155	279.252	57.4448	0.764102	8.80271	0.00507208	0.278816	1.93496	0.210702	192.312	0.615954	11.1716	0.000642667	0.73293	0.119987	219.363	0.59948	10.9863	0.00075618	0.122053	0.372094	263.382	0.52321	11.4057	0.000526929	0.097579	0.639698	75.2251	0.842253	10.5174	0.000982647	0.201837	12653
	1	588.007	436.467	96.8012	0.831879	9.7292	0.00283965	0.234022	1.91155	0.193621	164.624	0.653371	11.1404	0.000718246	0.725431	0.11109	199.354	0.631941	11.0548	0.000774236	0.134355	0.338667	205.183	0.589694	11.3397	0.000606614	0.112506	0.604218	68.1716	0.859988	10.4353	0.00114111	0.228389	20535
	1	518.946	424.236	117.327	0.807452	9.47553	0.00407241	0.251665	1.88375	0.192479	171.975	0.622303	11.1046	0.000717294	0.709905	0.11388	218.295	0.591208	11.0679	0.00073429	0.13038	0.313118	192.01	0.545435	11.0964	0.000741757	0.117227	0.52178	64.5708	0.838789	9.91454	0.00231777	0.246748	17824
	1	569.611	450.494	94.0272	0.869786	9.41142	0.00360293	0.259206	1.97282	0.225346	146.842	0.746862	11.2115	0.000601702	0.750967	0.112524	140.759	0.715008	10.8992	0.000740836	0.145623	0.357313	211.049	0.627637	11.4025	0.00054733	0.107408	0.697242	55.2543	0.905934	10.448	0.000990382	0.232204	13010
	1	588.792	517.604	201.483	0.843289	9.11061	0.00489061	0.288694	1.96593	0.19703	141.73	0.687463	10.9135	0.000761768	0.752645	0.097272	125.894	0.648711	10.662	0.000873863	0.146117	0.33716	189.51	0.605637	11.1578	0.00064671	0.109572	0.701917	40.679	0.931946	10.1486	0.00130326	0.266405	10734
	1	336.358	233.866	17.912	0.843941	7.99938	0.00728015	0.348486	1.91941	0.167017	131.081	0.558144	10.0815	0.00125204	0.733171	0.0875273	127.197	0.521638	10.1293	0.00115179	0.135962	0.347928	185.377	0.602414	10.6127	0.000820328	0.100757	0.52029	34.6137	0.882127	9.38275	0.00237895	0.2573	3066
	1	195.919	111.657	9.65857	0.700909	6.8208	0.0150465	0.414412	1.88458	0.22396	220.282	0.641457	10.6401	0.000760187	0.703411	0.133862	270.132	0.643109	10.5745	0.000807275	0.0968671	0.358604	285.095	0.475979	10.6117	0.00079429	0.0891577	0.563995	90.6646	0.757347	10.0996	0.00118258	0.170924	4043
	1	369.333	296.136	83.7843	0.77737	8.67447	0.00691385	0.2982	1.86729	0.204141	205.178	0.567591	11.2174	0.000607841	0.696439	0.123113	255.76	0.546524	11.2557	0.000596386	0.104913	0.387278	269.916	0.564709	11.5694	0.000459026	0.0919675	0.601466	87.9133	0.806319	10.6748	0.000823442	0.178596	13524
	1	689.162	606.195	177.853	0.839484	10.0411	0.00312581	0.223467	1.93214	0.20651	182.205	0.640663	11.2821	0.000603324	0.733014	0.115501	206.632	0.61764	11.104	0.000701643	0.129111	0.364958	236.254	0.584034	11.5094	0.000524864	0.104004	0.624521	78.2833	0.847781	10.6788	0.000852225	0.201845	16588
	1	795.513	666.527	230.636	0.829427	10.4484	0.00183763	0.201214	2.02515	0.189305	132.605	0.682402	10.8847	0.000853204	0.785246	0.0889504	110.465	0.635484	10.3766	0.00112883	0.169124	0.299936	152.082	0.600869	10.9518	0.00079357	0.127855	0.589309	39.988	0.909665	10.0978	0.00138601	0.253182	17399
	1	496.466	391.789	65.0212	0.866833	9.12512	0.00464259	0.285799	1.96174	0.170637	124.562	0.629768	10.6696	0.000912226	0.755766	0.0885975	124.685	0.588329	10.4686	0.00103085	0.145985	0.290237	150.136	0.589515	10.7745	0.000866039	0.124448	0.448524	35.4946	0.859239	9.47376	0.0023225	0.2812	11100
	1	216.438	127.02	9.43306	0.771263	6.96871	0.0143451	0.413938	2.03288	0.198439	238.548	0.46675	10.5811	0.000848696	0.778519	0.095786	173.164	0.456938	10.256	0.00105584	0.116735	0.398315	256.073	0.588928	10.8494	0.000669634	0.0913705	0.663027	54.4378	0.889704	10.1391	0.00110592	0.201923	4216
	1	183.69	88.6262	6.16135	0.635447	4.89597	0.052163	0.515672	1.97361	0.179315	165.374	0.391485	6.90852	0.00855453	0.763574	0.0962516	164.79	0.329216	6.83713	0.00913404	0.108218	0.275274	137.136	0.47447	6.80214	0.00947472	0.111826	0.430692	27.5363	0.859036	6.65942	0.0108013	0.247053	153
	1	257.297	167.745	23.4382	0.776761	7.67965	0.0104715	0.349865	1.92067	0.225059	257.434	0.560385	11.2362	0.000542025	0.718637	0.132067	306.373	0.553369	11.1082	0.000629578	0.0970514	0.426988	383.215	0.503904	11.5311	0.000440984	0.0768099	0.604221	115.772	0.734512	10.6905	0.00079013	0.152107	8398
	1	465.009	415.187	107.349	0.877991	8.95528	0.00655903	0.29409	1.86957	0.21638	219.823	0.600241	11.4717	0.000523635	0.693478	0.127492	274.181	0.563901	11.5411	0.000490749	0.104565	0.410966	308.761	0.559572	11.8366	0.000396119	0.0923365	0.614931	98.8978	0.788781	10.8536	0.000743711	0.177538	19572
	1	374.012	239.936	29.9401	0.759951	8.51685	0.00520621	0.300715	1.8976	0.171271	156.671	0.531943	10.7431	0.000864223	0.724194	0.100003	191.041	0.514447	10.7331	0.000873138	0.121293	0.305376	172.64	0.557679	10.9028	0.000776396	0.118789	0.472802	46.6088	0.830836	9.81837	0.00164335	0.234146	10813
	1	432.162	309.37	85.9409	0.732588	9.05146	0.00409112	0.254794	2.00893	0.199466	157.832	0.640484	10.9066	0.00070859	0.774789	0.0979667	135.8	0.619039	10.4904	0.000963921	0.139646	0.300035	139.631	0.614034	10.7392	0.000836041	0.123024	0.670944	30.787	0.944136	10.0034	0.0013668	0.268432	8614
	1	483.988	364.892	58.6799	0.82388	9.28968	0.00391005	0.267022	1.99907	0.197313	145.356	0.673351	11.0121	0.000696503	0.771998	0.0976135	123.93	0.643421	10.6074	0.000916919	0.145645	0.310841	176.209	0.554341	11.0933	0.000657626	0.104279	0.584898	41.227	0.902052	10.2029	0.00116991	0.233952	13808
	1	241.666	143.443	12.1297	0.803714	7.18292	0.0126336	0.422583	1.94483	0.199713	171.763	0.624893	10.7982	0.000739519	0.74064	0.105753	166.376	0.6233	10.6884	0.000786489	0.119158	0.3384	197.719	0.572703	10.909	0.000691415	0.101604	0.633318	54.7855	0.882998	10.225	0.00108926	0.225415	6567
	1	225.517	136.285	12.927	0.742633	7.10501	0.0127857	0.390663	1.96424	0.208171	228.361	0.539105	10.6631	0.00079396	0.745116	0.115415	240.875	0.521208	10.4993	0.000905682	0.109364	0.377364	367.492	0.379818	10.8007	0.00074106	0.0941341	0.582208	99.6711	0.759983	10.1374	0.00133926	0.19038	3992
	1	233.456	159.144	21.0085	0.785658	7.43919	0.013099	0.377076	1.91173	0.226836	263.145	0.559474	11.3778	0.000489256	0.714924	0.13263	306.088	0.536997	11.1984	0.000583815	0.0989398	0.417347	390.213	0.468101	11.6125	0.000410227	0.076769	0.618617	114.789	0.764172	10.8122	0.000714151	0.152477	9402
	1	479.185	407.483	112.567	0.819134	9.30602	0.00492637	0.258286	1.94497	0.22504	224.51	0.623638	11.5284	0.000490833	0.733812	0.126038	253.337	0.596631	11.3186	0.000606857	0.115249	0.418558	348.038	0.499694	11.8908	0.000364302	0.0831955	0.645716	98.4433	0.807593	10.8634	0.000715235	0.176675	18741
	1	279.183	207.434	40.4487	0.76238	7.88228	0.0110605	0.344184	1.91593	0.232298	281.144	0.56483	11.3153	0.000510358	0.715859	0.133884	318.989	0.551555	11.2005	0.000566392	0.0970142	0.391311	332.759	0.500087	11.4235	0.000467084	0.0815679	0.597442	112.678	0.750162	10.6556	0.000819721	0.1569	7937
	1	263.459	181.274	30.3253	0.743641	7.57676	0.0114726	0.351705	1.92607	0.22358	254.293	0.551986	10.7735	0.000698816	0.726256	0.128979	290.001	0.544856	10.5844	0.000838235	0.101512	0.343255	269.847	0.505892	10.7221	0.000737015	0.0906899	0.550271	90.3367	0.777093	9.93314	0.00152521	0.17089	4113
	1	384.627	300.325	63.9778	0.771375	8.88646	0.00471945	0.283308	1.96096	0.195062	151.583	0.62319	10.5279	0.000946371	0.753961	0.101442	141.356	0.566861	10.2777	0.00109349	0.147966	0.250616	113.71	0.521794	10.1609	0.00123051	0.130335	0.555919	31.2633	0.914492	9.69979	0.00164006	0.257859	6164
	1	318.414	228.66	47.39	0.769329	8.19947	0.00722373	0.321602	1.95326	0.213528	180.004	0.650146	10.8892	0.000732687	0.742666	0.109996	178.003	0.593965	10.7262	0.000779246	0.124014	0.330388	215.498	0.53136	10.9174	0.000705226	0.104408	0.610664	52.2049	0.881576	10.1837	0.00116584	0.2331	6433
	1	327.716	257.532	41.0403	0.828692	8.2864	0.00687398	0.317202	2.03889	0.219826	205.605	0.592724	10.3532	0.000924658	0.780511	0.109435	156.929	0.586565	9.88392	0.00136043	0.137107	0.364047	247.847	0.563908	10.3998	0.000910677	0.102163	0.639097	66.0385	0.866128	9.9963	0.00118353	0.186812	2641
	1	174.948	99.9806	8.73442	0.636981	5.52532	0.0300656	0.460429	1.95894	0.225147	313.547	0.548373	7.51828	0.00564993	0.738647	0.128451	356.933	0.531475	7.49149	0.00576757	0.0971692	0.426654	431.887	0.353941	7.57532	0.00536636	0.0668206	0.759034	154.746	0.751467	7.43758	0.00621063	0.138932	286
	1	229.052	153.864	20.6424	0.775985	7.36153	0.0133611	0.376041	1.96728	0.235502	280.429	0.571272	11.2915	0.000505293	0.739576	0.13041	287.218	0.562354	11.0095	0.000662145	0.0987506	0.425781	403.19	0.480966	11.5373	0.000419416	0.0729096	0.703292	125.159	0.792113	10.8331	0.000687808	0.149769	7164
	1	231.842	179.685	28.9002	0.773813	7.31	0.0165195	0.388714	1.89503	0.2392	264.261	0.581817	10.89	0.000636727	0.704111	0.141896	313.651	0.564636	10.748	0.000754121	0.103188	0.357631	293.152	0.418489	10.7324	0.000763798	0.0918589	0.683864	90.0635	0.843207	10.2417	0.00110957	0.198349	5043
	1	302.359	209.761	38.8354	0.820593	7.82902	0.00939354	0.343494	1.95093	0.239271	275.85	0.59139	11.3669	0.000491052	0.732221	0.134195	303.501	0.57823	11.1546	0.000608249	0.0998966	0.409617	360.968	0.492745	11.5689	0.000415224	0.0744554	0.671592	105.2	0.815856	10.7877	0.000716654	0.164729	7079
	1	375.196	305.134	79.0767	0.774259	8.47357	0.00682965	0.302831	1.96089	0.192853	187.053	0.51861	10.5195	0.000895373	0.753698	0.102499	175.045	0.472869	10.268	0.00108476	0.128524	0.283109	159.064	0.525697	10.4114	0.000973478	0.112908	0.647846	34.9461	0.929346	9.82315	0.00144174	0.259367	4649
	1	318.293	226.152	49.5036	0.74039	8.3146	0.00696708	0.310674	1.99558	0.209724	196.286	0.595704	11.0525	0.000631108	0.767749	0.105293	159.678	0.583095	10.6371	0.000864568	0.127534	0.285759	163.785	0.486547	10.7173	0.00082667	0.109552	0.587258	38.7217	0.906252	9.9732	0.00137945	0.239823	9257
	1	394.294	293.857	69.9424	0.797431	8.60304	0.0054735	0.290405	2.05344	0.209329	203.967	0.598522	10.6718	0.000782556	0.790858	0.0971354	147.038	0.571678	10.2054	0.00113969	0.137674	0.328962	197.191	0.571977	10.6257	0.000825893	0.104441	0.688509	50.2135	0.919226	9.51542	0.00245484	0.264732	4466
	1	376.57	288.87	29.2492	0.847416	7.78897	0.00911077	0.330838	2.00361	0.215971	148.49	0.708792	9.54485	0.00157296	0.769914	0.10124	111.09	0.693654	9.4108	0.00174078	0.148257	0.268798	127.367	0.554636	9.30869	0.00196902	0.13871	0.564711	24.6426	0.936735	8.5344	0.00503289	0.316392	1022
	1	330.595	244.887	26.3618	0.843064	8.18269	0.00736898	0.328312	1.99846	0.244036	210.482	0.693646	10.9312	0.000643433	0.759905	0.1236	188.161	0.667898	10.5366	0.000878107	0.13289	0.33534	246.601	0.448785	10.7372	0.00075748	0.0932251	0.612494	67.3053	0.857551	10.1916	0.00110885	0.204864	3920
	1	269.897	195.38	28.7119	0.736347	7.99719	0.00753648	0.310762	2.03618	0.243259	266.27	0.587655	10.5917	0.000764066	0.77802	0.12084	220.194	0.600845	10.1511	0.0011234	0.125155	0.327992	262.589	0.46467	10.4104	0.000902196	0.0945081	0.573248	74.8957	0.810396	9.89048	0.00135172	0.19671	3037
	1	178.061	103.879	10.1638	0.627382	6.61206	0.0162543	0.394557	2.00977	0.228976	287.791	0.473354	9.99084	0.00110386	0.764145	0.118735	250.191	0.48192	9.77965	0.00132	0.0982605	0.363505	294.66	0.420663	9.94755	0.00115779	0.0899242	0.678844	73.2939	0.859972	9.57576	0.00155792	0.184769	1967
	1	245.548	173.535	23.2254	0.761343	7.37577	0.0129624	0.385418	1.91668	0.204854	183.786	0.570632	10.0693	0.00115519	0.720226	0.116773	208.461	0.551343	10.0559	0.00115538	0.122578	0.368166	232.37	0.552052	10.2611	0.000976283	0.0959951	0.75283	69.8645	0.875523	9.36594	0.00250267	0.233483	2357
	1	191.932	82.9477	8.39363	0.426334	5.28163	0.0337963	0.382043	1.88668	0.181713	146.978	0.483619	6.33413	0.0128034	0.718724	0.108011	221.344	0.39142	6.36353	0.0125784	0.0972552	0.343945	290.543	0.42455	6.37541	0.0123821	0.0680456	0.463067	71.8593	0.704783	6.14606	0.0153191	0.242678	155
	1	249.916	160.308	17.4048	0.765018	7.5634	0.0101077	0.350041	1.91109	0.213974	186.408	0.628022	10.6142	0.000807519	0.716866	0.124059	240.965	0.591607	10.6047	0.000814302	0.111108	0.382798	261.133	0.532623	10.7969	0.00070506	0.0930286	0.601144	67.5851	0.84309	9.97799	0.00134168	0.212233	3877
	1	388.722	313.151	57.144	0.87777	8.49902	0.00731064	0.311608	1.86327	0.196063	162.93	0.619166	11.0779	0.000696119	0.696134	0.118323	221.458	0.586545	11.1844	0.000648602	0.121825	0.381227	269.172	0.544858	11.5499	0.000498195	0.0994043	0.556511	66.5917	0.831072	10.2363	0.0013511	0.230452	15456
	1	384.052	276.981	42.8071	0.782539	8.61992	0.0061601	0.301998	1.88583	0.213561	180.94	0.668158	11.2583	0.000595093	0.704642	0.125138	235.667	0.640304	11.243	0.000609171	0.121232	0.389509	296.657	0.55573	11.6378	0.000456434	0.0985076	0.669038	80.8029	0.851304	10.5242	0.00107693	0.218107	12185
	1	260.557	170.594	18.3348	0.78044	7.63443	0.0109676	0.373414	1.85901	0.205748	186.854	0.627785	11.2299	0.000602351	0.692147	0.123385	238.885	0.607186	11.2698	0.000579323	0.109304	0.338499	229.593	0.510134	11.2498	0.00060348	0.104719	0.703086	70.5233	0.875564	10.5185	0.00100458	0.213392	13624
	1	220.334	165.124	28.9344	0.846263	6.76989	0.0178374	0.420462	1.95455	0.215885	218.843	0.538428	9.70905	0.00136706	0.742487	0.117648	201.455	0.531725	9.5097	0.00161676	0.123633	0.318116	210.374	0.491417	9.70885	0.00135293	0.105853	0.705529	91.9809	0.855298	9.45988	0.00178876	0.179948	1453
	1	203.831	105.311	6.14818	0.740085	6.39135	0.0182472	0.435157	1.97763	0.209822	185.675	0.581737	9.82737	0.00125709	0.7498	0.115091	210.575	0.551658	9.74671	0.00134497	0.107133	0.438205	376.08	0.544445	10.0311	0.00104592	0.0796957	0.709619	77.5095	0.872443	9.55463	0.00158247	0.182718	1766
	1	330.759	221.932	28.8959	0.804822	8.25729	0.00654642	0.303988	1.93856	0.203475	165.614	0.637754	10.974	0.000679582	0.733983	0.116255	202.14	0.610371	10.8636	0.000768482	0.125242	0.39434	287.881	0.547207	11.4034	0.000505047	0.0962156	0.592902	65.449	0.84477	10.238	0.00119428	0.223108	8828
	1	440.087	316.576	58.4031	0.827069	8.86831	0.00497739	0.288244	1.91929	0.208085	165.746	0.680327	11.175	0.000631147	0.724073	0.117555	205.906	0.644263	11.1106	0.00068199	0.130155	0.416539	284.094	0.606844	11.6946	0.000440147	0.100987	0.675155	76.5263	0.865944	10.5259	0.00107061	0.232109	13526
	1	519.662	361.969	64.4403	0.851538	9.34596	0.00341753	0.258703	1.97031	0.210716	158.214	0.697809	11.2686	0.000612267	0.748173	0.113981	179.896	0.677711	11.0309	0.000756695	0.138225	0.426255	248.59	0.655581	11.7733	0.000417923	0.104249	0.748243	72.0704	0.886107	10.3342	0.0015251	0.243272	22703
	1	464.415	386.09	59.4614	0.887747	8.9402	0.00581088	0.303619	1.91165	0.193368	170.114	0.610318	11.0825	0.000706055	0.723887	0.112253	204.532	0.596427	11.0008	0.000776163	0.12829	0.335136	218.923	0.553085	11.2751	0.000659202	0.116082	0.648116	66.9449	0.872427	10.5372	0.000952345	0.223569	15637
	1	273.464	190.242	23.5885	0.775743	7.80635	0.0106214	0.371419	1.87602	0.205416	179.953	0.627196	11.0933	0.000701558	0.70164	0.123945	230.68	0.618368	11.0894	0.000723493	0.118581	0.326739	193.868	0.559181	11.0911	0.000703468	0.115374	0.690407	75.6544	0.874875	10.3538	0.00138562	0.2324	13436
	1	292.771	192.687	29.7087	0.70819	7.98874	0.00833773	0.332779	1.92295	0.18065	148.383	0.613972	10.6089	0.000925651	0.734781	0.0994373	163.295	0.597568	10.5732	0.000898834	0.127997	0.260144	133.112	0.552077	10.2803	0.00126933	0.144178	0.527837	52.6066	0.85701	9.91354	0.00161413	0.252725	6239
	1	330.656	253.041	42.7365	0.852284	8.11258	0.00810078	0.332864	1.94746	0.19636	159.693	0.579888	10.5361	0.000885769	0.741607	0.110981	185.091	0.558329	10.403	0.000988822	0.132712	0.378412	251.207	0.530376	10.9123	0.000668519	0.095145	0.609943	59.6371	0.860264	10.0614	0.00126117	0.216577	4720
	1	417.632	307.624	65.1785	0.823459	8.76452	0.00514358	0.285862	1.92512	0.194413	160.711	0.630644	10.9645	0.000706465	0.731062	0.110766	194.534	0.589236	10.8799	0.000755797	0.126939	0.378979	262.876	0.549975	11.3779	0.000527766	0.0984082	0.591234	60.7571	0.864432	10.3531	0.00109473	0.216104	9888
	1	363.409	248.472	41.1279	0.787974	8.52405	0.00578909	0.303378	1.92799	0.203065	180.072	0.614119	11.1734	0.000619175	0.728701	0.115821	216.273	0.586249	11.0717	0.000685196	0.118981	0.428508	300.509	0.604393	11.768	0.000393372	0.0910216	0.647696	72.7198	0.857526	10.5598	0.000924297	0.202655	13875
	1	383.159	261.621	45.4229	0.776068	8.66309	0.00510882	0.295822	1.93833	0.209091	161.95	0.679784	11.0715	0.000626517	0.735063	0.11647	182.719	0.652908	10.9348	0.000714446	0.126598	0.381194	252.941	0.570219	11.3419	0.000543052	0.0953847	0.720772	70.0218	0.888403	10.4576	0.00104982	0.223439	9906
	1	403.907	312.787	71.4458	0.844384	8.66085	0.00612446	0.305397	1.97735	0.203797	180.527	0.617324	11.0553	0.000690346	0.755304	0.110661	183.693	0.618896	10.7574	0.000879137	0.137554	0.349262	218.553	0.538632	11.1377	0.000666472	0.106716	0.677494	60.5983	0.887291	10.4539	0.00094485	0.21587	11346
	1	311.845	208.863	32.2439	0.787379	8.16932	0.00751234	0.330057	1.94951	0.192187	179.02	0.564607	10.9021	0.000732686	0.746447	0.106551	193.392	0.5649	10.6694	0.000908811	0.126922	0.290139	178.808	0.502291	10.6845	0.000938651	0.1219	0.565857	58.6691	0.873244	9.51274	0.00335708	0.262935	9876
	1	244.729	172.08	25.0724	0.772735	7.35358	0.0127661	0.388547	1.93786	0.185017	177.333	0.514703	10.2626	0.00102834	0.741674	0.104886	192.836	0.518514	10.1347	0.00115259	0.126934	0.273165	139.95	0.522557	10.0017	0.00131135	0.128274	0.632136	56.3197	0.880457	9.51419	0.00220343	0.250681	2941
	1	141.072	59.4416	1.8412	0.657782	4.23417	0.0681445	0.600172	1.93208	0.180362	186.079	0.454431	5.98797	0.0161046	0.744404	0.0933451	118.184	0.514331	5.98458	0.0162035	0.105453	0.245156	123.279	0.389582	5.90288	0.0174297	0.121258	0.442228	25.9557	0.882529	5.75353	0.0204332	0.242936	115
	1	228.899	156.079	14.5413	0.81611	7.01802	0.0155023	0.418148	1.96015	0.212387	212.069	0.537328	10.3557	0.000928771	0.738997	0.123215	234.516	0.54667	10.1776	0.00110593	0.116956	0.433438	345.936	0.559724	10.6952	0.000708374	0.0881297	0.715505	94.1575	0.853724	9.98137	0.00131811	0.199105	2935
	1	372.723	271.304	33.5152	0.84552	8.57629	0.00597802	0.312061	1.98819	0.208274	177.735	0.626083	11.0053	0.000686416	0.759367	0.115627	191.123	0.614252	10.62	0.000979949	0.134865	0.399428	263.294	0.595432	11.3961	0.00051079	0.0980076	0.627346	61.0434	0.876019	10.4437	0.000940555	0.204232	9538
	1	397.007	314.692	60.8423	0.843801	8.79454	0.00455675	0.269837	2.01765	0.213312	165.44	0.631162	10.5073	0.00088715	0.773452	0.1144	152.646	0.627984	10.0077	0.00137234	0.144832	0.373154	234.071	0.5687	10.6928	0.000767693	0.103792	0.592061	56.7269	0.868098	9.95806	0.0013583	0.221282	4177
	1	343.998	230.178	27.5084	0.801185	8.35442	0.00622807	0.323122	1.9597	0.209188	194.488	0.615076	11.1366	0.000620595	0.742681	0.119044	212.595	0.615554	10.8984	0.00078171	0.12035	0.405533	265.919	0.588783	11.5099	0.00046619	0.0922832	0.658551	84.1933	0.836508	10.6817	0.000796064	0.18839	11504
	1	367.884	252.864	36.0556	0.817553	8.49183	0.00600752	0.312209	1.977	0.23116	241.447	0.630125	11.527	0.000496333	0.748919	0.127275	250.576	0.635962	11.1835	0.000697577	0.119338	0.384127	278.641	0.545221	11.6108	0.00046255	0.0962905	0.651617	96.8119	0.814081	10.859	0.000716629	0.18127	15276
	1	311.974	221.057	40.4448	0.812802	8.10091	0.00839897	0.336474	1.93148	0.218423	216.609	0.614408	11.1881	0.000601032	0.729308	0.124035	243.195	0.617071	11.0424	0.000694347	0.107986	0.351125	246.323	0.538591	11.2201	0.000591676	0.101607	0.635411	80.1613	0.843721	10.4638	0.00111997	0.204566	9878
	1	159.171	87.7495	5.66553	0.686325	6.12206	0.0251574	0.47334	1.87917	0.244562	270.22	0.630424	10.9923	0.000592638	0.696029	0.141877	321.675	0.613241	10.9491	0.000621341	0.0912417	0.339683	237.653	0.48967	10.758	0.000712919	0.094418	0.626465	104.062	0.778783	10.3988	0.000932473	0.148542	4312
	1	142.457	71.695	4.91454	0.60292	5.77277	0.0284777	0.493109	1.89544	0.205387	232.819	0.495259	9.9544	0.00115867	0.7142	0.11811	255.29	0.49705	9.98871	0.00112221	0.0872556	0.307059	208.369	0.505339	9.8668	0.0012541	0.097304	0.4955	58.8573	0.780232	9.35868	0.00192159	0.192137	1755
	1	586.892	534.419	138.877	0.842053	9.38191	0.00396233	0.255421	1.9777	0.188097	116.442	0.692332	10.3998	0.00104518	0.762914	0.102923	127.428	0.667729	10.0486	0.00140295	0.173474	0.322551	184.224	0.517626	10.5859	0.000911549	0.118528	0.666265	39.7417	0.919172	9.81261	0.00179174	0.263067	4350
	1	232.711	149.917	19.0018	0.775542	7.27639	0.0135439	0.398626	1.94172	0.218958	210.394	0.607868	10.989	0.000636031	0.731763	0.126226	240.388	0.598177	10.8486	0.00073556	0.108561	0.413446	340.016	0.518841	11.2566	0.000524332	0.0877191	0.690728	82.1393	0.860007	10.4634	0.000934235	0.192016	6482
	1	364.863	272.902	38.5846	0.86126	8.55212	0.00600113	0.314449	1.92679	0.20803	186.929	0.60425	10.9833	0.000689314	0.727535	0.120733	222.675	0.5797	10.855	0.000770872	0.120627	0.385974	263.193	0.550378	11.2632	0.000566888	0.0998759	0.610384	65.116	0.855088	10.3974	0.000981051	0.206891	8720
	1	239.668	159.773	24.979	0.79705	7.2365	0.0145426	0.40784	1.93171	0.223369	259	0.549206	11.317	0.000527554	0.722667	0.129916	298.613	0.546341	11.2157	0.00058614	0.0984242	0.429587	347.641	0.56195	11.6793	0.000386445	0.0782958	0.688601	97.2292	0.831075	10.742	0.000744608	0.164924	10122
	1	390.562	278.325	38.7635	0.838121	8.62907	0.00549277	0.314226	2.02747	0.239187	227.505	0.655087	11.4893	0.000473322	0.768796	0.122582	210.054	0.639105	10.9262	0.000774019	0.126261	0.412334	242.809	0.667589	11.5912	0.00043882	0.0978121	0.674523	69.9083	0.873722	10.6269	0.00081874	0.191996	11944
	1	293.358	204.34	26.8539	0.805503	8.06023	0.00807705	0.347472	1.98657	0.227901	216.733	0.61782	11.1543	0.000578679	0.753761	0.119186	193.929	0.613862	10.8067	0.000769657	0.122776	0.34054	191.361	0.579232	10.9924	0.00067372	0.108223	0.622685	56.8669	0.868265	9.91967	0.00201756	0.242496	8654
	1	161.652	100.094	7.79653	0.746189	6.38052	0.0245915	0.471817	1.8629	0.243452	276.311	0.606772	11.4178	0.000473656	0.684007	0.144851	320.947	0.599712	11.3698	0.000502003	0.0873026	0.356454	266.146	0.495954	11.2513	0.000537468	0.0858955	0.627424	101.883	0.783619	10.4791	0.00102639	0.166557	8549
	1	210.919	130.822	14.961	0.709632	7.03714	0.014254	0.400588	2.01592	0.233302	274.404	0.547954	10.8115	0.00068041	0.765035	0.115589	230.249	0.519734	10.4366	0.000936341	0.109632	0.33895	208.671	0.564127	10.672	0.000765656	0.103289	0.597528	70.2278	0.818812	9.81221	0.00157899	0.206267	3751
	1	225.844	130.034	15.8595	0.722787	6.59722	0.0144396	0.352887	2.06293	0.165229	183.841	0.401282	8.13679	0.0038203	0.808148	0.0778654	127.397	0.416328	7.9561	0.00454575	0.129776	0.338611	206.822	0.433204	8.14755	0.00381729	0.107579	0.556697	64.5621	0.774508	7.90467	0.00487884	0.203461	405
	1	184.058	115.649	12.9676	0.806994	6.55446	0.02134	0.46037	1.9355	0.229335	257.856	0.557945	10.8977	0.000650435	0.725268	0.131841	272.435	0.554566	10.7173	0.000759132	0.0998661	0.397665	323.653	0.484524	11.0568	0.0005702	0.0776028	0.726224	91.6674	0.85583	10.4182	0.000936611	0.182576	4971
	1	356.494	286.042	44.051	0.894269	8.26343	0.00847895	0.34436	1.90966	0.235971	201.747	0.695081	11.3485	0.0005252	0.714665	0.137758	245.215	0.681285	11.1844	0.000631972	0.117925	0.390559	300.322	0.544509	11.4893	0.000472474	0.0904907	0.662423	81.4936	0.844729	10.5786	0.000897908	0.192359	9442
	1	382.984	320.12	59.8275	0.870472	8.58414	0.00748592	0.323257	1.94408	0.219288	193.751	0.643909	11.1822	0.00063363	0.735572	0.122989	212.882	0.618711	10.97	0.000747076	0.127185	0.349404	240.553	0.526363	11.2399	0.00059806	0.103882	0.617652	66.5171	0.856803	10.4692	0.000975574	0.206837	11784
	1	228.754	143.894	12.6436	0.810927	7.24781	0.0128361	0.418918	1.97698	0.230154	240.863	0.587371	11.2216	0.000551777	0.748176	0.125483	227.515	0.603874	10.8842	0.000743889	0.108679	0.372614	238.77	0.588513	11.2789	0.000526571	0.0913464	0.708786	79.3184	0.874588	10.5391	0.000918797	0.18968	9266
	1	305.223	244.564	28.5658	0.859413	8.04773	0.0107544	0.36955	1.88361	0.220603	191.388	0.66689	11.2692	0.00060485	0.703772	0.1288	225.443	0.64558	11.2227	0.000617479	0.119904	0.314733	189.035	0.526741	11.0605	0.000684918	0.112227	0.673678	57.2241	0.888334	10.1739	0.00151262	0.234194	12354
	1	256.578	185.454	24.0606	0.794033	7.67864	0.0109449	0.372764	1.95837	0.221045	228.24	0.599763	10.9624	0.000663657	0.741925	0.119979	228.027	0.57985	10.7094	0.000814112	0.119974	0.323072	187.563	0.559921	10.7746	0.000766332	0.109696	0.746917	67.6122	0.901994	10.2571	0.00116626	0.220326	5812
	1	124.149	59.8425	3.65331	0.56878	5.11588	0.0388279	0.500787	2.00098	0.24677	314.613	0.56009	7.60819	0.00533542	0.755427	0.128717	248.518	0.602599	7.61066	0.00528956	0.0794764	0.381639	325.236	0.393757	7.62988	0.00518432	0.0792307	0.638553	108.819	0.775369	7.49352	0.0059482	0.18071	388
	1	381.409	299.069	39.4926	0.843658	7.44828	0.0108589	0.34116	1.92914	0.215697	146.265	0.719504	8.87862	0.00252617	0.732258	0.112608	158.057	0.693797	8.9279	0.0023887	0.142075	0.32907	209.223	0.49119	9.02558	0.00216827	0.115274	0.598796	66.0292	0.831535	8.57413	0.00345852	0.204027	619
	1	230.568	170.71	20.6112	0.821512	7.34351	0.0133734	0.389766	1.99484	0.245829	233.342	0.630652	10.5191	0.000797561	0.753185	0.131065	211.824	0.620759	10.1552	0.00113595	0.127248	0.379474	265.525	0.5521	10.479	0.000832249	0.0919548	0.678987	90.6909	0.842529	10.1148	0.00111252	0.174171	2708
	1	356.471	282.559	59.0258	0.834317	8.34531	0.00721031	0.3347	2.08701	0.257285	232.753	0.689043	11.2036	0.000538319	0.793961	0.119363	180.948	0.63441	10.426	0.00104099	0.146637	0.369631	256.309	0.530348	11.0144	0.000647454	0.104257	0.670684	74.3345	0.867323	10.401	0.00100266	0.198524	5667
	1	256.526	190.864	31.032	0.785489	7.72424	0.0109003	0.369144	2.00476	0.238698	278.471	0.54363	11.0743	0.00059751	0.761052	0.125331	227.256	0.572464	10.6237	0.000893478	0.116312	0.346339	250.978	0.490379	10.9462	0.000680486	0.100102	0.651663	77.7205	0.852514	10.4229	0.000946821	0.189856	5849
	1	180.025	101.536	8.79044	0.689168	6.35524	0.0194635	0.420572	2.01419	0.222971	287.439	0.467431	8.88074	0.00228435	0.771457	0.112235	233.145	0.43385	8.73831	0.00257616	0.102533	0.321686	174.094	0.565734	8.81824	0.00241472	0.105636	0.602386	69.6342	0.824954	8.65923	0.00278725	0.185518	744
	1	224.632	157.169	11.7129	0.815271	7.05541	0.0163647	0.424838	1.83434	0.198413	181.612	0.615564	10.0209	0.00121367	0.67943	0.123708	259.545	0.557901	10.1223	0.00110246	0.115429	0.361729	268.894	0.465638	10.2551	0.000973187	0.093963	0.546829	65.513	0.802061	9.5828	0.00171982	0.197684	2076
	1	150.74	91.1193	7.82069	0.825595	5.66867	0.0383273	0.538283	1.87995	0.217186	248.094	0.480568	9.96676	0.00113933	0.695921	0.134057	298.928	0.482943	9.93715	0.00117629	0.0929625	0.412403	373.037	0.498402	10.152	0.000966936	0.0733261	0.702364	88.962	0.850979	9.45434	0.0019993	0.188846	1756
	1	174.789	114.569	6.46549	0.805561	6.50488	0.0212623	0.467306	1.88333	0.242233	229.896	0.644077	10.5168	0.000821339	0.694056	0.145626	286.8	0.606843	10.4459	0.000863603	0.0990164	0.392642	307.221	0.495563	10.6108	0.000745311	0.0803384	0.73885	85.0465	0.87229	10.0388	0.00122975	0.183693	2683
	1	157.915	98.0255	6.31092	0.812411	6.1078	0.0271043	0.495052	1.86099	0.214103	230.223	0.55767	9.87044	0.0012227	0.687455	0.13003	270.245	0.538937	9.82939	0.00126741	0.0966178	0.400724	339.505	0.473564	9.98055	0.00110018	0.0798137	0.627792	74.9213	0.849759	9.23311	0.00248844	0.199992	1694
	1	178.697	117.637	8.68822	0.798753	6.68624	0.0197334	0.452136	1.85624	0.221664	208.349	0.593268	10.8705	0.000679206	0.685038	0.138329	268.112	0.570442	10.8156	0.00073425	0.105093	0.393895	331.973	0.45404	11.1609	0.000530854	0.0757041	0.768959	70.2668	0.90478	10.2695	0.00112425	0.20225	5220
	1	188.784	123.928	8.98326	0.797672	6.65465	0.0213632	0.458081	1.90243	0.239859	248.904	0.61057	11.3877	0.000477639	0.70578	0.143627	305.761	0.594334	11.2266	0.000595825	0.100427	0.40473	358.267	0.456209	11.5597	0.00042484	0.0760022	0.698017	82.009	0.863312	10.4046	0.0011713	0.18818	8286
	1	148.095	85.2089	4.69576	0.750407	5.93928	0.029758	0.517633	1.74466	0.19057	194.29	0.534847	10.8869	0.000725827	0.625698	0.128899	303.197	0.500754	11.2347	0.000544427	0.0902345	0.350413	304.304	0.41561	11.2039	0.000559831	0.0848947	0.5314	64.5599	0.84855	9.72634	0.00249949	0.220317	8265
	1	190.126	119.488	11.7771	0.779775	6.6655	0.0196027	0.463531	1.88817	0.215276	199.022	0.619026	10.7571	0.000731403	0.70776	0.126626	229.084	0.59956	10.7177	0.000751692	0.109224	0.339569	219.112	0.521316	10.755	0.000731665	0.101027	0.733793	55.7	0.919906	10.0304	0.00136384	0.242644	4616
	1	149.687	84.5702	4.68757	0.742519	5.97716	0.025713	0.492932	1.93598	0.243024	270.644	0.556079	10.2479	0.00095119	0.727614	0.137529	277.91	0.553763	10.0699	0.00111962	0.0934215	0.341613	260.037	0.454907	10.1933	0.000993761	0.0894098	0.666919	80.2432	0.85787	9.83484	0.00130568	0.17394	2102
	1	146.99	71.9152	2.18408	0.711327	4.92124	0.0413749	0.552944	1.96664	0.214571	260.911	0.270731	6.42868	0.0121119	0.741814	0.123855	221.86	0.268963	6.46994	0.0115773	0.0848838	0.398865	328.758	0.470747	6.4882	0.0115538	0.086317	0.623407	122.078	0.65748	6.41111	0.0122522	0.111433	156
	1	294.934	198.047	20.2186	0.81845	7.64735	0.00879436	0.360069	1.93496	0.20279	174.163	0.607863	10.2004	0.00105174	0.734747	0.112064	175.376	0.573087	10.0738	0.00115626	0.121674	0.365179	227.488	0.561217	10.3678	0.000914919	0.0990723	0.673544	53.2162	0.909838	9.56586	0.00207909	0.23781	2810
	1	242.711	158.74	16.9689	0.821297	7.36799	0.0128101	0.394371	1.96682	0.21878	229.414	0.557814	11.0671	0.000605779	0.744012	0.122469	247.367	0.542937	10.7995	0.000789137	0.114067	0.416141	374.511	0.47936	11.4319	0.000451994	0.0775159	0.775965	84.0937	0.885521	10.2665	0.0013527	0.207936	7586
	1	206.237	142.944	14.8023	0.782939	7.0503	0.0180641	0.42408	1.81288	0.205428	207.756	0.572468	10.9303	0.000709488	0.66365	0.13155	288.686	0.542956	11.0995	0.000620366	0.0970485	0.37105	282.645	0.497118	11.1964	0.000563311	0.0916755	0.593225	65.6636	0.857306	10.3379	0.00101323	0.196854	6805
	1	266.356	204.472	24.6272	0.83125	7.63772	0.0130745	0.393738	1.81959	0.21162	191.801	0.611279	11.1201	0.000637576	0.670312	0.134645	269.43	0.593028	11.2451	0.000597451	0.106524	0.349961	268.634	0.462397	11.295	0.000552482	0.0938337	0.637373	61.7116	0.868625	10.4224	0.000951369	0.203214	9957
	1	279.953	225.036	31.603	0.85974	7.6937	0.0129208	0.392672	1.90141	0.2149	186.989	0.626955	11.0561	0.000633899	0.714576	0.126003	221.485	0.600557	10.9527	0.000708172	0.118647	0.368386	284.665	0.47951	11.2434	0.000562751	0.0966134	0.621651	63.1281	0.874045	9.91765	0.00204601	0.231587	8246
	1	306.832	213.876	14.9007	0.887183	7.75983	0.00823461	0.374099	2.07748	0.209017	192.26	0.596379	10.4959	0.000870798	0.80392	0.0979281	132.697	0.564944	9.92672	0.0013562	0.150111	0.288652	144.443	0.510047	10.1697	0.00111399	0.122795	0.675461	38.8456	0.930252	9.9055	0.00133645	0.233587	3009
	1	145.794	91.6924	5.38149	0.811003	6.11088	0.0271651	0.497545	1.80209	0.20284	185.046	0.551315	9.87383	0.00125028	0.655873	0.131246	253.991	0.536942	9.91953	0.00120819	0.103495	0.399423	313.257	0.514315	10.1555	0.000978217	0.0773127	0.590724	80.5008	0.85751	9.43428	0.00201664	0.19085	2103
	1	172.259	120.762	11.9688	0.780752	6.69752	0.0190873	0.434728	1.76627	0.188678	177.249	0.456736	9.50145	0.00166952	0.638099	0.125408	261.515	0.452227	9.63792	0.00146629	0.0999443	0.389356	329.572	0.441082	9.87587	0.00117268	0.077231	0.562045	78.87	0.800543	9.25362	0.00210295	0.175816	1839
	1	268.071	182.342	19.8873	0.789373	7.77024	0.00920514	0.357604	1.89504	0.203496	182.488	0.584804	10.8538	0.000692896	0.711104	0.120126	213.685	0.566671	10.7742	0.00075817	0.110499	0.397633	315.291	0.47136	11.1933	0.000547688	0.0842938	0.668522	66.6134	0.880603	10.3553	0.000992262	0.197785	6408
	1	295.765	205.739	25.8894	0.820866	7.98632	0.00907772	0.351348	1.88785	0.20805	201.438	0.589518	11.1531	0.000604322	0.705823	0.12473	255.381	0.565526	11.151	0.000625844	0.108516	0.414485	332.183	0.520775	11.6431	0.000419116	0.0862589	0.67242	75.5434	0.863183	10.5196	0.000998229	0.201186	11298
	1	242.602	159.079	15.2111	0.787516	7.43251	0.0121778	0.381504	1.87419	0.220875	219.038	0.597799	11.1821	0.000572557	0.695271	0.131824	278.141	0.569112	11.2002	0.000576597	0.101468	0.420481	395.158	0.465678	11.6036	0.000413479	0.0767587	0.606305	87.4648	0.817489	10.3298	0.00125197	0.182559	8744
	1	217.721	139.355	11.9262	0.794554	7.1455	0.0140705	0.411006	1.85137	0.226585	218.951	0.636498	11.0921	0.000582028	0.683122	0.135469	274.384	0.600165	11.0922	0.000579888	0.0953976	0.366471	306.89	0.424163	11.1384	0.000572103	0.0846252	0.554258	72.3377	0.815631	10.3324	0.00101828	0.178507	6615
	1	235.288	164.043	16.5675	0.791958	7.45525	0.0123393	0.38256	1.92451	0.22895	241.034	0.584462	11.2123	0.000555404	0.723688	0.130143	258.37	0.564649	11.0117	0.000663956	0.108518	0.348649	269.999	0.449028	11.1796	0.00057951	0.0891765	0.65155	66.1222	0.868335	10.3923	0.00101803	0.198968	7832
	1	178.698	109.55	11.5837	0.740698	6.60803	0.0201773	0.438199	1.94648	0.222722	265.109	0.524926	10.3081	0.000935609	0.733775	0.125606	277.383	0.51611	10.1658	0.00104704	0.104788	0.364921	304.325	0.443412	10.3841	0.000858047	0.0735442	0.729963	107.763	0.826622	10.0408	0.00117102	0.175887	2396
	1	128.491	79.1948	3.79366	0.83191	5.72943	0.0355966	0.543682	1.76	0.204957	215.611	0.498377	10.2795	0.000954381	0.626938	0.137202	312.155	0.497914	10.4258	0.000860821	0.0881366	0.425995	364.551	0.52044	10.6481	0.000701274	0.071744	0.666886	95.1272	0.827021	10.1052	0.00108846	0.168554	3107
	1	236.856	176.52	24.1104	0.852651	7.23575	0.0165116	0.432494	1.81435	0.195501	185.493	0.547484	10.9289	0.000707012	0.663079	0.124584	255.56	0.538429	11.1444	0.000594573	0.102905	0.406925	335.581	0.512953	11.5352	0.000444335	0.0826389	0.661611	82.0833	0.850632	10.4793	0.00110672	0.200626	9274
	1	277.455	184.927	19.2843	0.808823	7.6848	0.00981021	0.365802	1.85678	0.20296	195.714	0.589405	10.9183	0.000680819	0.689436	0.120874	240.45	0.558091	10.9797	0.000641213	0.106298	0.381167	322.638	0.492258	11.244	0.00053904	0.0835297	0.504373	74.9971	0.790215	10.1293	0.00132247	0.196061	7323
	1	311.341	220.546	26.0189	0.824938	8.0703	0.008373	0.343476	1.94283	0.249998	256.192	0.661043	11.4297	0.000464729	0.725819	0.139815	288.154	0.634183	11.1535	0.000624512	0.107819	0.434302	400.651	0.500442	11.6655	0.000386033	0.0754576	0.6472	92.9157	0.81386	10.6542	0.000791367	0.165592	8272
	1	233.498	157.939	19.1588	0.785106	7.28508	0.0145714	0.404302	1.91864	0.23763	265.285	0.585035	11.4504	0.000471078	0.711709	0.136047	305.101	0.549524	11.3208	0.000528134	0.0931391	0.458166	445.86	0.488718	11.8671	0.00033213	0.0675899	0.695609	111.726	0.823168	10.7917	0.000784842	0.158562	10620
	1	170.053	91.9361	5.34855	0.73087	6.24274	0.0220506	0.471012	1.84906	0.201769	230.802	0.486069	10.7872	0.000713922	0.685416	0.12469	284.899	0.47411	10.8657	0.000676221	0.0936408	0.377301	328.765	0.428934	11.0659	0.000575441	0.0757246	0.543903	58.7905	0.870345	9.57551	0.00224716	0.217617	6092
	1	161.609	104.07	6.99395	0.817787	6.34866	0.0267652	0.484775	1.86002	0.237994	273.102	0.598954	11.4516	0.000462667	0.681659	0.144782	319.849	0.574651	11.4138	0.000482885	0.0891595	0.384876	372.744	0.400112	11.5335	0.000434692	0.0719945	0.597693	101.903	0.790755	10.6704	0.000851193	0.158281	9971
	1	166.658	92.9392	6.02539	0.692664	6.28874	0.0203778	0.463258	1.95206	0.225403	260.517	0.530369	11.11	0.000578874	0.738714	0.1242	242.689	0.521548	10.8569	0.000712388	0.10151	0.345324	255.228	0.434321	11.045	0.000604118	0.0845834	0.586183	70.3106	0.83842	10.2783	0.00111034	0.186157	7331
	1	130.052	74.1246	3.63524	0.803494	5.53356	0.0414194	0.559692	1.80921	0.208148	248.866	0.482408	10.793	0.000700083	0.649779	0.135282	344.534	0.477359	10.9049	0.000650391	0.0813736	0.481551	464.999	0.533854	11.313	0.00045453	0.067683	0.652771	113.508	0.789926	10.5084	0.000847578	0.148392	4342
	1	133.983	81.0141	4.61164	0.792205	5.82383	0.0348597	0.546406	1.77432	0.20585	221.74	0.496414	10.6245	0.000780591	0.635066	0.134869	311.752	0.485564	10.7864	0.000697156	0.0837734	0.415866	328.917	0.563878	10.9994	0.000568029	0.0771985	0.609263	82.0009	0.819472	10.2536	0.00100543	0.167743	4598
	1	348.467	265.344	32.145	0.862645	8.24305	0.00848215	0.346216	1.86404	0.222449	207.842	0.647044	11.4642	0.000494505	0.688787	0.13295	255.579	0.630679	11.4544	0.000524132	0.109066	0.425902	367.873	0.526381	11.9593	0.000340217	0.0769687	0.617518	89.3963	0.827256	10.6533	0.00098561	0.189193	17025
	1	568.532	501.186	152.347	0.864758	9.34274	0.00456249	0.271637	1.98489	0.217217	192.256	0.652245	11.3359	0.000575717	0.754881	0.113213	190.507	0.613005	11.0306	0.000712689	0.138061	0.403708	306.784	0.54198	11.748	0.000429379	0.0941284	0.68103	75.957	0.867134	10.4329	0.00130577	0.222932	17680
	1	406.117	308.488	60.1627	0.829526	8.71669	0.00604858	0.309603	1.9627	0.23427	208.361	0.69662	11.4963	0.000502005	0.740487	0.126072	212.938	0.679992	11.206	0.000632831	0.120336	0.395729	311.278	0.523976	11.712	0.000417328	0.086825	0.690858	83.517	0.858788	10.7865	0.000777939	0.192423	15748
	1	142.754	77.2859	5.84279	0.774587	5.85917	0.0313747	0.51414	1.75903	0.205555	241.911	0.529988	10.5756	0.000813426	0.63117	0.134986	331.275	0.496311	10.8086	0.000674566	0.0858857	0.36381	327.296	0.401406	10.7668	0.00069483	0.0807961	0.576336	60.3709	0.878109	9.66644	0.00199099	0.207227	5453
	1	166.21	103.935	7.14085	0.75222	6.46699	0.0209916	0.455407	1.95465	0.245464	267.307	0.598852	10.4835	0.000834163	0.734618	0.132957	236.497	0.591767	10.2601	0.000998992	0.111578	0.321255	244.09	0.372083	10.2371	0.00103105	0.094877	0.593873	71.2587	0.829278	9.75447	0.00156766	0.205213	3169
	1	170.931	108.293	5.737	0.809119	6.36529	0.0231096	0.490133	1.80822	0.200586	182.506	0.562237	10.8331	0.000715518	0.657746	0.130553	245.607	0.562124	10.9525	0.000663014	0.0961061	0.372507	252.299	0.5423	11.0934	0.000582408	0.0928358	0.679157	60.2405	0.886562	10.1744	0.00122397	0.215139	5991
	1	327.346	239.681	29.1255	0.830342	8.18826	0.00844087	0.341149	1.90175	0.218033	223.726	0.59472	11.4468	0.000503786	0.708944	0.127408	264.919	0.567708	11.382	0.000537014	0.103627	0.434017	375.527	0.544693	11.9898	0.000327403	0.076456	0.648833	87.6555	0.831253	10.817	0.00070748	0.172078	14446
	1	357.933	316.522	100.783	0.880219	8.12539	0.0107286	0.360943	1.92807	0.236018	236.651	0.633226	11.4811	0.000491017	0.721192	0.134007	255.916	0.617378	11.2843	0.000592564	0.114413	0.388114	322.775	0.488346	11.6333	0.000436503	0.0838614	0.614663	81.5392	0.826877	10.648	0.000854744	0.183453	13731
	1	202.285	148.477	14.3827	0.860405	6.83708	0.0221823	0.465273	1.7803	0.217833	219.351	0.589603	11.191	0.000574815	0.644053	0.142457	305.918	0.578566	11.3357	0.000530213	0.0941533	0.366707	322.669	0.426588	11.4106	0.00047556	0.0769779	0.505484	68.143	0.810587	10.1792	0.00125129	0.186741	9481
	1	218.826	143.979	9.32031	0.844573	7.01372	0.0161154	0.444051	1.84871	0.224864	214.996	0.65789	11.0454	0.000620893	0.684244	0.13424	251.29	0.619667	10.9868	0.000643977	0.107079	0.347723	301.668	0.405232	11.1173	0.000573186	0.0788273	0.558083	66.1066	0.839638	10.0429	0.00146256	0.202975	5808
	1	236.658	186.367	25.3282	0.828781	7.06102	0.0205539	0.429761	1.90994	0.245313	273.647	0.601187	11.3452	0.000483779	0.704811	0.142979	313.432	0.578301	11.1452	0.000586687	0.0953287	0.443126	421.503	0.496505	11.6059	0.000393454	0.0722652	0.598935	107.83	0.761828	10.5594	0.000899655	0.153524	5713
	1	270.996	239.31	36.2967	0.87465	7.36277	0.0179415	0.411696	1.90876	0.258154	279.482	0.622806	11.2891	0.000493888	0.700842	0.148941	310.657	0.593335	11.1064	0.000597279	0.0977978	0.440887	403.523	0.523643	11.5288	0.000404682	0.0704709	0.654786	116.225	0.783259	10.7001	0.000754348	0.14705	5019
	1	201.926	156.262	14.97	0.843275	6.80327	0.0244026	0.451143	1.86249	0.237811	252.266	0.600324	11.2757	0.00052753	0.681378	0.145336	304.288	0.578517	11.2314	0.000552239	0.0975179	0.404129	356.723	0.485607	11.5047	0.000431361	0.0774106	0.688286	83.3436	0.861143	10.4705	0.000997225	0.180856	6316
	1	171.776	123.387	10.8804	0.772764	6.26786	0.027733	0.468207	1.80348	0.229077	245.65	0.585045	9.66192	0.00134867	0.651354	0.143982	328.829	0.547154	9.70402	0.00130406	0.0892199	0.408117	440.278	0.364189	9.78743	0.00120539	0.0624913	0.5243	107.547	0.704328	9.23533	0.00209514	0.149813	1027
	1	140.907	72.4159	5.71493	0.684153	5.64104	0.0325064	0.484377	1.90441	0.210914	245.123	0.503994	8.44486	0.0030253	0.717668	0.123806	267.42	0.488079	8.36745	0.00328995	0.1002	0.347631	293.306	0.366645	8.41306	0.00315056	0.084446	0.688719	85.0772	0.832502	8.29585	0.00356927	0.165041	630
	1	105.596	48.0219	2.26604	0.588104	4.81208	0.0526173	0.583507	1.78362	0.220833	294.695	0.433552	9.61852	0.00140678	0.642654	0.1418	388.249	0.427355	9.68664	0.00131688	0.0719951	0.346469	335.848	0.372582	9.62914	0.00138343	0.068612	0.703333	122.301	0.77921	9.46729	0.00162211	0.139767	1660
	1	137.003	77.8491	5.99774	0.702213	5.67335	0.0302957	0.496071	1.89425	0.220453	296.759	0.383812	8.70677	0.00256173	0.709511	0.132416	331.513	0.414337	8.62318	0.00276965	0.0877768	0.304859	233.331	0.45094	8.67458	0.00262926	0.091201	0.688491	126.133	0.787268	8.64378	0.00272797	0.159747	828
	1	492.807	303.791	44.1816	0.77676	8.68125	0.00342597	0.216533	2.1663	0.178061	176.387	0.528627	9.80991	0.00136363	0.838241	0.0843114	136.106	0.539301	9.21561	0.00225465	0.160201	0.405057	340.69	0.514212	10.106	0.00109654	0.089572	0.562182	98.7718	0.748677	9.49719	0.00179848	0.18533	1240
	1	337.584	276.599	54.688	0.84642	7.93002	0.00826757	0.321523	2.06592	0.258553	188.37	0.71378	9.80482	0.00125752	0.780826	0.12883	152.514	0.693056	9.25779	0.00216351	0.157923	0.422537	303.796	0.617272	9.90635	0.0011475	0.0840929	0.695076	81.6768	0.867632	9.55075	0.00157026	0.178074	1593
	1	136.147	75.6918	9.48029	0.679506	5.89856	0.0288916	0.467108	1.81172	0.210684	253.574	0.482166	9.11963	0.00195195	0.663095	0.133102	335.425	0.474768	9.13626	0.0019461	0.0816924	0.35453	286.819	0.370477	9.11366	0.00198103	0.0925256	0.647515	83.6566	0.826352	8.84727	0.00255812	0.186368	1036
	1	127.038	59.5855	2.75596	0.614107	5.17466	0.0384391	0.54058	1.76019	0.20118	220.727	0.499694	8.57043	0.00278643	0.639435	0.133956	308.793	0.505034	8.58197	0.00276793	0.0781294	0.267743	202.317	0.351358	8.45963	0.00308289	0.10367	0.589394	55.0641	0.86453	8.31355	0.00350611	0.193439	671
	1	245.82	171.14	19.6293	0.784787	7.48733	0.0106407	0.365263	1.83338	0.190508	152.034	0.612004	10.2299	0.00105189	0.68518	0.114576	196.551	0.565256	10.3315	0.000952391	0.118716	0.251202	142.308	0.420013	9.84415	0.00145323	0.132101	0.539859	47.7868	0.853284	9.60238	0.00172657	0.227841	2800
	1	159.654	89.8616	5.89591	0.627273	5.2443	0.0366347	0.477438	1.87032	0.222732	244.58	0.65606	6.65397	0.0102998	0.695738	0.127914	283.655	0.68013	6.70086	0.0098564	0.084089	0.355342	176.884	0.639393	6.59099	0.010954	0.126864	0.647833	93.9747	0.699805	6.64953	0.010302	0.178461	170
	1	312.446	267.022	85.3408	0.815784	7.85424	0.0108936	0.369104	1.85598	0.218805	179.669	0.66701	10.8021	0.000722609	0.691719	0.134343	234.819	0.641786	10.7252	0.000781252	0.121113	0.330941	241.779	0.444778	10.7544	0.000770192	0.100781	0.599524	69.213	0.839029	10.0834	0.00132996	0.209058	5100
	1	192.634	123.04	10.5644	0.759162	6.8118	0.0158141	0.414478	1.7519	0.219078	245.492	0.584193	10.4842	0.00084131	0.626595	0.143763	341.492	0.57751	10.6701	0.000725342	0.0881489	0.365248	327.946	0.437427	10.5662	0.000793381	0.0887937	0.590224	108.362	0.752091	10.0451	0.00121637	0.180931	3337
	1	392.188	325.819	51.0904	0.85204	8.28487	0.00642483	0.297057	1.89952	0.220838	169.918	0.682008	9.78176	0.00133674	0.713319	0.127535	187.092	0.651505	9.71694	0.00140809	0.131461	0.320484	200.343	0.514852	9.67274	0.00148698	0.11397	0.695275	72.805	0.862666	9.33912	0.00200514	0.232549	1557
	1	330.853	260.978	70.5535	0.759109	8.20745	0.00790797	0.297352	1.87962	0.201368	165.496	0.63284	10.4488	0.000915181	0.708688	0.117297	203.142	0.607115	10.4348	0.000925056	0.122199	0.293587	165.187	0.510691	10.2468	0.00108313	0.117368	0.577739	53.2151	0.86763	9.81268	0.00154187	0.229128	3019
	1	254.613	174.04	32.8487	0.594953	6.92628	0.0107818	0.281075	1.95196	0.201334	203.594	0.520711	7.94869	0.00427073	0.746768	0.106287	185.066	0.484366	7.84487	0.0047691	0.12468	0.243082	138.117	0.476982	7.79649	0.00492504	0.129993	0.706743	66.4117	0.893247	7.78141	0.00502197	0.228995	312
	1	223.839	132.994	20.0827	0.659004	6.84371	0.013873	0.393251	1.84898	0.176801	152.489	0.599606	8.94523	0.00229482	0.697403	0.106629	182.971	0.603319	8.94228	0.00228076	0.114286	0.2606	169.423	0.434708	8.83855	0.00249668	0.123965	0.544166	57.4658	0.854326	8.60287	0.00314782	0.235307	753
	1	605.802	377.856	103.975	0.717715	8.63141	0.00316616	0.176295	2.14199	0.246123	148.73	0.767988	9.28706	0.00177676	0.828996	0.0979318	85.2814	0.74087	8.93194	0.00247359	0.167764	0.297821	146.838	0.606395	9.18855	0.00194893	0.129409	0.50684	43.7565	0.844896	8.65743	0.00306985	0.25723	608
	1	350.344	260.916	28.2532	0.850254	8.00761	0.00833259	0.34854	1.79998	0.16936	157.257	0.564101	10.0993	0.00118466	0.67043	0.108767	215.306	0.5437	10.2515	0.00103033	0.119227	0.295927	198.555	0.454894	10.2003	0.0010748	0.11138	0.476938	50.2954	0.844195	9.19987	0.0032106	0.268478	3002
	1	191.933	116.508	11.1425	0.708251	6.85993	0.0167304	0.407217	1.78266	0.213405	232.37	0.566037	10.6585	0.000763486	0.649478	0.137404	329.314	0.535188	10.7686	0.00070128	0.095325	0.345723	286.083	0.413081	10.6983	0.00073501	0.0876286	0.629282	73.7022	0.852691	10.1252	0.00112899	0.193659	4304
	1	799.768	591.522	126.83	0.839226	10.2964	0.00177509	0.205176	2.01569	0.191671	130.369	0.715292	10.8799	0.000850778	0.782542	0.0913112	112.956	0.6862	10.4654	0.00106289	0.16875	0.281163	130.197	0.640138	10.6681	0.00103993	0.140791	0.719719	49.6032	0.922844	10.268	0.00124655	0.268024	12007
	1	593.022	496.61	155.976	0.820789	9.32443	0.00374778	0.25527	1.98297	0.193457	156.275	0.654671	10.6454	0.000949353	0.763464	0.095432	134.712	0.63468	10.3743	0.00107843	0.150275	0.316744	180.169	0.588669	10.7665	0.000844815	0.119528	0.597549	54.8122	0.873079	9.94332	0.00163387	0.248489	5387
	1	331.195	236.803	37.1893	0.793929	8.28399	0.00708913	0.324455	1.92796	0.195873	153.627	0.630921	10.9573	0.000671481	0.73556	0.11056	175.42	0.607753	10.7712	0.000805713	0.125827	0.331092	239.474	0.47986	11.1268	0.000638042	0.0983862	0.639921	61.6528	0.87648	10.4924	0.000888348	0.199391	9004
	1	311.861	223.501	37.6337	0.812558	7.81991	0.0094326	0.352498	1.82096	0.207326	186.463	0.610117	10.8174	0.000721663	0.6721	0.129411	255.289	0.585144	10.9538	0.0006584	0.108172	0.366723	295.489	0.478354	11.1155	0.000569217	0.087116	0.644366	88.4861	0.831253	10.1119	0.00151437	0.199247	4563
	1	927.752	994.029	222.132	0.919298	10.097	0.0035745	0.240429	1.8693	0.174989	134.312	0.587863	10.293	0.00144935	0.705685	0.106945	169.003	0.575658	10.3631	0.00131985	0.16203	0.33904	213.835	0.511155	10.8389	0.000837753	0.12804	0.492619	56.2942	0.793838	9.8041	0.00195257	0.253261	7582
	1	499.021	443.989	70.8178	0.821279	7.56051	0.00928411	0.28632	1.93509	0.195329	185.504	0.573194	8.44487	0.00324767	0.740272	0.103814	175.388	0.537	8.47779	0.00313783	0.143824	0.277396	144.428	0.530223	8.42016	0.00330419	0.137426	0.664741	44.6366	0.91608	8.02521	0.0051284	0.290952	558
	1	405.707	337.926	111.823	0.708499	8.46311	0.00677262	0.282102	1.86507	0.191354	178.852	0.61148	10.1071	0.0011901	0.701984	0.10936	215.78	0.561782	10.217	0.001051	0.115634	0.271237	157.244	0.513991	9.90968	0.00138811	0.129382	0.515115	49.6038	0.836281	9.35866	0.00216575	0.259468	2093
	1	194.173	125.739	17.4225	0.717555	6.80054	0.0186106	0.39401	1.95801	0.240345	314.063	0.53489	10.4793	0.000825889	0.734691	0.130404	317.693	0.517501	10.353	0.000922631	0.0953131	0.359065	283.906	0.468201	10.3987	0.000886837	0.0897265	0.58385	93.8976	0.764817	9.9896	0.001217	0.170604	2335
	1	606.785	530.821	146.507	0.871699	9.44904	0.00397977	0.256192	2.02769	0.195493	162.754	0.621535	11.1215	0.000637625	0.782555	0.0992414	157.552	0.590299	10.6302	0.00097338	0.141553	0.394594	335.969	0.477513	11.7527	0.000419339	0.0840567	0.687255	92.6679	0.841967	10.8892	0.000687251	0.172524	14894
	1	333.963	255.976	31.7186	0.847695	8.12037	0.00932438	0.349846	1.88024	0.21737	201.58	0.640197	11.2909	0.000530251	0.70301	0.130159	255.619	0.620072	11.2351	0.000579832	0.111528	0.368252	284.049	0.505745	11.4561	0.000479745	0.0879253	0.621456	84.6718	0.830623	10.6753	0.000808928	0.181594	8544
	1	856.319	801.562	244.475	0.842152	9.36248	0.00306543	0.202164	2.0154	0.194714	129.701	0.665711	9.71961	0.00145807	0.783215	0.0980563	114.009	0.646824	9.28173	0.0022754	0.183046	0.273848	107.338	0.654782	9.39964	0.00197188	0.166575	0.717513	28.8966	0.954167	8.76455	0.0051037	0.321695	1440
	1	587.472	503.814	109.516	0.893577	9.21562	0.00408597	0.261917	1.97791	0.203397	158.806	0.676027	10.9083	0.000743285	0.761793	0.101314	142.552	0.636778	10.6132	0.000875003	0.141967	0.266715	146.123	0.507513	10.5074	0.00102714	0.126484	0.448076	32.036	0.870089	9.57727	0.0018518	0.261275	7386
	1	449.847	352.296	79.5455	0.832723	9.02379	0.00460309	0.267907	2.11927	0.248147	286.732	0.603122	11.5247	0.000445088	0.80955	0.108847	185.54	0.592389	10.6384	0.000933627	0.132377	0.335519	239.755	0.490527	11.1733	0.000613301	0.0983106	0.567518	84.528	0.792359	10.1117	0.00161969	0.206443	8549
	1	321.339	269.289	46.9644	0.885173	7.94411	0.00943152	0.344953	1.99755	0.217207	199.507	0.582109	10.6126	0.000784215	0.763767	0.114896	186.629	0.557473	10.1662	0.00119017	0.133419	0.360179	273.034	0.494793	10.7411	0.000717758	0.0886509	0.708757	67.0892	0.892241	10.1389	0.001168	0.208378	3465
	1	504.117	338.243	47.1322	0.806206	9.18791	0.00321609	0.257362	1.97083	0.186262	154.223	0.626053	10.7806	0.000815571	0.76219	0.0957873	142.35	0.609522	10.4561	0.00100816	0.139845	0.282132	176.142	0.486888	10.7648	0.000816056	0.114363	0.537531	41.1677	0.884287	9.76782	0.00184834	0.254017	8066
	1	854.051	696.408	185.998	0.868705	10.231	0.00189802	0.208056	2.02386	0.18862	144.024	0.665505	10.8046	0.000841079	0.787264	0.0874138	115.6	0.617579	10.3629	0.00109123	0.163116	0.272979	145.094	0.575249	10.6486	0.000984636	0.135255	0.586449	41.0358	0.905209	10.0189	0.00137164	0.271376	9110
	1	207.802	124.509	10.7098	0.714602	6.59929	0.013847	0.374928	2.11607	0.255935	363.281	0.496258	8.43634	0.00304593	0.802939	0.11464	220.736	0.526867	8.27425	0.00354271	0.103324	0.382205	301.565	0.502008	8.40868	0.00311331	0.0902259	0.603807	99.2431	0.776557	8.30419	0.0033922	0.147685	480
	1	317.754	231.652	27.6515	0.786633	7.78127	0.00816221	0.312226	2.11064	0.258633	307.353	0.568728	9.8933	0.00118798	0.802898	0.125367	224.093	0.587706	9.33806	0.00203038	0.133438	0.379268	349.319	0.438042	9.93847	0.00114553	0.0776964	0.672632	91.2191	0.830873	9.64193	0.00146048	0.157559	1085
	1	242.097	145.941	20.0282	0.612322	6.80642	0.0115651	0.340941	1.96489	0.221029	228.804	0.60415	8.27177	0.00343415	0.747335	0.118378	235.905	0.547408	8.22123	0.00364282	0.12789	0.298337	198.964	0.49277	8.21092	0.00369051	0.119987	0.755753	62.1523	0.902873	7.99591	0.00452573	0.230283	401
	1	431.397	374.195	159.776	0.762037	8.4058	0.00680825	0.262902	2.07167	0.261456	264.01	0.672765	10.1319	0.00101081	0.790377	0.11996	188.629	0.63767	9.7142	0.00144973	0.13753	0.326713	249.535	0.481279	9.87413	0.00128269	0.109481	0.71663	77.7418	0.868777	9.55457	0.00167756	0.213437	1474
	1	213.05	127.801	19.0287	0.56335	6.26431	0.018161	0.313132	2.16706	0.251907	384.436	0.358719	7.38585	0.00615307	0.829058	0.107079	213.426	0.319121	7.28209	0.00682112	0.102092	0.403332	276.838	0.641802	7.40977	0.00602565	0.0948867	0.701568	117.067	0.764811	7.34077	0.00644213	0.132218	203
	1	196.103	98.909	3.27543	0.837575	5.64334	0.027883	0.538429	1.98243	0.207927	126.988	0.729271	7.61088	0.00536538	0.760866	0.110478	121.107	0.710967	7.52929	0.00583859	0.132922	0.364262	190.837	0.561652	7.64047	0.00521571	0.0938559	0.575115	42.5513	0.897755	7.36527	0.00698875	0.220808	335
	1	456.461	380.18	65.0083	0.917217	8.01177	0.00737045	0.315549	2.00616	0.17592	109.802	0.632212	9.22524	0.00212101	0.774883	0.0890262	105.39	0.59353	9.12626	0.00218718	0.180381	0.35438	192.214	0.578225	9.43094	0.0017267	0.13378	0.732713	29.144	0.949002	8.49731	0.00491146	0.326535	1244
	1	419.367	292.995	33.064	0.890322	8.36336	0.00581731	0.315338	1.99615	0.178451	119.971	0.643428	10.1271	0.00116417	0.772865	0.0884464	106.996	0.614413	9.84675	0.00141802	0.15274	0.356763	205.217	0.582268	10.4718	0.000892828	0.108163	0.582717	39.1608	0.895947	9.62671	0.00176536	0.253484	2859
	1	416.049	272.811	31.5265	0.862065	8.33683	0.00576763	0.31264	1.94767	0.163219	108.986	0.625588	10.1342	0.00119871	0.748594	0.0861509	110.997	0.606003	10.1074	0.00117639	0.144758	0.358066	207.482	0.57774	10.623	0.000827681	0.108203	0.555801	46.5845	0.872318	9.79807	0.00159832	0.239782	3550
	1	337.68	215.427	17.2013	0.864894	7.95635	0.00739911	0.350117	1.96933	0.178708	111.243	0.645398	10.038	0.00122573	0.760487	0.0923641	107.144	0.630672	9.8965	0.00133101	0.149967	0.342366	178.793	0.595931	10.4155	0.000930006	0.111879	0.696629	35.1367	0.939196	9.71643	0.00158986	0.264435	3153
	1	295.071	186.226	14.6095	0.86834	7.62771	0.010615	0.388527	1.97299	0.186371	155.861	0.596188	10.5146	0.000886361	0.755792	0.0994017	152.785	0.587679	10.278	0.00106136	0.13146	0.393226	277.32	0.542812	10.981	0.000615011	0.089167	0.640543	55.4904	0.885869	10.084	0.00123442	0.21761	4816
	1	330.291	211.506	31.8571	0.767348	8.14158	0.00679381	0.311621	1.97537	0.20027	161.929	0.638088	10.5208	0.000861638	0.75306	0.102835	160.866	0.592026	10.343	0.00098452	0.129092	0.403365	316.229	0.521135	10.8782	0.000665507	0.0910664	0.585581	49.644	0.874482	9.86697	0.00144963	0.221774	3792
	1	435.234	262.154	33.4111	0.789801	8.24832	0.00492019	0.26496	2.19171	0.201138	164.599	0.655029	9.66937	0.00139053	0.84892	0.0774585	91.4475	0.59151	9.07243	0.00229906	0.166112	0.370905	227.317	0.58493	9.71485	0.00136723	0.101854	0.509374	50.6671	0.837669	9.23453	0.00200134	0.199393	1038
	1	393.765	246.647	26.9367	0.879499	7.94491	0.00663825	0.347166	2.05301	0.16464	130.267	0.522046	9.71419	0.00147639	0.799834	0.0825968	113.674	0.529849	9.32732	0.00205784	0.149607	0.37454	216.624	0.605443	10.1368	0.0010568	0.110494	0.71932	28.6637	0.950482	9.42474	0.00183074	0.266901	2053
	1	116.075	46.7632	2.13873	0.694508	4.62137	0.0577481	0.580313	1.86692	0.216711	273.582	0.523094	6.70265	0.0098992	0.687699	0.126654	322.184	0.426777	6.74579	0.00945586	0.0658937	0.479996	455.332	0.588497	6.75559	0.00935974	0.0843752	0.711353	103.183	0.856341	6.66417	0.0102009	0.1542	248
	1	227.404	143.367	14.9429	0.832987	7.04411	0.014852	0.422753	1.85319	0.208111	204.089	0.586231	10.3903	0.000958632	0.686297	0.126135	259.969	0.565309	10.4831	0.000890936	0.105875	0.42467	394.38	0.462359	10.8286	0.000667325	0.0849997	0.704729	91.0847	0.851909	10.0174	0.00144149	0.208663	3610
	1	249.05	154.141	12.6782	0.850649	7.28978	0.0121281	0.395972	1.88165	0.2177	208.721	0.623307	10.9307	0.000652556	0.698168	0.129692	271.088	0.604417	10.9703	0.000641951	0.100405	0.450056	409.488	0.507881	11.3804	0.000460153	0.0737394	0.662273	90.2891	0.823867	10.5203	0.000862541	0.17548	5185
	1	454.83	304.552	33.8436	0.87641	8.22339	0.0058058	0.298053	1.96724	0.169378	107.125	0.666997	9.68278	0.00153618	0.763015	0.0861098	97.5884	0.645281	9.52191	0.00170585	0.159826	0.309789	136.005	0.654171	9.80097	0.00137793	0.127105	0.509152	24.9546	0.911319	8.86823	0.00286192	0.309577	1863
	1	577.068	455.849	55.1191	0.900683	8.91827	0.00353875	0.279784	2.0129	0.183992	90.1302	0.732244	9.6588	0.00151724	0.784277	0.0918763	79.5317	0.700118	9.29384	0.00204656	0.196089	0.337123	146.901	0.653408	9.87418	0.00130336	0.122229	0.559395	23.4192	0.950785	8.66769	0.00392645	0.321915	1818
	1	382.259	203.53	12.6795	0.679776	6.09982	0.0172491	0.294257	2.08374	0.171205	92.9302	0.474562	6.74462	0.0104849	0.811155	0.084556	66.8254	0.426489	6.69063	0.0105258	0.173161	0.347655	212.315	0.435114	6.93799	0.00850319	0.1127	0.450683	53.9885	0.662494	6.78248	0.00970977	0.199108	145
	1	293.567	179.683	18.6085	0.832678	7.68994	0.00852285	0.375027	1.96091	0.202916	163.589	0.614752	10.491	0.000897749	0.746432	0.1089	168.032	0.597504	10.3455	0.000996446	0.125767	0.39382	257.659	0.551414	10.8159	0.0006995	0.0986025	0.610742	42.2137	0.898378	9.79564	0.0015087	0.248667	4407
	1	413.385	319.1	53.1798	0.873611	8.60634	0.00610594	0.316776	1.92929	0.186372	152.75	0.607264	10.7063	0.000867345	0.735923	0.10479	170.196	0.61048	10.6271	0.000931782	0.134573	0.369482	264.302	0.499884	11.1967	0.000603883	0.0980943	0.613634	48.9495	0.892191	10.1744	0.00118253	0.238377	8109
	1	612.591	426.827	59.8358	0.868246	9.62972	0.00253576	0.243374	1.99135	0.199663	136.779	0.716779	10.9547	0.000780921	0.763178	0.102535	128.935	0.718324	10.671	0.000947131	0.15375	0.377193	232.109	0.602056	11.4117	0.000536254	0.107224	0.666268	48.4073	0.908535	10.3316	0.00106806	0.245552	12325
	1	424.524	356.43	52.067	0.911914	8.54087	0.00649114	0.329671	1.95099	0.189364	150.118	0.610861	10.3642	0.00103105	0.741271	0.106898	171.04	0.567974	10.2841	0.00110682	0.145983	0.420777	279.473	0.562082	10.8215	0.000725462	0.0989653	0.637491	51.8013	0.885655	9.77371	0.00172575	0.249856	4304
	1	195.524	103.02	5.54992	0.801616	6.37935	0.0180195	0.451595	1.9567	0.208048	233.734	0.486436	9.38473	0.00164817	0.74399	0.114603	253.363	0.46541	9.32141	0.00175802	0.101212	0.418054	339.891	0.506026	9.499	0.0014893	0.0733153	0.543148	60.4124	0.848595	8.99881	0.00231271	0.197862	1583
	1	444.554	411.098	63.9319	0.880969	8.78138	0.00474519	0.262478	1.96595	0.200403	151.057	0.568867	9.67095	0.0015536	0.746363	0.112907	155.277	0.544517	9.51213	0.00180119	0.158421	0.42827	264.647	0.542268	9.91883	0.00124971	0.117178	0.618305	42.8674	0.911133	9.28322	0.00213354	0.274258	1882
	1	284.472	187.317	18.9199	0.826068	7.89466	0.00735403	0.340503	1.99585	0.219748	192.232	0.58889	10.2784	0.000982078	0.759809	0.114796	172.921	0.556913	9.98551	0.00123099	0.125035	0.397153	255.831	0.548304	10.4648	0.00083323	0.0964005	0.748239	35.4124	0.950486	9.37384	0.00220248	0.278293	3206
	1	492.13	369.129	46.3076	0.874479	9.27284	0.00330879	0.267769	1.98129	0.180351	125.941	0.629622	10.4195	0.00109031	0.763985	0.0935689	112.185	0.611178	10.1742	0.00126708	0.165099	0.329353	165.949	0.587311	10.7003	0.000861033	0.123829	0.619432	25.2682	0.938833	9.61127	0.00182189	0.30696	7057
	1	475.328	362.122	47.6952	0.909702	8.74631	0.00537926	0.320899	1.99272	0.199328	166.861	0.630034	10.9582	0.000702045	0.763469	0.105114	160.629	0.62721	10.6532	0.00090831	0.137834	0.391777	274.281	0.556468	11.4411	0.000491257	0.0923069	0.712581	53.1279	0.912092	10.2308	0.00126255	0.244804	8402
	1	337.485	222.313	27.3769	0.782277	8.13936	0.00721693	0.326802	1.98526	0.20235	171.036	0.623686	10.6054	0.000869413	0.759582	0.104065	173.683	0.58279	10.4009	0.000985728	0.134308	0.390874	279.233	0.540335	10.9365	0.000682689	0.104503	0.711745	59.8684	0.903609	9.97913	0.0016084	0.253931	4736
	1	272.243	160.22	10.4896	0.818878	7.36593	0.0100054	0.382105	1.96113	0.19664	168.971	0.593271	10.0791	0.00111613	0.746105	0.111955	193.223	0.553976	9.93543	0.0012603	0.122447	0.445862	294.705	0.618556	10.4097	0.000849303	0.0904037	0.719656	66.1405	0.884821	9.76146	0.00144811	0.210014	2208
	1	321.387	223.79	18.7478	0.871238	7.95924	0.00776014	0.359092	1.94901	0.198299	171.035	0.601594	10.4762	0.000900684	0.742079	0.110003	180.894	0.557034	10.2927	0.00104035	0.129934	0.407087	269.304	0.548278	10.8113	0.000684286	0.0953347	0.51733	46.5572	0.84676	9.38784	0.00234341	0.250172	4405
	1	237.537	153.822	19.6766	0.813385	7.0594	0.0132226	0.39748	1.92403	0.208766	185.398	0.584656	9.80268	0.00130593	0.727221	0.117755	200.479	0.556243	9.77816	0.00132798	0.108148	0.412478	285.608	0.535314	9.97762	0.00112823	0.0871699	0.602601	47.1495	0.898024	9.28184	0.00210147	0.234435	2238
	1	258.556	152.605	12.3679	0.779135	7.35867	0.0100398	0.370405	1.96706	0.188246	199.984	0.497801	10.2826	0.00100294	0.754807	0.102647	194.315	0.507427	10.0866	0.00117386	0.121069	0.359668	230.475	0.518567	10.4609	0.000874832	0.0942754	0.59937	39.3528	0.898228	9.69228	0.00155405	0.242762	3556
	1	333.189	194.696	18.5144	0.765317	7.93186	0.00621805	0.323086	2.01054	0.201443	171.135	0.603039	10.0932	0.00112909	0.771655	0.0988907	138.479	0.58962	9.87062	0.00132849	0.13604	0.365816	216.01	0.594418	10.2827	0.000983939	0.107106	0.585762	38.8053	0.902094	9.07132	0.00297975	0.287968	2547
	1	688.208	525.279	87.1099	0.891937	9.74279	0.00258303	0.251447	1.98527	0.193654	100.086	0.764222	10.4266	0.00118876	0.767548	0.0921733	80.1704	0.746626	10.2004	0.00121672	0.185371	0.290087	132.975	0.602168	10.5593	0.0010218	0.138257	0.550889	25.8417	0.930099	9.68483	0.00180645	0.30879	7714
	1	291.192	161.062	18.228	0.698444	7.6323	0.00783867	0.323154	2.09543	0.202296	182.828	0.562316	9.94348	0.00121924	0.810069	0.0902705	129.152	0.546679	9.57037	0.00164741	0.138665	0.388668	255.021	0.54479	10.1098	0.00105794	0.0946374	0.548143	50.0149	0.853257	9.42379	0.00192623	0.219923	1922
	1	772.783	657.94	137.088	0.888514	9.82517	0.00280332	0.236021	2.01053	0.172264	96.8854	0.715313	10.3597	0.00115603	0.784538	0.0855601	92.2922	0.698111	10.0042	0.00148692	0.186596	0.32876	161.879	0.624679	10.75	0.000843065	0.122609	0.58922	27.0116	0.931566	9.63099	0.00189338	0.29962	5885
	1	659.815	576.147	103.139	0.915904	9.5268	0.00351999	0.259289	1.97281	0.175598	136.457	0.638187	10.5297	0.00104624	0.762552	0.0923632	144.695	0.590968	10.2784	0.00120712	0.16174	0.363446	230.805	0.558793	11.0788	0.000655251	0.106235	0.575329	42.5406	0.885783	9.88866	0.00156024	0.260438	7409
	1	643.934	519.694	87.3246	0.880722	9.3013	0.00291107	0.231854	2.18348	0.246662	179.036	0.738473	10.3019	0.000961243	0.83765	0.10034	101.689	0.690225	9.49532	0.00188999	0.182813	0.38394	227.475	0.608954	10.3423	0.000925966	0.101528	0.663738	44.2802	0.912577	9.68047	0.0015554	0.252144	2233
	1	881.821	727.799	135.686	0.898762	9.7001	0.00185111	0.185134	2.15241	0.231733	140.468	0.759174	9.91273	0.00139217	0.83515	0.0822371	67.7881	0.722953	9.47	0.00178765	0.194149	0.329851	153.19	0.64492	10.0377	0.0012065	0.136004	0.600046	26.4228	0.934091	9.40014	0.00192031	0.268831	1828
	1	362.085	253.494	34.0281	0.880342	7.92901	0.00731961	0.338251	2.05222	0.222204	203.045	0.680143	10.1636	0.00107277	0.789053	0.10686	159.709	0.645829	9.78971	0.00146292	0.145	0.376092	247.055	0.563456	10.3205	0.000925135	0.0952372	0.564315	48.3585	0.875434	9.5013	0.00184853	0.235493	2150
	1	173.546	70.7596	5.72458	0.359687	4.84373	0.0441991	0.480171	2.1471	0.191529	259.609	0.230079	6.2541	0.0133092	0.826435	0.0834404	194.931	0.104784	6.143	0.0147898	0.108811	0.490652	321.009	0.650996	6.21582	0.0137974	0.080719	0.39687	44.8874	0.743647	6.03189	0.0162864	0.238782	123
	1	378.778	271.158	36.1212	0.742474	8.00619	0.00575117	0.262245	1.98325	0.212429	168.541	0.649106	9.13558	0.0019695	0.762324	0.111218	178.772	0.613279	8.99272	0.00224937	0.135784	0.298056	150.051	0.589467	8.9523	0.00238569	0.128352	0.555319	57.8914	0.844311	8.65698	0.00328577	0.225334	667
	1	147.957	71.7381	5.11927	0.571772	5.7683	0.0274785	0.483445	1.83155	0.19405	199.017	0.504344	9.23715	0.00183812	0.678733	0.119704	270.437	0.479007	9.29996	0.00173885	0.089495	0.337845	262.605	0.541541	9.24222	0.0018699	0.102367	0.583334	75.4568	0.814767	8.91163	0.0025311	0.209727	1116
	1	226.131	162.138	22.2084	0.769369	7.06447	0.0155731	0.386728	1.80611	0.181652	170.975	0.494145	9.96217	0.0012216	0.661934	0.116688	243.295	0.475642	10.0558	0.00114334	0.113794	0.382214	332.545	0.433878	10.2609	0.000953971	0.0912514	0.534897	79.9054	0.773335	9.27429	0.00236182	0.221752	1981
	1	189.361	114.358	10.0513	0.744956	6.67797	0.0165356	0.409967	1.91161	0.202158	204.158	0.535641	9.84028	0.00127317	0.715411	0.119864	244.761	0.53008	9.85782	0.00127092	0.101167	0.434829	420.98	0.490012	10.1301	0.000996307	0.0787649	0.593427	104.018	0.746242	9.62312	0.00151735	0.167088	1556
	1	484.082	342.963	49.3023	0.790921	8.89796	0.0036683	0.258983	1.96422	0.208488	173.188	0.63586	10.4027	0.000896626	0.749165	0.113637	195.489	0.598412	10.1767	0.00111059	0.131259	0.395269	253.988	0.63848	10.6248	0.000768113	0.0940668	0.600278	90.4665	0.801822	10.1295	0.00111419	0.172145	2118
	1	375.5	257.244	52.4758	0.741234	8.51039	0.00560893	0.278921	1.8952	0.200634	156.352	0.66823	10.7307	0.000793496	0.715387	0.114877	192.991	0.630067	10.7194	0.000781207	0.12575	0.349388	233.415	0.547641	10.8808	0.000748996	0.105991	0.579364	69.3159	0.825859	10.0204	0.00143131	0.231222	4574
	1	247.812	159.043	21.6345	0.739111	7.36069	0.0119324	0.359224	1.88308	0.204647	189.596	0.604405	10.5562	0.000818178	0.703174	0.121856	248.779	0.568643	10.5716	0.000808097	0.108362	0.404256	336.989	0.53065	10.8645	0.00064252	0.0811524	0.620703	86.3574	0.81714	10.0492	0.00126126	0.192732	3168
	1	235.281	146.449	10.3392	0.811375	7.16577	0.0119272	0.39438	1.9147	0.195349	170.32	0.570412	9.98947	0.00121786	0.726912	0.109032	186.009	0.527999	9.94345	0.00122752	0.116868	0.362582	272.227	0.515074	10.185	0.00101644	0.0986634	0.663268	69.2608	0.842241	9.57213	0.00170472	0.213705	1942
	1	173.26	96.6631	10.8503	0.676002	5.77641	0.025454	0.418737	2.05985	0.209001	280.787	0.309883	7.55575	0.00545461	0.789413	0.103893	208.307	0.384737	7.50737	0.00574682	0.0896624	0.403614	328.779	0.522113	7.50048	0.00577281	0.0852016	0.582086	75.3686	0.791017	7.24242	0.00759774	0.21505	311
	1	574.151	466.411	140.324	0.865403	9.29647	0.00362305	0.2383	1.93989	0.179492	138.412	0.634511	10.734	0.000855254	0.746655	0.101249	165.129	0.616453	10.5679	0.000997242	0.137841	0.348321	220.124	0.584001	11.1406	0.00066284	0.108087	0.518896	77.2368	0.772566	10.3479	0.00112393	0.183924	8433
	1	356.684	237.481	44.0851	0.732791	8.37528	0.00516543	0.269206	1.90663	0.210203	174.691	0.647969	10.3821	0.000899802	0.7215	0.12001	205.521	0.614913	10.2927	0.00098053	0.118547	0.331035	224.528	0.548531	10.3544	0.000931197	0.0965285	0.650006	90.573	0.820996	10.126	0.00109181	0.177275	2765
	1	552.508	399.167	111.68	0.717512	9.32233	0.00303751	0.216749	1.84486	0.171126	106.633	0.684002	10.1529	0.00113836	0.696853	0.103276	149.724	0.649703	10.2878	0.00101916	0.135056	0.307557	188.887	0.553825	10.3023	0.00111901	0.1252	0.444088	49.9917	0.816456	9.28455	0.00245983	0.260214	2790
	1	324.514	230.392	44.9461	0.768819	7.89193	0.00794314	0.291326	1.8676	0.195469	162.807	0.637398	9.9307	0.00121401	0.701556	0.113034	215.819	0.593389	9.95259	0.00117458	0.111815	0.310551	195.123	0.527551	9.75971	0.00145681	0.12375	0.600374	73.746	0.83797	9.55148	0.00166202	0.217162	1633
	1	309.964	202.376	29.5488	0.760732	7.74293	0.00771187	0.297615	1.93899	0.220485	212.596	0.586454	9.79851	0.00129071	0.731817	0.11989	238.724	0.538759	9.78351	0.00129035	0.100708	0.398696	296.356	0.617147	9.92171	0.00114452	0.0984529	0.588071	93.5519	0.778771	9.50209	0.0016361	0.169533	1199
	1	277.765	169.103	23.979	0.677595	7.17748	0.0106769	0.329742	1.99874	0.237674	175.697	0.722407	9.04356	0.0020659	0.76043	0.113794	141.145	0.686626	8.93673	0.00230283	0.117135	0.360171	233.038	0.565304	9.05789	0.00204492	0.102	0.561194	46.177	0.870702	8.6182	0.00295853	0.222833	573
	1	230.39	113.997	8.7523	0.640229	6.54362	0.0149226	0.390657	1.89048	0.175382	133.19	0.635679	8.85022	0.00249757	0.722744	0.0932995	124.15	0.607988	8.87979	0.00242523	0.131674	0.262355	119.158	0.558642	8.86122	0.00245853	0.115097	0.482223	15.6821	0.93768	8.21539	0.00429781	0.296233	558
	1	478.478	355.155	69.7019	0.849114	9.18141	0.00406269	0.254758	1.97843	0.188771	159.738	0.606338	11.1213	0.000643624	0.760664	0.102963	172.099	0.589596	10.8408	0.000833659	0.129138	0.375125	253.898	0.571054	11.6445	0.000465535	0.0923638	0.633932	87.5598	0.820302	10.8075	0.000747476	0.174396	20892
	1	739.237	636.434	198.629	0.853459	9.92359	0.00271954	0.217978	1.8961	0.210394	148.076	0.734926	11.0039	0.000767153	0.713497	0.114875	184.806	0.664141	11.0386	0.000681359	0.130696	0.408273	237.758	0.65747	11.4859	0.000494216	0.104836	0.483698	62.447	0.791733	10.0985	0.00138092	0.218712	9164
	1	493.587	404.354	164.412	0.701956	8.07052	0.0051204	0.223245	1.85985	0.200472	215.936	0.489924	8.70274	0.00272285	0.692006	0.119537	298.292	0.476711	8.78486	0.00247395	0.120942	0.392756	383.627	0.434249	8.85823	0.00231483	0.0872468	0.601368	113.476	0.726876	8.65096	0.00282368	0.17359	527
	1	231.171	150.632	9.85114	0.845151	6.68806	0.0178062	0.449934	1.98513	0.22359	225.723	0.637988	9.50081	0.0015024	0.754894	0.115932	199.826	0.62872	9.31705	0.0017847	0.114324	0.471995	338.14	0.640183	9.56845	0.00142032	0.0867105	0.545	65.3428	0.829827	8.96083	0.00253346	0.210451	880
	1	561.563	435.706	99.9394	0.801941	9.66298	0.00300845	0.22935	1.97113	0.196097	146.2	0.666741	11.0398	0.000655384	0.755734	0.104824	156.531	0.632048	10.7481	0.000844791	0.13843	0.360941	239.489	0.578567	11.4236	0.000531182	0.0982444	0.610993	77.7323	0.837196	10.1128	0.00184154	0.226195	12077
	1	510.222	391.344	92.0224	0.800934	9.31955	0.00396857	0.252822	1.79272	0.184882	150.826	0.635244	10.9757	0.000781441	0.660589	0.118992	230.05	0.609135	11.2736	0.000620858	0.115323	0.366139	258.975	0.563438	11.481	0.000542424	0.102299	0.511734	73.8046	0.791622	10.2023	0.00142698	0.218897	14085
	1	788.815	693.855	271.526	0.824596	10.222	0.00260335	0.218983	1.82482	0.182656	138.167	0.672211	10.9529	0.000825531	0.681787	0.11202	201.606	0.631551	11.1688	0.00068507	0.132972	0.376966	238.825	0.62089	11.5489	0.000530975	0.106839	0.538635	54.7772	0.851285	9.91815	0.0020753	0.252147	16980
	1	966.968	855.082	276.848	0.874537	10.4128	0.00186517	0.200204	1.93546	0.183973	149.316	0.63612	10.9114	0.000820316	0.739054	0.102792	168.886	0.621463	10.8254	0.000858011	0.143273	0.394331	261.375	0.627146	11.5789	0.000484786	0.103894	0.622615	58.7841	0.876697	10.3995	0.00103094	0.235289	11044
	1	802.467	700.826	169.196	0.873857	9.54806	0.002965	0.237266	1.88385	0.148304	89.3344	0.639405	9.92032	0.00151902	0.725341	0.0828899	99.7739	0.622222	10.023	0.00132485	0.167886	0.298454	140.523	0.630951	10.4368	0.000984257	0.12521	0.425244	22.746	0.895222	9.03873	0.00279664	0.320056	3113
	1	376.056	270.356	47.8548	0.809968	8.58426	0.00567666	0.287088	2.05099	0.20563	178.667	0.620377	11.0109	0.000628808	0.789736	0.103078	162.567	0.603381	10.445	0.00109013	0.13478	0.388723	269.802	0.568313	11.3859	0.000492061	0.0896164	0.704917	98.7448	0.830322	10.5417	0.000988238	0.175596	7430
	1	299.751	198.679	29.3927	0.804426	7.82015	0.00727941	0.338174	1.90388	0.19515	175.042	0.577146	10.3221	0.000977856	0.721841	0.111066	194.665	0.561618	10.2933	0.000982233	0.116458	0.34025	224.213	0.547226	10.4305	0.000915421	0.102528	0.667911	70.4964	0.868377	10.0402	0.00119796	0.213158	2761
	1	191.882	108.462	10.441	0.586303	5.99315	0.0211136	0.400764	1.85076	0.211912	243.445	0.467263	7.47774	0.00579676	0.688261	0.127856	313.789	0.489269	7.49327	0.00572375	0.0808333	0.32331	269.984	0.378251	7.45595	0.00592077	0.0717213	0.612201	65.8104	0.849246	7.28067	0.00696911	0.220181	283
	1	588.091	514.029	133.936	0.880332	9.4336	0.00368612	0.228989	2.00807	0.225092	213.088	0.644178	11.0776	0.000610484	0.767655	0.115132	198.781	0.61109	10.6734	0.000864725	0.132513	0.395738	287.721	0.568613	11.291	0.000528581	0.0918686	0.713622	79.0463	0.876816	10.4324	0.00100492	0.212157	5639
	1	332.588	281.708	38.4016	0.820713	7.91584	0.00794164	0.315797	1.88652	0.211575	195.229	0.577795	9.39119	0.00166361	0.707528	0.12696	248.089	0.541034	9.37329	0.00168801	0.112328	0.359192	237.025	0.612243	9.4228	0.00163874	0.10218	0.599417	59.277	0.846224	9.03107	0.00234795	0.216626	981
	1	162.634	85.5948	6.03659	0.690619	5.61452	0.0296187	0.457086	1.83657	0.18109	183.366	0.446623	7.2549	0.00700929	0.689257	0.11064	220.226	0.389177	7.33309	0.00640329	0.0880633	0.293341	163.381	0.505308	7.2816	0.00674203	0.0900768	0.430039	30.0876	0.789427	6.88244	0.0100654	0.234668	245
	1	354.578	260.322	26.7425	0.873477	8.18157	0.0074681	0.32955	2.15924	0.251432	289.276	0.597444	10.9866	0.000595195	0.820424	0.108335	165.62	0.615683	10.1395	0.00124876	0.132213	0.45745	375.445	0.55059	11.1223	0.000544269	0.0771809	0.754365	67.8371	0.890106	10.0541	0.00137794	0.206859	3919
	1	509.421	442.472	80.879	0.866837	8.53426	0.00492706	0.255456	2.0984	0.223496	191.518	0.66939	10.0826	0.00107534	0.806748	0.104422	153.872	0.633677	9.50638	0.00179224	0.15781	0.328751	212.587	0.534301	9.96289	0.00119942	0.106553	0.661894	61.1895	0.880526	9.46583	0.00184517	0.210984	1444
	1	891.961	770.961	243.692	0.786549	8.80366	0.0028826	0.174487	1.99293	0.194027	158.101	0.579778	8.99009	0.00219527	0.76837	0.0972691	148.133	0.510264	8.87723	0.00243422	0.140491	0.310824	214.133	0.539072	8.95326	0.00229498	0.112548	0.487953	65.6061	0.759153	8.70286	0.0028403	0.204037	520
	1	377.451	284.399	67.4677	0.732027	7.55314	0.00771373	0.27351	1.98257	0.244662	198.13	0.673352	8.43579	0.00310138	0.755947	0.125471	151.442	0.692681	8.28929	0.0035207	0.137237	0.311272	154.936	0.564398	8.35175	0.00335348	0.12572	0.51894	47.2798	0.863802	7.96157	0.00524428	0.26939	403
	1	427.623	332.113	101.865	0.74168	7.91738	0.00659442	0.268074	1.87431	0.19667	166.736	0.674961	8.88473	0.00235161	0.711208	0.108522	203.382	0.585347	8.88039	0.00232155	0.123361	0.380592	341.371	0.604509	9.00109	0.00207629	0.0942139	0.676025	62.074	0.867598	8.56317	0.00310991	0.199297	635
	1	369.834	243.023	45.5018	0.660602	7.73803	0.00650448	0.258761	2.10183	0.177874	164.105	0.47384	8.60535	0.0028566	0.81769	0.0877256	124.402	0.514299	8.27062	0.00387804	0.169772	0.418314	373.02	0.523621	8.85878	0.00230722	0.078654	0.734344	87.8754	0.855416	8.69723	0.0026567	0.169189	452
	1	764.543	614.044	201.109	0.815383	9.91196	0.00230885	0.219478	2.12468	0.197692	183.356	0.610629	10.9693	0.000692298	0.823749	0.085445	128.992	0.571819	10.1878	0.00123796	0.159263	0.367086	253.342	0.57188	11.2103	0.000597076	0.107129	0.759457	68.5429	0.898325	10.3739	0.00110875	0.227454	6363
	1	968.413	796.367	196.524	0.868724	10.4096	0.0018546	0.188444	2.01658	0.2109	174.366	0.698108	11.0177	0.000731621	0.779033	0.0992509	143.308	0.671024	10.574	0.000977785	0.1596	0.341943	232.96	0.564934	11.2211	0.000614871	0.10367	0.516575	46.055	0.875513	9.79303	0.00197507	0.267614	7901
	1	310.21	224.1	31.4421	0.805259	6.68	0.0126513	0.292223	2.10568	0.255307	286.319	0.571028	7.45316	0.00590968	0.795972	0.122711	137.744	0.624351	7.30365	0.0069151	0.145185	0.412438	433.092	0.416295	7.46685	0.00582966	0.0600576	0.497866	78.439	0.719291	7.26084	0.00708913	0.183997	217
	1	203.479	115.214	12.5848	0.693459	6.40039	0.0175426	0.397645	1.90636	0.202426	202.133	0.624755	9.15022	0.00198968	0.722695	0.114144	245.958	0.609886	9.1224	0.00203999	0.119888	0.345545	260.97	0.52217	9.27427	0.00176509	0.091113	0.40366	39.0434	0.785748	8.44065	0.0036199	0.237806	833
	1	272.902	174.665	14.1387	0.81057	7.00283	0.0128688	0.371209	1.91021	0.188371	168.795	0.561983	9.00906	0.0021472	0.729522	0.108321	204.168	0.554578	8.945	0.00230251	0.128415	0.311015	221.397	0.473798	9.03001	0.00210107	0.0973379	0.62172	35.2882	0.925584	8.41284	0.00390948	0.284585	639
	1	201.299	125.821	13.2003	0.747458	6.7719	0.0182778	0.425591	1.86255	0.189231	193.82	0.529097	10.4098	0.000952168	0.69693	0.115359	251.395	0.507661	10.4422	0.00092142	0.10121	0.376332	317.519	0.449159	10.7747	0.000685215	0.0814556	0.553888	57.3755	0.844921	9.86318	0.00138917	0.207765	3372
	1	187.37	95.3305	4.87238	0.75807	6.15078	0.0214391	0.457558	1.94841	0.193793	222.9	0.489465	9.08352	0.00202953	0.745928	0.105576	223.855	0.433976	9.00377	0.00218462	0.10681	0.319063	243.409	0.412481	9.17178	0.00187867	0.0770705	0.673679	46.1973	0.90607	8.80489	0.0025938	0.221348	835
	1	229.638	133.875	7.99347	0.798742	6.8675	0.0136515	0.40984	1.88367	0.176142	157.273	0.544252	9.43044	0.00175301	0.713436	0.103045	177.918	0.521166	9.4418	0.00170818	0.112651	0.317611	230.111	0.486625	9.61404	0.00146998	0.108878	0.513915	31.1517	0.911217	8.73349	0.0032389	0.300884	1192
	1	261.953	148.594	8.71762	0.762858	7.01784	0.0111797	0.394376	1.89802	0.156975	135.273	0.518347	9.44103	0.00177199	0.724146	0.0892454	150.8	0.466986	9.46301	0.00172034	0.124684	0.340999	221.328	0.609977	9.78256	0.00131708	0.105708	0.448557	31.0196	0.868195	8.65675	0.00355801	0.278901	1185
	1	217.949	125.869	9.92485	0.702727	6.75321	0.0149799	0.412569	1.91055	0.189238	181.55	0.550594	9.54336	0.00152898	0.720276	0.115927	222.56	0.557138	9.48295	0.00162982	0.105642	0.384053	380.504	0.419782	9.7056	0.00131565	0.0791968	0.659554	61.8982	0.882172	9.25221	0.00197781	0.20483	1118
	1	295.804	195.376	15.3254	0.850406	7.75749	0.00955998	0.373925	1.93068	0.188451	162.874	0.598203	10.9785	0.000696177	0.738135	0.106726	181.685	0.583324	10.8137	0.000798819	0.123212	0.347361	261.015	0.479265	11.3572	0.000526528	0.0894971	0.589483	47.8243	0.88766	10.2638	0.00108464	0.22424	10602
	1	177.785	106.421	6.24847	0.83538	6.08191	0.0306962	0.495321	1.89673	0.16954	143	0.526367	9.49525	0.00160314	0.726927	0.0972573	157.519	0.50521	9.39006	0.00184118	0.120459	0.28255	169.266	0.470705	9.57332	0.00151097	0.0951639	0.454778	25.3781	0.898492	8.76487	0.00283617	0.261422	1215
	1	224.26	160.171	12.6578	0.871146	7.0914	0.0173929	0.423137	1.89903	0.191812	204.562	0.527845	10.3068	0.00103114	0.717134	0.107563	204.709	0.502933	10.2985	0.00102428	0.116048	0.336398	234.14	0.504918	10.5663	0.000802984	0.0888327	0.58134	45.879	0.896794	9.78909	0.00153729	0.228943	3148
	1	110.685	47.0763	1.76772	0.65799	4.31616	0.0689589	0.629537	1.76075	0.210612	260.742	0.558234	7.06063	0.00775886	0.642405	0.131688	311.365	0.578511	7.08008	0.00766679	0.0797497	0.309997	151.026	0.633992	7.05465	0.00783161	0.109866	0.490777	29.3826	0.902315	6.77679	0.0103872	0.254302	313
	1	323.39	191.542	19.8295	0.722349	7.59289	0.00798096	0.311968	2.01416	0.184761	177.94	0.549072	9.45996	0.00161499	0.779966	0.0930713	159.225	0.559588	9.21306	0.00203759	0.124225	0.384412	302.695	0.544603	9.66841	0.00134189	0.0823438	0.723828	51.0274	0.899936	8.87602	0.00290903	0.220821	1034
	1	348.41	261.266	35.0661	0.86572	8.23001	0.00756814	0.331654	1.92309	0.198451	195.753	0.567572	10.7712	0.000766014	0.730615	0.114598	220.822	0.566053	10.6277	0.000874116	0.122003	0.368783	278.406	0.502467	11.084	0.000608009	0.0912495	0.545934	50.1669	0.865339	9.81179	0.00174046	0.24186	6456
	1	494.318	355.058	47.502	0.848791	9.13325	0.00369802	0.270385	2.01847	0.180166	146.382	0.58434	10.6232	0.00087539	0.784617	0.0914985	132.202	0.570909	10.1082	0.00131199	0.156527	0.333855	241.334	0.49007	11.0241	0.000658469	0.0983894	0.542046	37.738	0.899028	9.69387	0.00197341	0.259989	6663
	1	199.375	118.208	10.5914	0.755877	6.75212	0.0177248	0.435993	1.85744	0.18974	191.032	0.54435	10.622	0.000829809	0.694843	0.116647	245.215	0.546728	10.7051	0.000776109	0.0997622	0.35579	307.814	0.449981	10.872	0.000689976	0.0939854	0.513051	54.0652	0.822781	9.82105	0.00151229	0.226625	4542
	1	242.324	104.446	7.51425	0.521582	5.82313	0.0217384	0.373888	1.81574	0.130525	87.6048	0.53461	7.12084	0.00757847	0.684172	0.0791353	122.99	0.539688	7.14631	0.0075781	0.125101	0.208171	116.248	0.422771	7.13301	0.00759512	0.128312	0.694428	30.4584	0.947828	6.93491	0.00928886	0.239438	180
	1	286.441	169.044	13.5295	0.756165	7.19887	0.00991482	0.334563	2.0165	0.161773	97.7374	0.61203	8.6807	0.00278192	0.788622	0.0817616	86.8127	0.565934	8.43913	0.00347795	0.156734	0.228218	81.1225	0.570479	8.4405	0.00346512	0.143804	0.455915	13.8798	0.922511	7.6758	0.00655938	0.324185	546
	1	479.11	338.398	31.2926	0.891729	8.93235	0.00410578	0.289068	2.09914	0.225112	186.218	0.652653	11.0481	0.000621638	0.805307	0.1074	158.29	0.627727	10.3087	0.00124459	0.147696	0.451446	368.409	0.544238	11.5617	0.000421485	0.0793513	0.772745	74.9663	0.894917	10.3842	0.00121602	0.221516	7052
	1	391.602	270.002	31.9105	0.839797	8.37341	0.0062199	0.304118	1.93423	0.196168	185.014	0.596626	10.7671	0.000749516	0.736879	0.110453	212.723	0.562127	10.6707	0.000823394	0.117295	0.408955	310.086	0.542269	11.1787	0.000546258	0.0898303	0.533746	60.7348	0.826419	9.98248	0.0013516	0.21076	4819
	1	694.157	643.604	127.569	0.881324	9.54659	0.00394128	0.241867	1.86373	0.150547	108.726	0.575689	9.84867	0.00171025	0.708901	0.0903694	140.47	0.52979	9.99457	0.00147592	0.16691	0.325942	194.769	0.540252	10.4367	0.00104297	0.130805	0.385221	30.2274	0.837005	9.01866	0.00300691	0.310893	4061
	1	238.332	146.657	14.2149	0.799365	7.27606	0.0126998	0.3856	1.89064	0.197984	203.038	0.535584	11.0286	0.000635212	0.713133	0.116553	243.043	0.511977	10.9848	0.000673412	0.107317	0.361898	296.406	0.462479	11.3262	0.00051756	0.0846415	0.485019	52.9146	0.830879	10.0956	0.00124537	0.211799	8839
	1	304.507	198.911	18.1965	0.790361	7.90101	0.00710884	0.322614	1.89702	0.19011	170.814	0.564426	10.2379	0.00110951	0.720411	0.110032	194.971	0.514202	10.1937	0.00111351	0.124236	0.317086	229.434	0.474552	10.4198	0.000929987	0.103374	0.51798	44.296	0.859762	9.5632	0.00175289	0.244583	2787
	1	163.481	87.2894	6.26827	0.60896	5.94457	0.0280615	0.460492	1.75445	0.172772	170.784	0.508112	9.24576	0.00184573	0.644348	0.111322	261.97	0.490169	9.35481	0.00169058	0.0846406	0.325688	275.894	0.439822	9.36937	0.001664	0.082956	0.426077	36.0955	0.801848	8.58369	0.0031769	0.247085	856
	1	136.715	60.053	3.50934	0.557394	5.28409	0.0369327	0.516313	1.84883	0.182779	193.446	0.465698	9.04081	0.00209708	0.691675	0.108768	238.744	0.398823	9.07779	0.00203394	0.0954696	0.287064	206.304	0.407502	9.01924	0.00216133	0.108158	0.414392	33.9754	0.83303	8.36124	0.00382258	0.252245	950
	1	221.201	138.411	10.2734	0.83876	6.96666	0.0161349	0.432272	1.93976	0.206144	212.782	0.546431	10.8307	0.000711702	0.732873	0.121882	249.329	0.543825	10.6361	0.000888262	0.105513	0.432706	365.662	0.530515	11.3439	0.000480957	0.080351	0.560359	74.987	0.806853	10.3136	0.00104774	0.179151	5170
	1	433.324	300.708	36.8638	0.818541	8.82682	0.00425075	0.283159	1.93941	0.187827	145.623	0.620825	10.7206	0.000854705	0.745371	0.101247	154.623	0.583152	10.5524	0.000937447	0.143534	0.331523	200.714	0.542471	10.9647	0.000709945	0.111019	0.488589	30.3819	0.894559	9.662	0.00182107	0.269583	8031
	1	272.029	171.294	17.0727	0.801326	7.70749	0.00912624	0.364677	1.91828	0.198952	208.93	0.53718	10.8064	0.000741886	0.728697	0.113328	223.24	0.528614	10.6434	0.00085715	0.112845	0.34721	267.557	0.474257	10.9707	0.00065228	0.0917696	0.521935	51.4878	0.83926	9.82187	0.0015487	0.232308	6617
	1	404.889	219.821	21.6088	0.800874	8.03488	0.00562707	0.315942	1.91086	0.148747	91.4431	0.64224	9.51967	0.00173639	0.737972	0.0818793	100.945	0.626093	9.56023	0.00161147	0.156489	0.232406	132.462	0.473338	9.53017	0.00174671	0.140782	0.432131	35.7157	0.84532	8.8278	0.00308137	0.31262	1751
	1	177.317	94.0943	6.18302	0.728858	6.21312	0.0216256	0.440217	1.94131	0.218535	273.61	0.541903	9.58151	0.00143284	0.734124	0.126354	283.35	0.593468	9.48045	0.00159099	0.0896942	0.371455	320.715	0.480912	9.61218	0.00139542	0.0848199	0.493668	61.674	0.774363	9.03015	0.00235202	0.202805	1037
	1	293.13	202.886	27.0583	0.764563	7.36362	0.0125459	0.368581	1.9131	0.185932	151.531	0.597485	9.36029	0.00172987	0.732103	0.0993717	145.004	0.548153	9.27849	0.0018509	0.132907	0.274297	210.255	0.393692	9.33019	0.00178457	0.10339	0.515437	40.1569	0.875906	8.59627	0.00374653	0.274066	1199
	1	355.669	295.496	31.844	0.88856	8.2376	0.00792201	0.333342	1.87359	0.17813	148.252	0.512575	10.0918	0.00120702	0.710075	0.108692	178.144	0.493554	10.0509	0.00126296	0.133434	0.338855	188.198	0.572605	10.4647	0.0009048	0.113558	0.553608	28.1281	0.928651	9.51429	0.00178544	0.287327	3228
	1	257.99	203.817	14.9662	0.920207	7.23749	0.0174997	0.429351	1.81704	0.197632	218.643	0.50386	10.53	0.000945956	0.667998	0.127706	299.714	0.495141	10.6549	0.000857045	0.11046	0.395573	332.391	0.480733	10.9176	0.000671336	0.0978792	0.633073	74.7229	0.843283	9.87078	0.00176666	0.244641	5242
	1	251.439	167.064	16.255	0.810372	7.45332	0.0123103	0.391121	1.87715	0.201506	209.333	0.550137	10.9169	0.000703128	0.70518	0.120601	246.93	0.531314	10.8743	0.000725307	0.113831	0.365307	299.133	0.469977	11.189	0.000557993	0.0893297	0.609632	56.4079	0.882728	10.089	0.00136487	0.229054	7448
	1	310.499	211.83	24.1337	0.821963	7.96679	0.0083288	0.347789	1.93007	0.194965	179.459	0.575521	10.7096	0.000777603	0.737853	0.110643	189.178	0.578234	10.5006	0.000928589	0.120084	0.337935	237.653	0.500072	10.8686	0.000690681	0.0938237	0.57429	41.2608	0.906522	9.86957	0.00144248	0.247705	5522
	1	234.572	129.775	10.7795	0.725528	7.062	0.0119639	0.393816	1.88642	0.181794	179.311	0.536463	10.3741	0.000963415	0.718041	0.105951	219.256	0.508464	10.3893	0.000949862	0.111149	0.296688	210.089	0.472419	10.4047	0.000935167	0.103555	0.500694	31.3514	0.879009	9.36677	0.00206472	0.266954	3343
	1	254.573	156.646	14.8123	0.72216	7.31799	0.0104114	0.360068	1.93041	0.20034	206.353	0.576547	9.78336	0.00136452	0.735825	0.109544	218.787	0.552953	9.76103	0.00137066	0.124689	0.318388	232.446	0.46978	9.81156	0.00131739	0.109344	0.528988	55.4941	0.841478	9.28435	0.00205124	0.24796	1386
	1	324.281	191.706	29.7712	0.615152	7.10003	0.00924133	0.268411	2.0871	0.190919	188.751	0.512417	7.92421	0.00441619	0.811861	0.0866049	93.4821	0.561066	7.75785	0.00512194	0.161128	0.300322	137.044	0.643677	7.92353	0.00440376	0.100603	0.400018	21.2777	0.890052	7.43896	0.00674615	0.289649	283
	1	134.366	76.5831	4.645	0.758969	5.68701	0.0357857	0.539338	1.8347	0.2239	251.06	0.568186	10.4323	0.00085767	0.673473	0.14011	317.477	0.558509	10.4659	0.000841078	0.0869661	0.408258	322.861	0.511147	10.6248	0.000723812	0.0735962	0.55246	53.6764	0.850826	9.61763	0.00170739	0.210121	2806
	1	151.749	92.2046	6.04227	0.831337	6.06669	0.0300935	0.511338	1.78638	0.223037	262.948	0.535415	11.0429	0.000598663	0.64218	0.145444	370.152	0.523492	11.1634	0.000544726	0.0798323	0.440539	415.035	0.470441	11.3759	0.000453416	0.0711465	0.617018	97.5961	0.796848	10.5161	0.000853288	0.167382	6228
	1	233.891	143.572	10.4719	0.813119	7.13191	0.014408	0.418198	1.88784	0.234097	264.707	0.61006	11.5706	0.000444191	0.700882	0.140006	311.215	0.61215	11.5099	0.00049117	0.0953158	0.438275	424.586	0.506174	11.9459	0.000332953	0.0736938	0.706464	79.1277	0.865498	10.6286	0.000866491	0.193818	12551
	1	211.941	134.621	10.1025	0.843802	6.98228	0.015316	0.423418	1.89646	0.222922	229.524	0.594797	10.8941	0.000673238	0.712856	0.130817	263.004	0.57698	10.7306	0.000775548	0.108358	0.350936	258.744	0.488827	10.8579	0.000693724	0.0942762	0.513779	43.5887	0.85568	9.78641	0.00154952	0.232488	5546
	1	379.703	236.205	17.6542	0.790459	6.38329	0.0143135	0.298587	2.00379	0.220234	258.084	0.625064	7.00548	0.00794165	0.772987	0.0990398	137.776	0.588333	6.92083	0.00862243	0.125193	0.359823	298.087	0.535912	6.97979	0.00813031	0.105915	0.526814	80.399	0.839346	6.78848	0.00974038	0.177	148
	1	389.088	287.138	28.7132	0.894096	7.65941	0.00836077	0.324923	2.05029	0.189377	158.989	0.576136	9.54619	0.00150937	0.798117	0.0932075	135.255	0.558266	9.14005	0.00220218	0.150515	0.40511	255.947	0.58858	9.69835	0.00134522	0.0968692	0.469124	36.3876	0.871725	8.91257	0.00263283	0.222725	852
	1	176.039	105.007	6.57131	0.822461	6.36585	0.0222212	0.478826	1.90017	0.215443	236.577	0.564129	10.6868	0.000753232	0.706516	0.128756	288.717	0.560243	10.648	0.00077883	0.0972296	0.437969	379.817	0.531653	10.9512	0.000606165	0.0804871	0.604921	87.3549	0.805989	10.0893	0.00127735	0.187539	3484
	1	237.585	168.885	15.1247	0.839196	7.2524	0.0153982	0.416402	1.91424	0.230006	228.242	0.638734	10.9536	0.00063145	0.717305	0.133839	259.08	0.615798	10.8113	0.000724955	0.106183	0.386621	307.92	0.505233	11.0581	0.000579028	0.0827479	0.717577	67.332	0.893626	10.1171	0.0013032	0.221899	4356
	1	231.015	146.798	10.3651	0.810621	7.05544	0.0132563	0.402826	1.92784	0.242651	219.998	0.683744	10.2039	0.000967505	0.726643	0.132944	221.994	0.662988	9.99381	0.00118571	0.113957	0.326395	240.913	0.506692	10.0568	0.00111683	0.0988889	0.659968	52.2351	0.888351	9.51496	0.00169944	0.236035	1977
	1	157.668	66.0494	4.3834	0.593613	5.10813	0.0412969	0.512481	1.96735	0.195869	302.058	0.323754	7.19252	0.00709512	0.75682	0.104045	300.093	0.302087	7.107	0.0077901	0.116016	0.292486	223.24	0.372936	7.19148	0.00723026	0.094058	0.485377	53.1905	0.745556	6.95903	0.00889156	0.194134	199
	1	330.403	229.483	30.8756	0.794093	8.24062	0.00578819	0.29168	1.97054	0.209691	168.315	0.647674	10.1966	0.00101835	0.754578	0.10969	154.838	0.627131	10.0248	0.00117879	0.132239	0.32184	230.511	0.470831	10.143	0.00109555	0.104986	0.691682	64.5633	0.883403	9.7664	0.00150655	0.220452	2258
	1	278.092	181.202	26.6925	0.78196	7.74774	0.00906557	0.338289	1.88489	0.203484	167.517	0.674779	10.5679	0.000825057	0.710935	0.116766	184.665	0.675039	10.4844	0.000882917	0.117614	0.266597	175.19	0.450988	10.2314	0.00112171	0.11346	0.610675	52.554	0.887378	9.91888	0.00137521	0.22791	3882
	1	199.34	98.8285	9.46247	0.664524	6.3855	0.0170321	0.418302	1.79803	0.155631	133.755	0.533681	9.04151	0.00216311	0.67321	0.0953168	171.228	0.540617	9.14801	0.00196431	0.103383	0.209969	131.461	0.374287	8.79217	0.00274537	0.136235	0.588269	49.2689	0.871475	8.48122	0.00355026	0.271231	906
	1	193.22	95.0403	7.06446	0.56776	6.37969	0.0174582	0.432941	1.87803	0.172022	161.275	0.523524	9.53358	0.00159393	0.715669	0.0981868	172.615	0.517698	9.56128	0.00156032	0.107145	0.225898	125.465	0.366347	9.24368	0.00204602	0.124242	0.534968	40.8175	0.87687	9.07073	0.00229111	0.228743	1244
	1	199.463	105.166	6.22351	0.832428	5.40649	0.0309323	0.431657	2.08438	0.165595	138.562	0.546976	6.63284	0.01061	0.816929	0.0787871	99.107	0.535907	6.49937	0.0122191	0.161623	0.301508	232.319	0.30804	6.65273	0.0103529	0.0991216	0.560516	37.4758	0.836893	6.53231	0.0114922	0.234533	170
	1	380.477	291.555	64.8581	0.829178	8.34435	0.00641359	0.30507	1.9556	0.182789	157.949	0.554857	10.3739	0.000956564	0.754263	0.0973237	151.436	0.54225	10.1799	0.00112313	0.130676	0.286447	189.286	0.4287	10.3872	0.000984269	0.109324	0.666111	48.5038	0.90414	9.9328	0.00132815	0.23674	3796
	1	327.782	218.078	32.5109	0.740883	8.37188	0.00575537	0.284278	1.95145	0.203104	189.503	0.591689	10.8393	0.000705892	0.745132	0.108646	189.851	0.561319	10.6456	0.000812771	0.116299	0.341125	271.419	0.458178	11.008	0.000629189	0.0902405	0.6035	70.5548	0.845639	10.3083	0.00105682	0.20313	5875
	1	255.63	161.693	22.0352	0.748669	7.40459	0.00955518	0.343576	1.88212	0.211386	204.249	0.580521	10.0532	0.00110342	0.705903	0.122676	241.919	0.559154	10.0511	0.00111389	0.108609	0.305747	230.545	0.48803	10.0526	0.00112779	0.103763	0.672885	75.338	0.862234	9.74343	0.00142489	0.191092	1882
	1	285.777	188.962	30.3945	0.695594	7.88699	0.00812785	0.323294	1.8008	0.171393	129.599	0.641547	10.2719	0.00108111	0.671625	0.105386	171.002	0.616134	10.4373	0.000926167	0.119447	0.225792	137.787	0.409073	9.82665	0.00161881	0.142876	0.444558	31.8672	0.881762	9.39497	0.00212027	0.271725	3740
	1	157.337	92.6444	6.61716	0.557738	5.84316	0.0211826	0.40591	1.86384	0.194343	183.585	0.58044	7.58922	0.0054394	0.703207	0.110674	199.996	0.53562	7.57276	0.00548466	0.102245	0.226142	127.863	0.283072	7.47945	0.00612046	0.120146	0.533568	37.778	0.855808	7.36733	0.00684988	0.24027	309
	1	167.266	93.4782	7.58385	0.696897	6.18173	0.0233675	0.44746	1.98926	0.228245	307.767	0.484093	9.2526	0.00177769	0.757048	0.116536	227.17	0.508643	9.13805	0.00197419	0.0907024	0.340306	255.899	0.440249	9.24248	0.00179376	0.0754604	0.592519	95.0296	0.760949	8.99083	0.00223146	0.147235	869
	1	156.547	87.3792	5.81256	0.710826	6.08791	0.0226085	0.468684	1.8766	0.199671	199.813	0.479083	9.53139	0.00158797	0.704859	0.119505	220.357	0.468382	9.52573	0.00155977	0.0987212	0.299452	181.605	0.420178	9.38615	0.00178869	0.110763	0.467739	31.5227	0.837586	8.61982	0.0034717	0.260382	1492
	1	243.529	149.019	16.3278	0.722522	7.39311	0.0104046	0.367276	1.92463	0.188743	187.078	0.513216	10.6863	0.000798447	0.732579	0.1085	208.489	0.505732	10.5538	0.000916121	0.110957	0.329848	259.41	0.451975	10.8194	0.00075461	0.0971581	0.54381	60.1184	0.831611	10.0969	0.00122338	0.209284	5347
	1	306.178	222.542	39.2789	0.758779	8.0005	0.00814175	0.307455	1.8874	0.206645	206.677	0.604502	10.457	0.000876008	0.706648	0.121253	254.104	0.572196	10.4363	0.00089768	0.108335	0.37013	349.984	0.404663	10.6301	0.000763711	0.0812006	0.636022	96.734	0.80294	10.1355	0.00111863	0.178908	2715
	1	174.354	118.31	13.1252	0.741366	6.06156	0.0230644	0.38998	1.87438	0.237529	252.324	0.551846	7.45271	0.00597237	0.694125	0.138616	275.241	0.499119	7.41223	0.00623155	0.095426	0.33105	269.217	0.384684	7.48356	0.00578528	0.0959901	0.673978	67.1915	0.842603	7.33362	0.00669306	0.173327	315
	1	171.285	86.2837	6.8999	0.735883	5.63017	0.0282846	0.454736	1.91072	0.232423	240.775	0.694915	7.66138	0.00517981	0.714669	0.126047	221.931	0.645702	7.66664	0.00519156	0.100932	0.296715	231.032	0.452668	7.62405	0.00535931	0.101659	0.71326	113.324	0.795641	7.61827	0.00535422	0.182685	379
	1	206.622	119.775	19.4088	0.424142	6.19785	0.0180458	0.331957	1.85767	0.132933	181.112	0.207408	7.27889	0.00691417	0.711685	0.0767716	212.725	0.209359	7.34786	0.00652105	0.125984	0.2248	152.197	0.341379	7.16332	0.00766215	0.116576	0.423891	35.6494	0.829847	7.09537	0.00830882	0.210116	181
	1	331.96	287.583	92.1121	0.861695	7.76678	0.00916311	0.319395	1.98988	0.229292	203.07	0.661866	9.82827	0.00123084	0.756367	0.12095	186.173	0.637457	9.52945	0.00163125	0.137972	0.347574	254.07	0.51965	9.84047	0.00121865	0.0892144	0.666945	81.1952	0.845897	9.52506	0.00158501	0.169057	1580
	1	236.701	151.933	16.146	0.755529	7.34465	0.0105476	0.358388	1.967	0.225846	233.969	0.597916	10.1324	0.00101925	0.745438	0.123207	245.043	0.58581	9.95753	0.00118298	0.105122	0.35639	314.866	0.406397	10.0777	0.00107259	0.0872862	0.531549	81.567	0.767586	9.56337	0.00171014	0.18825	1930
	1	143.626	80.6986	4.88258	0.721566	4.76708	0.0431794	0.415388	1.91718	0.22179	244.69	0.54124	5.35607	0.0248935	0.720376	0.126315	226.779	0.500554	5.21429	0.0288114	0.137675	0.338101	237.938	0.551528	5.40206	0.0238353	0.073308	0.621936	75.5514	0.815177	5.34579	0.0251014	0.173058	104
	1	159.738	92.0461	9.50645	0.532009	5.26455	0.0318898	0.431047	1.91077	0.255384	298.189	0.426963	6.38423	0.0123098	0.71528	0.141052	286.634	0.404108	6.37462	0.0124036	0.0814047	0.296457	222.444	0.313933	6.33769	0.01286	0.0696227	0.566329	63.9391	0.798444	6.32865	0.0128761	0.158516	144
	1	275.35	179.996	28.4565	0.754012	7.32617	0.0114297	0.340251	1.83417	0.211636	247.027	0.617043	9.87395	0.00119205	0.681066	0.127721	327.133	0.58349	9.88571	0.00117739	0.0883112	0.327735	341.316	0.409376	9.85024	0.00123634	0.0802306	0.601804	101.141	0.773663	9.45272	0.00176591	0.187029	1389
	1	124.375	62.1689	8.24201	0.407797	4.47778	0.0504509	0.35966	1.9057	0.220665	311.54	0.324369	5.09657	0.0295177	0.720514	0.130473	324.77	0.347476	5.05144	0.0308801	0.131639	0.237307	96.7628	0.604536	5.08095	0.030006	0.136414	0.63772	36.7476	0.857309	4.87436	0.036847	0.219162	74
	1	153.468	76.2491	4.6603	0.528648	5.09777	0.0368557	0.44498	2.02469	0.241197	310.085	0.538634	6.52091	0.0111438	0.774521	0.112281	161.263	0.548582	6.45763	0.0119232	0.123437	0.229721	73.4478	0.584586	6.38836	0.0126651	0.149886	0.533786	61.5946	0.833743	6.44935	0.0118835	0.170533	172
	1	284.371	196.553	20.6006	0.801984	7.45126	0.00957095	0.346527	1.9957	0.210479	207.813	0.530105	9.17384	0.00192718	0.76081	0.113259	180.82	0.548284	9.02387	0.00219987	0.122718	0.414006	367.276	0.533936	9.36224	0.0016079	0.0776683	0.778929	91.6953	0.876525	8.90957	0.00249251	0.197975	809
	1	194.277	112.751	10.8354	0.759697	6.57695	0.0146924	0.393029	1.83959	0.198127	169.945	0.551448	8.43127	0.00309561	0.687832	0.119789	206.111	0.492709	8.41681	0.00314236	0.108714	0.296687	216.219	0.431238	8.3902	0.00322325	0.109556	0.612204	51.5237	0.865516	8.20519	0.00381917	0.227079	613
	1	183.118	120.386	18.0886	0.797138	6.39138	0.019598	0.407654	1.8195	0.20448	248.923	0.535568	8.44046	0.00313827	0.674241	0.127684	295.486	0.562569	8.45538	0.00308354	0.104882	0.286118	186.203	0.458361	8.40925	0.00323641	0.116566	0.587443	58.9749	0.846505	8.19243	0.00403445	0.220497	740
	1	136.3	59.45	4.42655	0.554297	4.75221	0.0473434	0.491745	1.90777	0.180021	179.737	0.442576	6.5776	0.0109014	0.727515	0.0981543	218.131	0.369451	6.56556	0.0111197	0.0870361	0.256924	142.271	0.470894	6.57805	0.0108857	0.111666	0.551514	71.1404	0.832132	6.44822	0.0124631	0.232161	200
	1	110.615	56.7311	3.85293	0.538915	5.11539	0.0370778	0.489387	1.78142	0.181193	164.47	0.380091	7.13676	0.0076062	0.653319	0.12103	232.244	0.352414	7.22828	0.00697205	0.100706	0.284351	154.408	0.440422	7.16335	0.00748071	0.119877	0.49555	44.2025	0.784736	6.93229	0.00938726	0.223087	286
	1	304.247	203.336	28.0445	0.790154	7.07095	0.00970118	0.312585	1.8905	0.166328	127.336	0.492374	7.82347	0.00480208	0.724585	0.0953076	139.529	0.479763	7.7744	0.00496383	0.12232	0.2085	102.673	0.382403	7.69166	0.00535207	0.13948	0.566469	25.5503	0.912826	7.47796	0.00671051	0.288697	417
	1	215.625	111.809	10.074	0.596466	6.61037	0.0152954	0.375603	1.89151	0.182632	157.712	0.58133	9.48054	0.00166537	0.720334	0.102584	198.455	0.52288	9.55666	0.00152372	0.106989	0.280885	186.159	0.427043	9.5094	0.00159825	0.0999987	0.464454	41.3391	0.83943	8.93627	0.00259742	0.215354	965
	1	333.81	226.129	56.4967	0.753649	8.14752	0.00655881	0.296965	1.86432	0.184892	128.999	0.669256	10.4924	0.00097729	0.706482	0.103452	145.412	0.638493	10.6063	0.00083033	0.132325	0.243975	120.586	0.512926	10.179	0.00125127	0.129375	0.594319	27.8589	0.937189	9.68134	0.00172838	0.293538	5031
	1	220.655	156.366	25.0945	0.698401	7.1849	0.0129723	0.357591	1.97571	0.250053	296.969	0.577405	9.63097	0.00137708	0.745916	0.132256	238.972	0.593277	9.43618	0.00163322	0.105941	0.338233	295.558	0.400517	9.56013	0.00146348	0.0809053	0.677236	89.4701	0.834942	9.35035	0.001738	0.168284	1102
	1	240.955	154.99	20.4286	0.729585	7.35671	0.0118129	0.365265	1.85042	0.210798	239.721	0.591376	10.766	0.000741364	0.688353	0.127837	280.772	0.58177	10.82	0.000710126	0.10021	0.321881	261.545	0.445487	10.7595	0.00073037	0.0882294	0.572862	67.1402	0.844831	10.0936	0.00120856	0.203311	4077
	1	447.772	357.411	62.6928	0.798226	8.88026	0.00484896	0.252405	1.9691	0.225495	232.138	0.633817	10.6245	0.000820058	0.752069	0.11976	217.107	0.626841	10.3176	0.00105282	0.133341	0.293743	189.395	0.492317	10.3579	0.00100189	0.115867	0.558722	44.7555	0.845587	8.98956	0.00363152	0.281714	2852
	1	290.369	199.177	23.0751	0.753	7.71269	0.0073784	0.307012	1.94952	0.195328	166.208	0.581807	9.26933	0.00184351	0.74967	0.103738	142.735	0.542508	9.12825	0.00207719	0.133423	0.215528	110.343	0.43145	8.92842	0.00244569	0.130523	0.72276	35.0403	0.945918	8.71272	0.00334602	0.278113	950
	1	236.091	166.689	24.8396	0.826238	6.96197	0.0130426	0.358994	1.97177	0.214353	226.904	0.51409	9.19107	0.00188614	0.754463	0.116668	183.955	0.555664	8.905	0.00247004	0.123065	0.247715	214.048	0.237654	8.88677	0.00251993	0.118403	0.685521	53.3099	0.890388	8.67806	0.00303407	0.241077	823
	1	302.683	189.894	21.9611	0.765925	7.63953	0.00819643	0.334239	1.8517	0.210993	117.954	0.746595	9.59248	0.00175709	0.696606	0.119257	127.164	0.739838	9.73832	0.00145716	0.12752	0.222367	111.587	0.440952	9.38432	0.00194702	0.134192	0.562706	28.192	0.914736	8.53792	0.00507068	0.296316	1350
	1	293.914	208.441	34.0384	0.751178	8.06928	0.00825234	0.328084	1.88777	0.23367	201.649	0.693198	11.1992	0.000583524	0.704907	0.128899	220.299	0.661483	11.1347	0.000585105	0.116171	0.312854	246.211	0.423465	10.9445	0.000754619	0.102407	0.579639	66.4072	0.841151	10.0867	0.00155005	0.229516	7840
	1	359.657	291.681	54.0993	0.871954	8.33847	0.00824149	0.320707	1.9295	0.245385	229.151	0.709444	11.466	0.000472703	0.724517	0.132846	237.599	0.667156	11.2047	0.000586493	0.116337	0.336054	267.209	0.452793	11.2782	0.000553027	0.0864396	0.713397	76.5762	0.879066	10.4594	0.00111582	0.210192	9445
	1	336.499	257.988	48.5872	0.828022	7.8974	0.00835662	0.306023	2.00395	0.208312	190.922	0.599041	10.1333	0.00107145	0.764552	0.110219	188.393	0.58207	9.8821	0.0013234	0.130891	0.417266	331.967	0.520282	10.3751	0.000863237	0.0900265	0.728037	81.6437	0.870329	9.81204	0.0014876	0.192549	1908
	1	324.302	232.931	41.8465	0.782733	8.22827	0.00758678	0.308421	1.89777	0.218251	185.748	0.665921	11.193	0.000587531	0.709692	0.12626	238.549	0.625396	11.1833	0.000601622	0.117576	0.417588	337.635	0.526956	11.621	0.000421394	0.0873633	0.649767	91.4412	0.820654	10.7075	0.000786008	0.183952	8506
	1	444.673	349.992	74.0116	0.808273	8.95808	0.00555203	0.275703	1.84892	0.188677	172.059	0.608731	11.186	0.00064132	0.69172	0.114476	239.485	0.575626	11.3255	0.000583389	0.114589	0.3722	307.29	0.487069	11.7054	0.000441601	0.0901694	0.677686	93.4883	0.834686	10.8539	0.000727787	0.187469	16721
	1	343.844	239.15	60.9917	0.826854	7.99658	0.00712526	0.298424	1.78788	0.177715	167.886	0.573231	10.6718	0.000830399	0.657087	0.111558	243.574	0.539381	10.923	0.000668263	0.103883	0.306644	241.372	0.446484	10.7835	0.000799017	0.10555	0.681716	90.6359	0.839362	10.4741	0.000938884	0.195192	4232
	1	379.26	263.708	50.041	0.675908	7.96883	0.00688667	0.262095	1.84334	0.135901	94.8808	0.498864	8.84402	0.00267028	0.704051	0.08017	118.569	0.483745	8.875	0.00259705	0.159382	0.238751	127.269	0.449018	8.96936	0.00233505	0.125953	0.550545	27.8858	0.909859	8.35875	0.00455565	0.279385	631
	1	196.37	109.746	7.16373	0.767247	6.19536	0.0183863	0.450305	1.88806	0.229884	202.918	0.627537	8.42687	0.00310459	0.706156	0.135777	253.997	0.604543	8.40888	0.0031442	0.103742	0.336046	268.486	0.406015	8.4799	0.0029572	0.0828393	0.556133	91.5612	0.7699	8.13888	0.00421711	0.205781	459
	1	386.834	268.575	28.8017	0.83289	8.49479	0.00614164	0.311338	1.85513	0.209125	175.895	0.671231	11.2601	0.000592969	0.688537	0.125646	244.268	0.636245	11.3795	0.000542521	0.11748	0.386757	326.934	0.493921	11.6509	0.000463866	0.0960802	0.644653	93.254	0.819475	10.7733	0.000773572	0.19559	11512
	1	377.008	263.741	25.6631	0.832859	8.42016	0.00619646	0.31258	1.87821	0.229938	201.48	0.676787	11.3044	0.000525411	0.697697	0.135495	267.413	0.642095	11.2619	0.000576943	0.113861	0.408312	348.57	0.517954	11.5828	0.000446537	0.0879486	0.729735	102.539	0.84633	10.8159	0.000736025	0.180921	7242
	1	400.913	303.943	52.1082	0.841866	8.65127	0.00642371	0.29561	1.8149	0.200196	196.685	0.591421	11.3343	0.000600691	0.669414	0.125427	278.679	0.567016	11.561	0.000519588	0.107887	0.386266	338.027	0.470238	11.8883	0.000394341	0.0878866	0.675144	103.192	0.81593	10.9414	0.000693625	0.183864	22435
	1	367.363	267.38	66.2249	0.754494	8.49485	0.00665025	0.295188	1.88507	0.197997	170.982	0.641595	11.1766	0.000634254	0.710304	0.114054	214.871	0.617151	11.1846	0.00062591	0.117648	0.366321	276.539	0.517043	11.5275	0.000496882	0.0947973	0.664494	69.8303	0.869652	10.5459	0.000976353	0.204582	12876
	1	252.253	140.255	22.2327	0.534097	7.03949	0.0110074	0.312195	1.81486	0.156013	117.689	0.58615	8.65831	0.00279988	0.683744	0.0945085	155.184	0.566582	8.75677	0.0025669	0.128252	0.284773	139.836	0.579692	8.78424	0.00246362	0.10079	0.444443	33.9368	0.858587	8.14682	0.0042916	0.23947	462
	1	261.094	154.614	13.1269	0.806908	7.25154	0.0123467	0.392277	1.80695	0.203301	201.336	0.607877	11.0149	0.000656045	0.662102	0.131017	290.41	0.595671	11.2384	0.000558748	0.0988564	0.413124	389.694	0.474115	11.5391	0.000428998	0.0788998	0.739741	95.7753	0.860958	10.5047	0.0010551	0.193653	6076
	1	345.943	236.893	29.6879	0.800294	8.30972	0.0071158	0.320351	1.87948	0.213657	202.854	0.632534	11.4438	0.000539442	0.701796	0.12917	267.276	0.61193	11.4785	0.000549617	0.106974	0.431084	376.782	0.508066	12.0428	0.000327076	0.0791991	0.694098	97.4122	0.83654	10.9186	0.000699364	0.175767	18257
	1	567.926	426.147	105.325	0.773346	9.42074	0.00318473	0.22768	1.88182	0.230036	164.78	0.740527	10.808	0.00083667	0.70379	0.125367	209.629	0.696639	10.8563	0.000759216	0.132727	0.366965	286.435	0.460407	10.9783	0.000697222	0.104403	0.661887	65.7118	0.867319	10.2796	0.00107923	0.218608	4645
	1	148.336	69.7165	5.2283	0.511047	5.35956	0.0307983	0.423949	1.84059	0.236621	220.265	0.6412	7.0492	0.00787583	0.677512	0.137038	254.014	0.625248	7.06093	0.00774159	0.0979762	0.367803	331.33	0.50301	7.06196	0.00767387	0.102966	0.617006	122.243	0.7506	7.02494	0.0080126	0.120442	172
	1	408.856	296.565	61.6239	0.753909	8.81089	0.00546397	0.275623	1.91644	0.206024	176.484	0.654094	11.3156	0.000557698	0.724717	0.116097	210.926	0.627906	11.2307	0.000619996	0.121134	0.396294	288.29	0.577206	11.7418	0.000432128	0.0964191	0.680519	81.316	0.855021	10.7184	0.000822731	0.200365	15712
	1	392.06	281.335	61.4054	0.765879	8.67354	0.00582334	0.288285	1.84109	0.176601	142.931	0.617884	10.9522	0.000802334	0.690144	0.103906	188.133	0.579256	11.0986	0.000699452	0.130012	0.350318	220.314	0.586607	11.4562	0.000559558	0.111685	0.652507	56.2293	0.891478	10.261	0.00141019	0.252145	20456
	1	286.078	185.353	25.5089	0.76354	7.73888	0.0094357	0.337181	1.82497	0.16016	141.652	0.546766	10.2326	0.00115615	0.684393	0.0956693	183.736	0.518894	10.4044	0.000981299	0.119566	0.32276	230.317	0.503372	10.6854	0.000780966	0.1018	0.637822	59.0222	0.883488	9.83092	0.00171065	0.251559	3482
	1	222.964	138.308	15.0095	0.764563	7.1823	0.0135392	0.388832	1.93848	0.214207	230.313	0.545578	10.9841	0.000642587	0.730377	0.123202	262.674	0.53281	10.8336	0.000758419	0.103529	0.455774	434.554	0.499074	11.5729	0.000397513	0.0704064	0.756889	100.826	0.854976	10.593	0.00087596	0.179926	6060
	1	446.943	333.617	64.4242	0.839185	9.0468	0.004461	0.271872	1.94753	0.208312	206.836	0.603036	11.3054	0.000602659	0.736997	0.118163	235.803	0.589948	11.1388	0.000698959	0.119856	0.439081	371.17	0.518199	11.9556	0.000353053	0.0841212	0.662547	93.3118	0.829917	10.7451	0.000875838	0.191451	16640
	1	598.965	519.245	156.336	0.855555	9.66719	0.00346027	0.231744	1.96915	0.204725	196.669	0.59482	11.1566	0.00065096	0.747889	0.11207	219.408	0.568369	10.974	0.000753757	0.128024	0.441783	345.88	0.550729	11.8115	0.0003838	0.0881602	0.628069	89.5279	0.816804	10.716	0.000812953	0.187198	12627
	1	538.318	401.933	108.222	0.798459	9.50607	0.00329213	0.228	1.91506	0.214357	214.844	0.615769	11.4415	0.000520717	0.719572	0.124011	262.719	0.593152	11.3988	0.000560709	0.110099	0.45002	406.805	0.508069	12.0588	0.000323659	0.0775879	0.668298	106.533	0.803567	10.916	0.00069785	0.167194	15664
	1	562.261	412.41	100.57	0.791247	9.48506	0.00337947	0.235268	1.87724	0.20509	170.913	0.674179	11.1469	0.000685461	0.702876	0.116369	214.704	0.642126	11.2249	0.00061618	0.122248	0.380455	317.297	0.510464	11.606	0.000477359	0.0955882	0.737656	87.2273	0.865066	10.6759	0.000875602	0.207731	11111
	1	824.321	682.561	262.026	0.846184	9.51331	0.00215658	0.183918	1.86678	0.140053	101.447	0.583959	9.72432	0.0017385	0.709198	0.0796827	117.867	0.575884	9.92219	0.00141897	0.150218	0.297452	142.539	0.644234	10.2078	0.00111333	0.138825	0.655966	47.9762	0.910518	9.6483	0.00171263	0.263613	2178
	1	259.711	167.704	30.8325	0.70681	7.61306	0.0109077	0.340469	1.90537	0.214188	220.035	0.615145	11.265	0.000557962	0.717976	0.118593	252.849	0.576249	11.2314	0.000565441	0.105484	0.373473	282.008	0.516261	11.4433	0.000485431	0.090062	0.665246	85.9524	0.834411	10.6823	0.000784049	0.174986	9298
	1	400.648	307.386	65.526	0.833085	8.68564	0.00620513	0.293216	1.88541	0.171744	139.361	0.602113	10.8147	0.000891035	0.714669	0.0962348	165.75	0.556898	10.8778	0.000815368	0.131635	0.340908	214.316	0.547248	11.3466	0.000564526	0.107927	0.629681	51.3651	0.894797	10.3722	0.00104222	0.23611	17312
	1	238.741	150.199	15.0256	0.782853	7.2895	0.0134863	0.386101	1.90269	0.216122	232.421	0.591572	11.3377	0.000537843	0.709885	0.127824	294.242	0.568655	11.315	0.000565659	0.0986209	0.469034	440.103	0.523957	11.9774	0.000314305	0.074098	0.690562	87.1905	0.850507	10.6937	0.000806601	0.185887	10136
	1	528.964	374.069	91.7055	0.764992	9.59715	0.00288265	0.222392	1.96319	0.209548	207.594	0.611919	11.3736	0.00055207	0.745857	0.115059	232.418	0.595093	11.1733	0.000664977	0.116636	0.43058	379.918	0.508685	11.9661	0.000347444	0.0792237	0.626351	92.8396	0.807278	10.8202	0.000728535	0.174442	15906
	1	698.551	551.76	181.958	0.797796	10.2349	0.00210529	0.195197	1.95496	0.212159	204.39	0.624362	11.4504	0.000528716	0.73813	0.116976	235.473	0.580658	11.3004	0.000603952	0.116843	0.454624	384.362	0.551449	12.1217	0.000312145	0.0826847	0.676809	101.879	0.821629	10.9392	0.000676619	0.17416	18482
	1	668.23	509.996	155.902	0.788307	10.1998	0.00206949	0.187966	1.98451	0.221397	192.776	0.681955	11.4334	0.000559451	0.755927	0.112787	198.315	0.646969	11.1505	0.000680181	0.13256	0.400546	309.936	0.53837	11.8029	0.00041761	0.094024	0.660935	80.8545	0.851811	10.6579	0.000932785	0.198649	18890
	1	749.509	573.048	173.755	0.803861	10.0832	0.00194873	0.182254	1.90769	0.192145	164.673	0.641897	10.8401	0.00084871	0.722731	0.106228	198.763	0.619717	10.8865	0.000777618	0.124467	0.36798	270.965	0.55298	11.3136	0.00054887	0.103006	0.607514	81.905	0.817954	10.4257	0.0010425	0.205769	6087
	1	350.926	288.536	55.2973	0.777219	7.94283	0.00893454	0.311861	1.8637	0.182545	178.012	0.534382	9.76016	0.00139053	0.702016	0.108501	226.624	0.517476	9.86056	0.00126616	0.111895	0.29303	184.932	0.478665	9.82652	0.00132125	0.109568	0.533932	74.9696	0.782797	9.40024	0.00205001	0.209946	1260
	1	453.092	359.474	104.981	0.823452	8.89845	0.00528557	0.272055	1.93421	0.195991	177.58	0.615074	11.1905	0.000637678	0.736367	0.106744	195.302	0.582445	11.0714	0.000684871	0.125579	0.34635	261.301	0.497361	11.4656	0.000536376	0.0988682	0.638987	81.4753	0.836854	10.7045	0.000823485	0.194237	15447
	1	433.774	352.516	69.4389	0.835441	8.84385	0.00654969	0.298319	1.9814	0.235074	241.538	0.64196	11.6106	0.000460584	0.747739	0.127664	255.093	0.627139	11.2839	0.000641365	0.115809	0.454624	380.016	0.549983	12.0735	0.000312961	0.0784454	0.664964	93.5252	0.833422	10.8546	0.000710182	0.17746	17124
	1	645.743	498.222	161.459	0.782017	10.0894	0.00236854	0.201932	1.98669	0.218747	216.473	0.637969	11.5462	0.000512638	0.75596	0.112714	216.877	0.604824	11.2529	0.000630065	0.119966	0.411733	353.997	0.495888	11.9769	0.000362029	0.0865995	0.646982	87.4093	0.833755	10.7505	0.00086136	0.188485	22630
	1	504.114	370.032	96.1273	0.735605	9.22665	0.0033077	0.21062	1.95028	0.205437	192.04	0.651268	10.6428	0.000828108	0.743541	0.109748	198.082	0.646465	10.5033	0.000904939	0.124934	0.335912	241.354	0.507026	10.6703	0.000816186	0.110284	0.580367	63.3119	0.852366	9.94443	0.00142371	0.231999	3143
	1	462.611	364.405	114.911	0.759011	8.80498	0.00529533	0.264051	1.8792	0.193865	190.22	0.591406	10.9455	0.000688026	0.707964	0.114604	249.15	0.563716	10.9681	0.000694549	0.108915	0.369711	331.104	0.443648	11.3458	0.00049273	0.0810468	0.447738	62.1004	0.759235	9.94117	0.00137253	0.200993	5002
	1	439.233	347.946	69.741	0.838947	8.81237	0.00540448	0.282624	1.95158	0.215693	201.399	0.619116	10.9899	0.000662662	0.742604	0.118218	219.005	0.602037	10.7704	0.000794203	0.126925	0.354239	267.088	0.501639	11.1079	0.000616448	0.101552	0.670594	83.4867	0.854723	10.3451	0.00116207	0.199203	5427
	1	198.642	136.843	33.576	0.801324	6.58353	0.0202632	0.441135	1.93819	0.240614	263.014	0.642552	10.2825	0.000916369	0.724236	0.134456	263.849	0.638875	10.1688	0.00101102	0.104633	0.404846	358.45	0.482089	10.3122	0.000895635	0.0837294	0.708473	115.844	0.808505	9.99631	0.00115674	0.159776	2287
	1	632.922	525.074	162.532	0.808273	9.96414	0.00308587	0.217761	1.97881	0.222118	206.394	0.662448	11.4863	0.000578088	0.751627	0.113445	205.315	0.624309	11.2251	0.000669486	0.128464	0.390174	318.595	0.497377	11.8341	0.000404848	0.0914537	0.603516	75.5658	0.839419	10.5098	0.00112558	0.206349	23561
	1	509.55	446.507	141.792	0.831263	9.00177	0.00619266	0.275792	1.91787	0.226	251.679	0.623687	11.6955	0.00045727	0.718137	0.126551	288.057	0.593453	11.5978	0.000488415	0.107073	0.403421	368.173	0.479547	11.9726	0.000359878	0.0853168	0.624586	109.45	0.784726	10.9136	0.00072035	0.170734	18036
	1	426.151	312.328	73.448	0.69465	8.97487	0.00469569	0.249413	1.89989	0.190289	172.719	0.604913	10.9579	0.000714609	0.719612	0.107497	203.342	0.575817	10.9022	0.000752619	0.117082	0.327462	235.389	0.507805	11.1549	0.000623181	0.103295	0.442376	49.0737	0.812366	9.67533	0.00194747	0.239743	7754
	1	301.22	213.96	45.212	0.659561	6.95976	0.0150355	0.35046	1.92786	0.148244	146.813	0.390116	8.609	0.00288303	0.741451	0.0862811	161.109	0.391404	8.61383	0.00288753	0.121633	0.296674	193.657	0.474784	8.76912	0.00251301	0.117121	0.470285	41.3094	0.851591	8.36096	0.00351689	0.241641	448
	1	328.443	244.304	38.6959	0.794718	8.09484	0.00860209	0.319201	1.95761	0.23954	247.718	0.640763	11.2193	0.00054669	0.731597	0.128437	261.794	0.611354	11.0725	0.000602125	0.105601	0.447415	396.731	0.523218	11.4955	0.000431327	0.0808472	0.68997	98.1649	0.837686	10.6008	0.000818889	0.167733	5141
	1	462.526	391.846	132.305	0.791178	8.82234	0.00640314	0.271751	1.99268	0.273645	254.505	0.719809	11.5843	0.000423443	0.749539	0.134832	235.34	0.677159	11.2368	0.000564739	0.117994	0.37629	346.171	0.446835	11.5145	0.000455475	0.0833023	0.662972	104.938	0.809522	10.8032	0.000714941	0.16995	6946
	1	469.311	376.567	91.8396	0.841674	8.89342	0.00512514	0.252564	2.01779	0.248993	251.435	0.660542	11.232	0.00055289	0.766208	0.119516	222.008	0.613177	10.8622	0.000718062	0.121413	0.381876	324.22	0.516868	11.3171	0.000513432	0.0886894	0.679262	86.1995	0.852751	10.516	0.000927746	0.182859	4964
	1	144.22	82.38	6.3178	0.646454	5.87873	0.0276163	0.452547	1.84606	0.183947	193.928	0.451811	8.56145	0.00290417	0.687962	0.115609	244.183	0.406026	8.59822	0.00281853	0.0989955	0.321801	259.251	0.398534	8.63701	0.00270424	0.0892998	0.757891	64.2009	0.90831	8.26916	0.00381129	0.232753	588
	1	364.154	265.067	32.4671	0.836128	8.3253	0.00642061	0.309979	2.0394	0.219219	175.873	0.652577	10.8056	0.000715182	0.782382	0.114436	161.577	0.650958	10.2286	0.00127996	0.141814	0.375597	295.74	0.50529	11.0515	0.000612345	0.091929	0.726494	90.0348	0.862704	10.5389	0.00086745	0.182628	4225
	1	424.9	363.818	52.3454	0.864683	8.43402	0.00608636	0.273298	1.99485	0.225748	165.365	0.671885	10.124	0.00106972	0.765198	0.116791	162.47	0.635084	9.74874	0.00152361	0.154	0.291187	174.485	0.515101	9.91374	0.00130337	0.120396	0.693293	75.4227	0.869735	9.81973	0.00143106	0.194913	1654
	1	245.069	160.889	13.6714	0.747279	7.32344	0.00930044	0.336828	1.90941	0.214396	193.052	0.587061	9.53365	0.00155174	0.719597	0.125799	240.59	0.547678	9.53738	0.00153936	0.116315	0.347874	265.093	0.433471	9.62975	0.00142262	0.0927528	0.753362	66.5817	0.900489	9.22493	0.0021151	0.217579	1010
	1	182.362	115.097	10.4326	0.753186	6.55178	0.0207132	0.442713	1.84725	0.221558	232.064	0.568573	10.6576	0.000738746	0.679447	0.138565	312.103	0.548719	10.6759	0.000740619	0.091886	0.394947	354.278	0.451146	10.7615	0.0006884	0.0817957	0.678037	87.7669	0.842513	10.2556	0.000997487	0.175097	2900
	1	294.837	232.173	35.9527	0.755575	7.6835	0.00979684	0.308391	1.9584	0.209431	194.27	0.566838	9.55025	0.00151874	0.745006	0.118394	219.862	0.52913	9.3423	0.00189634	0.123713	0.329731	213.609	0.540516	9.56506	0.00151104	0.105352	0.642856	67.8559	0.87943	9.29472	0.00195378	0.205027	962
	1	390.622	387.401	58.3785	0.882218	7.44135	0.0124698	0.340991	1.88804	0.212337	143.191	0.62912	8.80311	0.00253604	0.715572	0.126588	170.577	0.606211	8.53497	0.00334832	0.150672	0.279953	144.161	0.554158	8.81461	0.00250003	0.11616	0.688232	49.9154	0.900554	8.70718	0.00273207	0.213469	596
	1	190.891	123.411	9.64955	0.682572	6.66842	0.0160215	0.38175	1.84386	0.191945	169.168	0.518361	9.19457	0.00198999	0.691448	0.120141	222.946	0.475814	9.17677	0.00200155	0.121175	0.230066	107.344	0.499357	8.96972	0.00235289	0.139792	0.592235	41.564	0.894035	8.88202	0.00258701	0.238651	820
	1	135.607	64.4677	3.00185	0.612793	5.13979	0.0384405	0.538434	1.88369	0.190364	244.898	0.4085	7.71502	0.00502764	0.714628	0.10865	239.229	0.418344	7.72472	0.00496015	0.102867	0.236232	116.023	0.431948	7.65699	0.00534505	0.120134	0.656867	52.2218	0.895223	7.57452	0.0057361	0.201531	282
	1	387.433	345.41	70.7295	0.906207	8.1985	0.00830337	0.327991	2.00291	0.229567	239.919	0.566613	10.9069	0.000679001	0.759329	0.127144	245.21	0.562798	10.436	0.00110259	0.134191	0.419673	368.948	0.48822	11.2133	0.000539896	0.0816915	0.622451	89.0027	0.810772	10.3917	0.000975102	0.169727	4732
	1	309.178	254.229	34.6798	0.88026	7.83123	0.0112864	0.371405	1.90288	0.221102	207.917	0.59114	11.0311	0.000644143	0.712568	0.131576	254.44	0.571361	10.8795	0.000761104	0.118488	0.381844	314.432	0.478958	11.3041	0.000529393	0.091063	0.695029	76.8651	0.868941	10.4811	0.000964555	0.205383	6504
	1	238.141	163.028	17.781	0.802086	7.33843	0.0138281	0.388765	1.84459	0.214622	208.293	0.571247	10.842	0.000685592	0.682487	0.132754	275.056	0.545707	10.9019	0.000668535	0.101939	0.37277	309.844	0.45671	11.0293	0.000615143	0.0865101	0.645124	73.0336	0.862748	10.2755	0.00106605	0.201272	4693
	1	286.991	220.067	24.3048	0.819935	7.82816	0.0106588	0.355196	1.81963	0.196747	160.841	0.572418	10.3303	0.0010066	0.67381	0.126393	225.493	0.562312	10.3881	0.000995634	0.123516	0.322096	217.291	0.496788	10.4234	0.000945745	0.112549	0.636701	52.6938	0.896431	9.71954	0.00188576	0.253875	2968
	1	304.828	248.728	18.605	0.864804	7.92169	0.00936634	0.366884	1.83792	0.20517	145.637	0.673815	10.3484	0.00100174	0.682163	0.125804	183.061	0.642845	10.3714	0.00098246	0.125215	0.285103	136.589	0.58499	10.0541	0.00129384	0.143467	0.677629	39.9721	0.926844	9.78707	0.00152403	0.263138	2756
	1	438.97	418.341	97.525	0.866017	8.29656	0.00928948	0.318656	1.96598	0.233798	183.128	0.681465	10.5733	0.000815272	0.743024	0.126502	196.532	0.637128	10.3237	0.00100844	0.138668	0.387026	281.244	0.5192	10.689	0.000753207	0.0979733	0.666208	75.3065	0.859452	10.083	0.00123129	0.203393	2911
	1	366.369	288.739	34.3115	0.884114	8.40004	0.00747444	0.338016	1.89582	0.217211	187.294	0.630712	11.1546	0.000625114	0.711067	0.128706	229.145	0.602725	11.0192	0.000705017	0.125116	0.364124	275.135	0.493973	11.3354	0.000568926	0.100891	0.693858	61.4424	0.895794	10.3835	0.00115876	0.233447	10998
	1	339.964	264.052	32.7058	0.860716	8.16451	0.00841878	0.336935	1.80128	0.220548	203.427	0.629994	11.1808	0.000586145	0.656305	0.140288	297.234	0.58924	11.3234	0.000527196	0.102002	0.391849	330.654	0.481452	11.4713	0.000468168	0.0823106	0.614041	83.6258	0.821153	10.5261	0.000918041	0.192323	7782
	1	222.316	149.96	13.9055	0.837572	7.24166	0.0125118	0.386975	1.85678	0.232656	252.461	0.535765	10.6699	0.00074005	0.685682	0.142042	310.865	0.508821	10.5989	0.000799229	0.0993358	0.369871	270.958	0.495094	10.6688	0.000760657	0.0862918	0.729624	74.9145	0.887326	10.1073	0.00123301	0.193994	3476
	1	277.991	234.197	35.7087	0.847079	7.74748	0.0118915	0.359749	1.8579	0.254601	245.41	0.65029	10.5376	0.000798701	0.681082	0.149473	287.104	0.6127	10.4822	0.000831626	0.111207	0.371232	297.164	0.493392	10.5223	0.000806324	0.0841254	0.718351	77.9195	0.878279	10.0142	0.00120376	0.190893	2663
	1	261.053	208.937	29.9464	0.789967	7.59263	0.0143638	0.378585	1.85273	0.251305	261.105	0.625127	10.9265	0.000625983	0.680459	0.152144	321.888	0.610196	10.8306	0.00070351	0.0964972	0.346729	291.658	0.438053	10.8402	0.000685822	0.088624	0.663107	103.956	0.809349	10.3391	0.00100669	0.174406	3532
	1	303.388	231.988	31.1237	0.843883	7.88636	0.0107917	0.374136	1.8489	0.208379	191.396	0.63051	11.3314	0.000591112	0.688779	0.125264	242.284	0.601698	11.3929	0.000551974	0.110608	0.308557	211.405	0.496689	11.1698	0.000707995	0.116269	0.634305	66.7646	0.869912	10.5425	0.000950989	0.220818	16603
	1	144.208	86.8599	3.77258	0.815414	5.67797	0.0351498	0.545877	1.86438	0.230584	252.116	0.566639	9.92744	0.0011429	0.684951	0.143274	302.023	0.576772	9.86141	0.00122416	0.0919626	0.398202	368.346	0.494813	9.98686	0.00108901	0.0721144	0.668286	104.05	0.825412	9.65534	0.00145077	0.173765	1782
	1	329.944	261.507	28.3658	0.895119	7.95352	0.0106233	0.384297	1.84935	0.197942	166.653	0.61814	10.9375	0.000767572	0.688206	0.122911	219.99	0.59918	11.0179	0.000727676	0.121029	0.348307	246.042	0.521625	11.2092	0.000633675	0.104792	0.666477	60.9892	0.883164	10.383	0.00101656	0.227226	10019
	1	272.232	188.286	24.917	0.783152	7.68059	0.010839	0.354401	1.8415	0.220877	247.781	0.5643	11.1744	0.000559679	0.678964	0.136599	334.553	0.527335	11.2189	0.000544739	0.0889725	0.395354	388.544	0.404138	11.3756	0.000486264	0.0759585	0.555692	86.7221	0.775746	10.4097	0.00101494	0.184526	5979
	1	320.456	229.401	22.3117	0.850228	8.06575	0.00779815	0.331918	1.96599	0.258941	252.46	0.643841	10.8958	0.000639594	0.732725	0.14566	270.491	0.613521	10.5851	0.000879407	0.113778	0.428831	335.338	0.558364	11.0274	0.000581591	0.0810857	0.713561	112.757	0.823208	10.3995	0.00106878	0.168298	3625
	1	526.868	464.171	93.5217	0.885422	9.23446	0.00526943	0.282106	1.89131	0.231812	207.252	0.660904	11.54	0.000499447	0.705741	0.136779	254.382	0.633651	11.4177	0.00057558	0.117795	0.381737	310.699	0.49843	11.7589	0.000426621	0.0858958	0.644986	76.6773	0.852722	10.7346	0.000787664	0.191533	18558
	1	404.314	320.466	63.392	0.826175	8.76528	0.00641992	0.302099	1.90484	0.224903	232.987	0.594628	11.6044	0.000472296	0.71462	0.130699	269.522	0.584017	11.4778	0.000538529	0.106682	0.375347	331.142	0.438788	11.785	0.000422594	0.0862785	0.678139	91.7332	0.841067	10.8643	0.000733477	0.182976	22287
	1	241.604	175.826	40.4367	0.80514	7.20049	0.0158511	0.394273	1.85318	0.21655	227.492	0.587925	11.2031	0.000574689	0.687773	0.132608	291.541	0.574787	11.2396	0.000562498	0.0956614	0.326623	273.428	0.421258	11.1227	0.000611718	0.0935962	0.651961	89.8344	0.829079	10.6295	0.000827808	0.173944	6945
	1	188.802	127.672	7.31835	0.802642	6.51443	0.0189744	0.452405	1.87823	0.211906	197.997	0.572199	9.14307	0.00192814	0.697346	0.131855	235.578	0.578615	9.09132	0.00202137	0.10237	0.377953	295.84	0.472789	9.19787	0.00184879	0.0858817	0.694496	84.7589	0.857144	8.95733	0.00230249	0.194884	861
	1	469.077	385.804	36.4741	0.905351	8.84634	0.00613881	0.321215	1.99423	0.242446	184.808	0.708421	11.4225	0.000504839	0.755924	0.129895	190.318	0.676974	10.8753	0.000864909	0.143756	0.365244	266.312	0.513186	11.5042	0.000489486	0.0923853	0.624272	63.0965	0.868093	10.4158	0.00104051	0.206353	12476
	1	287.801	238.071	69.459	0.849051	7.60809	0.0128962	0.370329	1.88004	0.233564	266.424	0.535522	10.9273	0.000637308	0.693777	0.140824	324.561	0.508491	10.8765	0.000676203	0.0968743	0.454354	419.37	0.499179	11.2421	0.000493027	0.0755962	0.674502	107.605	0.812836	10.4302	0.000999634	0.172753	4597
	1	512.907	415.919	74.9767	0.858427	9.24828	0.00452934	0.268605	1.98207	0.247786	243.495	0.646893	11.5626	0.000453504	0.746107	0.133531	237.958	0.62426	11.1385	0.000662339	0.118062	0.41496	347.273	0.515563	11.7739	0.000392485	0.0823508	0.747022	85.4242	0.876041	10.7471	0.000797388	0.186017	11191
	1	530.366	507.744	91.5946	0.919862	9.1409	0.00586377	0.30181	1.92954	0.242622	224.24	0.652001	11.5429	0.000475133	0.723755	0.136279	239.302	0.626911	11.2375	0.000627654	0.118554	0.373224	296.106	0.480696	11.6149	0.00045054	0.0872788	0.678827	74.7721	0.867698	10.6689	0.00082414	0.197666	15210
	1	794.113	784.691	171.011	0.917283	10.0048	0.00369748	0.256372	1.97794	0.223536	199.444	0.640299	11.4266	0.000554351	0.753639	0.118874	189.057	0.615214	11.0023	0.000763411	0.134306	0.346272	255.416	0.49373	11.5053	0.000537064	0.0986886	0.679538	64.4496	0.889231	10.6376	0.000848591	0.213175	21283
	1	693.818	629.721	132.976	0.888581	9.64773	0.00364431	0.248638	2.01148	0.199393	179.773	0.588202	10.8881	0.000761404	0.776361	0.103765	165.059	0.573341	10.3853	0.00113115	0.148904	0.30888	197.086	0.505469	10.8749	0.000783171	0.118705	0.601569	54.0167	0.884442	10.1396	0.00136648	0.231582	6716
	1	526.385	413.626	73.5917	0.845305	9.32736	0.00411446	0.259055	2.06775	0.233629	235.945	0.631077	11.5838	0.000473572	0.794238	0.111172	181.771	0.618529	10.813	0.000903258	0.136809	0.313769	227.826	0.475806	11.2556	0.000652347	0.104885	0.716655	78.6581	0.875275	10.7587	0.000791462	0.196209	16509
	1	146.363	83.7363	2.23251	0.852431	5.42792	0.0312095	0.555621	1.90728	0.212739	248.011	0.470299	7.81059	0.00474576	0.711753	0.122825	229.855	0.483353	7.82804	0.00467992	0.0949077	0.381684	265.442	0.526344	7.94806	0.00417137	0.0828211	0.713209	53.8089	0.907723	7.6654	0.00559979	0.216988	328
	1	284.763	215.116	20.6614	0.850688	7.73059	0.0106258	0.378423	2.01287	0.276478	238.215	0.698509	11.1557	0.000549925	0.752676	0.145247	211.375	0.692843	10.5626	0.000989761	0.129802	0.422384	310.426	0.578689	11.2692	0.000505328	0.084207	0.695365	83.2341	0.863313	10.503	0.000872432	0.179842	4865
	1	360.284	278.934	33.4639	0.836735	7.88178	0.00674431	0.296661	2.01023	0.260142	214.007	0.681447	9.23395	0.0017914	0.763162	0.129683	178.287	0.635477	8.91042	0.0024607	0.138518	0.317549	170.282	0.601501	9.06329	0.00209424	0.113846	0.615098	55.9179	0.888734	8.83045	0.00258227	0.212608	706
	1	457.355	372.991	34.7792	0.912546	8.66647	0.00701278	0.33634	1.91821	0.236024	206.528	0.687204	11.4927	0.000520406	0.720104	0.135557	236.325	0.665409	11.2772	0.00062815	0.121552	0.352461	273.644	0.479577	11.5168	0.000486777	0.0927654	0.617109	67.1208	0.862112	10.6198	0.000850122	0.199055	13676
	1	163.74	102.827	6.22069	0.791362	6.23469	0.0240814	0.488095	1.83725	0.236439	267.959	0.572853	10.3586	0.000875174	0.673153	0.144196	300.655	0.549914	10.3328	0.000901678	0.089758	0.346327	287.483	0.468075	10.3319	0.000906309	0.083232	0.636862	73.1038	0.857725	9.9134	0.00127546	0.180722	2250
	1	347.429	261.567	31.3391	0.852457	8.15052	0.00918738	0.364563	1.91324	0.213985	213.623	0.603874	11.3797	0.000580811	0.720057	0.124435	240.521	0.597149	11.2682	0.000630894	0.112422	0.354495	273.73	0.486033	11.5403	0.000503807	0.0949073	0.612749	63.9432	0.866048	10.5871	0.000884792	0.209803	16785
	1	308.982	213.228	21.5477	0.829659	7.98646	0.00809677	0.351686	2.06233	0.238947	265.282	0.569302	11.5585	0.000460616	0.785723	0.117829	198.289	0.565159	10.8183	0.000854738	0.121538	0.363654	270.901	0.499342	11.5339	0.000469112	0.0882012	0.688216	73.2405	0.876656	10.6322	0.000887653	0.1887	13474
	1	506.578	357.137	61.5004	0.797676	9.03231	0.00351224	0.247776	2.08711	0.209188	217.192	0.568747	10.7604	0.000760504	0.809243	0.0961217	155.903	0.556377	10.1372	0.00125966	0.142959	0.270314	195.994	0.418247	10.4131	0.0010352	0.115377	0.569863	47.6827	0.889218	9.81607	0.00170788	0.237156	3396
	1	307.29	270.508	51.8177	0.849443	7.85102	0.013445	0.365405	1.91611	0.264398	285.121	0.65845	11.5807	0.000428992	0.710328	0.147956	299.391	0.620776	11.332	0.000536134	0.106286	0.374635	321.884	0.480878	11.4643	0.000479591	0.087017	0.587398	81.5394	0.817175	10.5546	0.000876657	0.181777	8270
	1	392.4	388.275	84.2365	0.876983	8.31022	0.0116283	0.349894	1.91715	0.250354	253.938	0.622982	11.2194	0.000568011	0.713823	0.143891	249.69	0.615963	10.9512	0.000703955	0.116246	0.34584	273.938	0.457415	11.091	0.000634561	0.0942859	0.675726	77.9731	0.865431	10.5032	0.00092505	0.201225	6172
	1	211.846	160.36	25.9823	0.753526	7.25228	0.0165262	0.40717	1.9726	0.265782	322.302	0.563767	11.1999	0.000526171	0.735568	0.14297	265.255	0.54926	10.8227	0.000724318	0.104028	0.36679	277.251	0.513405	11.0431	0.0006172	0.0869988	0.618482	76.8671	0.841543	10.4214	0.000930191	0.182447	5441
	1	444.98	368.345	47.7412	0.86808	8.83225	0.00573992	0.27928	2.11783	0.270886	286.325	0.65799	11.2124	0.000533591	0.804806	0.127563	211.616	0.648836	10.2754	0.00129574	0.14194	0.374178	302.523	0.478538	11.0633	0.00061971	0.0947749	0.722961	96.1396	0.855571	10.1343	0.00171713	0.209164	4195
	1	409.298	299.119	56.7852	0.757677	8.35352	0.00565909	0.263882	2.03971	0.191637	140.068	0.619231	9.93733	0.001212	0.786608	0.0980975	129.432	0.593514	9.53212	0.00180577	0.145941	0.409242	248.985	0.67275	10.2821	0.000919997	0.0881548	0.580564	83.124	0.839876	9.50781	0.00189649	0.208127	1469
	1	478.651	413.527	101.371	0.854022	8.81804	0.00492898	0.271759	1.95574	0.199435	162.631	0.603457	10.3686	0.000966417	0.749389	0.11146	174.321	0.587578	10.0795	0.00128659	0.150073	0.348626	198.398	0.637102	10.6144	0.000820333	0.113084	0.615321	60.8839	0.872881	9.62478	0.00241575	0.245962	2922
	1	450.062	331.224	56.5481	0.790714	8.79342	0.00445958	0.258442	1.99015	0.199386	154.348	0.639346	10.5808	0.000825028	0.764205	0.107069	167.418	0.583827	10.2364	0.00113617	0.142059	0.375187	216.153	0.656366	10.8026	0.000733898	0.106112	0.600237	65.0158	0.866971	9.99643	0.00137921	0.211464	3129
	1	873.822	963.082	387.913	0.871672	8.9197	0.00439832	0.224028	1.90409	0.182872	151.771	0.544882	9.5031	0.0018677	0.725436	0.110092	185.047	0.51922	9.41665	0.00192476	0.174089	0.300814	160.304	0.55241	9.45745	0.00199403	0.155979	0.504484	54.2768	0.814711	8.55607	0.00427519	0.297103	1228
	1	323.697	212.112	28.9459	0.720447	7.92241	0.00714594	0.313201	1.96461	0.228735	192.656	0.624528	10.0732	0.00108441	0.745861	0.123965	204.11	0.579613	9.87421	0.00129886	0.129868	0.389698	224.713	0.643464	10.2128	0.000971432	0.101572	0.605909	61.6875	0.882149	9.51905	0.00183692	0.218306	1492
	1	336.047	245.089	47.5704	0.716952	6.99846	0.0117198	0.320031	1.87856	0.165823	96.1165	0.661647	8.04416	0.00418449	0.717949	0.0917576	104.891	0.615515	8.00323	0.00436577	0.155657	0.219323	105.78	0.467042	7.81902	0.00520454	0.171364	0.410096	13.2179	0.91475	7.38536	0.00731599	0.344392	275
	1	102.475	36.5981	1.15464	0.418842	3.74034	0.0908005	0.634759	1.77705	0.182264	168.867	0.508849	6.41466	0.0122999	0.652875	0.111479	225.035	0.46698	6.43178	0.0119844	0.0943796	0.262726	95.3344	0.621122	6.46282	0.0116537	0.097038	0.582306	27.5745	0.915726	6.32533	0.0133681	0.226487	135
	1	713.345	577.581	180.803	0.806382	9.87708	0.00256107	0.204197	1.98083	0.200466	168.029	0.644838	10.9635	0.000698388	0.75558	0.103817	173.661	0.592917	10.7769	0.000784238	0.132037	0.459476	303.651	0.669177	11.5706	0.000457288	0.100598	0.647767	76.5031	0.862089	10.2213	0.00156698	0.229968	6738
	1	358.362	257.43	78.2408	0.722154	7.34187	0.00877285	0.303699	2.04105	0.27757	201.737	0.708385	8.63272	0.00274285	0.776036	0.137981	186.632	0.666354	8.47727	0.00316836	0.143576	0.364565	220.582	0.552058	8.6027	0.00282351	0.113323	0.653569	112.444	0.77692	8.56397	0.00287876	0.169136	480
	1	412.731	373.836	55.9297	0.880757	7.98771	0.00742866	0.283763	1.96984	0.237805	246.299	0.607655	9.48614	0.00153134	0.74519	0.128218	236.883	0.57274	9.26871	0.0018627	0.128346	0.391292	302.419	0.56081	9.49672	0.00151994	0.0892355	0.785128	76.2658	0.89526	9.16567	0.00205385	0.21448	909
	1	427.111	394.953	116.737	0.835978	8.55434	0.00649235	0.290705	1.93362	0.235837	257.154	0.552955	10.5426	0.000820933	0.7218	0.137368	274.045	0.532372	10.4291	0.000898791	0.112338	0.406584	238.515	0.661254	10.61	0.000792765	0.100956	0.729435	84.0157	0.863622	9.88667	0.0017261	0.218272	2658
	1	352.32	278.525	47.1744	0.819997	8.29225	0.00828084	0.314026	1.94298	0.248929	281.358	0.597056	11.2194	0.000525857	0.724595	0.140596	301.652	0.570009	10.9509	0.000689819	0.101535	0.467694	369.526	0.614249	11.4905	0.000434785	0.0787928	0.700608	103.454	0.832852	10.4895	0.00102615	0.168764	5005
	1	1017.01	1092.95	274.48	0.916542	10.0484	0.00455573	0.252715	1.96659	0.248853	214.116	0.687174	11.506	0.000484705	0.738409	0.13735	225.547	0.656231	11.0814	0.000732411	0.130483	0.418284	292.236	0.633816	11.7504	0.000412599	0.0938131	0.607814	88.621	0.829797	10.5428	0.00107975	0.188014	11140
	1	508.779	426.701	139.718	0.733678	8.70963	0.00442521	0.213985	2.18348	0.274334	309.516	0.580162	10.0367	0.00104981	0.829393	0.119195	192.479	0.559746	9.26036	0.00219242	0.154098	0.377703	275.635	0.526548	9.91892	0.00117066	0.0926217	0.645159	94.2062	0.822652	9.42636	0.00186447	0.17872	1151
	1	215.763	122.353	10.4401	0.596206	6.50013	0.0138285	0.345636	2.03659	0.23424	261.508	0.596534	8.00993	0.00404879	0.78166	0.109196	209.885	0.542993	7.947	0.00427439	0.104491	0.360299	232.087	0.589079	7.92512	0.0043814	0.114588	0.575315	67.7887	0.825993	7.78726	0.00500503	0.182295	303
	1	315.015	229.035	18.8645	0.831316	6.45905	0.0164639	0.358566	2.11621	0.261545	285.018	0.611807	7.7003	0.00491831	0.810173	0.114626	189.579	0.616506	7.57193	0.00567394	0.123469	0.282605	188.8	0.492157	7.61529	0.00536881	0.108784	0.600991	84.8798	0.803321	7.46491	0.00679548	0.180107	210
	1	153.659	83.7148	7.41444	0.594994	6.01901	0.0223749	0.453365	1.79276	0.21815	201.741	0.622529	9.28521	0.00198552	0.672513	0.125512	260.818	0.519102	9.35745	0.00166771	0.0971074	0.284006	212.237	0.431684	9.19865	0.00193538	0.109032	0.677977	83.1519	0.854611	9.10732	0.00207463	0.188566	1173
	1	217.052	138.427	15.7575	0.673002	7.36349	0.0108908	0.369349	1.86399	0.188535	161.951	0.549638	10.5148	0.000971329	0.701125	0.112393	193.229	0.514841	10.5777	0.000902491	0.117354	0.249705	108.335	0.535134	10.057	0.00136317	0.144888	0.560103	38.5109	0.893364	9.77286	0.00164936	0.265525	6140
	1	199.73	136.856	21.2081	0.688872	7.23699	0.0137645	0.377582	1.89623	0.203187	207.76	0.490527	10.5197	0.000858386	0.715888	0.118714	233.635	0.463714	10.4856	0.000874513	0.105027	0.272766	128.388	0.527828	10.1199	0.00118475	0.126768	0.662785	50.7134	0.891876	9.9351	0.00132727	0.233381	4203
	1	244.571	188.043	75.6383	0.755852	7.39982	0.0129954	0.377549	1.89872	0.202559	179.884	0.592371	10.5834	0.000816931	0.718669	0.116783	199.952	0.564255	10.4587	0.000894574	0.11119	0.305829	163.345	0.578453	10.4466	0.00092932	0.109427	0.633415	57.2134	0.885166	10.0256	0.00124218	0.218255	4499
	1	255.397	167.825	21.2781	0.744426	7.6856	0.00951489	0.355647	1.94686	0.203774	189.967	0.592667	10.7722	0.000745776	0.744716	0.112939	199.849	0.572324	10.5349	0.000912474	0.122289	0.336134	210.265	0.562358	10.8019	0.000731701	0.104232	0.694843	49.6706	0.914254	9.95493	0.00152238	0.236657	5189
	1	223.155	132.587	11.1348	0.750273	6.97222	0.0134817	0.414104	1.90026	0.180273	160.757	0.553758	10.017	0.00119481	0.721084	0.106553	181.855	0.548103	10.0271	0.00118063	0.115763	0.354029	229.068	0.536683	10.2501	0.000995491	0.10099	0.600901	54.8193	0.876526	9.55052	0.00173109	0.244769	2119
	1	290.016	243.6	58.959	0.859344	7.31637	0.0115046	0.359106	1.8751	0.209392	175.206	0.664393	9.85505	0.00130459	0.703543	0.120633	198.274	0.642908	9.86093	0.0012587	0.125473	0.271627	127.499	0.527407	9.53817	0.00169231	0.149601	0.679253	37.7051	0.928924	9.24014	0.0022576	0.279743	1869
	1	535.452	558.902	126.101	0.915344	8.99067	0.00656188	0.295557	1.90518	0.238578	157.977	0.744732	10.8959	0.000703329	0.714012	0.133343	183.547	0.693097	10.6165	0.000942339	0.161808	0.30575	136.952	0.623333	10.4553	0.00104602	0.150434	0.637289	45.0855	0.91321	9.91594	0.00160929	0.27512	6007
	1	297.03	231.218	37.412	0.781841	8.24573	0.00853022	0.324348	1.8291	0.18955	171.633	0.593999	10.855	0.00081716	0.679943	0.118378	230.207	0.56798	10.9945	0.000718139	0.113994	0.280587	142.18	0.563507	10.5846	0.000993574	0.129575	0.544472	48.9168	0.871338	9.99683	0.00144923	0.24568	10216
	1	200.616	141.333	21.3862	0.745947	7.13974	0.0170281	0.392998	1.89659	0.236994	275.727	0.568039	11.234	0.000529949	0.706669	0.137618	312.035	0.54046	11.0964	0.000606779	0.0975209	0.32166	210.041	0.507341	10.8849	0.000715272	0.102341	0.612921	69.2785	0.845543	10.182	0.00126079	0.209928	7641
	1	234.467	174.862	32.6176	0.78939	7.30706	0.0153308	0.38496	1.83129	0.211023	212.552	0.584035	11.2016	0.000591557	0.676667	0.132044	287.042	0.568106	11.3072	0.00055555	0.103676	0.308996	194.859	0.510153	10.9746	0.000724593	0.112743	0.618855	67.9909	0.851209	10.4404	0.000975156	0.21758	10268
	1	221.832	144.32	21.1954	0.727353	7.30014	0.0129959	0.38166	1.91098	0.207329	195.788	0.583764	10.9688	0.000673625	0.724428	0.115746	205.8	0.548594	10.8706	0.000701869	0.109617	0.308516	181.313	0.531412	10.7866	0.000790439	0.110793	0.550428	42.1715	0.887833	9.93154	0.00143936	0.239628	7777
	1	173.852	102.782	8.00803	0.801123	6.43613	0.0223175	0.45361	1.9025	0.2018	206.242	0.519631	10.7174	0.000755435	0.718976	0.117788	231.021	0.499618	10.6569	0.000797418	0.10124	0.332499	206.116	0.510304	10.7015	0.000765369	0.0977404	0.613648	43.1496	0.898875	9.96906	0.00126399	0.226518	4981
	1	191.72	135.704	18.7079	0.839666	6.59273	0.0218231	0.431951	1.98663	0.230296	247.059	0.577856	9.69095	0.001336	0.756668	0.120162	191.176	0.542664	9.43309	0.00171479	0.111518	0.375849	240.028	0.574358	9.67651	0.00136428	0.0916547	0.670858	49.8537	0.901663	9.26382	0.00193651	0.205141	1356
	1	186.14	114.291	9.87875	0.734652	6.90521	0.0150771	0.412574	1.88221	0.210469	192.472	0.557818	10.5862	0.000813873	0.705317	0.122812	210.365	0.542313	10.5254	0.000862102	0.114111	0.292844	151.514	0.546498	10.3337	0.00101153	0.119811	0.671277	51.7102	0.89805	9.87496	0.00153673	0.234177	5013
	1	338.943	285.107	57.3232	0.851279	8.2632	0.00822356	0.322987	1.89545	0.207081	183.272	0.625136	10.8387	0.000755108	0.714378	0.119934	203.309	0.599615	10.6721	0.000868464	0.124064	0.280849	146.974	0.561061	10.5072	0.000953895	0.130655	0.570769	46.9642	0.895551	9.9282	0.00153132	0.258027	6570
	1	248.117	186.663	29.6596	0.797864	7.49812	0.0141131	0.384494	1.83343	0.201528	207.398	0.555731	10.8262	0.000786251	0.679179	0.123245	264.545	0.513788	10.9259	0.000690338	0.108465	0.289304	165.875	0.515416	10.5957	0.000902244	0.112465	0.496587	49.0652	0.837925	9.8077	0.00160905	0.243255	7712
	1	270.204	193.911	31.3316	0.766499	7.9827	0.00916566	0.333027	1.85116	0.198994	199.872	0.54449	10.7829	0.000799312	0.691437	0.120452	239.573	0.531464	10.8521	0.000751514	0.104347	0.296858	162.353	0.541751	10.5831	0.000917286	0.120274	0.584397	53.2894	0.864266	9.95715	0.00155813	0.243604	7763
	1	326.601	254.092	63.3476	0.744009	8.46407	0.00759546	0.310405	1.87058	0.205155	189.671	0.596969	11.0882	0.000684663	0.700545	0.121513	228.463	0.558606	11.1155	0.000638674	0.112625	0.31807	174.278	0.547187	10.9395	0.000734477	0.115669	0.631489	53.3592	0.888621	10.2539	0.00119447	0.245692	12417
	1	465.902	361.454	82.9797	0.83651	9.09574	0.00470742	0.276835	1.91251	0.184632	154.315	0.619677	11.0161	0.000777406	0.72993	0.103504	172.69	0.580955	10.9456	0.000788313	0.133766	0.338994	201.955	0.579382	11.3302	0.000595682	0.113652	0.639285	44.8931	0.907705	10.247	0.00117179	0.255938	21275
	1	394.662	298.127	49.4602	0.849233	8.66868	0.00594914	0.308835	1.98039	0.218237	168.388	0.694707	11.2514	0.000588457	0.758774	0.110585	154.385	0.655085	10.8668	0.00077605	0.141262	0.338003	188.148	0.601654	11.1912	0.000648757	0.112148	0.736414	42.3608	0.933962	10.2611	0.00114199	0.268254	14920
	1	292.297	212.58	34.4845	0.798028	7.81722	0.0108593	0.368852	1.92651	0.201564	174.578	0.637241	10.6292	0.000848667	0.735811	0.106505	169.092	0.594619	10.5283	0.000873094	0.124512	0.326788	190.113	0.540087	10.6544	0.000807801	0.112122	0.710383	32.2005	0.946694	9.75775	0.00161013	0.270019	4392
	1	280.211	216.369	34.5897	0.807348	8.06729	0.00974345	0.347784	1.85207	0.207478	150.595	0.688984	10.9318	0.000690553	0.688738	0.123523	189.626	0.653823	10.9406	0.000691071	0.125621	0.29613	169.064	0.535664	10.7177	0.000842229	0.119362	0.637018	48.99	0.905327	10.1311	0.00131328	0.25261	8707
	1	337.768	254.424	55.0625	0.806241	8.17405	0.00801403	0.334303	1.89698	0.188656	164.603	0.585181	10.8001	0.000802573	0.718372	0.109608	190.576	0.569259	10.7443	0.000830648	0.125469	0.266279	150.12	0.509507	10.4665	0.00110659	0.132086	0.476874	43.6618	0.84625	9.74991	0.00181086	0.260173	8774
	1	331.197	247.883	55.3447	0.740003	8.56267	0.00601434	0.283506	1.94559	0.217374	225.635	0.570577	11.0792	0.000616802	0.732704	0.121281	231.73	0.543864	10.8806	0.000734584	0.114065	0.356818	194.063	0.609896	10.9094	0.000754914	0.112487	0.603095	73.3427	0.832477	10.2738	0.00114724	0.209883	8438
	1	269.839	202.043	36.8268	0.787337	7.932	0.00992581	0.340331	1.85918	0.20874	205.583	0.5474	10.7981	0.00073547	0.691525	0.126428	252.959	0.532928	10.8111	0.000733457	0.104217	0.33528	187.661	0.575609	10.7206	0.000788689	0.106395	0.632281	69.5307	0.84149	10.2622	0.00105199	0.200555	6079
	1	213.074	140.024	18.1909	0.726287	7.25998	0.0138874	0.386723	1.81686	0.212616	240.297	0.545464	11.0712	0.000626054	0.667877	0.134049	321.345	0.515797	11.1949	0.000559337	0.0892558	0.306382	187.943	0.516364	10.7511	0.00080603	0.107578	0.562399	59.8321	0.847458	10.1622	0.0012107	0.214491	8404
	1	490.082	436.143	141.377	0.849127	9.26217	0.00471734	0.264343	1.88741	0.202181	170.262	0.645826	10.9271	0.00082529	0.712714	0.113288	188.841	0.601881	10.8936	0.00077774	0.139489	0.312711	179.549	0.56851	10.9554	0.000761563	0.117152	0.668741	45.547	0.916745	10.1414	0.00126856	0.27347	11635
	1	324.582	257.767	43.2365	0.812194	8.26918	0.00905235	0.337167	1.93147	0.207987	199.371	0.615637	11.0912	0.000679748	0.734316	0.115524	200.536	0.586264	10.8912	0.000788691	0.125891	0.318858	211.629	0.509375	11.0142	0.000715035	0.108377	0.593677	46.4221	0.890457	10.0168	0.00150318	0.250523	10227
	1	190.25	111.812	8.97755	0.803254	6.55328	0.0208077	0.471748	1.90435	0.210595	212.121	0.586277	10.9211	0.000663318	0.718262	0.121564	224.592	0.587482	10.8239	0.000721217	0.1034	0.341243	228.775	0.512952	10.9277	0.000662965	0.0943708	0.668042	52.3392	0.898947	10.1216	0.00119118	0.233975	6158
	1	383.362	329.694	66.818	0.827946	8.59953	0.00804064	0.331349	1.82644	0.18727	135.255	0.646947	10.698	0.000910685	0.675085	0.114365	174.177	0.63163	10.9207	0.000714637	0.136767	0.292265	167.975	0.524726	10.6433	0.00101312	0.14127	0.64637	47.1607	0.911259	9.69974	0.00290862	0.291332	10030
	1	461.787	384.032	102.344	0.81611	9.25531	0.00453471	0.261074	1.86104	0.199439	148.193	0.666174	11.0016	0.000730261	0.694627	0.11626	181.763	0.631481	11.1014	0.000645248	0.129715	0.322317	171.753	0.590527	11.0578	0.000703093	0.117977	0.589113	53.6793	0.878769	10.3317	0.00110606	0.233954	15044
	1	302.963	231.847	52.88	0.774354	8.17636	0.00927091	0.32755	1.87304	0.219919	227.041	0.611242	11.197	0.00058684	0.694974	0.129171	265.482	0.576987	11.2189	0.000564482	0.104253	0.373278	228.637	0.628756	11.298	0.000526166	0.0971449	0.618029	85.8457	0.814067	10.5755	0.000864706	0.183485	9415
	1	309.063	227.647	38.9371	0.770293	8.34898	0.00735354	0.309153	1.88895	0.222545	237.888	0.595765	11.2587	0.000573532	0.707912	0.12721	261.703	0.554617	11.1528	0.000611656	0.111416	0.319707	179.963	0.568867	10.9802	0.000684393	0.113322	0.595273	61.9994	0.850547	10.3587	0.00100668	0.211255	10591
	1	228.506	156.231	22.776	0.768718	7.56206	0.0108731	0.348137	1.89882	0.229354	253.897	0.576772	10.9781	0.000627155	0.711371	0.130565	273.337	0.522868	10.8841	0.000664758	0.0973169	0.307427	174.958	0.505888	10.549	0.000885016	0.11097	0.587581	56.5409	0.87196	10.0765	0.00121511	0.22551	6303
	1	226.141	147.189	15.2505	0.782416	7.2886	0.0138828	0.398474	1.88512	0.187709	186.965	0.541045	10.7476	0.000819018	0.714466	0.10895	201.737	0.518397	10.7296	0.000814143	0.113284	0.313094	201.807	0.489743	10.8304	0.000753105	0.103616	0.561304	44.6222	0.887184	9.98743	0.00137386	0.243454	7783
	1	283.728	202.711	26.406	0.84412	7.91467	0.00926461	0.345273	1.90552	0.195149	158.783	0.619752	10.9982	0.000662923	0.71618	0.112867	175.864	0.608169	10.9159	0.000725814	0.12175	0.345212	183.79	0.623014	11.209	0.00057733	0.110663	0.692447	59.5016	0.894689	10.5323	0.000868985	0.206224	11457
	1	374.104	298.343	49.0086	0.850946	8.60769	0.00708898	0.319108	1.87456	0.199107	170.919	0.621518	11.1438	0.000672169	0.699368	0.119394	207.642	0.598975	11.1765	0.000664269	0.121909	0.380468	212.982	0.639886	11.4811	0.000519595	0.109653	0.623542	64.9385	0.8682	10.5526	0.000915874	0.217493	17321
	1	294.667	224.157	45.9376	0.775583	8.25282	0.00794069	0.315858	1.8801	0.214163	215.104	0.574125	11.084	0.000630799	0.699928	0.127283	251.523	0.54506	11.0434	0.000647514	0.107819	0.356069	218.455	0.567553	11.1497	0.000586824	0.0996012	0.67164	68.2363	0.871856	10.4784	0.000900916	0.199541	9388
	1	435.639	388.719	204.782	0.752448	8.85064	0.00606389	0.276366	1.89071	0.211287	223.629	0.579444	11.0135	0.000688672	0.707491	0.120995	251.002	0.537563	10.9941	0.000674427	0.114999	0.350061	216.351	0.556116	11.0198	0.000670765	0.111661	0.685097	68.1376	0.87361	10.3512	0.00107355	0.222353	8109
	1	373.142	294.156	90.1241	0.759237	8.84762	0.00555315	0.277731	1.93277	0.238701	250.067	0.625815	11.3614	0.000523641	0.726654	0.129028	243.41	0.587144	11.1052	0.000619495	0.115847	0.31788	181.72	0.550136	10.9095	0.000771246	0.114235	0.696446	66.466	0.882806	10.4633	0.000964756	0.222005	11131
	1	402.263	301.558	73.2597	0.734457	8.97078	0.00484821	0.267426	1.95779	0.229147	232.794	0.650709	11.3355	0.000564828	0.742612	0.117794	204.061	0.618226	11.0623	0.000650439	0.120506	0.308933	168.739	0.56748	10.9218	0.000758565	0.12014	0.646975	55.6255	0.888436	10.3213	0.00108602	0.237273	12404
	1	195.112	127.605	9.31529	0.805474	6.93831	0.0168662	0.439528	1.85033	0.198892	205.419	0.578826	10.653	0.000784637	0.691945	0.118881	229.315	0.571473	10.6633	0.000768583	0.103497	0.317693	219.745	0.483019	10.689	0.000759391	0.0976524	0.542004	54.6899	0.853959	9.88416	0.00140722	0.227042	4818
	1	233.465	171.693	27.1151	0.802674	7.31802	0.0143239	0.376916	1.90157	0.221045	208.659	0.612451	10.4814	0.000822869	0.708774	0.125889	201.527	0.6233	10.344	0.000935394	0.110883	0.331068	197.681	0.551506	10.3862	0.000898211	0.102084	0.800101	63.4205	0.911736	9.68416	0.00176354	0.233943	2840
	1	513.469	498.509	154.017	0.865349	9.1078	0.0066051	0.302878	1.84886	0.193449	144.26	0.658212	10.9374	0.00083218	0.687663	0.116725	179.137	0.623513	11.0458	0.000718217	0.134929	0.311523	164.15	0.581503	11.0047	0.000752444	0.126397	0.580627	44.8391	0.891016	10.2375	0.0012159	0.247758	15785
	1	283.783	216.662	51.3405	0.803607	7.91026	0.0104576	0.357583	1.85053	0.209023	198.642	0.599034	11.2572	0.000606445	0.685468	0.125927	239.59	0.5714	11.312	0.000570705	0.109795	0.331315	209.524	0.537502	11.2525	0.000598639	0.105296	0.595246	56.3097	0.864551	10.3863	0.00101601	0.217879	15466
	1	312.307	242.736	59.9125	0.791736	8.12074	0.00955456	0.340686	1.88184	0.235695	256.959	0.620473	11.5653	0.000469469	0.697797	0.137186	289.539	0.594943	11.49	0.000496448	0.101516	0.337752	246.48	0.493863	11.345	0.00055173	0.0956539	0.646847	79.9038	0.847866	10.6825	0.000823313	0.196186	14472
	1	276.827	203.979	33.8633	0.786415	7.95147	0.00998088	0.347352	1.89863	0.242233	253.039	0.638089	11.4925	0.000481806	0.706549	0.136865	278.486	0.604106	11.3468	0.000532749	0.104898	0.333442	214.776	0.545963	11.1934	0.000600802	0.10217	0.68503	72.0459	0.872746	10.5252	0.000921003	0.211835	12557
	1	329.392	291.28	55.9641	0.861169	8.23985	0.0103986	0.33925	1.92846	0.246296	294.424	0.585119	11.4936	0.000487505	0.721411	0.13434	267.222	0.556318	11.2377	0.000574477	0.110304	0.322286	214.219	0.499416	11.0546	0.000692538	0.109893	0.683125	63.1649	0.891124	10.4256	0.000994171	0.228516	11405
	1	174.444	112.137	11.4437	0.813912	6.58439	0.0202028	0.454357	1.87278	0.241126	275.386	0.585314	11.0991	0.000621256	0.699725	0.13611	292.334	0.553807	11.0376	0.000619278	0.0909272	0.334159	243.704	0.484297	10.931	0.000671858	0.0934371	0.60009	71.8758	0.839209	10.2635	0.00110451	0.203286	6851
	1	139.974	78.2405	5.01305	0.710175	5.72657	0.0299605	0.49736	1.87663	0.223757	229.402	0.543038	9.25002	0.00176347	0.69974	0.131989	265.371	0.523691	9.23093	0.00179618	0.0879178	0.327955	248.213	0.463192	9.17541	0.00188351	0.087652	0.678619	62.9583	0.87936	8.94851	0.00230118	0.194438	1235
	1	332.483	359.977	151.241	0.848659	7.28846	0.0195196	0.404944	1.77693	0.196203	194.818	0.527931	10.3744	0.000958186	0.642254	0.126061	269.24	0.511008	10.5381	0.000840938	0.108046	0.311606	191.817	0.501215	10.2932	0.00105572	0.117605	0.579305	63.9549	0.847192	9.49655	0.00233593	0.242474	3191
	1	224.409	154.78	20.1634	0.75709	7.32646	0.0136098	0.386052	1.81641	0.207593	184.529	0.629637	11.1795	0.0005978	0.665716	0.127591	235.749	0.600646	11.3506	0.000517979	0.104776	0.318814	211.001	0.509192	11.1855	0.000598449	0.100051	0.641941	63.0945	0.87289	10.4774	0.000936317	0.210213	11996
	1	220.451	162.844	22.8267	0.775331	7.33847	0.0160875	0.404346	1.87977	0.249322	274.12	0.637103	11.5794	0.0004509	0.693041	0.143643	286.671	0.628508	11.4748	0.000479834	0.0982752	0.33986	227.197	0.528491	11.2824	0.000554955	0.0984129	0.645002	74.0791	0.854025	10.6071	0.000841109	0.196313	12506
	1	218.615	170.625	23.9067	0.843017	7.19003	0.0179665	0.414667	1.88355	0.250898	287.978	0.634614	11.516	0.000453773	0.692973	0.144674	311.767	0.60006	11.4196	0.000481695	0.0956452	0.371095	301.77	0.487148	11.4214	0.000486138	0.0862158	0.656428	88.6053	0.835798	10.6628	0.000796253	0.183532	9456
	1	238.848	206.304	43.4784	0.853225	7.31969	0.0163936	0.385911	1.95751	0.256767	313.155	0.567958	10.7843	0.000666198	0.732224	0.141349	284.472	0.550725	10.4514	0.000908753	0.10521	0.366553	274.543	0.466104	10.6314	0.000758298	0.0938532	0.612118	91.4775	0.796289	10.2037	0.0010458	0.171941	3309
	2	221.274	114.983	6.1331	0.709278	5.12014	0.0370171	0.468568	1.92631	0.190928	164.932	0.638017	6.01112	0.0163213	0.732756	0.0998861	124.768	0.665384	5.95398	0.0171793	0.114865	0.239517	121.97	0.577199	5.95351	0.0170474	0.136799	0.349249	13.822	0.904361	5.63083	0.0227241	0.327607	150
	2	315.355	191.628	16.4394	0.812713	7.4286	0.00962434	0.357686	1.94327	0.161517	114.697	0.586757	9.25311	0.00185451	0.749123	0.0854935	117.733	0.538913	9.18776	0.00200713	0.137362	0.292278	157.693	0.575807	9.26464	0.00189704	0.121141	0.552245	22.912	0.938492	8.57621	0.00342164	0.318445	888
	2	185.391	89.8313	5.80201	0.747216	6.20013	0.0234448	0.469894	1.83863	0.154869	114.013	0.558088	9.51184	0.00168593	0.68779	0.093911	151.759	0.515063	9.72463	0.00138749	0.112167	0.335467	193.867	0.574798	9.90939	0.00121221	0.108509	0.536555	28.6226	0.913305	9.10962	0.0022777	0.255842	1655
	2	272.653	140.575	15.5927	0.261126	4.26495	0.0546016	0.283503	2.05484	0.136331	123.771	0.335886	4.39421	0.0487472	0.807538	0.0654352	77.2378	0.358653	4.41466	0.0479311	0.091462	0.242917	96.9812	0.406531	4.37617	0.0494998	0.151937	0.673107	9.1829	0.89176	4.13755	0.0625346	0.294154	31
	2	343.647	196.371	18.6486	0.828449	7.2162	0.0103624	0.341577	2.00684	0.145572	74.5383	0.616814	8.28756	0.00368	0.790082	0.0697258	51.8037	0.626699	8.16413	0.0040884	0.177488	0.227366	58.03	0.681271	8.23824	0.00382841	0.156779	0.592464	12.2857	0.968244	7.72043	0.00650431	0.324674	501
	2	244.144	146.317	17.5073	0.620071	5.03266	0.0332662	0.290491	1.8651	0.160883	203.735	0.221427	5.28944	0.0286569	0.70418	0.0860594	181.514	0.233496	5.34724	0.0264677	0.117422	0.198895	83.1944	0.496573	5.3586	0.0257147	0.138494	0.446035	27.4772	0.851129	4.98936	0.0360342	0.357104	126
	2	314.745	168.58	16.634	0.713467	7.52186	0.00781185	0.342179	1.95993	0.168214	106.151	0.656814	9.63338	0.00155903	0.755969	0.0863523	102.016	0.619593	9.57482	0.0015951	0.148245	0.292335	148.788	0.584209	9.70084	0.00148816	0.124275	0.558088	23.6494	0.941322	8.82373	0.00323166	0.332164	1644
	2	313.624	197.796	22.3298	0.76672	7.02136	0.0123958	0.384168	1.9314	0.170439	116.147	0.612782	8.87258	0.00248612	0.737715	0.0909771	127.622	0.55362	8.90321	0.00241194	0.143602	0.24743	158.881	0.437458	8.67579	0.00293837	0.164827	0.51201	17.6786	0.941748	7.70706	0.00722428	0.385997	822
	2	277.154	144.088	6.36791	0.84607	6.99974	0.011986	0.433367	1.9303	0.137232	89.1494	0.547055	9.71093	0.00167816	0.746128	0.0727021	82.3097	0.539985	9.63589	0.00175076	0.152144	0.278894	99.1084	0.669792	9.95531	0.00138188	0.146255	0.441802	13.4251	0.953289	8.62861	0.00404637	0.36236	2913
	2	275.173	171.394	28.2609	0.721624	6.80183	0.0127271	0.36474	2.02455	0.198367	162.494	0.598309	8.16614	0.00367812	0.784364	0.096655	133.411	0.567275	7.94859	0.00451471	0.13039	0.307519	135.315	0.713649	8.15305	0.00372861	0.116266	0.48994	31.2519	0.897585	7.7717	0.0053191	0.275386	452
	2	352.811	264.258	81.1447	0.807557	7.34561	0.00986296	0.347293	1.98983	0.178863	132.935	0.540432	8.99444	0.00228715	0.770085	0.0937889	122.276	0.537769	8.84984	0.00256815	0.150088	0.267884	114.22	0.604523	8.93994	0.00238066	0.138742	0.567289	20.469	0.94198	8.51425	0.00337766	0.301137	842
	2	209.705	90.7419	6.01038	0.620857	5.69504	0.0237175	0.428991	1.90131	0.196161	139.445	0.652638	6.94476	0.00838704	0.719161	0.105794	140.355	0.607764	6.94514	0.00843673	0.111821	0.295689	153.327	0.581376	6.90333	0.008739	0.115781	0.857025	24.9535	0.968641	6.57648	0.0119827	0.30497	342
	2	696.924	554.713	107.783	0.908219	8.60902	0.00387003	0.25927	2.06355	0.180208	75.9616	0.773996	9.17457	0.0021356	0.80784	0.0826028	54.2165	0.78476	8.71784	0.0032801	0.216932	0.265192	84.5248	0.692602	9.16228	0.00213973	0.14259	0.438802	12.2495	0.953706	7.94645	0.00693757	0.391219	1033
	2	556.973	425.165	77.7456	0.822722	8.87291	0.00411916	0.259534	1.8097	0.130679	62.6881	0.66199	9.27684	0.00222725	0.677887	0.0794713	86.9583	0.645617	9.55331	0.00175491	0.16802	0.268331	98.6542	0.667719	9.73158	0.00156284	0.146801	0.378881	15.9897	0.908094	8.16884	0.00558646	0.383002	1688
	2	608.372	566.865	143.48	0.907139	8.77467	0.00521279	0.29361	1.8189	0.144082	96.3808	0.646728	9.64266	0.00225167	0.686991	0.0871588	136.882	0.60804	9.8992	0.00173649	0.167472	0.241956	119.744	0.53359	9.72144	0.00211302	0.184099	0.496568	27.5906	0.897206	9.1559	0.00310635	0.327162	3632
	2	225.517	118.275	12.2507	0.681324	6.64228	0.0135077	0.353733	2.02053	0.191767	152.921	0.476011	8.05286	0.00407314	0.778397	0.0991798	139.304	0.446655	7.97494	0.00432695	0.118647	0.350941	251.015	0.537602	8.19426	0.00356014	0.109726	0.583196	51.1884	0.83756	7.8208	0.00500537	0.203611	505
	2	796.971	613.019	72.3209	0.928019	9.63936	0.00233322	0.23625	2.20276	0.195338	122.228	0.72919	10.4022	0.00097985	0.854096	0.0698585	57.9855	0.712215	9.36178	0.00216573	0.210445	0.305945	107.736	0.709949	10.3424	0.00102749	0.142222	0.91918	13.9802	0.984043	8.97199	0.00407217	0.40583	3458
	2	328.967	178.068	27.2777	0.611813	8.02537	0.00579895	0.293188	1.87706	0.157786	117.759	0.589218	9.72766	0.00147505	0.717351	0.0911051	144.913	0.558488	9.79034	0.00136602	0.130714	0.309407	179.35	0.543247	9.78238	0.00142475	0.132027	0.540052	27.0297	0.918644	9.14006	0.00231878	0.268976	1913
	2	782.579	673.873	158.836	0.886996	9.57893	0.00229774	0.204413	1.98197	0.176969	101.749	0.712321	9.71822	0.00172664	0.764145	0.0918913	98.8972	0.712431	9.53887	0.00194694	0.192843	0.337844	159.563	0.648379	10.0289	0.00134134	0.146976	0.571788	27.8208	0.915536	9.01733	0.00298553	0.32907	2164
	2	492.029	332.82	57.6285	0.775587	8.64912	0.00438672	0.266518	2.01809	0.18189	127.118	0.654007	9.97815	0.0012429	0.783122	0.0866234	110.119	0.619882	9.73944	0.0014535	0.152049	0.323308	145.338	0.624492	10.0012	0.00120544	0.130042	0.547565	21.4163	0.937651	8.90152	0.0030875	0.32329	2178
	2	379.892	195.332	14.4133	0.776134	7.61752	0.00663789	0.318062	2.09462	0.190413	117.174	0.677187	8.99993	0.00222291	0.812654	0.0829678	62.3047	0.697195	8.66982	0.00302654	0.159545	0.302401	109.969	0.651477	8.99411	0.00227283	0.126739	0.761006	10.7826	0.984009	8.19837	0.00458418	0.390408	806
	2	577.855	445.619	64.9988	0.918531	8.80628	0.00436188	0.278586	1.99786	0.190608	108.002	0.727386	10.1845	0.00129844	0.768505	0.0924571	95.9521	0.699088	10.0329	0.00132053	0.177024	0.310236	175.913	0.614899	10.3329	0.00113203	0.136637	0.611023	31.8332	0.930448	9.42486	0.00210857	0.326048	3148
	2	261.485	125.868	5.95241	0.755623	6.55167	0.0138674	0.419125	1.99595	0.180642	129.298	0.631336	8.8544	0.00237747	0.767668	0.0928493	99.6939	0.668523	8.7292	0.00262786	0.123073	0.311445	137.303	0.680188	8.84122	0.00239273	0.111614	0.581191	23.6396	0.94058	7.97566	0.00497152	0.30571	574
	2	412.05	276.249	75.3889	0.683902	7.66584	0.00675835	0.239263	2.01214	0.20253	143.679	0.726026	8.57643	0.00300636	0.78127	0.0884939	95.3907	0.701617	8.50008	0.0031609	0.128112	0.238816	119.238	0.502068	8.2615	0.00401064	0.166305	0.44178	31.7486	0.871407	8.1621	0.00426539	0.27394	464
	2	436.677	263.918	62.8083	0.690079	8.10659	0.00487792	0.247419	2.018	0.167883	101.265	0.716162	8.85285	0.00259394	0.787996	0.0776537	72.7183	0.686322	8.69949	0.00286678	0.174676	0.236668	97.5205	0.555848	8.56476	0.00329791	0.180708	0.567104	35.6753	0.901487	8.22933	0.0044325	0.341432	855
	2	502.343	334.386	63.1791	0.764379	8.58107	0.00366339	0.237046	2.03687	0.183701	114.316	0.684467	9.241	0.00192246	0.795279	0.086533	89.8158	0.653364	8.99391	0.00232003	0.168901	0.318803	115.171	0.737971	9.30243	0.00180593	0.124925	0.481722	20.1596	0.910262	8.4062	0.0038432	0.306402	1023
	2	540.334	388.061	129.639	0.763485	8.89664	0.00376569	0.234625	2.09327	0.137955	113.051	0.443201	9.50775	0.00186615	0.822453	0.0615936	82.0215	0.435221	9.15765	0.00240981	0.168815	0.311744	167.57	0.593798	9.98198	0.00125611	0.126695	0.456665	15.9928	0.935504	8.75393	0.00313675	0.310271	1773
	2	445.439	260.817	34.986	0.83069	8.22335	0.00479364	0.283934	2.10771	0.171639	116.598	0.632854	9.43614	0.00174197	0.824156	0.0686238	73.2603	0.562139	9.03453	0.0023969	0.172665	0.290163	129.97	0.627611	9.42274	0.0018175	0.140283	0.609393	20.4918	0.954648	8.36282	0.00497401	0.360799	1441
	2	282.07	184.088	21.3549	0.844306	6.37868	0.0168875	0.331919	2.17722	0.217999	227.506	0.404423	7.24881	0.00703973	0.836759	0.0822837	115.999	0.263006	7.1523	0.00767072	0.155364	0.371293	203.397	0.516299	7.26396	0.0068777	0.114749	0.658237	30.7806	0.927174	7.12886	0.00814173	0.269093	258
	2	221.881	115.771	7.49423	0.753657	6.32307	0.0166491	0.408042	1.972	0.158397	130.444	0.462981	7.76631	0.0050594	0.756813	0.0800481	92.9947	0.524911	7.7969	0.00488723	0.136898	0.300447	97.8705	0.691372	7.79965	0.00495052	0.15652	0.412584	11.1306	0.936462	6.58346	0.0151617	0.402231	294
	2	209.492	112.744	5.98734	0.738484	5.99971	0.0188064	0.401737	2.03042	0.218712	190.283	0.573393	7.17368	0.00728057	0.783478	0.10573	152.61	0.506471	7.01862	0.00845279	0.148214	0.249317	123.738	0.429345	7.06406	0.00800955	0.153199	0.629662	30.3828	0.923981	6.83031	0.0100924	0.260472	226
	2	313.797	176.889	19.9315	0.670784	7.46321	0.00875141	0.31698	2.04514	0.176249	165.814	0.513342	9.07431	0.0020788	0.79726	0.0833428	127.197	0.502139	8.89628	0.00242913	0.126868	0.281054	162.564	0.497364	8.94741	0.00231965	0.122081	0.407261	30.1181	0.867193	8.23733	0.00409821	0.293772	837
	2	448.925	284.923	40.1399	0.790401	8.48492	0.00426291	0.252206	2.18338	0.212217	170.228	0.638949	9.73414	0.00135933	0.849639	0.0795577	90.6336	0.572434	9.05775	0.00240235	0.181356	0.322833	167.99	0.601014	9.6954	0.00141405	0.118848	0.43472	27.1584	0.912205	8.18823	0.00611773	0.31947	1304
	2	287.58	171.702	16.57	0.776603	7.38507	0.010471	0.370857	2.00295	0.231227	208.533	0.707342	9.70296	0.00138546	0.762894	0.118295	208.281	0.714071	9.51167	0.00164314	0.135497	0.352127	302.804	0.504391	9.67303	0.0014539	0.112011	0.599051	39.0892	0.907458	8.77815	0.00312421	0.280839	1324
	2	214.138	128.471	11.1081	0.75957	6.59695	0.0169335	0.401089	1.97915	0.194956	202.104	0.550404	8.82119	0.00243085	0.753267	0.0974858	140.376	0.484473	8.74921	0.00257572	0.10989	0.368953	214.674	0.605569	8.88893	0.00232011	0.110187	0.445459	37.2414	0.842655	7.97172	0.00529504	0.272743	613
	2	540.662	401.81	73.8756	0.778337	7.80883	0.00568443	0.213486	2.09402	0.210523	140.284	0.756798	8.33965	0.00338896	0.810823	0.08552	76.0488	0.711039	8.20677	0.0038064	0.175942	0.241605	85.1465	0.594167	8.16692	0.00390382	0.150383	0.506511	12.354	0.956794	7.77063	0.00538143	0.320101	306
	2	263.379	184.719	28.1097	0.758207	6.63724	0.014243	0.357986	2.01916	0.207658	171.161	0.526082	7.85354	0.00466443	0.777101	0.111652	151.291	0.528423	7.6904	0.00536628	0.128254	0.326928	227.59	0.48026	7.86838	0.00457391	0.127196	0.446485	31.5104	0.848104	7.10757	0.00919715	0.294173	321
	2	156.649	95.5568	8.70097	0.688671	6.06101	0.0226491	0.424735	1.9659	0.235967	278.034	0.523694	8.10648	0.00386257	0.739243	0.128262	211.367	0.610784	8.04683	0.00406811	0.116298	0.348476	226.423	0.517819	8.08635	0.00388115	0.107241	0.503821	34.2621	0.894498	7.80862	0.00505199	0.234048	512
	2	314.719	225.365	32.6987	0.788443	7.36646	0.0100859	0.346999	2.07613	0.267104	234.566	0.772039	9.20947	0.00184072	0.785315	0.118692	155.476	0.779066	9.03785	0.00215568	0.139347	0.372187	260.599	0.532002	9.12476	0.00197843	0.113561	0.647494	56.3246	0.897132	8.68107	0.00314678	0.270749	942
	2	305.793	167.887	8.34445	0.800414	6.8144	0.0110654	0.378977	2.11461	0.168269	181.707	0.368327	8.13119	0.0038399	0.827478	0.0759874	108.005	0.393109	7.94584	0.00464228	0.154586	0.302582	149.984	0.556597	8.12359	0.00394656	0.116623	0.43213	22.2582	0.887644	7.53097	0.00640098	0.277646	349
	2	85.7467	34.7295	1.27999	0.721191	2.78788	0.174269	0.718362	1.85274	0.224358	190.527	0.584447	4.2758	0.0528374	0.688717	0.133543	188.417	0.649573	4.26191	0.0530303	0.112136	0.276654	180.615	0.423826	4.30358	0.0512942	0.0628863	0.466227	49.9533	0.760275	4.16406	0.0578377	0.232873	76
	2	81.5768	32.2064	1.22321	0.324852	2.90747	0.153894	0.638393	1.86034	0.206365	321.33	0.119863	3.9283	0.0795068	0.695424	0.129159	349.414	0.0863435	3.9283	0.0795068	0.0415238	0.356425	149.568	0.602015	3.88961	0.0810126	0.0731213	0.706458	48.3839	0.909984	3.69318	0.10174	0.259388	70
	2	238.304	125.431	5.98879	0.754147	4.47297	0.0495846	0.442009	2.16542	0.147352	231.084	0.0409981	4.84634	0.0364304	0.856288	0.0583568	84.0373	0.164147	4.83538	0.036658	0.124723	0.220659	114.744	-0.0704976	4.87713	0.0354934	0.115784	0.319088	11.7418	0.736196	4.36334	0.058535	0.428513	46
	2	210.826	119.497	13.0167	0.581925	5.49033	0.0270241	0.360365	2.06621	0.206503	233.954	0.457691	6.17817	0.0139575	0.801192	0.102871	161.75	0.51581	6.08824	0.0153533	0.115716	0.37395	274.042	0.406001	6.19658	0.0137321	0.0776586	0.887963	77.9454	0.911076	5.94175	0.0174828	0.229835	144
	2	87.587	26.9739	0.463401	0.514892	2.60223	0.202016	0.788299	1.80447	0.154412	165.29	0.225323	5.03222	0.0320243	0.676521	0.097918	202.894	0.2454	5.05752	0.0308913	0.0981089	0.272479	162.904	0.317435	5.06488	0.0308643	0.0996619	0.516583	17.4689	0.908719	4.81551	0.0430272	0.303044	92
	2	183.921	96.9106	3.66667	0.744243	4.75868	0.0440893	0.516115	1.99886	0.158677	154.491	0.478387	5.55723	0.0218254	0.773095	0.0813466	136.638	0.423031	5.5077	0.0231275	0.111378	0.269693	68.0387	0.659377	5.59145	0.0210592	0.133368	0.653146	31.9286	0.927799	5.38121	0.0256032	0.257047	109
	2	204.77	93.5421	6.06925	0.576855	5.04024	0.0347927	0.403009	2.0047	0.183743	193.861	0.397114	5.70261	0.0199954	0.772757	0.0902416	163.242	0.36376	5.7379	0.0198285	0.124886	0.316157	227.652	0.526945	5.78972	0.0186963	0.0868419	0.719486	79.464	0.843791	5.76951	0.0188779	0.155204	92
	2	354.017	193.574	21.3021	0.720363	7.60424	0.00765126	0.288105	2.15197	0.197048	254.622	0.493888	9.55743	0.00148437	0.830844	0.0844567	150.168	0.526143	9.1801	0.00207781	0.131839	0.389678	219.281	0.651733	9.55233	0.00151169	0.105349	0.424725	59.8255	0.719496	8.7507	0.00300746	0.201762	805
	2	522.658	303.36	50.6605	0.736053	8.18722	0.00476175	0.246755	2.24998	0.195652	209.166	0.548278	8.92956	0.00231054	0.873315	0.063615	61.9924	0.595968	8.56957	0.00308565	0.171146	0.325151	153.187	0.685767	8.93638	0.00230231	0.132931	0.745745	47.8992	0.938018	8.44627	0.00368847	0.283025	579
	2	334.071	212.813	21.4912	0.778529	7.31956	0.0077627	0.30304	2.2562	0.203951	230.995	0.316225	8.13037	0.00383608	0.873853	0.076549	70.1067	0.450223	7.5909	0.00623868	0.164583	0.309961	153.024	0.512326	8.1294	0.00380573	0.101934	0.368873	36.7116	0.698337	7.52983	0.00644533	0.219049	358
	2	148.686	73.0172	5.4711	0.677086	4.7513	0.0466368	0.498617	2.07392	0.221729	250.409	0.406842	6.11907	0.0150029	0.794497	0.111517	183.974	0.475438	6.12112	0.0147644	0.0907535	0.35879	223.806	0.547966	6.17319	0.0140872	0.0973825	0.53136	46.7163	0.737103	6.06956	0.0155949	0.185208	131
	2	147.527	78.6092	6.88347	0.688596	4.56653	0.0589577	0.585085	2.00714	0.213665	171.966	0.528819	6.40637	0.012237	0.767201	0.113801	142.224	0.513449	6.3929	0.0123698	0.109226	0.321755	143.861	0.721389	6.36772	0.0126625	0.122198	0.4414	25.95	0.857694	6.26674	0.0138464	0.264363	159
	2	184.861	104.474	11.2658	0.645809	6.36082	0.0185215	0.405796	1.9121	0.215853	202.293	0.610144	9.41609	0.00165729	0.718362	0.119593	234.527	0.562655	9.44952	0.00158405	0.100944	0.321367	217.408	0.530324	9.36045	0.00170965	0.105321	0.447768	32.5619	0.873423	8.66709	0.00304894	0.22636	914
	2	115.478	49.5406	2.10764	0.473027	2.327	0.229154	0.666181	2.08915	0.249255	565.024	0.377725	3.88767	0.069946	0.803462	0.104121	274.317	0.412502	3.91544	0.0684028	0.0578896	0.251051	154.901	0.29204	3.91544	0.0684028	0.0934088	0.435039	28.1826	0.767636	3.80642	0.0768991	0.226684	62
	2	122.659	54.973	2.8158	0.619546	4.78319	0.0455828	0.537138	1.95532	0.197776	226.232	0.402698	7.12159	0.00760562	0.745118	0.109297	183.601	0.451041	7.13758	0.00749931	0.0963617	0.244989	76.6175	0.607282	7.05623	0.00802894	0.123003	0.515312	23.1173	0.935305	6.99485	0.00842993	0.258176	312
	2	197.538	140.799	8.79414	0.822825	6.77418	0.0152051	0.414513	1.93279	0.175692	152.792	0.408653	8.88649	0.00242641	0.738557	0.102326	166.051	0.418249	8.74648	0.00275906	0.133428	0.239925	74.8918	0.563751	8.53072	0.00322116	0.155065	0.313497	13.6998	0.846549	7.54216	0.00757048	0.336684	774
	2	123.688	60.4944	2.51354	0.702866	5.11201	0.0388222	0.547813	1.92552	0.177578	180.1	0.466765	7.2667	0.00696897	0.741189	0.102874	181.786	0.519431	7.23426	0.00713359	0.131099	0.207525	77.2425	0.44428	7.09129	0.00807326	0.142725	0.525008	47.466	0.871983	6.88402	0.0107575	0.253451	314
	2	155.136	73.9937	5.25786	0.726239	5.45835	0.0328016	0.52579	1.89035	0.192402	172.423	0.56954	9.10181	0.00203833	0.712518	0.112193	198.371	0.57238	9.1578	0.00193572	0.100864	0.287655	144.087	0.596331	9.12638	0.00199113	0.120379	0.748168	77.0321	0.88465	8.68065	0.00334666	0.231567	923
	2	87.3743	31.2152	1.39796	0.38772	3.61419	0.111536	0.654445	1.81632	0.188952	314.456	0.143386	6.60293	0.0108156	0.678771	0.120153	356.693	0.156868	6.62224	0.0105662	0.0805596	0.217545	108.516	0.391232	6.54275	0.0113301	0.140689	0.48883	30.1497	0.834733	6.3111	0.0141875	0.255516	191
	2	102.412	43.9561	1.11574	0.538281	3.71227	0.0959218	0.680324	1.87311	0.198183	168.595	0.308128	5.75424	0.0188966	0.701914	0.119088	174.25	0.282425	5.75569	0.0188472	0.0811224	0.276705	163.626	0.453627	5.71576	0.0196319	0.142067	0.774253	47.9126	0.939228	5.5543	0.0223958	0.307171	192
	2	234.906	122.791	7.44634	0.738623	6.66066	0.0138039	0.406653	1.98745	0.162411	143.883	0.469485	9.02875	0.00220639	0.764779	0.0825457	119.303	0.444907	8.92409	0.00238767	0.131743	0.21747	59.5139	0.676291	8.75247	0.00273449	0.16093	0.312177	14.2792	0.890959	7.86816	0.00615496	0.327274	772
	2	126.05	57.2403	2.9863	0.578127	5.00922	0.0429203	0.539119	1.88173	0.181264	219.844	0.362814	8.08678	0.00396076	0.714875	0.10605	228.932	0.36495	8.09393	0.00391861	0.0845846	0.221488	99.9849	0.442502	7.99238	0.00427798	0.122106	0.339416	17.2439	0.862848	7.4198	0.00697243	0.267576	456
	2	270.149	192.738	21.8742	0.820663	7.21492	0.0131306	0.349442	1.82652	0.16731	131.941	0.609681	9.20873	0.00200237	0.682672	0.102407	167.892	0.573457	9.24559	0.00192082	0.129092	0.241544	91.697	0.627723	9.07448	0.00222548	0.156961	0.361902	17.6841	0.918295	7.68007	0.00838604	0.331267	1105
	2	168.4	127.255	8.94056	0.865784	5.25135	0.0411778	0.439902	1.90643	0.194727	267.126	0.276421	6.27307	0.0135545	0.72418	0.107557	271.836	0.258536	6.29878	0.013084	0.0903752	0.254681	124.433	0.484592	6.2592	0.0136673	0.127429	0.711034	35.3737	0.929607	6.18817	0.0146893	0.186672	158
	2	99.3906	48.0286	2.57083	-0.0225957	2.52713	0.191285	0.499583	1.88789	0.237074	180.521	0.194581	2.87296	0.139583	0.708591	0.141986	221.908	0.154727	2.82296	0.144583	0.127787	0.252357	103.304	0.088899	2.87296	0.139583	0.122936	0.377349	14.1417	0.906153	2.78963	0.153472	0.19657	24
	2	127.938	59.3403	1.51726	0.271169	2.29982	0.235175	0.608512	2.0165	0.233837	191.171	0.131724	3.27856	0.10994	0.771774	0.142303	238.484	0.0898407	3.33689	0.103413	0.156711	0.23605	82.8208	0.263161	3.42856	0.0949405	0.121436	0.433472	52.8435	0.467853	3.39285	0.0974915	0.147003	18
	2	219.492	106.231	5.07389	0.788182	6.4345	0.0172839	0.448879	1.98647	0.168909	139.761	0.551056	9.5828	0.00158033	0.772477	0.0857412	110.045	0.552361	9.43133	0.00176432	0.13362	0.221093	87.4565	0.554278	9.28741	0.00202466	0.14165	0.485051	19.1971	0.92404	8.68066	0.00334982	0.310452	1588
	2	92.4813	34.0316	1.5506	0.361134	3.59819	0.10595	0.630078	1.92717	0.209857	344.616	0.256991	5.64496	0.0209343	0.729833	0.113914	351.189	0.308413	5.68454	0.0205437	0.0974967	0.329404	172.471	0.607732	5.66419	0.0205645	0.0780082	0.676101	22.3162	0.944538	5.43858	0.0254175	0.321514	147
	2	113.063	50.2996	0.971674	0.724032	3.55064	0.110981	0.686096	1.89119	0.184658	254.305	0.187513	5.70204	0.0201963	0.719864	0.101769	236.586	0.229055	5.76713	0.0187538	0.0770605	0.253448	87.8858	0.6283	5.69052	0.0200656	0.153512	0.723955	20.5872	0.962682	5.49003	0.0247728	0.318693	145
	2	78.7783	29.5934	1.26786	0.282299	3.06664	0.123764	0.564286	1.86187	0.204547	204.415	-0.0956869	3.63041	0.0854592	0.702402	0.126706	195.804	0.00800618	3.67059	0.0823103	0.112929	0.320059	137.103	0.432553	3.63934	0.0881696	0.126938	0.618609	31.558	0.896828	3.70184	0.0803571	0.117497	53
	2	131.941	66.3104	2.18237	0.80931	4.8675	0.0444023	0.579141	1.97049	0.234676	290.815	0.496236	6.8182	0.00903003	0.741345	0.126951	227.203	0.520918	6.7557	0.00963869	0.11326	0.365175	168.299	0.64529	6.76978	0.00946364	0.0972411	0.744602	55.1149	0.917536	6.58516	0.0114326	0.219121	314
	2	221.99	143.828	11.9681	0.778008	7.0533	0.0122625	0.384214	1.99635	0.204224	167.94	0.56228	9.43056	0.00166797	0.759184	0.108281	139.579	0.539267	9.23844	0.00198461	0.139185	0.360229	100.869	0.767216	9.3085	0.00187997	0.166035	0.554943	20.762	0.939269	8.59322	0.00348269	0.300489	1253
	2	253.561	160.851	9.02701	0.852935	7.07441	0.0108305	0.39949	2.01362	0.226088	175.357	0.639451	9.05513	0.00205597	0.768877	0.115436	137.299	0.647914	8.72089	0.00280013	0.139418	0.307055	95.1143	0.750163	8.86165	0.00242074	0.141456	0.790429	27.3666	0.960171	8.45994	0.00344281	0.269778	910
	2	362.067	164.664	13.6927	0.734297	7.27893	0.00797757	0.297535	2.13337	0.161124	152.878	0.481209	8.35089	0.00334278	0.840322	0.0658141	74.0873	0.541437	7.9979	0.00461269	0.163368	0.233452	60.5647	0.716878	8.13588	0.00405938	0.174897	0.518447	18.0217	0.924459	7.43324	0.00832821	0.340761	470
	2	148.213	62.7979	3.23112	0.498357	4.06436	0.0710317	0.529301	1.97479	0.154296	189.45	0.0166733	5.22891	0.0294043	0.763954	0.0848426	219.68	-0.0207348	5.22997	0.0294231	0.0606521	0.284431	179.53	0.269214	5.30295	0.0286803	0.0997123	0.464069	19.3746	0.853735	5.07058	0.0346975	0.226885	101
	2	327.937	183.109	21.6043	0.687803	7.67561	0.00754809	0.29991	1.86896	0.144674	105.907	0.588914	9.56494	0.00164964	0.711695	0.0818616	126.257	0.517081	9.67914	0.00149771	0.13072	0.259344	110.777	0.643424	9.57638	0.00167398	0.159993	0.177325	11.562	0.703347	7.4403	0.00811087	0.347803	1641
	2	121.013	47.5019	2.08929	0.469041	2.90842	0.147038	0.536029	1.99611	0.231208	503.125	-0.0532979	3.34889	0.104663	0.760669	0.117051	403.476	-0.033721	3.39056	0.10119	0.0390699	0.277892	129.649	0.273365	3.35485	0.103741	0.129079	0.477134	22.4702	0.748618	3.34889	0.104663	0.197526	56
	2	120.686	50.3038	2.38819	0.570791	3.66915	0.0955419	0.534469	1.87172	0.176609	163.159	0.263964	4.83314	0.0393888	0.710724	0.109499	228.087	0.249182	4.83106	0.0385468	0.0907839	0.246005	80.5988	0.558583	4.77573	0.0414396	0.147268	0.261032	25.0856	0.531652	4.73846	0.0406044	0.197571	74
	2	186.339	118.029	7.60359	0.862085	6.4428	0.0221153	0.488671	1.91863	0.188609	183.922	0.494441	10.2555	0.00107404	0.730028	0.107911	190.148	0.515513	10.1336	0.00118647	0.117176	0.293025	123.599	0.63254	10.0378	0.00129592	0.14387	0.497425	31.9186	0.88526	9.26508	0.00270953	0.276043	3119
	2	271.21	158.646	6.51147	0.858898	6.95198	0.0131418	0.460391	2.01966	0.176978	145.836	0.548039	9.89034	0.00128086	0.786261	0.0898247	108.15	0.56301	9.52985	0.00173332	0.138892	0.234726	79.3978	0.59259	9.3875	0.00193845	0.154898	0.605899	24.0801	0.931719	9.18151	0.00216738	0.285585	2174
	2	166.586	93.8213	6.38098	0.699699	5.52476	0.0302267	0.483998	1.97249	0.207265	288.891	0.345197	6.99825	0.00809634	0.758869	0.111161	199.711	0.418369	6.92786	0.00866487	0.101161	0.293979	101.585	0.696145	6.95385	0.00844614	0.114718	0.558452	14.8235	0.964267	6.62069	0.0119381	0.331447	277
	2	180.147	89.6807	7.00113	0.624082	5.73328	0.0249059	0.444617	1.99532	0.203429	217.249	0.51168	7.23092	0.0069461	0.765671	0.105085	199.32	0.504964	7.22386	0.00706885	0.124424	0.258308	113.112	0.553495	7.1473	0.00758578	0.12237	0.542976	31.9586	0.907703	7.00201	0.00851537	0.272324	370
	2	138.504	66.1358	2.48684	0.673721	3.81587	0.0922961	0.577683	2.04526	0.254336	377.984	0.417339	4.9175	0.0333647	0.770054	0.132708	357.93	0.398938	4.9175	0.0333647	0.0475296	0.357356	201.506	0.617289	4.85077	0.0356242	0.095115	0.694877	51.4953	0.9063	4.8113	0.036663	0.208897	119
	2	136.338	68.1954	6.10704	0.572919	4.98817	0.0385695	0.442134	2.02466	0.251198	590.742	0.350605	6.34768	0.0134842	0.770833	0.12562	317.968	0.385246	6.3352	0.013871	0.058819	0.243023	123.511	0.395332	6.21893	0.0151313	0.114958	0.480472	24.1905	0.905667	6.18891	0.014953	0.229649	204
	2	188.899	93.4048	2.95423	0.638145	4.8227	0.0451117	0.5152	2.1658	0.253643	213.878	0.554553	6.44158	0.0118292	0.833506	0.107713	127.997	0.500301	6.32707	0.013197	0.144115	0.290342	131.5	0.673636	6.39856	0.0123006	0.12626	0.863089	35.3446	0.949008	6.11923	0.0160457	0.305958	150
	2	140.893	62.2792	1.69031	0.746564	4.92112	0.0450799	0.597915	1.96817	0.180754	195.692	0.359896	8.90063	0.0023251	0.764118	0.0968454	143.835	0.419956	8.76031	0.00261935	0.108838	0.253668	55.1185	0.75907	8.68529	0.002788	0.161597	0.517183	14.5036	0.95108	8.36249	0.00363696	0.286581	689
	2	108.987	62.2302	5.0287	0.740957	4.80649	0.0602714	0.587469	1.84538	0.237444	271.729	0.525458	8.38461	0.0031635	0.68242	0.143896	318.243	0.488553	8.40741	0.00308671	0.0952523	0.282407	163.329	0.518162	8.3025	0.00340338	0.105879	0.663122	53.9517	0.908391	8.18125	0.0038591	0.200802	762
	2	170.979	108.164	8.78965	0.815364	6.26806	0.0198442	0.460238	1.9727	0.230796	232.54	0.585395	8.54273	0.00285449	0.751768	0.121945	170.663	0.590126	8.39868	0.00326895	0.120978	0.270668	110.934	0.617563	8.32806	0.00348679	0.135623	0.622127	29.8761	0.927193	7.90742	0.00513046	0.275711	720
	2	235.833	155.19	18.8071	0.723519	7.0967	0.0107874	0.352662	2.01873	0.219619	250.438	0.494172	8.66966	0.0025964	0.777199	0.109471	166.915	0.541011	8.42544	0.00326156	0.124916	0.253406	107.306	0.507602	8.32796	0.00358772	0.141379	0.68938	26.914	0.935215	7.90146	0.0057552	0.272519	798
	2	150.382	87.746	4.31617	0.73667	5.91697	0.0220873	0.491753	2.05723	0.26085	362.884	0.42919	8.837	0.00234393	0.78306	0.123959	171.506	0.507719	8.60749	0.00287615	0.110026	0.286775	107.52	0.639444	8.66079	0.00273699	0.123599	0.683143	28.2615	0.939143	8.32588	0.00369484	0.256682	827
	2	152.155	85.4486	3.34413	0.801675	4.93558	0.0450834	0.536154	2.13763	0.287166	457.207	0.537749	6.78522	0.0093809	0.810545	0.121076	241.245	0.506425	6.682	0.010434	0.136131	0.29177	184.557	0.473767	6.72158	0.00996173	0.0937553	0.649564	60.7665	0.885582	6.64514	0.0107989	0.20972	225
	2	186.444	120.472	4.82195	0.836847	5.9729	0.0221195	0.464859	2.03627	0.195143	196.514	0.273977	7.63816	0.00534049	0.784913	0.0961889	113.157	0.316077	7.4756	0.00623459	0.123645	0.217607	60.5211	0.540705	7.34959	0.00707511	0.153823	0.577013	13.1161	0.930705	6.83433	0.010778	0.320121	242
	2	79.7109	39.0538	1.16939	0.759288	4.0295	0.100156	0.704104	1.79647	0.229523	296.938	0.449181	8.3685	0.00315672	0.653674	0.144167	362.544	0.468422	8.3516	0.00321935	0.084266	0.259431	111.898	0.527055	8.17636	0.00380328	0.115929	0.570335	47.3378	0.868229	8.04143	0.00431536	0.215724	856
	2	109.422	55.9193	2.84458	0.576869	4.95789	0.0449995	0.563053	1.85278	0.223706	299.345	0.371372	8.68853	0.00262637	0.685332	0.141722	362.301	0.371405	8.66253	0.00268595	0.0862891	0.298683	168.918	0.505091	8.633	0.00275817	0.101841	0.571433	42.1682	0.882723	8.22269	0.00408554	0.250023	735
	2	215.589	167.001	18.2347	0.807068	6.80151	0.0201024	0.417348	1.99358	0.253378	283.431	0.529561	9.42556	0.0015824	0.754339	0.132518	218.706	0.546829	9.2741	0.00185307	0.111371	0.290474	132.434	0.621524	9.16431	0.00199585	0.115817	0.523927	24.1457	0.921517	8.30602	0.00430993	0.289546	981
	2	330.622	241.356	35.1987	0.761535	7.82504	0.00699683	0.270977	2.04447	0.212304	296.151	0.424924	9.51827	0.00154549	0.788755	0.10398	194.657	0.444899	9.28535	0.00189759	0.120742	0.218345	81.9627	0.560842	8.95334	0.0025075	0.157513	0.397865	17.7522	0.900146	8.32373	0.00417073	0.315358	966
	2	238.655	139.546	6.61098	0.861671	6.80098	0.0169423	0.473511	1.88459	0.143928	104.592	0.499219	9.88908	0.00146023	0.723232	0.0853951	118.152	0.484944	9.88442	0.00146327	0.137793	0.287569	109.791	0.669577	10.2295	0.00106831	0.133663	0.271927	13.588	0.873467	8.16135	0.00541871	0.367	3582
	2	198.659	103.788	1.82528	0.90177	5.77788	0.0259559	0.601867	1.95459	0.154411	114.412	0.390387	9.58749	0.00172549	0.75821	0.0880653	101.443	0.437686	9.34378	0.0020763	0.136003	0.261159	93.4592	0.602013	9.80754	0.0014425	0.132359	0.549164	11.967	0.961209	7.97313	0.0061155	0.391166	2415
	2	253.886	188.645	14.978	0.853939	6.86608	0.0175368	0.429923	1.9873	0.167031	132.577	0.436625	8.79752	0.00271039	0.776666	0.0911346	101.813	0.466146	8.5607	0.00333811	0.151635	0.302196	97.3077	0.693184	8.95765	0.00229724	0.13751	0.449997	14.0597	0.948869	7.67159	0.00770263	0.357207	728
	2	355.216	204.847	10.0282	0.830613	6.71641	0.0109182	0.336254	2.16096	0.144693	135.876	0.369105	7.44332	0.00611775	0.857558	0.0565918	59.2921	0.377515	7.17392	0.00767093	0.172765	0.263314	68.1443	0.693689	7.22325	0.00765568	0.174545	0.274499	8.08499	0.882487	6.20958	0.018494	0.420962	171
	2	102.078	36.6184	1.50595	0.459398	3.32963	0.129938	0.620553	1.87312	0.156366	309.036	-0.0173258	5.30276	0.0274545	0.709753	0.0972558	397.542	0.0245686	5.31913	0.0271932	0.104775	0.278565	107.878	0.602494	5.3608	0.0258911	0.117316	0.1818	9.67857	0.678469	5.05793	0.033088	0.325873	93
	2	135.24	67.19	3.30465	0.545926	5.14446	0.0355053	0.50199	1.92987	0.180943	268.955	0.299658	7.64473	0.00537688	0.738226	0.103255	224.792	0.345504	7.65878	0.00519643	0.0950497	0.296082	148.664	0.554323	7.6353	0.00537183	0.109883	0.601143	15.1029	0.966209	7.26955	0.00749259	0.310841	270
	2	139.083	84.3828	3.08448	0.881927	5.16146	0.066989	0.641539	1.83202	0.17141	147.62	0.390086	8.68032	0.00272317	0.685009	0.107406	176.475	0.391073	8.68785	0.00278131	0.123794	0.303183	150.979	0.502991	8.77316	0.0025326	0.110949	0.715659	15.4686	0.969126	7.46428	0.00948036	0.342489	892
	2	148.024	64.3411	1.43633	0.837341	4.9363	0.050553	0.640445	1.87533	0.158281	176.137	0.372166	9.1997	0.00197811	0.71508	0.0938699	174.431	0.388313	9.16767	0.00205107	0.11686	0.319567	114.836	0.736561	9.30331	0.00180257	0.12036	0.395233	15.9462	0.904681	8.31959	0.00381494	0.287519	1147
	2	139.716	61.8941	2.76602	0.732429	5.0591	0.0392037	0.54116	1.99967	0.183986	213.751	0.382125	6.93653	0.00838038	0.775011	0.0905824	170.327	0.357274	6.82438	0.00936958	0.12216	0.337079	176.93	0.512383	6.86863	0.00889356	0.13501	0.786732	21.6092	0.957141	6.71379	0.0103132	0.254642	234
	2	189.321	65.7844	2.78692	0.477251	4.12384	0.0624795	0.503196	2.08477	0.147299	189.422	0.0957828	4.79782	0.0370174	0.823972	0.0615408	117.563	0.134927	4.8037	0.0366483	0.112705	0.196647	92.6793	0.324949	4.84874	0.0352949	0.104668	0.245065	14.2521	0.644857	4.61842	0.0440412	0.248883	56
	2	164.858	76.1152	3.10928	0.658272	5.14578	0.0363627	0.52805	2.02126	0.174561	189.451	0.164775	7.12778	0.00750107	0.789534	0.090775	145.671	0.204244	6.92415	0.00896483	0.118268	0.328598	119.852	0.61978	7.08249	0.00784267	0.134061	0.398954	14.3098	0.919641	6.66716	0.0111993	0.336159	292
	2	166.473	91.8278	5.38758	0.684978	5.46265	0.0279769	0.47091	1.97504	0.175834	180.944	0.390995	6.87097	0.00903982	0.758159	0.0964667	138.892	0.454762	6.86076	0.00900894	0.111123	0.413492	191.354	0.685917	6.90603	0.00872981	0.104181	0.497651	19.0396	0.923376	6.70348	0.0104701	0.228717	215
	2	343.003	266.716	11.224	0.928284	7.53986	0.00983749	0.377366	1.88358	0.138828	81.9905	0.54013	8.88427	0.00268003	0.72781	0.0823675	98.8326	0.510228	8.8707	0.00266877	0.165655	0.288575	88.1694	0.684769	9.17108	0.0020957	0.154008	0.299426	7.47683	0.938481	7.37686	0.0100932	0.41357	912
	2	103.923	49.012	2.24859	0.642789	4.77694	0.0523573	0.589022	1.83311	0.190307	179.685	0.392603	8.54408	0.00296954	0.682422	0.123556	231.381	0.43456	8.54202	0.00298283	0.0840787	0.260086	121.105	0.5475	8.53037	0.00299472	0.123347	0.41764	19.6088	0.889004	7.76342	0.00596801	0.277347	772
	2	142.65	69.6455	3.84845	0.575389	5.23533	0.0331247	0.485185	1.99931	0.211546	263.85	0.38461	7.7623	0.00487024	0.763787	0.111648	204.584	0.394906	7.68447	0.00525594	0.101382	0.30329	165.309	0.570336	7.68985	0.00523225	0.123003	0.516882	18.3145	0.932067	7.3377	0.00716529	0.28823	454
	2	229.303	105.172	10.2333	0.750884	5.98557	0.0254569	0.454305	2.05782	0.15985	194.561	0.292186	8.43444	0.00324466	0.805088	0.0762351	122.383	0.323623	8.34063	0.00348795	0.135162	0.246598	103.11	0.515568	8.32705	0.00351322	0.121499	0.302519	6.72571	0.928355	7.29719	0.00803422	0.405902	584
	2	329.628	186.977	11.5891	0.824247	7.50595	0.00901664	0.390686	1.95981	0.144591	98.887	0.533115	9.62841	0.00158183	0.761	0.0759684	91.6903	0.524114	9.52336	0.001749	0.142353	0.265579	96.6471	0.639979	9.73534	0.0014815	0.135282	0.229778	6.34164	0.887472	7.42624	0.00826621	0.414407	1930
	2	134.25	52.1568	1.4512	0.576211	3.55452	0.0979436	0.609303	1.99138	0.169574	201.93	0.375067	4.62662	0.0415108	0.772894	0.0853292	147.197	0.385161	4.56676	0.0439888	0.181522	0.327208	213.706	0.215547	4.66508	0.0400316	0.0912231	0.472786	12.632	0.838534	4.47613	0.048227	0.277613	59
	2	90.3648	38.5153	1.58658	0.667977	4.26536	0.0799686	0.643768	1.79709	0.195728	213.505	0.449447	8.79041	0.00244236	0.662937	0.124253	290.35	0.446169	8.82351	0.00235935	0.082709	0.253818	126.281	0.492695	8.66838	0.00270698	0.109902	0.377483	25.064	0.807007	7.93315	0.00527513	0.253929	892
	2	174.781	107.309	9.51503	0.498157	5.56838	0.024976	0.379779	1.92205	0.177161	140.943	0.29088	6.59489	0.0110591	0.734085	0.107031	115.419	0.345958	6.48715	0.0123217	0.148852	0.252926	123.419	0.430588	6.67132	0.0105297	0.088683	0.345227	22.942	0.547448	5.92301	0.0198254	0.287975	147
	2	165.474	72.429	5.61268	0.337445	4.68154	0.0438721	0.40505	1.97884	0.153867	219.317	0.0682448	5.48697	0.023546	0.768972	0.0806936	197.745	0.0382727	5.43165	0.0248871	0.104591	0.285297	185.851	0.406932	5.51947	0.023024	0.0599847	0.449472	9.99389	0.757535	4.98743	0.037367	0.310411	91
	2	117.226	61.2914	2.42483	0.782869	4.87876	0.0554887	0.604441	1.87952	0.218541	217.516	0.421873	7.7259	0.00516878	0.704587	0.132982	184.608	0.440097	7.64877	0.00553751	0.096574	0.268324	109.882	0.600011	7.75724	0.00499837	0.11694	0.474493	29.0719	0.882626	7.45718	0.00644725	0.221975	422
	2	137.992	86.088	2.71871	0.834671	5.38753	0.0388786	0.578839	1.81025	0.217525	180.976	0.553698	8.55196	0.00291032	0.663921	0.142132	240.536	0.559634	8.52657	0.00292955	0.0957464	0.303226	152.74	0.527631	8.49058	0.0030176	0.110688	0.311332	22.5724	0.778318	7.58355	0.00659945	0.300114	937
	2	289.981	140.17	6.2007	0.786201	6.60686	0.0131373	0.414295	2.12252	0.176485	148.44	0.494328	8.57023	0.00290252	0.830021	0.0774654	91.345	0.496842	8.24481	0.0038829	0.149067	0.308183	126.465	0.593681	8.55673	0.00295537	0.117554	0.271696	7.47226	0.909784	7.20143	0.00909867	0.370735	482
	2	110.941	59.4073	0.747619	0.920358	2.54089	0.197423	0.729048	2.04967	0.243399	326.16	0.582421	3.42856	0.0949405	0.782567	0.115894	80.6339	0.646721	3.42856	0.0949405	0.0689395	0.306488	136.287	0.504786	3.42856	0.0949405	0.0306171	0.542861	19.6518	0.949905	3.2857	0.110247	0.328661	40
	2	99.1602	56.5326	2.52493	0.727202	4.7853	0.0555646	0.592158	1.7983	0.208312	275.343	0.318399	7.38911	0.0061734	0.654903	0.133479	312.361	0.354662	7.34838	0.00645019	0.0718301	0.340209	193.302	0.583136	7.3847	0.00616315	0.0953697	0.492439	32.2156	0.856436	6.7776	0.011221	0.268391	533
	2	179.371	77.7936	2.96295	0.717852	5.52779	0.0268986	0.507889	2.01884	0.177143	150.193	0.574992	7.89273	0.00447922	0.784245	0.0871353	120.82	0.562288	7.72683	0.00516709	0.111929	0.316015	128.062	0.669384	7.91434	0.00440255	0.0970092	0.41387	15.588	0.946939	6.76026	0.0132945	0.338722	238
	2	134.632	80.2328	3.04509	0.81838	5.26737	0.037259	0.529958	2.00961	0.238815	263.424	0.501934	7.55547	0.0054764	0.760962	0.126345	177.533	0.529818	7.47837	0.0058662	0.101237	0.403775	191.125	0.679788	7.59812	0.00526164	0.100922	0.819918	40.8807	0.947264	7.25043	0.00747926	0.255961	356
	2	132.581	79.3676	2.3584	0.853833	5.08866	0.0429449	0.581573	2.02854	0.266244	326.192	0.568714	8.13209	0.00366526	0.757652	0.137416	229.105	0.553111	7.9967	0.00415447	0.111281	0.402356	251.018	0.586787	8.1003	0.00378862	0.0629419	0.61748	53.7419	0.870771	7.73966	0.00539889	0.237348	588
	2	135.494	58.6721	2.16048	0.67894	4.85499	0.0447381	0.564571	1.87231	0.191881	144.636	0.676196	6.89702	0.00874156	0.706342	0.111371	173.708	0.634845	6.88128	0.00883283	0.107373	0.310019	112.165	0.734633	6.85436	0.00896795	0.150691	0.562978	29.1433	0.931352	6.64955	0.0108181	0.293003	292
	2	171.886	80.0107	2.70935	0.684393	5.21976	0.0344445	0.537208	1.90702	0.15711	122.103	0.472722	7.36409	0.00643543	0.724202	0.0866547	111.755	0.433725	7.32493	0.00668909	0.106908	0.327385	159.836	0.65238	7.2972	0.00689228	0.140707	0.710979	30.0239	0.956014	7.16128	0.00773502	0.270027	233
	2	432.697	294.955	25.3339	0.796768	7.2311	0.00792418	0.228577	2.13369	0.152837	91.651	0.573294	7.60443	0.00581223	0.836759	0.0698374	42.9913	0.503593	7.32134	0.00734554	0.216581	0.335347	110.358	0.71498	7.81926	0.00470826	0.120863	0.437406	22.6576	0.85328	6.99461	0.00922961	0.313334	214
	2	111.016	34.7742	1.62091	0.150354	3.28754	0.111975	0.626126	1.89504	0.165145	145.856	0.487925	4.92515	0.0352325	0.723296	0.0994444	192.477	0.417452	4.93633	0.0343625	0.0910187	0.327655	143.85	0.48328	4.99043	0.0335234	0.102	0.588822	62.2588	0.799308	4.94883	0.03405	0.180795	92
	2	225.021	114.088	5.02468	0.785521	6.23605	0.0172831	0.442542	1.87287	0.184129	105.364	0.729058	8.46728	0.00311186	0.709524	0.107961	128.274	0.676819	8.44008	0.00319844	0.145869	0.306802	110.146	0.687533	8.50337	0.00304676	0.13048	0.435724	14.172	0.951867	7.5552	0.00775055	0.373515	580
	2	197.608	102.988	13.553	0.552076	6.4823	0.0178511	0.403987	1.80899	0.132806	105.988	0.354884	8.90423	0.00252528	0.682662	0.0863595	148.078	0.356057	9.03152	0.00232009	0.122006	0.257967	120.703	0.556995	9.21266	0.00196451	0.129816	0.400767	10.6224	0.954406	8.14076	0.00460331	0.33423	1125
	2	152.957	74.9884	2.67413	0.729224	4.57848	0.0547572	0.522776	1.93436	0.220486	152.195	0.468046	5.78298	0.0183701	0.733426	0.128081	167.919	0.463486	5.75342	0.0193211	0.124897	0.337833	222.984	0.378325	5.74856	0.0189607	0.111615	0.782877	26.8848	0.963682	5.53565	0.0230454	0.265945	105
	2	133.997	64.7039	1.73554	0.711878	4.24291	0.0628531	0.596298	1.91059	0.170229	225.686	0.252293	5.51466	0.022482	0.727029	0.0996491	277.328	0.200354	5.49968	0.0229462	0.0806858	0.407815	225.917	0.592314	5.52496	0.0222717	0.0768256	0.750489	57.6946	0.91464	5.50906	0.0227472	0.15188	76
	2	86.2407	33.582	0.898504	0.523732	2.99903	0.162083	0.700748	1.76074	0.182289	165.755	0.441227	4.87319	0.0350464	0.619499	0.116202	319.603	0.337096	4.83313	0.0366541	0.113303	0.406103	230.752	0.592392	4.86625	0.0355286	0.0817263	0.604982	27.4332	0.895299	4.82618	0.0365576	0.190692	94
	2	273.441	170.308	10.2757	0.793835	6.29606	0.016765	0.39003	2.11053	0.232857	105.491	0.609755	7.38813	0.00629642	0.821648	0.111175	44.6257	0.729772	6.88511	0.0101836	0.193618	0.266854	73.3724	0.65185	7.31883	0.00688204	0.159476	0.473899	30.3326	0.863913	7.22745	0.00731629	0.207038	228
	2	121.165	45.9864	2.07389	0.519633	3.79183	0.0852303	0.568146	1.93507	0.164988	181.019	0.328006	5.32147	0.0271162	0.739925	0.0938379	185.116	0.275078	5.32734	0.0265099	0.0843642	0.391133	220.578	0.749529	5.32657	0.0261703	0.0668153	0.547602	32.9327	0.837986	5.04683	0.0359626	0.255221	112
	2	151.319	77.9229	5.69169	0.791955	5.40837	0.0378925	0.555944	1.86471	0.165166	150.584	0.4708	8.10607	0.00392899	0.703448	0.102319	172.586	0.50575	8.09743	0.00394907	0.115082	0.319812	200.939	0.509756	8.13825	0.00381622	0.109577	0.440094	25.1303	0.869452	7.73657	0.00544251	0.257565	613
	2	197.786	115.8	22.5246	0.5888	6.6996	0.0167207	0.39762	1.84559	0.168039	141.834	0.534707	8.94068	0.00231737	0.696728	0.105755	172.246	0.531555	8.95412	0.00229699	0.119429	0.28613	148.896	0.579423	8.95374	0.00227139	0.11688	0.42349	14.412	0.919958	8.01248	0.00528034	0.308815	1038
	2	201.348	103.626	4.11654	0.733161	6.03708	0.0206923	0.47683	1.90387	0.143104	104.501	0.407426	8.85146	0.0026606	0.731818	0.0828816	106.714	0.409538	8.92587	0.00241313	0.13463	0.337	134.596	0.662608	9.203	0.00193439	0.118078	0.34619	12.3543	0.891224	7.82106	0.00602125	0.322705	823
	2	122.115	53.4086	1.6682	0.727378	4.6685	0.0569223	0.615177	1.85885	0.18894	200.997	0.435016	8.18513	0.00365804	0.699109	0.110071	240.793	0.375704	8.23225	0.00350475	0.0908127	0.373181	223.249	0.603229	8.24051	0.0034929	0.09437	0.641208	27.6439	0.940617	7.91771	0.00462953	0.241809	614
	2	167.585	81.0991	2.64645	0.76561	5.42994	0.0315191	0.576579	1.85588	0.176137	142.637	0.56749	8.60001	0.00285536	0.700288	0.104093	159.455	0.574085	8.59504	0.00284507	0.107098	0.332001	138.997	0.670817	8.67082	0.00266158	0.119334	0.53501	18.0942	0.948208	7.71127	0.00648077	0.348906	592
	2	234.385	116.584	9.22263	0.735977	6.65191	0.0143066	0.396509	1.90088	0.135676	88.0144	0.500341	8.78349	0.00268574	0.736527	0.0766024	99.3602	0.454826	8.76088	0.00271128	0.139039	0.257515	87.5647	0.6644	8.84294	0.002561	0.148656	0.474937	17.5141	0.942429	8.31001	0.00415151	0.305044	911
	2	216.586	112.406	4.28792	0.777159	6.0478	0.0201817	0.480137	1.91343	0.17232	139.409	0.561071	8.02782	0.00422368	0.729763	0.103583	157.372	0.619936	7.98375	0.00434458	0.111664	0.352374	202.562	0.611344	8.1268	0.00381073	0.106404	0.471826	19.5044	0.926088	7.57029	0.00640615	0.301027	519
	2	225.226	82.3885	4.35458	0.594982	5.24176	0.031004	0.449532	1.99883	0.133381	103.115	0.392228	6.37726	0.0127668	0.787723	0.0661574	74.9118	0.439371	6.34897	0.0131191	0.148752	0.335201	162.356	0.559461	6.46828	0.0117493	0.0962656	0.432606	20.3357	0.903016	6.18919	0.014845	0.23235	178
	2	127.814	49.1293	4.90369	0.165435	4.60659	0.0478984	0.399075	1.89608	0.171062	190.326	0.324722	5.83751	0.0179346	0.717277	0.105023	202.429	0.398524	5.81325	0.0183377	0.0821523	0.368865	258.136	0.389159	5.8731	0.0172921	0.067829	0.738112	26.0357	0.911208	5.53474	0.0249287	0.272602	122
	2	210.107	103.342	7.7678	0.668176	5.13429	0.0309988	0.367213	2.02632	0.192643	151.932	0.64449	5.49384	0.0230191	0.776206	0.103356	155.695	0.652942	5.47548	0.0230684	0.130937	0.382532	308.914	0.459	5.50326	0.022554	0.0612108	0.55758	41.9698	0.757614	5.39576	0.0255207	0.178988	64
	2	201.016	110.239	4.75717	0.81754	5.8555	0.0258738	0.502195	1.9323	0.178471	205.619	0.423015	7.96806	0.00424108	0.734117	0.102954	192.698	0.470524	7.96975	0.0042722	0.106953	0.348301	219.667	0.572181	8.02569	0.004049	0.106171	0.380537	18.4168	0.880767	7.0728	0.00978377	0.338449	448
	2	230.925	126.693	7.14399	0.803193	6.6631	0.0170675	0.454248	1.85861	0.155338	107.603	0.585277	9.57799	0.00169601	0.705827	0.0902158	119.626	0.555582	9.69774	0.0015028	0.126658	0.304585	136.888	0.63163	9.84955	0.0013536	0.125403	0.487685	17.4091	0.937872	8.94634	0.00261834	0.305535	1826
	2	130.579	55.8896	3.5057	0.543485	4.82979	0.0513389	0.549038	1.89292	0.1723	171.55	0.336229	7.25637	0.00703631	0.721099	0.0985922	193.132	0.295215	7.30415	0.00673362	0.0998478	0.276918	139.751	0.557988	7.32533	0.00659392	0.120662	0.556929	28.302	0.916134	7.2159	0.00731874	0.22433	345
	2	276.334	146.762	14.76	0.780306	6.83082	0.0138008	0.378671	1.99153	0.166224	135.486	0.636449	8.69131	0.00267505	0.774193	0.0865822	135.357	0.640307	8.56759	0.00300777	0.131913	0.330939	190.617	0.608193	8.78216	0.00247362	0.105561	0.566731	37.1384	0.898295	8.29778	0.0037749	0.24814	675
	2	230.542	121.547	10.6118	0.82089	6.41102	0.0165789	0.412913	2.04232	0.169534	128.281	0.484137	7.80953	0.0048403	0.794819	0.086307	110.974	0.497977	7.72585	0.00512414	0.131508	0.382257	205.172	0.657987	7.86988	0.00454351	0.113293	0.685591	31.0484	0.935619	7.5918	0.00579425	0.243862	443
	2	177.764	103.196	11.985	0.607214	4.32247	0.0547213	0.378259	2.06462	0.267163	293.315	0.220091	4.66368	0.0412333	0.778658	0.12524	199.419	0.186558	4.68425	0.0410155	0.0940132	0.428359	243.209	0.565583	4.69391	0.0410931	0.0696516	0.737253	29.7615	0.93805	4.54243	0.0456798	0.233363	88
	2	417.077	224.634	22.8579	0.744215	7.54291	0.00641836	0.262436	2.07342	0.160465	102.338	0.59038	8.3312	0.00344795	0.813098	0.0739152	67.3415	0.618403	8.17632	0.00389106	0.170467	0.385031	132.379	0.771824	8.43402	0.0031662	0.12271	0.454665	22.6236	0.901195	7.87705	0.00510654	0.279975	418
	2	394.656	285.19	27.1068	0.870401	8.05393	0.00596673	0.308397	1.95124	0.162135	102.147	0.663272	9.0103	0.00234585	0.752897	0.083941	92.5646	0.598986	8.87507	0.00264616	0.174714	0.336485	127.958	0.747091	9.22277	0.0019632	0.134367	0.513211	25.9624	0.915152	8.43829	0.00385026	0.296052	972
	2	223.468	115.541	6.04269	0.780029	6.61235	0.0160862	0.465252	1.88896	0.169896	120.478	0.610754	9.85675	0.0013759	0.71666	0.0953122	134.112	0.572939	9.94924	0.00127266	0.120757	0.342022	156.029	0.634131	10.1492	0.00108909	0.113603	0.563296	27.9756	0.926842	9.30052	0.00222297	0.27592	2436
	2	256.197	184.997	27.0055	0.731329	6.7334	0.0161211	0.380416	1.95038	0.154539	105.775	0.459721	7.95934	0.00454319	0.758094	0.0850639	89.7926	0.481771	7.89022	0.00490712	0.169069	0.252152	107.255	0.513869	8.01141	0.00425853	0.147257	0.411255	18.9964	0.883928	7.5379	0.00634698	0.286124	359
	2	314.005	194.189	41.4315	0.729981	7.4808	0.0086338	0.31522	2.01347	0.171539	146.715	0.541206	9.24521	0.00187953	0.783591	0.0844648	124.814	0.513067	9.11685	0.00208137	0.126242	0.37339	218.489	0.627332	9.45088	0.00157896	0.10364	0.619152	35.5179	0.921893	9.01712	0.00227063	0.228946	963
	2	272.325	159.381	12.6681	0.800046	6.94171	0.0111011	0.381026	2.03656	0.20014	174.977	0.603704	8.3613	0.00324969	0.785815	0.103591	138.826	0.641744	8.20648	0.00375778	0.146511	0.372699	199.868	0.562944	8.42463	0.00307722	0.0978389	0.650208	34.16	0.924584	7.80777	0.00569331	0.281086	560
	2	266.008	146.388	10.7521	0.762169	6.40271	0.0157341	0.384562	2.06622	0.187878	142.022	0.54079	7.68369	0.00512719	0.80224	0.0892666	94.0078	0.526242	7.53826	0.00582096	0.133182	0.421105	210.455	0.699418	7.75027	0.00480056	0.086008	0.629146	34.5535	0.930831	7.45195	0.00638948	0.279114	392
	2	220.549	104.177	8.54329	0.546374	5.54072	0.0267933	0.438137	2.05182	0.197187	243.972	0.574987	6.64884	0.0102077	0.790573	0.0984587	213.395	0.616367	6.54779	0.0114018	0.108588	0.353388	253.598	0.535194	6.62667	0.0104561	0.101671	0.505786	49.7898	0.813328	6.46057	0.0124103	0.234948	248
	2	171.027	59.8361	1.76339	0.674564	4.76212	0.0477387	0.585208	2.01062	0.180969	184.241	0.430266	7.88169	0.00450559	0.780432	0.0909186	141.125	0.473187	7.80527	0.00488565	0.11412	0.346778	208.667	0.607422	7.93184	0.00430247	0.0987422	0.679268	28.5603	0.941117	7.60802	0.0058708	0.27154	499
	2	141.638	65.9549	3.47316	0.773571	5.14353	0.0423132	0.588106	1.84562	0.189225	188.775	0.597772	9.08623	0.00205349	0.685467	0.115142	206.596	0.596845	9.08202	0.00204759	0.0974998	0.339489	191.048	0.601563	9.1618	0.0018812	0.101596	0.546129	36.322	0.904277	8.72776	0.00278422	0.248459	1117
	2	176.557	96.7317	5.66676	0.791571	6.24229	0.0236849	0.492006	1.89643	0.208259	171.444	0.629877	9.64167	0.00143743	0.704276	0.123277	184.44	0.64903	9.61499	0.00149575	0.106252	0.440327	280.121	0.612837	9.83205	0.00122708	0.104059	0.702286	45.3894	0.918073	9.21218	0.00217886	0.228681	1469
	2	284.108	213.275	14.8586	0.857796	7.499	0.0101892	0.386009	1.95124	0.192399	126.493	0.608007	9.4649	0.00168273	0.748139	0.111283	128.744	0.640611	9.2685	0.00203727	0.141446	0.330557	171.955	0.602301	9.54592	0.00160259	0.127142	0.675065	29.7936	0.943185	8.37227	0.00509457	0.335197	1262
	2	221.159	121.607	10.2131	0.77861	6.63856	0.0174936	0.472731	1.97439	0.196609	170.917	0.615485	9.72826	0.00139882	0.757439	0.104216	168.134	0.620656	9.56261	0.00161022	0.125766	0.385664	220.973	0.648024	9.93472	0.00114614	0.099742	0.625148	39.4067	0.907531	9.30046	0.0019627	0.22676	1800
	2	267.311	149.96	8.78294	0.826271	7.02725	0.0114827	0.397007	2.07473	0.190714	161.247	0.469758	9.0116	0.00224464	0.804414	0.0896739	101.728	0.482438	8.73838	0.00284287	0.144466	0.378445	206.115	0.584482	9.19426	0.0019056	0.106045	0.730861	24.111	0.956909	8.65978	0.00300113	0.266247	876
	2	147.921	72.7323	3.08557	0.666388	5.49835	0.0284753	0.511258	1.92014	0.189198	187.666	0.51218	8.94077	0.00229099	0.730886	0.10657	193.185	0.50917	8.93395	0.00227346	0.113773	0.334409	174.008	0.606214	9.00305	0.00213891	0.110389	0.420733	28.7482	0.866237	8.38774	0.00354106	0.243028	1010
	2	148.609	79.1603	3.99301	0.754477	5.75505	0.0292332	0.518683	1.94487	0.20257	228.638	0.473	9.00479	0.00210778	0.737113	0.112455	191.71	0.509488	8.91223	0.00229762	0.111863	0.383833	228.782	0.595551	9.00252	0.0021264	0.106516	0.543251	37.9055	0.887527	8.58231	0.0031198	0.22997	1026
	2	156.899	87.2421	6.36109	0.759527	5.73012	0.0313017	0.520873	1.93407	0.208426	230.603	0.514254	8.39785	0.00311961	0.732879	0.118105	184.894	0.547952	8.26016	0.00355332	0.114399	0.354848	207.493	0.528895	8.34935	0.00326711	0.108538	0.752418	29.8192	0.952806	7.85213	0.00521061	0.31029	523
	2	118.793	59.7873	2.74909	0.72304	5.18339	0.044221	0.574219	1.8409	0.200192	235.127	0.447138	10.0875	0.00109882	0.679218	0.124568	288.614	0.444228	10.1289	0.00104417	0.0854106	0.379424	277.983	0.491327	10.2013	0.000977702	0.0911724	0.569146	46.4036	0.886908	9.54467	0.0016729	0.227323	2654
	2	208.511	135.695	8.43829	0.832741	6.79807	0.0162139	0.438795	1.95559	0.214705	193.62	0.604288	9.77503	0.00132189	0.741272	0.115725	193.431	0.586017	9.66836	0.00142496	0.120174	0.370582	229.765	0.618954	9.7973	0.00131072	0.114423	0.582112	51.2618	0.88777	9.25677	0.00210059	0.249326	1577
	2	273.023	154.485	9.5428	0.787672	7.0509	0.0108788	0.39307	2.08757	0.212396	198.578	0.612233	9.5532	0.00151403	0.809942	0.0979887	131.743	0.607182	9.16656	0.00213623	0.139803	0.343698	166.337	0.63958	9.57369	0.00147273	0.098661	0.645034	26.1802	0.945959	8.80567	0.00294189	0.278134	970
	2	155.167	79.1804	4.10707	0.729751	5.65612	0.0294628	0.494935	1.84523	0.210323	136.403	0.704925	8.19263	0.00364221	0.696687	0.122964	178.579	0.646788	8.11013	0.00399508	0.116939	0.257144	105.686	0.603033	8.12237	0.00390701	0.129346	0.371854	15.979	0.892539	7.48337	0.00671872	0.296573	463
	2	192.185	117.673	8.50234	0.773275	6.46139	0.0214754	0.45303	1.79307	0.159996	141.658	0.490869	9.4787	0.00174162	0.67111	0.100452	191.853	0.462627	9.67671	0.00142909	0.12127	0.230099	89.075	0.536409	9.27126	0.00199348	0.151831	0.406007	18.4545	0.899987	8.5098	0.0036885	0.310535	1582
	2	110.865	46.513	1.43294	0.59456	4.02528	0.0758427	0.613389	1.8266	0.179764	164.18	0.308672	6.17522	0.0144658	0.684846	0.113667	196.886	0.32903	6.19962	0.0142796	0.0963329	0.221955	96.4133	0.419211	6.16435	0.0145839	0.116774	0.387101	28.3059	0.822239	6.02305	0.0163561	0.236158	174
	2	210.31	132.252	6.22968	0.864301	6.7892	0.0152841	0.464083	1.95268	0.202779	161.547	0.630182	9.88536	0.001234	0.745067	0.11081	143.339	0.634005	9.72669	0.00142866	0.13538	0.267405	109.12	0.56799	9.54306	0.00167746	0.14266	0.679169	40.0856	0.925822	9.31173	0.00208864	0.261332	1872
	2	165.046	89.3448	4.53344	0.782817	5.97637	0.0236534	0.484009	1.85557	0.184954	157.435	0.509778	8.91788	0.0023222	0.699858	0.110883	170.836	0.540816	8.90729	0.00234726	0.128538	0.259758	104.957	0.544932	8.78325	0.00261962	0.124114	0.336634	16.7424	0.858324	8.05587	0.00446407	0.275576	801
	2	409.782	326.592	26.4613	0.909779	7.89017	0.00776513	0.344544	1.95061	0.153121	96.719	0.519644	8.86848	0.00290187	0.752048	0.0889357	75.2847	0.594769	8.67833	0.00335276	0.200021	0.228596	60.7254	0.654075	8.81643	0.0030037	0.185369	0.295863	8.04414	0.904899	7.5334	0.00771553	0.429414	1129
	2	192.75	131.779	7.5446	0.8614	5.8678	0.0242073	0.446537	1.74628	0.173361	135.576	0.490719	7.28192	0.00704978	0.635048	0.116416	180.968	0.475138	7.37804	0.00634301	0.124898	0.239559	95.5745	0.666554	7.34067	0.00655545	0.149116	0.284724	12.0919	0.895823	6.35661	0.0169861	0.389108	341
	2	208.875	132.357	5.26646	0.895651	6.54792	0.0181582	0.478927	1.87189	0.211026	170.374	0.582599	9.31435	0.0017767	0.702827	0.121874	167.791	0.604813	9.29588	0.00181803	0.117564	0.335289	124.978	0.705189	9.2669	0.00185628	0.128875	0.437187	25.5954	0.890958	8.21899	0.00489964	0.302754	1239
	2	148.56	69.248	3.20789	0.653253	5.41661	0.0336863	0.520396	1.79196	0.202007	178.904	0.570674	8.65084	0.00269688	0.652909	0.126569	243.637	0.540825	8.682	0.00261868	0.1005	0.314217	134.795	0.665203	8.65884	0.00267797	0.121076	0.314441	26.3475	0.746816	7.71045	0.00622532	0.264393	741
	2	463.163	378.53	70.209	0.89082	8.52688	0.00658956	0.340227	1.82895	0.153635	93.7569	0.619286	9.9498	0.00150997	0.686339	0.0918472	112.074	0.611602	10.1591	0.00121837	0.154135	0.211997	73.168	0.574862	9.63482	0.0019874	0.179948	0.303089	13.5137	0.908573	7.78659	0.0085895	0.392963	4902
	2	148.076	76.5784	4.26726	0.71954	5.67944	0.0322608	0.517137	1.8008	0.156093	120.221	0.509253	8.92267	0.00238988	0.66772	0.0960348	155.191	0.480813	9.0492	0.00214797	0.119033	0.212145	65.7525	0.629974	8.72069	0.00286888	0.153503	0.294857	14.5982	0.862353	7.79565	0.00626771	0.31598	841
	2	276.082	178.288	7.32672	0.895053	6.83234	0.0142053	0.451812	1.88099	0.120785	89.4554	0.34463	8.52021	0.00337809	0.726267	0.0721939	96.4792	0.387283	8.56587	0.00324301	0.161028	0.173065	59.7506	0.489927	8.51256	0.00335814	0.167005	0.330115	9.61758	0.92097	7.70248	0.00649457	0.367733	820
	2	139.161	69.1415	2.87294	0.758919	5.23204	0.0417544	0.555557	1.79476	0.197482	160.332	0.612324	8.36001	0.00332661	0.658538	0.126057	222.292	0.594576	8.41703	0.0031253	0.110538	0.305339	144.257	0.648014	8.37042	0.00326814	0.110246	0.49254	41.5274	0.87436	8.10255	0.00407763	0.221188	741
	2	227.011	144.519	8.51999	0.877858	6.91848	0.0161317	0.454273	1.93941	0.210591	189.354	0.586468	10.1369	0.0010467	0.738784	0.11764	187.567	0.585272	9.92841	0.00125474	0.114233	0.327707	151.597	0.619751	10.0571	0.00112185	0.110734	0.548191	31.9326	0.924378	9.25227	0.00228283	0.255143	2605
	2	362.682	275.374	26.2293	0.859768	8.22415	0.00610412	0.342944	1.92547	0.198076	118.324	0.680809	9.81431	0.00137734	0.731836	0.108259	117.356	0.635785	9.72662	0.00145162	0.155339	0.298449	100.257	0.694689	9.72309	0.00148066	0.150635	0.608527	19.8602	0.956667	8.6744	0.00406334	0.390846	2051
	2	114.657	64.3381	3.7098	0.744795	5.06365	0.0427433	0.513688	1.77668	0.223715	256.062	0.475026	7.19605	0.00713856	0.645729	0.144054	356.849	0.466883	7.18684	0.00718922	0.0909237	0.278005	154.034	0.411073	7.15914	0.00736086	0.112766	0.588019	52.5939	0.874304	7.14089	0.00751211	0.197068	308
	2	111.555	58.417	2.30299	0.63681	4.85131	0.0453648	0.570626	1.87243	0.246967	237.663	0.532109	7.31814	0.00639486	0.698832	0.143623	230.194	0.516794	7.31388	0.00646158	0.0935626	0.2396	119.677	0.384041	7.15845	0.00752525	0.139128	0.790266	33.841	0.95107	7.11852	0.00773203	0.242717	402
	2	176.237	99.5253	6.94566	0.627524	6.28584	0.016531	0.403714	1.80075	0.142309	117.002	0.434061	8.513	0.0032436	0.672125	0.0875148	133.04	0.421511	8.63791	0.00289537	0.132869	0.170072	59.5697	0.390367	8.20011	0.00415651	0.158979	0.41503	22.3574	0.872798	7.93273	0.00531266	0.306419	682
	2	158.325	89.9539	2.26885	0.835108	5.30339	0.0321273	0.561484	1.91558	0.201967	130.999	0.545113	7.44456	0.00623427	0.72874	0.120111	116.832	0.602514	7.4189	0.00630267	0.122972	0.234633	90.7794	0.492537	7.39611	0.00646854	0.136452	0.306455	16.5212	0.828026	6.93799	0.00989801	0.34008	404
	2	211.693	133.159	7.27035	0.857499	6.18752	0.0211453	0.470057	1.99825	0.225839	221.663	0.581045	8.06208	0.00386176	0.764304	0.114807	192.886	0.504708	7.91829	0.00443648	0.127722	0.283171	136.228	0.497827	7.93466	0.00434203	0.100859	0.665494	30.0807	0.940981	7.63664	0.00626233	0.259291	527
	2	185.344	114.625	8.81027	0.778407	6.17703	0.0212745	0.440803	1.97993	0.214232	184.296	0.452327	7.92834	0.00437176	0.758564	0.117083	136.066	0.486264	7.83115	0.00478678	0.132128	0.295262	136.765	0.493561	7.88221	0.00463015	0.106956	0.727024	35.8327	0.924522	7.73177	0.00524745	0.227992	469
	2	274.845	164.669	14.8052	0.690943	7.17043	0.00937339	0.334212	1.90046	0.186468	137.912	0.578971	8.82666	0.00251564	0.717264	0.104913	153.325	0.541676	8.80458	0.00256929	0.140149	0.263153	86.341	0.631991	8.64715	0.00297951	0.1555	0.746012	21.6189	0.945761	7.48804	0.00891014	0.368642	616
	2	358.653	246.481	45.6941	0.655252	7.20578	0.00818094	0.28312	1.85403	0.183379	86.319	0.719683	7.7564	0.00519649	0.695391	0.101263	84.554	0.704858	7.82606	0.00481472	0.164781	0.188257	49.0288	0.52837	7.44992	0.00650618	0.20958	0.365958	11.4524	0.892986	6.62796	0.0134839	0.444604	334
	2	103.833	58.8549	2.96979	0.650506	4.79306	0.0503411	0.566876	1.72746	0.189917	210.243	0.365453	7.41884	0.00614749	0.61588	0.126971	302.28	0.318722	7.42733	0.0061517	0.0778749	0.232638	119.028	0.384589	7.38637	0.0063161	0.136341	0.346433	36.7193	0.629673	6.9804	0.00927424	0.246748	377
	2	249.167	180.13	4.98557	0.923213	6.86376	0.0122629	0.460267	2.0782	0.23486	177.403	0.561813	8.65	0.00272585	0.800873	0.114121	100.816	0.620404	8.19505	0.00407949	0.158045	0.296885	162.523	0.437483	8.63632	0.00276028	0.114245	0.568118	38.7567	0.856953	8.1681	0.00424728	0.217753	589
	2	131.762	73.949	2.9644	0.752065	5.06092	0.0425353	0.584497	1.81608	0.1771	257.073	0.303501	7.77601	0.00486643	0.674471	0.114325	336.014	0.332518	7.77653	0.00486802	0.0942772	0.285273	197.014	0.411328	7.81056	0.00466138	0.111141	0.515525	68.603	0.819141	7.38773	0.00719175	0.226394	614
	2	113.39	60.8154	3.80409	0.619663	5.18106	0.0404035	0.525163	1.79482	0.217695	259.035	0.406493	8.20946	0.00358107	0.657125	0.139753	334.862	0.401682	8.20115	0.0035809	0.0840832	0.277436	165.345	0.509679	8.09568	0.00399703	0.1139	0.359171	29.075	0.812113	7.74601	0.00541231	0.209731	590
	2	198.474	133.518	9.41485	0.861308	6.43234	0.0181688	0.461082	2.03665	0.220896	271.993	0.40995	8.67525	0.00262955	0.786536	0.111154	178.567	0.437509	8.40434	0.00341077	0.123432	0.260826	127.134	0.403025	8.42883	0.00324727	0.113108	0.430173	25.769	0.828303	7.77567	0.00575971	0.290916	795
	2	313.817	193.932	25.8833	0.574472	6.92592	0.00967382	0.253113	1.98924	0.214165	128.535	0.732365	7.49779	0.00581185	0.766078	0.102987	83.1808	0.747823	7.38634	0.00646507	0.150054	0.199515	71.5733	0.390055	7.35836	0.00660467	0.15292	0.310296	15.3037	0.893975	6.80636	0.0107011	0.348401	353
	2	271.831	216.852	35.8276	0.722576	7.63688	0.0101399	0.332495	1.83712	0.180464	153.689	0.55194	9.19141	0.002108	0.686017	0.106576	179.739	0.528883	9.29599	0.00189299	0.130003	0.204047	76.5195	0.493013	8.85692	0.00265607	0.171386	0.541207	18.3471	0.947715	8.56565	0.00349469	0.320678	1202
	2	189.243	118.18	9.1568	0.762254	6.62279	0.0181053	0.433581	1.77783	0.167909	142.665	0.571613	9.47232	0.00176932	0.65172	0.104649	190.136	0.522094	9.67631	0.00145873	0.112014	0.179087	68.7266	0.454923	8.99638	0.0024996	0.160109	0.275364	14.4196	0.835443	8.11111	0.00500919	0.317144	1688
	2	138.381	72.779	3.78288	0.652136	5.31214	0.0309329	0.471708	1.98061	0.211893	181.737	0.32134	6.83167	0.009376	0.758596	0.11832	158.223	0.340152	6.78237	0.00955765	0.121465	0.263796	88.16	0.597427	6.78846	0.00945711	0.144803	0.375606	12.7728	0.93569	6.41067	0.013297	0.262345	192
	2	113.319	52.5519	1.74564	0.670945	4.69821	0.04917	0.590376	1.79047	0.171	208.918	0.415694	8.46857	0.00306658	0.663149	0.110692	260.026	0.408874	8.53528	0.00286012	0.0958481	0.230298	117.811	0.412404	8.34695	0.00334352	0.116948	0.301836	17.5815	0.830038	7.65355	0.00612513	0.286195	824
	2	229.71	164.05	17.9524	0.751373	6.71718	0.0174231	0.379926	1.82734	0.151559	161.714	0.38464	8.34076	0.00342791	0.688606	0.0940665	181.865	0.400407	8.38542	0.0032964	0.119898	0.200665	74.7817	0.580382	8.06193	0.00452453	0.17397	0.510953	18.4932	0.941203	7.60945	0.00672799	0.310297	749
	2	126.889	60.5421	1.74981	0.655541	4.34412	0.0598576	0.590479	1.89504	0.199122	217.499	0.339281	6.00975	0.0159483	0.717645	0.119278	162.28	0.376837	6.00025	0.0161232	0.105751	0.234076	79.6122	0.364534	5.9643	0.0166479	0.173344	0.409599	20.8318	0.761503	5.6681	0.0221504	0.328933	165
	2	268.817	172.097	12.4532	0.823574	7.15888	0.0107901	0.372965	1.90873	0.16782	133.687	0.507362	9.06636	0.00218433	0.728123	0.0951494	124.754	0.510203	9.04795	0.00221135	0.128986	0.180757	63.9803	0.433443	8.6119	0.00320524	0.164717	0.333679	14.9998	0.877535	7.95186	0.00549867	0.318163	761
	2	94.3621	35.6601	1.32672	0.482777	3.85672	0.0878901	0.634571	1.86456	0.189044	249.988	0.175549	6.73302	0.00989386	0.706119	0.1135	271.545	0.192745	6.75823	0.00982017	0.0702884	0.207124	82.5737	0.396316	6.61182	0.0113794	0.156752	0.447846	18.3657	0.899417	6.53038	0.0119663	0.25694	223
	2	122.966	61.2185	1.95502	0.791178	4.97134	0.0492785	0.603511	1.79813	0.192037	227.487	0.4621	9.33293	0.00175901	0.656793	0.122873	294.673	0.453371	9.41555	0.00161409	0.0852828	0.308797	217.781	0.509113	9.21528	0.0019474	0.109155	0.574594	53.8454	0.869296	8.86148	0.00276379	0.211239	921
	2	207.855	135.797	9.4653	0.793585	6.80375	0.0150913	0.427867	2.01468	0.228104	247.493	0.570852	9.58334	0.00144443	0.773463	0.11325	164.229	0.565842	9.30835	0.00182035	0.124333	0.275138	122.353	0.590413	9.28667	0.00188392	0.136487	0.52291	28.3924	0.914011	8.77685	0.00285761	0.252451	1134
	2	83.4301	34.372	0.949661	0.586505	3.25261	0.144373	0.70557	1.8893	0.245466	309.509	0.520559	5.07168	0.0306107	0.70979	0.138278	256.67	0.578844	5.08614	0.0301799	0.0668302	0.248808	112.53	0.374289	5.04691	0.0312169	0.115486	0.570231	40.4498	0.861357	5.08459	0.0302661	0.159726	143
	2	135.1	83.0676	4.10484	0.780243	5.35367	0.0376286	0.545687	1.98266	0.260195	380.365	0.51046	7.82568	0.00456422	0.749061	0.136596	251.34	0.583585	7.69803	0.00524799	0.101761	0.314304	126.489	0.648416	7.68174	0.00523916	0.126953	0.729412	36.8897	0.947965	7.23029	0.00795679	0.279632	378
	2	108.075	47.3859	1.24753	0.670901	3.48253	0.122844	0.667352	1.79462	0.121377	96.9778	0.309495	4.9707	0.0328041	0.674453	0.0825039	133.028	0.316065	4.95261	0.034411	0.146205	0.169543	74.2459	0.181546	4.98632	0.0323158	0.118235	0.36634	9.82566	0.923873	4.8531	0.0369768	0.284186	77
	2	338.5	173.797	12.2048	0.736186	7.42318	0.00817627	0.352046	1.94585	0.162521	82.3403	0.701632	9.55675	0.00162154	0.757412	0.0855162	76.0009	0.706911	9.42778	0.00175298	0.145744	0.171516	51.1964	0.583328	8.96841	0.00258752	0.178013	0.346382	13.3445	0.908108	8.45305	0.0036616	0.307402	1048
	2	309.466	178.379	7.23943	0.840118	7.05231	0.010825	0.422621	1.85024	0.105438	69.8484	0.338503	8.80046	0.00298536	0.712969	0.0625384	83.3723	0.335905	8.99667	0.00244622	0.142128	0.157367	42.926	0.508708	8.63185	0.00323472	0.184921	0.237451	8.17426	0.870267	7.53548	0.00775353	0.37069	898
	2	192.853	129.486	5.17911	0.844631	4.99086	0.0374861	0.476568	1.84435	0.188324	158.3	0.585076	5.70866	0.0197941	0.686403	0.107646	173.413	0.50151	5.69913	0.0201086	0.125469	0.251848	164.73	0.517597	5.63044	0.0215384	0.162884	0.380987	58.5272	0.765323	5.19413	0.0334628	0.358284	168
	2	91.5195	34.807	0.880195	0.610789	3.13131	0.151226	0.743994	1.70856	0.209418	249.027	0.568954	4.72766	0.0390422	0.602081	0.140727	288.978	0.56877	4.72766	0.0390422	0.0562651	0.185584	61.9237	0.497409	4.6098	0.04218	0.144255	0.307832	14.8989	0.911767	4.58886	0.043551	0.239316	96
	2	99.9713	45.6878	2.25413	0.661962	4.41602	0.0638133	0.597397	1.83641	0.206137	247.707	0.312616	6.72146	0.00969836	0.682187	0.127853	314.945	0.313957	6.7202	0.00972131	0.0902363	0.240322	104.911	0.519548	6.65389	0.0103737	0.117577	0.481678	32.386	0.86111	6.17921	0.0160747	0.269286	244
	2	307.581	155.46	8.792	0.83893	7.22691	0.0105495	0.403844	2.0123	0.164525	129.879	0.551559	10.1767	0.0011206	0.786595	0.0828453	105.594	0.564398	9.8033	0.00149629	0.146818	0.218164	78.1922	0.606975	9.74904	0.00157111	0.155487	0.390079	25.7146	0.869197	8.88738	0.00308769	0.293949	2733
	2	130.979	59.7436	2.31949	0.638473	4.46912	0.0556306	0.558758	1.90276	0.216379	300.862	0.299777	5.9105	0.0171429	0.72329	0.118841	251.806	0.271418	5.87282	0.0177113	0.0660363	0.214726	105.162	0.238185	5.87902	0.0176467	0.137974	0.291332	18.3315	0.829901	5.79737	0.0189983	0.248869	162
	2	124.94	53.2733	1.74133	0.527418	3.96514	0.0825347	0.598672	1.90839	0.167771	211.084	0.194559	6.01292	0.0161474	0.732079	0.0887532	176.819	0.151172	5.99027	0.0165295	0.128831	0.212952	83.4656	0.421821	5.90529	0.0175203	0.132041	0.477379	17.9869	0.83189	5.79906	0.0195384	0.242487	108
	2	144.24	68.8479	2.48049	0.629993	4.68113	0.0458546	0.555359	1.91434	0.18781	172.347	0.415698	6.05069	0.0155454	0.731479	0.10482	190.603	0.36091	6.04992	0.01557	0.127363	0.200122	80.0768	0.331312	5.99769	0.0165265	0.134086	0.345523	19.3747	0.662677	5.70999	0.0213554	0.255962	121
	2	97.6519	42.5444	1.12632	0.432862	3.15246	0.1442	0.664312	1.87777	0.213078	235.408	0.174496	5.66	0.0202842	0.704285	0.13107	199.621	0.180783	5.6197	0.0209272	0.102004	0.203634	75.6493	0.425215	5.58541	0.021684	0.133972	0.245702	9.31744	0.742353	5.16661	0.030736	0.332953	65
	2	164.781	74.5675	3.09233	0.634883	4.99309	0.0484848	0.55209	1.77082	0.147494	112.164	0.510713	8.36989	0.00333103	0.658827	0.0926391	147.632	0.500283	8.47518	0.00306683	0.106751	0.183406	91.6395	0.318752	8.17874	0.00398819	0.13172	0.260933	11.6326	0.891344	7.15224	0.00937118	0.353096	686
	2	134.231	56.0857	2.84208	0.539377	4.62439	0.0525754	0.516599	1.8369	0.20822	242.253	0.528097	6.65148	0.0101409	0.685274	0.121902	217.238	0.528843	6.62068	0.0105784	0.096406	0.21744	111.783	0.481725	6.48932	0.0120408	0.127203	0.282622	15.6809	0.844452	6.22672	0.014813	0.288681	293
	2	260.734	131.895	6.78915	0.797412	6.59024	0.0149801	0.415347	1.88078	0.155245	111.678	0.45133	8.14048	0.00399649	0.718092	0.0919418	111.353	0.481209	8.15137	0.00393832	0.137215	0.220516	73.6682	0.59812	8.09814	0.00418435	0.156043	0.348527	11.1676	0.926875	7.5148	0.00661847	0.3419	419
	2	137.661	82.892	4.20013	0.774781	3.75484	0.0863323	0.461826	1.89325	0.205903	136.724	0.151509	4.19292	0.0561305	0.712997	0.12033	141.802	0.193591	4.21375	0.0552624	0.132986	0.229837	57.2204	0.570569	4.15342	0.0590115	0.132446	0.348587	11.9864	0.781474	4.14936	0.0597677	0.266726	69
	2	150.5	77.9527	2.94372	0.771076	5.37924	0.0360431	0.545255	1.91033	0.184883	183.115	0.438127	7.8186	0.00489939	0.733358	0.101774	192.156	0.351115	7.86257	0.00465137	0.11175	0.187503	66.1666	0.495511	7.6935	0.00535498	0.157054	0.460878	30.758	0.861183	7.62821	0.00555259	0.223288	356
	2	372.506	281.459	17.6519	0.919551	7.89158	0.00874521	0.387245	1.96841	0.198865	117.578	0.731802	10.3764	0.000982981	0.758708	0.106158	122.659	0.696158	10.0187	0.00129449	0.156477	0.243404	101.032	0.567358	9.94101	0.00139958	0.135954	0.51621	27.8521	0.914477	9.41281	0.0020174	0.271918	2985
	2	108.121	47.9969	1.73297	0.529969	3.79532	0.0948979	0.639998	1.86697	0.229212	308.259	0.204639	5.7476	0.0190546	0.700579	0.127976	374.617	0.207147	5.69715	0.0199593	0.0951887	0.245147	132.395	0.304041	5.56916	0.0224371	0.171302	0.389892	50.2481	0.575492	5.56589	0.0224139	0.178635	118
	2	109.854	55.1939	2.01177	0.65311	3.84832	0.079578	0.523101	1.95991	0.269023	350.069	0.301136	4.7366	0.0392466	0.74311	0.143625	192.666	0.385801	4.75131	0.0382757	0.0877929	0.232991	74.4303	0.554151	4.65772	0.0417899	0.205915	0.625241	39.3427	0.571679	4.55	0.0493849	0.246023	84
	2	104.613	50.6702	1.26601	0.709	4.15184	0.0730238	0.658365	1.93055	0.23979	261.215	0.361012	6.28243	0.0133336	0.73109	0.135915	198.359	0.414841	6.25128	0.0136114	0.119953	0.236448	92.6416	0.50869	6.21281	0.0140337	0.154388	0.491141	25.3939	0.88144	6.11014	0.0156176	0.238204	196
	2	84.522	34.3433	1.10671	0.676883	3.84266	0.101641	0.686381	1.70588	0.200438	235.492	0.41478	8.32031	0.00332833	0.603218	0.136757	377.887	0.396287	8.40083	0.00309914	0.0623176	0.305692	215.471	0.433314	8.28706	0.0034352	0.0892262	0.502529	48.6468	0.82702	8.05564	0.00419323	0.18868	534
	2	163.819	103.286	10.1515	0.821269	5.7638	0.0340982	0.51064	1.74329	0.179925	161.012	0.491024	9.23134	0.00193758	0.629853	0.123296	266.318	0.461745	9.34063	0.00176476	0.100078	0.244801	99.4145	0.554731	8.984	0.00240091	0.141729	0.317623	17.3201	0.91637	7.36373	0.00956871	0.345809	1000
	2	123.323	69.2875	2.25027	0.746303	4.9772	0.0402434	0.561956	1.75029	0.188296	171.707	0.448477	7.0936	0.00765761	0.636119	0.122219	250.299	0.434632	7.06044	0.00790937	0.104055	0.22565	89.8215	0.378723	6.94957	0.00868558	0.189011	0.364054	13.4102	0.826546	6.22805	0.0162262	0.353672	278
	2	152.707	77.1562	4.25191	0.619737	5.29557	0.0319689	0.484044	1.87857	0.222644	207.212	0.63714	6.77711	0.00934961	0.708715	0.120318	195.343	0.620479	6.75411	0.00962955	0.0940025	0.287566	130.219	0.411507	6.67543	0.0103718	0.0963772	0.656317	24.2873	0.93598	6.5125	0.0118862	0.271014	190
	2	83.617	38.8386	1.37475	0.423854	3.18586	0.129989	0.611717	1.71543	0.222755	337.839	0.145589	4.14646	0.0588473	0.607984	0.147554	339.221	0.254138	4.18485	0.0562075	0.134968	0.218821	95.6803	0.358986	4.22475	0.0547278	0.0896793	0.622016	41.2199	0.886566	4.08611	0.0632092	0.276159	94
	2	79.0972	32.1123	1.27264	0.52427	3.15098	0.149167	0.636049	1.77004	0.173044	210.536	0.210266	4.8068	0.0372801	0.648128	0.115326	214.561	0.250541	4.82763	0.0364121	0.121321	0.226093	118.064	0.521021	4.79738	0.0368428	0.0770338	0.509261	23.0084	0.905276	4.66838	0.0423914	0.250251	135
	2	141.751	82.1405	3.97743	0.595488	5.28187	0.0327044	0.48222	1.85355	0.232867	188.728	0.661874	6.78587	0.0092856	0.68633	0.131414	171.166	0.665937	6.72709	0.00984108	0.0967094	0.253375	138.879	0.48764	6.63755	0.0108702	0.121062	0.720124	45.2674	0.900128	6.59502	0.0111788	0.249195	195
	2	84.6809	39.0142	1.43081	0.652827	3.96249	0.0927657	0.629677	1.76203	0.224088	234.668	0.422971	6.68385	0.00992903	0.636602	0.14394	314.039	0.37121	6.69115	0.00992556	0.0853962	0.253181	115.388	0.276486	6.56494	0.0113999	0.121105	0.505382	29.7289	0.837802	6.47022	0.0122946	0.244312	246
	2	144.195	92.9202	3.93489	0.756991	5.74966	0.024804	0.482482	1.94527	0.22631	208.214	0.447343	7.62655	0.00526324	0.738151	0.126852	172.76	0.470265	7.52088	0.00587065	0.112684	0.240702	87.0801	0.613332	7.5536	0.00568272	0.12737	0.7658	74.4917	0.864595	7.52667	0.00581029	0.160615	335
	2	105.635	53.9843	2.53235	0.737183	4.86594	0.0509793	0.603347	1.86069	0.235024	335.756	0.500801	8.13814	0.00370446	0.691525	0.136639	251.096	0.563822	8.07919	0.00393305	0.0952238	0.205742	115.056	0.348949	7.91784	0.0045472	0.129361	0.565185	45.4065	0.914061	7.83692	0.00502399	0.22368	787
	2	87.4056	38.7438	1.53036	0.52485	4.23599	0.0679269	0.609338	1.77628	0.225887	306.174	0.401953	7.7571	0.00487675	0.645527	0.145864	345.708	0.438984	7.80126	0.00465446	0.0709642	0.235957	156.822	0.306343	7.66994	0.00524686	0.102602	0.303491	27.8286	0.673193	7.0255	0.00905259	0.235273	392
	2	87.6574	34.2875	0.900183	0.408232	3.17581	0.124397	0.667491	1.82081	0.201583	217.783	0.353623	4.77996	0.0371806	0.670828	0.130966	337.896	0.332506	4.71372	0.0394315	0.104236	0.268347	113.678	0.372217	4.79781	0.0365428	0.100769	0.488002	23.9615	0.818269	4.73394	0.0386702	0.259385	81
	2	130.4	69.0859	2.64751	0.772319	5.50005	0.0304314	0.531332	1.93807	0.216573	240.834	0.374996	8.747	0.00258174	0.734652	0.124821	208.944	0.415632	8.64582	0.00282107	0.114781	0.275474	104.005	0.586572	8.5657	0.00303885	0.143975	0.415601	25.3032	0.850332	8.18515	0.00427495	0.26289	692
	2	232.839	198.464	46.129	0.628402	6.24113	0.0162053	0.292622	1.80812	0.173301	111.9	0.591057	6.66174	0.0104625	0.67408	0.110008	186.322	0.507967	6.7095	0.00999406	0.152262	0.203152	112.754	0.281957	6.66607	0.0104856	0.161919	0.583598	30.4685	0.914984	6.65951	0.0104646	0.224983	174
	2	120.209	69.8918	3.66011	0.70544	5.24156	0.0359614	0.543873	1.85145	0.209907	211.391	0.398057	7.82423	0.00467512	0.691592	0.129755	242.616	0.40547	7.81806	0.00468724	0.115758	0.24469	138.546	0.40858	7.69443	0.00520742	0.112175	0.541749	48.0269	0.826921	7.42649	0.0067227	0.257257	449
	2	97.2058	53.0064	3.0917	0.666151	4.493	0.0707582	0.600637	1.78391	0.231407	349.264	0.455408	7.32716	0.00655839	0.644486	0.145787	419.268	0.44824	7.29536	0.00663069	0.0857722	0.275821	199.235	0.329955	7.26158	0.00682565	0.103521	0.597237	51.1801	0.886652	7.17541	0.0073815	0.194817	430
	2	88.7702	38.3786	1.02826	0.573787	3.61989	0.105996	0.676897	1.87287	0.23736	454.106	0.270878	6.17326	0.0140698	0.696841	0.142766	410.207	0.335379	6.1416	0.0144745	0.072381	0.288006	194.081	0.397479	6.09268	0.0151629	0.0779316	0.488193	76.8852	0.736168	6.03691	0.0160048	0.150291	167
	2	168.095	89.3788	4.30592	0.505447	4.16038	0.0637698	0.434914	1.9926	0.158845	113.568	0.184731	4.81439	0.0366151	0.771411	0.0916597	76.3572	0.253752	4.69262	0.0419738	0.148304	0.278217	147.013	0.340835	4.8216	0.0361124	0.0823182	0.492832	26.4774	0.60327	4.75826	0.0381496	0.247324	50
	2	171.062	79.1387	1.75503	0.784197	5.13848	0.0366058	0.588912	1.99462	0.17597	151.184	0.34498	8.25448	0.00361336	0.773808	0.0939393	109.816	0.362914	8.18202	0.00388979	0.136749	0.254592	130.306	0.43598	8.2885	0.00353811	0.132772	0.52135	30.7867	0.886407	8.06907	0.00427846	0.235473	526
	2	135.133	70.9192	3.41433	0.752751	5.60946	0.0318994	0.558076	1.87748	0.207562	208.256	0.536547	9.49441	0.00160049	0.703802	0.127076	227.148	0.581077	9.41458	0.0016972	0.102814	0.314532	204.749	0.516774	9.45914	0.00161399	0.0946294	0.660508	40.4989	0.921007	9.07828	0.00222945	0.218181	1373
	2	188.457	111.385	4.23629	0.864379	6.23319	0.0219409	0.506875	1.96002	0.230274	174.004	0.696386	9.299	0.00176052	0.742692	0.128161	149.493	0.747858	9.12197	0.0021163	0.12074	0.296012	161.894	0.584939	9.26005	0.00181773	0.102007	0.603221	40.7439	0.913217	8.96877	0.00235378	0.214954	898
	2	113.141	54.0355	1.99134	0.648385	4.60632	0.0510311	0.56908	1.92919	0.20694	233.275	0.325761	7.23327	0.00678769	0.733203	0.119387	226.023	0.302368	7.16972	0.00719928	0.0922881	0.278851	136.226	0.60074	7.18212	0.00720295	0.1313	0.56291	35.0681	0.897593	7.0634	0.00790011	0.189678	319
[truncated: 339 more rows]

## Sheet: 256 Subimage Training
		SHG Intensity							R-Ratio						Degree of Circular Polarization							SHG-CD						SHG-LD
[truncated: 3,538 more rows]

[truncated: 4 more sheets: 1024 Subimage Training, 4096 Subimage Training, 16384 Subimage Training, 65536 Subimage Training]
